# Supplementary material for: Integrated Analysis of microRNA-mRNA Expression in Mouse Lungs Infected With H7N9 Influenza Virus: A Direct Comparison of Host-Adapting PB2 Mutants
Source: Front Microbiol. 2020 Jul 28;11:1762. doi: 10.3389/fmicb.2020.01762 (PMC7399063; doi:10.3389/fmicb.2020.01762)
Supplement: Supplementary file 1 [file Data_Sheet_1.zip]

Archive with 16 entries (16 files):
- Fig S1.tif
- Fig S2.tif
- Fig S3 .tif
- Fig S4 .tif
- S1 primer .xlsx
- S10 The selected negative miRNA-mRNA pairs in each infected groups.xlsx
- S11  miRNA-mRNA-Pathway.txt
- S2 venn_up.txt
- S3 venn_down.txt
- S4 intersection_Up_anno.xls
- S5 intersection_Down_anno.xls
- S6  GO_Biological Process.txt
- S7  GO_Cellular Component.txt
- S8  GO_Molecular Function.txt
- S9  KEGG.txt
- Supplementary_Material.docx
