# Supplementary material for: Integrated Analysis of microRNA-mRNA Expression in Mouse Lungs Infected With H7N9 Influenza Virus: A Direct Comparison of Host-Adapting PB2 Mutants
Source: Front Microbiol. 2020 Jul 28;11:1762. doi: 10.3389/fmicb.2020.01762 (PMC7399063; doi:10.3389/fmicb.2020.01762)
Supplement: Supplementary file 1 [file Data_Sheet_1.zip › S1 primer .xlsx]

## Sheet: Sheet4
	mmu-miR-669f-3p	GTCGTATCCAGTGCAGGGTCCGAGGTATTCGCACTGGATACGACATACGT
	mmu-miR-375-3p	GTCGTATCCAGTGCAGGGTCCGAGGTATTCGCACTGGATACGACTCACGC
reverse transcription primer sequence	mmu-miR-103-3p	GTCGTATCCAGTGCAGGGTCCGAGGTATTCGCACTGGATACGACTCATAG
	mmu-miR-144-3p	GTCGTATCCAGTGCAGGGTCCGAGGTATTCGCACTGGATACGACAGTACA
	U6-RT	GTCGTATCCAGTGCAGGGTCCGAGGTATTCGCACTGGATACGACAAAATA
	mmu-miR-669f-3p	CGGCCATATACATACACACAC
qPCR forward primer sequence	mmu-miR-375-3p	CGGCTTTGTTCGTTCGGCTC
	mmu-miR-103-3p	CGGCAGCAGCATTGTACAGGG
	mmu-miR-144-3p	CGGCTACAGTATAGATGA
	universal R	CAGTGCAGGGTCCGAGGTA
	U6-F	TCGTATCCAGTGCGAATACCTCGGAC
