# Supplementary material for: Integrated Analysis of microRNA-mRNA Expression in Mouse Lungs Infected With H7N9 Influenza Virus: A Direct Comparison of Host-Adapting PB2 Mutants
Source: Front Microbiol. 2020 Jul 28;11:1762. doi: 10.3389/fmicb.2020.01762 (PMC7399063; doi:10.3389/fmicb.2020.01762)
Supplement: Supplementary file 1 [file Data_Sheet_1.zip › S10 The selected negative miRNA-mRNA pairs in each infected groups.xlsx]

## Sheet: Sheet1
category	pathway	miRNA	miRNA regulation		mRNAs
H7N9/AH1-PB2-627E vs NC	Tight junction	mmu-miR-188-5p	down		Pten,Stam2
		mmu-miR-690	down		Cacnb4,Rhoa,Ap2b1
	endocytosis	mmu-miR-690	down		Cacnb4,Rhoa,Ap2b1
		mmu-miR-188-5p	down		Pten,Stam2
	NOD-like receptor signaling pathway	mmu-miR-511-5p	up		Map3k7
	T cell receptor signaling pathway	mmu-miR-511-5p	up		Map3k7
		mmu-miR-690	down		Cacnb4,Rhoa,Ap2b1
	MAPK signaling pathway	mmu-miR-483-5p	down		Mapt,Rbl1
		mmu-miR-690	down		Cacnb4,Rhoa,Ap2b1
		mmu-miR-511-5p	up		Map3k7
	TGF-beta signaling pathway	mmu-miR-483-5p	down		Mapt,Rbl1
		mmu-miR-690	down		Cacnb4,Rhoa,Ap2b1
	Wnt signaling pathway	mmu-miR-511-5p	up		Map3k7
		mmu-miR-690	down		Cacnb4,Rhoa,Ap2b1
H7N9/AH1-PB2-627E/701N vs NC	Toll-like receptor signaling pathway	mmu-miR-691	down		Nf1,Mapk14,Tfdp1,Tab2
		mmu-miR-329-3p	up		Smad7,Akt3
	MAPK signaling pathway	mmu-miR-691	down		Nf1,Mapk14,Tfdp1,Tab2
		mmu-miR-329-3p	up		Smad7,Akt3
	TGF-beta signaling pathway	mmu-miR-329-3p	up		Smad7,Akt3
		mmu-miR-691	down		Nf1,Mapk14,Tfdp1,Tab2
	T cell receptor signaling pathway	mmu-miR-691	down		Nf1,Mapk14,Tfdp1,Tab2
		mmu-miR-329-3p	up		Smad7,Akt3
	NOD-like receptor signaling pathway	mmu-miR-691	down		Nf1,Mapk14,Tfdp1,Tab2
	Tight junction	mmu-miR-329-3p	up		Smad7,Akt3
		mmu-miR-144-3p	up		Tjp1
H7N9/AH1-PB2-627K(WT) vs NC	JAK-STAT signaling pathway	mmu-miR-98-5p	down		Il10,Fasl,Smap2,Ghr,Cacnb4,Thbs1,Psd3,Ccr7,Rictor,Casp3
		mmu-miR-199a-5p	down		Hif1a,Map3k12,Stam2
	endocytosis	mmu-miR-98-5p	down		Il10,Fasl,Smap2,Ghr,Cacnb4,Thbs1,Psd3,Ccr7,Rictor,Casp3
		mmu-miR-199a-5p	down		Hif1a,Map3k12,Stam2
		mmu-miR-378a-3p	down		Iqsec2,Cab39
		mmu-miR-103-3p	down		Cacnb4,Cxcl12,Capza2,Nf1
	MAPK signaling pathway	mmu-miR-199a-5p	down		Hif1a,Map3k12,Stam2
		mmu-miR-98-5p	down		Il10,Fasl,Smap2,Ghr,Cacnb4,Thbs1,Psd3,Ccr7,Rictor,Casp3
		mmu-miR-103-3p	down		Cacnb4,Cxcl12,Capza2,Nf1
	P53 signaling pathway	mmu-miR-98-5p	down		Il10,Fasl,Smap2,Ghr,Cacnb4,Thbs1,Psd3,Ccr7,Rictor,Casp3
	Cytokine-Cytokine receptor interaction	mmu-miR-98-5p	down		Il10,Fasl,Smap2,Ghr,Cacnb4,Thbs1,Psd3,Ccr7,Rictor,Casp3
		mmu-miR-103-3p	down		Cacnb4,Cxcl12,Capza2,Nf1
	mTOR signaling pathway	mmu-miR-199a-5p	down		Hif1a,Map3k12,Stam2
		mmu-miR-98-5p	down		Il10,Fasl,Smap2,Ghr,Cacnb4,Thbs1,Psd3,Ccr7,Rictor,Casp3
		mmu-miR-378a-3p	down		Iqsec2,Cab39
