# Supplementary material for: Integrated Analysis of microRNA-mRNA Expression in Mouse Lungs Infected With H7N9 Influenza Virus: A Direct Comparison of Host-Adapting PB2 Mutants
Source: Front Microbiol. 2020 Jul 28;11:1762. doi: 10.3389/fmicb.2020.01762 (PMC7399063; doi:10.3389/fmicb.2020.01762)
Supplement: Supplementary file 1 [file Data_Sheet_1.zip › S11 miRNA-mRNA-Pathway.txt]

miRNA	Regulation	Symbols	Regulation
mmu-miR-134-5p	down	Rock2	up
mmu-miR-450a-2-3p	down	Rock2	up
mmu-miR-324-5p	down	Rock2	up
mmu-miR-671-5p	down	Epha6	up
mmu-miR-181d-5p	down	Epha6	up
mmu-miR-320-3p	down	Akt3	up
mmu-miR-181d-5p	down	Akt3	up
mmu-miR-425-5p	down	Akt3	up
mmu-miR-705	down	Rhoa	up
mmu-miR-351-5p	down	Vps26a	up
mmu-miR-351-5p	down	Grk1	up
mmu-miR-134-5p	down	Grk1	up
mmu-miR-181d-5p	down	Grk1	up
mmu-miR-705	down	Ywhaz	up
mmu-miR-320-3p	down	Ywhaz	up
mmu-miR-31-5p	down	Il7r	up
mmu-miR-532-3p	down	Gnas	up
mmu-miR-532-3p	down	Ap2b1	up
mmu-miR-375-3p	down	Jak2	up
mmu-miR-705	down	Fn1	up
mmu-miR-320-3p	down	Itgav	up
mmu-miR-466i-3p	up	Agap3	down
mmu-miR-669f-3p	up	Agap3	down
mmu-miR-466f-3p	up	Agap3	down
mmu-miR-467f	up	Agap3	down
mmu-miR-468-3p	up	Cfl2	down
mmu-miR-466i-3p	up	Bcl2l11	down
mmu-miR-466f-3p	up	Bcl2l11	down
mmu-miR-669f-3p	up	Bcl2l11	down
mmu-miR-467f	up	Bcl2l11	down
mmu-miR-466b-3p	up	Bcl2l11	down
mmu-miR-466d-3p	up	Bcl2l11	down
mmu-miR-466f-3p	up	Vegfa	down
mmu-miR-466d-3p	up	Vegfa	down
mmu-miR-1198-5p	up	Vegfa	down
mmu-miR-466b-3p	up	Vegfa	down
mmu-miR-669b-5p	up	Vegfa	down
mmu-miR-467g	up	Vegfa	down
mmu-miR-669f-3p	up	Vegfa	down
mmu-miR-467f	up	Vegfa	down
mmu-miR-466i-3p	up	Vegfa	down
mmu-miR-466i-3p	up	Arf3	down
mmu-miR-467f	up	Arf3	down
mmu-miR-713	up	Arf3	down
mmu-miR-466f-3p	up	Arf3	down
mmu-miR-667-3p	up	Vps37a	down
mmu-miR-466c-5p	up	Sema6a	down
mmu-miR-466j	up	Sema6a	down
mmu-miR-1187	up	Sema6a	down
mmu-miR-466g	up	Vcl	down
mmu-miR-346-5p	up	Ephb4	down
mmu-miR-468-3p	up	Parva	down
mmu-miR-468-3p	up	Sema3a	down
mmu-miR-672-5p	up	Sema3a	down
mmu-miR-466h-5p	up	Sema3a	down
mmu-miR-466j	up	Sema3a	down
mmu-miR-467f	up	Gsk3b	down
mmu-miR-466i-3p	up	Gsk3b	down
mmu-miR-466f-3p	up	Gsk3b	down
mmu-miR-669f-3p	up	Gsk3b	down
mmu-miR-466c-5p	up	Gsk3b	down
mmu-miR-574-5p	up	L1cam	down
mmu-miR-346-5p	up	L1cam	down
mmu-miR-207	up	Iqsec2	down
mmu-miR-574-5p	up	Iqsec2	down
mmu-miR-574-5p	up	Pard3	down
mmu-miR-764-5p	up	Plxnb1	down
mmu-miR-669b-5p	up	Insr	down
mmu-miR-672-5p	up	Robo1	down
mmu-miR-669b-5p	up	Robo1	down
mmu-miR-466c-5p	up	Gng2	down
mmu-miR-1187	up	Gng2	down
mmu-miR-328-3p	up	Ablim1	down
mmu-miR-667-3p	up	Psd3	down
mmu-miR-466i-3p	up	Psd3	down
mmu-miR-467c-5p	up	Psd3	down
mmu-miR-672-5p	up	Col5a1	down
mmu-miR-346-5p	up	Fgfr2	down
mmu-miR-468-3p	up	Fgfr2	down
mmu-miR-207	up	Fgfr2	down
mmu-miR-466i-3p	up	Mylk	down
mmu-miR-466f-3p	up	Mylk	down
mmu-miR-466f-3p	up	Sema4f	down
mmu-miR-467f	up	Sema4f	down
mmu-miR-362-3p	up	Sema4f	down
mmu-miR-466f-3p	up	Sema6d	down
mmu-miR-468-3p	up	Sema6d	down
mmu-miR-466b-3p	up	Kit	down
mmu-miR-466i-3p	up	Kit	down
mmu-miR-467g	up	Kit	down
mmu-miR-466d-3p	up	Kit	down
mmu-miR-672-5p	up	Pak4	down
mmu-miR-764-5p	up	Pak4	down
mmu-miR-139-5p	up	Bcl2	down
mmu-miR-672-5p	up	Col4a5	down
mmu-miR-466i-3p	up	Nedd4l	down
mmu-miR-467c-5p	up	Nedd4l	down
mmu-miR-466f-3p	up	Nedd4l	down
mmu-miR-328-3p	up	Col4a4	down
mmu-miR-207	up	Efnb2	down
mmu-miR-467f	up	Efnb2	down
mmu-miR-466i-3p	up	Efnb2	down
mmu-miR-467g	up	Efnb2	down
mmu-miR-466d-3p	up	Efnb2	down
mmu-miR-328-3p	up	Csf1r	down
mmu-miR-713	up	Mapk14	down
mmu-miR-139-5p	up	Gab1	down
mmu-miR-207	up	Slit2	down
mmu-miR-1198-5p	up	Ldlr	down
mmu-miR-468-3p	up	Tnn	down
mmu-miR-468-3p	up	Xiap	down
mmu-miR-669b-5p	up	Rab11fip1	down
mmu-miR-574-5p	up	Rab11fip1	down
mmu-miR-207	up	Angpt2	down
mmu-miR-574-5p	up	Angpt2	down
mmu-miR-346-5p	up	Ephb3	down
mmu-miR-466i-3p	up	Ephb3	down
mmu-miR-667-3p	up	Ralbp1	down
mmu-miR-672-5p	up	Epn2	down
Focal adhesion	pathway	Rock2	up
Axon guidance	pathway	Rock2	up
Axon guidance	pathway	Epha6	up
Focal adhesion	pathway	Akt3	up
PI3K-AKt signaling pathway	pathway	Akt3	up
Rap1 signaling pathway	pathway	Akt3	up
Ras signaling pathway	pathway	Akt3	up
Focal adhesion	pathway	Rhoa	up
Axon guidance	pathway	Rhoa	up
endocytosis	pathway	Rhoa	up
Rap1 signaling pathway	pathway	Rhoa	up
Ras signaling pathway	pathway	Rhoa	up
endocytosis	pathway	Vps26a	up
endocytosis	pathway	Grk1	up
PI3K-AKt signaling pathway	pathway	Ywhaz	up
PI3K-AKt signaling pathway	pathway	Il7r	up
Rap1 signaling pathway	pathway	Gnas	up
endocytosis	pathway	Ap2b1	up
PI3K-AKt signaling pathway	pathway	Jak2	up
Focal adhesion	pathway	Fn1	up
PI3K-AKt signaling pathway	pathway	Fn1	up
Focal adhesion	pathway	Itgav	up
PI3K-AKt signaling pathway	pathway	Itgav	up
endocytosis	pathway	Agap3	down
Axon guidance	pathway	Cfl2	down
PI3K-AKt signaling pathway	pathway	Bcl2l11	down
Focal adhesion	pathway	Vegfa	down
PI3K-AKt signaling pathway	pathway	Vegfa	down
Rap1 signaling pathway	pathway	Vegfa	down
Ras signaling pathway	pathway	Vegfa	down
endocytosis	pathway	Arf3	down
endocytosis	pathway	Vps37a	down
Axon guidance	pathway	Sema6a	down
Focal adhesion	pathway	Vcl	down
Axon guidance	pathway	Ephb4	down
Focal adhesion	pathway	Parva	down
Axon guidance	pathway	Sema3a	down
Focal adhesion	pathway	Gsk3b	down
Axon guidance	pathway	Gsk3b	down
PI3K-AKt signaling pathway	pathway	Gsk3b	down
Axon guidance	pathway	L1cam	down
endocytosis	pathway	Iqsec2	down
endocytosis	pathway	Pard3	down
Rap1 signaling pathway	pathway	Pard3	down
Axon guidance	pathway	Plxnb1	down
PI3K-AKt signaling pathway	pathway	Insr	down
Rap1 signaling pathway	pathway	Insr	down
Ras signaling pathway	pathway	Insr	down
Axon guidance	pathway	Robo1	down
PI3K-AKt signaling pathway	pathway	Gng2	down
Ras signaling pathway	pathway	Gng2	down
Axon guidance	pathway	Ablim1	down
endocytosis	pathway	Psd3	down
Focal adhesion	pathway	Col5a1	down
PI3K-AKt signaling pathway	pathway	Col5a1	down
PI3K-AKt signaling pathway	pathway	Fgfr2	down
endocytosis	pathway	Fgfr2	down
Rap1 signaling pathway	pathway	Fgfr2	down
Ras signaling pathway	pathway	Fgfr2	down
Focal adhesion	pathway	Mylk	down
Axon guidance	pathway	Sema4f	down
Axon guidance	pathway	Sema6d	down
PI3K-AKt signaling pathway	pathway	Kit	down
endocytosis	pathway	Kit	down
Rap1 signaling pathway	pathway	Kit	down
Ras signaling pathway	pathway	Kit	down
Focal adhesion	pathway	Pak4	down
Axon guidance	pathway	Pak4	down
Ras signaling pathway	pathway	Pak4	down
Focal adhesion	pathway	Bcl2	down
PI3K-AKt signaling pathway	pathway	Bcl2	down
Focal adhesion	pathway	Col4a5	down
PI3K-AKt signaling pathway	pathway	Col4a5	down
endocytosis	pathway	Nedd4l	down
Focal adhesion	pathway	Col4a4	down
PI3K-AKt signaling pathway	pathway	Col4a4	down
Axon guidance	pathway	Efnb2	down
PI3K-AKt signaling pathway	pathway	Csf1r	down
endocytosis	pathway	Csf1r	down
Rap1 signaling pathway	pathway	Csf1r	down
Ras signaling pathway	pathway	Csf1r	down
Rap1 signaling pathway	pathway	Mapk14	down
Ras signaling pathway	pathway	Gab1	down
Axon guidance	pathway	Slit2	down
endocytosis	pathway	Ldlr	down
Focal adhesion	pathway	Tnn	down
PI3K-AKt signaling pathway	pathway	Tnn	down
Focal adhesion	pathway	Xiap	down
endocytosis	pathway	Rab11fip1	down
PI3K-AKt signaling pathway	pathway	Angpt2	down
Rap1 signaling pathway	pathway	Angpt2	down
Ras signaling pathway	pathway	Angpt2	down
Axon guidance	pathway	Ephb3	down
Ras signaling pathway	pathway	Ralbp1	down
endocytosis	pathway	Epn2	down
