# Supplementary material for: Integrated Analysis of microRNA-mRNA Expression in Mouse Lungs Infected With H7N9 Influenza Virus: A Direct Comparison of Host-Adapting PB2 Mutants
Source: Front Microbiol. 2020 Jul 28;11:1762. doi: 10.3389/fmicb.2020.01762 (PMC7399063; doi:10.3389/fmicb.2020.01762)
Supplement: Supplementary file 1 [file Data_Sheet_1.zip › S2 venn_up.txt]

systematic_name	p ([E] Vs [C])	FC (abs) ([E] Vs [C])	FC ([E] Vs [C])	Log FC ([E] Vs [C])	Regulation ([E] Vs [C])	p ([EN] Vs [C])	FC (abs) ([EN] Vs [C])	FC ([EN] Vs [C])	Log FC ([EN] Vs [C])	Regulation ([EN] Vs [C])	p ([WT] Vs [C])	FC (abs) ([WT] Vs [C])	FC ([WT] Vs [C])	Log FC ([WT] Vs [C])	Regulation ([WT] Vs [C])	C2.txt:gTotalProbeSignal(raw)	C3.txt:gTotalProbeSignal(raw)	C4.txt:gTotalProbeSignal(raw)	E3.txt:gTotalProbeSignal(raw)	E4.txt:gTotalProbeSignal(raw)	E8.txt:gTotalProbeSignal(raw)	EN1.txt:gTotalProbeSignal(raw)	EN4.txt:gTotalProbeSignal(raw)	WT1.txt:gTotalProbeSignal(raw)	WT2.txt:gTotalProbeSignal(raw)	WT3.txt:gTotalProbeSignal(raw)	C2.txt:gTotalProbeSignal(normalized)	C3.txt:gTotalProbeSignal(normalized)	C4.txt:gTotalProbeSignal(normalized)	E3.txt:gTotalProbeSignal(normalized)	E4.txt:gTotalProbeSignal(normalized)	E8.txt:gTotalProbeSignal(normalized)	EN1.txt:gTotalProbeSignal(normalized)	EN4.txt:gTotalProbeSignal(normalized)	WT1.txt:gTotalProbeSignal(normalized)	WT2.txt:gTotalProbeSignal(normalized)	WT3.txt:gTotalProbeSignal(normalized)	C2.txt:gFEFlags	C3.txt:gFEFlags	C4.txt:gFEFlags	E3.txt:gFEFlags	E4.txt:gFEFlags	E8.txt:gFEFlags	EN1.txt:gFEFlags	EN4.txt:gFEFlags	WT1.txt:gFEFlags	WT2.txt:gFEFlags	WT3.txt:gFEFlags	active_sequence
mmu-let-7d-3p	1.52E-06	80.037766	80.037766	6.322609	up	2.51E-06	111.07656	111.07656	6.7954106	up	5.25E-07	87.570816	87.570816	6.4523783	up	0.1	0.1	0.1	13.17173	16.62981	15.69825	19.545	14.47592	15.15155	16.8637	9.6218405	-2.9952362	-2.9299994	-2.9299994	3.2989097	3.6417518	3.171931	3.93107	3.7562613	3.6032743	3.615634	3.282992	Not Detected	Not Detected	Not Detected	Detected	Detected	Detected	Detected	Detected	Detected	Detected	Detected	AGAAAGGCAGCAGGTCGT
mmu-let-7g-3p	0.000408016	4.958912	4.958912	2.3100235	up	0.000276471	10.522769	10.522769	3.3954425	up	0.002862402	7.071743	7.071743	2.8220658	up	0.1	0.1	0.1	2.87811	2.9401	5.27474	5.28479	2.82917	2.80194	3.52306	2.05075	-2.9952362	-2.9299994	-2.9299994	-0.4505719	-1.0642735	-0.410319	0.6692575	0.21813726	-0.52670145	-0.59670466	0.7343687	Not Detected	Not Detected	Not Detected	Detected	Detected	Detected	Detected	Detected	Detected	Detected	Detected	GCAAGGCAGTGGCCT
mmu-miR-1187	0.002137861	4.0485144	4.0485144	2.0173926	up	0.004619394	5.194202	5.194202	2.376902	up	0.001321896	4.422263	4.422263	2.144785	up	30.1421	55.699097	45.3694	218.9274	246.3512	244.0039	262.21588	266.4601	252.3244	221.93439	212.7028	5.2049623	5.9587736	5.876186	7.7714143	7.926466	7.39422	8.008556	8.105196	7.9656563	7.582156	7.926466	Detected	Detected	Detected	Detected	Detected	Detected	Detected	Detected	Detected	Detected	Detected	TTACACACATACACACACA
mmu-miR-1198-5p	1.92E-06	2.8424726	2.8424726	1.5071464	up	0.00072767	2.4926467	2.4926467	1.3176785	up	0.000153705	2.6757376	2.6757376	1.4199367	up	5.24675	4.20771	3.45376	30.025402	32.750298	36.0323	28.867802	23.4256	33.9768	33.098	20.695099	3.2681723	3.2681723	3.2176926	4.8095007	4.70043	4.7655454	4.688384	4.449664	4.79368	4.7481194	4.472048	Detected	Detected	Detected	Detected	Detected	Detected	Detected	Detected	Detected	Detected	Detected	CCAAGCCAGCCAGG
mmu-miR-139-5p	0.00229411	5.825389	5.825389	2.5423543	up	0.011898474	9.293401	9.293401	3.2162066	up	0.000372494	14.14371	14.14371	3.8220887	up	0.1	0.1	0.1	3.58968	3.15209	8.0335	3.82503	4.44037	7.99234	4.72019	4.34859	-2.9952362	-2.9299994	-2.9299994	-0.41429615	-1.0425636	0.22868775	-0.5208191	1.0497423	1.2777061	0.18840918	1.1449158	Not Detected	Not Detected	Not Detected	Detected	Detected	Detected	Detected	Detected	Detected	Detected	Detected	CTGGAGACACGTGCACT
mmu-miR-142a-3p	0.00960895	2.136141	2.136141	1.095007	up	0.005458271	2.2560425	2.2560425	1.1737943	up	0.000454189	2.5472817	2.5472817	1.3489585	up	23.205431	16.416569	11.57032	59.4056	45.4782	79.423004	54.6447	53.871696	64.037994	70.741394	48.9834	4.8314595	4.5600514	4.42267	5.8606467	5.298115	5.94044	5.7138724	5.8431697	5.9587736	6.0260954	5.876186	Detected	Detected	Detected	Detected	Detected	Detected	Detected	Detected	Detected	Detected	Detected	TCCATAAAGTAGGAAACACTACA
mmu-miR-16-1-3p	3.81E-07	89.48305	89.48305	6.4835424	up	0.000154153	98.02326	98.02326	6.615052	up	7.87E-07	83.61914	83.61914	6.3857613	up	0.1	0.1	0.1	16.12253	15.13909	17.301609	21.025059	11.20907	13.33582	17.19606	9.87545	-2.9952362	-2.9299994	-2.9299994	3.7330208	3.4311855	3.4311855	4.0277042	3.2989097	3.2989097	3.6725693	3.3305697	Not Detected	Not Detected	Not Detected	Detected	Detected	Detected	Detected	Detected	Detected	Detected	Detected	TCAGCAGCACAGTCA
mmu-miR-184-5p	1.81E-08	239.046	239.046	7.9011445	up	6.77E-06	219.19348	219.19348	7.776061	up	3.42E-08	199.11871	199.11871	7.637485	up	0.1	0.1	0.1	34.5755	37.568	39.8551	35.892097	25.9248	32.186	33.7977	22.01378	-2.9952362	-2.9299994	-2.9299994	5.0563436	4.9132757	4.878579	4.9712124	4.6774197	4.641393	4.8095007	4.6063266	Not Detected	Not Detected	Not Detected	Detected	Detected	Detected	Detected	Detected	Detected	Detected	Detected	GCTGGCTGGAAAAGT
mmu-miR-1894-5p	1.19E-09	384.44177	384.44177	8.586621	up	1.13E-05	476.81363	476.81363	8.897282	up	1.01E-07	338.11697	338.11697	8.401379	up	0.1	0.1	0.1	50.7072	58.0196	60.782196	71.3875	50.0315	47.0087	58.8294	36.535797	-2.9952362	-2.9299994	-2.9299994	5.678319	5.629853	5.5964575	6.1477985	5.743274	5.401569	5.629853	5.3174787	Not Detected	Not Detected	Not Detected	Detected	Detected	Detected	Detected	Detected	Detected	Detected	Detected	AGAGGCAGGTGGTAGG
mmu-miR-1943-3p	1.06E-09	174.42996	174.42996	7.446504	up	1.51E-05	243.13107	243.13107	7.9255905	up	3.19E-07	156.42618	156.42618	7.289338	up	0.1	0.1	0.1	25.64881	28.584702	32.874	39.4482	27.9281	24.6889	28.7462	17.52914	-2.9952362	-2.9299994	-2.9299994	4.505028	4.462843	4.516407	5.172159	4.7755313	4.3549767	4.516407	4.141395	Not Detected	Not Detected	Not Detected	Detected	Detected	Detected	Detected	Detected	Detected	Detected	Detected	GAAGGGAGGAGCTGG
mmu-miR-1947-3p	1.12E-07	112.48532	112.48532	6.813593	up	1.92E-06	190.75327	190.75327	7.575564	up	8.17E-08	104.02006	104.02006	6.700718	up	0.1	0.1	0.1	18.89886	18.93259	21.10873	29.1073	24.410599	15.28466	19.15765	13.180309	-2.9952362	-2.9299994	-2.9299994	3.9984004	3.854123	3.7330208	4.713211	4.5344267	3.6290474	3.8682468	3.7496235	Not Detected	Not Detected	Not Detected	Detected	Detected	Detected	Detected	Detected	Detected	Detected	Detected	GGAGGGAGAGCTAGC
mmu-miR-195a-3p	4.05E-05	5.2516727	5.2516727	2.392777	up	0.002562641	6.2921433	6.2921433	2.6535516	up	1.83E-05	5.834641	5.834641	2.5446439	up	4.40019	5.30845	4.55243	58.0899	63.4243	61.195	76.3674	47.337303	60.8458	68.8581	48.2004	3.1432781	3.4624507	3.4396944	5.8431697	5.7646213	5.615964	6.336972	5.66708	5.8957458	5.94044	5.8431697	Detected	Detected	Detected	Detected	Detected	Detected	Detected	Detected	Detected	Detected	Detected	GGAGCAGCACAGCC
mmu-miR-195b	0.000163375	49.81877	49.81877	5.6386175	up	0.002667182	43.462234	43.462234	5.4416904	up	0.000211016	38.279324	38.279324	5.2584934	up	0.1	0.1	0.1	9.57987	13.99504	14.079321	13.90096	6.01031	9.76785	9.78701	9.02278	-2.9952362	-2.9299994	-2.9299994	1.8884368	3.25033	2.9218504	3.2776887	1.7022027	1.89569	1.9009546	3.1236017	Not Detected	Not Detected	Not Detected	Detected	Detected	Detected	Detected	Detected	Detected	Detected	Detected	TTCTACTATTTCTGTGCTGC
mmu-miR-207	2.04E-09	293.39996	293.39996	8.196725	up	4.52E-06	542.33563	542.33563	9.083042	up	1.25E-07	230.56932	230.56932	7.8490567	up	0.1	0.1	0.1	39.99086	43.7753	49.8344	73.9156	58.0724	33.64782	41.04734	26.77818	-2.9952362	-2.9299994	-2.9299994	5.298115	5.2049623	5.2318625	6.281449	5.9811444	4.7574067	5.070142	4.8643856	Not Detected	Not Detected	Not Detected	Detected	Detected	Detected	Detected	Detected	Detected	Detected	Detected	GAGGGAGGAGAGCCAG
mmu-miR-210-5p	5.87E-08	88.63103	88.63103	6.46974	up	6.17E-06	73.83027	73.83027	6.2061405	up	0.001212918	47.63962	47.63962	5.57409	up	0.1	0.1	0.1	14.4089	16.46735	17.0079	14.63264	10.31769	14.2721195	12.82283	5.10348	-2.9952362	-2.9299994	-2.9299994	3.5498376	3.6032743	3.4008727	3.3655124	3.1432781	3.4945736	3.0911963	1.2812649	Not Detected	Not Detected	Not Detected	Detected	Detected	Detected	Detected	Detected	Detected	Detected	Detected	CAGTGTGCGGTGG
mmu-miR-21a-5p	0.003760235	2.2535079	2.2535079	1.1721724	up	0.000323787	4.4837394	4.4837394	2.1647024	up	0.00051613	4.4722185	4.4722185	2.1609907	up	429.02728	368.6194	237.9798	1421.855	884.288	1425.6061	2569.306	2201.1528	2193.539	2344.9019	2402.117	8.9769125	8.9769125	8.710649	10.344459	9.749924	10.086609	11.05286	11.05286	10.857281	10.857281	11.432883	Detected	Detected	Detected	Detected	Detected	Detected	Detected	Detected	Detected	Detected	Detected	TCAACATCAGTCTGATAAGC
mmu-miR-297a-3p	9.59E-07	60.0485	60.0485	5.9080563	up	7.21E-05	99.39306	99.39306	6.635073	up	2.22E-06	76.98692	76.98692	6.2665415	up	0.1	0.1	0.1	11.87107	12.98602	13.47498	20.108671	11.91799	11.18342	15.37438	10.831221	-2.9952362	-2.9299994	-2.9299994	3.1121125	3.0277119	2.729108	3.9657834	3.4008727	3.0101216	3.4396944	3.4945736	Not Detected	Not Detected	Not Detected	Detected	Detected	Detected	Detected	Detected	Detected	Detected	Detected	TATGGGTATGTGTGTATGT
mmu-miR-3076-5p	2.91E-07	115.442856	115.442856	6.851035	up	3.11E-05	92.592415	92.592415	6.532822	up	4.35E-07	90.28463	90.28463	6.4964085	up	0.1	0.1	0.1	18.11483	21.5494	21.1052	17.857769	11.732571	16.22549	16.174229	10.15126	-2.9952362	-2.9299994	-2.9299994	3.899437	4.071236	3.7271967	3.7896903	3.3724637	3.7271967	3.5412805	3.3655124	Not Detected	Not Detected	Not Detected	Detected	Detected	Detected	Detected	Detected	Detected	Detected	Detected	GGCTGGCACTGAGC
mmu-miR-3082-5p	0.000883012	8.344477	8.344477	3.0608215	up	0.0049581	9.303751	9.303751	3.2178125	up	0.000843227	8.460387	8.460387	3.0807238	up	56.141	98.4915	84.0085	837.417	824.50604	880.213	911.668	920.425	830.252	847.58203	716.396	5.807154	6.7562876	6.851803	9.617696	9.617696	9.362319	9.689561	9.689561	9.689561	9.422752	9.545103	Detected	Detected	Detected	Detected	Detected	Detected	Detected	Detected	Detected	Detected	Detected	ACACAGACACACACAC
mmu-miR-3092-3p	0.000593827	30.390903	30.390903	4.9255676	up	4.13E-05	76.07241	76.07241	6.2493014	up	0.000240669	35.70025	35.70025	5.157862	up	0.1	0.1	0.1	11.004681	10.424931	11.09417	12.65167	12.590549	8.67398	9.75038	8.4599495	-2.9952362	-2.9299994	-2.9299994	2.9415588	1.7022027	1.2777061	3.0778658	3.5172472	1.7022027	1.8884368	3.0277119	Not Detected	Not Detected	Not Detected	Detected	Detected	Detected	Detected	Detected	Detected	Detected	Detected	GGAGGGGAAACAGC
mmu-miR-3098-3p	1.70E-07	192.91731	192.91731	7.591839	up	5.18E-07	290.05286	290.05286	8.180172	up	2.98E-08	225.19925	225.19925	7.815058	up	0.1	0.1	0.1	28.2686	33.40883	31.574791	41.4633	35.22354	34.11005	38.77298	25.25053	-2.9952362	-2.9299994	-2.9299994	4.713211	4.7574067	4.449664	5.284695	5.172159	4.8095007	4.9867587	4.79368	Not Detected	Not Detected	Not Detected	Detected	Detected	Detected	Detected	Detected	Detected	Detected	Detected	TCCTAAAGGCAGGCAG
mmu-miR-3100-3p	0.000325612	48.4346	48.4346	5.597966	up	0.003655835	33.472607	33.472607	5.064909	up	0.001592699	25.783726	25.783726	4.688389	up	0.1	0.1	0.1	8.94144	13.84128	14.65354	11.76501	5.62181	10.873199	6.78988	4.73861	-2.9952362	-2.9299994	-2.9299994	1.6795989	3.2176926	3.041372	2.9303505	1.295977	2.9609303	1.0233333	1.2256672	Not Detected	Not Detected	Not Detected	Detected	Detected	Detected	Detected	Detected	Detected	Detected	Detected	CTGGGAGCGGGTG
mmu-miR-3102-3p.2-3p	3.45E-06	6.49413	6.49413	2.6991363	up	2.46E-05	7.110708	7.110708	2.8299932	up	4.30E-05	5.958967	5.958967	2.5750623	up	4.61144	3.2782	3.03508	56.7335	68.0807	64.3271	66.4052	54.570503	58.6314	62.2495	38.5651	3.171931	3.041372	3.0827127	5.8193593	5.8957458	5.678319	5.9811444	5.876186	5.7836847	5.8193593	5.4181576	Detected	Detected	Detected	Detected	Detected	Detected	Detected	Detected	Detected	Detected	Detected	TGGCTGGGGCAGG
mmu-miR-328-3p	0.000174633	3.6036	3.6036	1.8494389	up	0.001066765	4.616899	4.616899	2.2069242	up	0.000377431	3.1720123	3.1720123	1.6653984	up	4.32834	4.14807	4.7693	39.8702	41.1468	43.5149	51.131203	37.8821	33.6223	41.7016	28.0891	3.1236017	3.2296736	3.4825287	5.284695	5.1126676	4.9867587	5.629853	5.3411984	4.7481194	5.1126676	4.9712124	Detected	Detected	Detected	Detected	Detected	Detected	Detected	Detected	Detected	Detected	Detected	ACGGAAGGGCAGAGAGGG
mmu-miR-346-5p	1.15E-08	313.46677	313.46677	8.292169	up	3.65E-06	405.2687	405.2687	8.662735	up	4.16E-08	313.09338	313.09338	8.290449	up	0.1	0.1	0.1	41.87913	49.94707	50.39735	61.0836	45.787437	45.00285	52.380272	33.46891	-2.9952362	-2.9299994	-2.9299994	5.3571963	5.4181576	5.2459173	5.8431697	5.57881	5.3571963	5.4539537	5.2049623	Not Detected	Not Detected	Not Detected	Detected	Detected	Detected	Detected	Detected	Detected	Detected	Detected	AGAGGCAGGCACTCG
mmu-miR-3470a	2.04E-05	6.755821	6.755821	2.7561312	up	0.000308963	7.280943	7.280943	2.8641253	up	9.63E-06	7.5589967	7.5589967	2.9181948	up	17.5129	12.2658	13.55111	173.4336	142.7571	196.7605	160.5459	172.9421	174.2861	188.4254	150.5533	4.5475354	4.312464	4.571451	7.39422	7.104368	7.201256	7.201256	7.4812956	7.4812956	7.271864	7.432875	Detected	Detected	Detected	Detected	Detected	Detected	Detected	Detected	Detected	Detected	Detected	CCAGCCTGGTCTACA
mmu-miR-3473f	0.007011777	12.736843	12.736843	3.6709359	up	0.003746798	31.993263	31.993263	4.9996963	up	0.000147411	43.434246	43.434246	5.440761	up	0.1	0.1	0.1	9.31978	3.53666	9.20699	8.91397	8.40822	10.06829	9.36634	8.5392	-2.9952362	-2.9299994	-2.9299994	1.845575	-0.62180364	0.9338008	1.2344258	2.8614767	2.6521304	1.7546251	3.0602927	Not Detected	Not Detected	Not Detected	Detected	Detected	Detected	Detected	Detected	Detected	Detected	Detected	CATCTCTCCAGTCCTATT
mmu-miR-362-3p	6.20E-07	14.878485	14.878485	3.8951557	up	4.63E-05	16.700739	16.700739	4.06184	up	0.000171328	17.395098	17.395098	4.120609	up	0.1	0.1	0.1	6.6926	6.10015	9.39228	6.68445	5.4445	4.68559	7.23446	5.46063	-2.9952362	-2.9299994	-2.9299994	1.0327696	0.81364363	0.98381907	0.9644108	1.2557799	0.69916195	1.0716872	1.7357422	Not Detected	Not Detected	Not Detected	Detected	Detected	Detected	Detected	Detected	Detected	Detected	Detected	TGAATCCTTGAACAGGTGTG
mmu-miR-466b-3p	0.000118513	50.52041	50.52041	5.6587944	up	5.44E-06	83.97853	83.97853	6.3919487	up	1.42E-06	83.02001	83.02001	6.375387	up	0.1	0.1	0.1	11.72067	13.2542305	13.06871	14.38065	12.76856	12.53499	15.47343	12.144859	-2.9952362	-2.9299994	-2.9299994	3.0602927	3.1121125	1.9487423	3.3305697	3.5498376	3.171931	3.4471807	3.6518133	Not Detected	Not Detected	Not Detected	Detected	Detected	Detected	Detected	Detected	Detected	Detected	Detected	TCTTATGTGTGCGTGTA
mmu-miR-466c-5p	0.000120118	49.95031	49.95031	5.6424217	up	3.79E-05	72.12355	72.12355	6.1723986	up	2.78E-08	64.41646	64.41646	6.0093575	up	0.1	0.1	0.1	10.8643	11.7725	15.9742	12.4902	12.181	11.36	11.9892	9.06216	-2.9952362	-2.9299994	-2.9299994	2.9218504	1.9487423	3.2014363	3.0101216	3.4311855	3.0602927	2.9791493	3.133396	Not Detected	Not Detected	Not Detected	Detected	Detected	Detected	Detected	Detected	Detected	Detected	Detected	ATATGTACATGCACACACA
mmu-miR-466d-3p	5.52E-07	59.467426	59.467426	5.8940277	up	8.78E-07	81.08893	81.08893	6.341433	up	1.72E-06	75.93141	75.93141	6.246625	up	0.1	0.1	0.1	11.18676	12.039049	15.17212	14.90471	11.59143	11.19202	14.57552	10.89987	-2.9952362	-2.9299994	-2.9299994	2.9691818	2.756577	3.1010897	3.4396944	3.3396816	3.0277119	3.3396816	3.5172472	Not Detected	Not Detected	Not Detected	Detected	Detected	Detected	Detected	Detected	Detected	Detected	Detected	CTATGTGTGCGTGTAT
mmu-miR-466f-3p	0.000171816	11.685427	11.685427	3.5466385	up	0.001411496	14.53688	14.53688	3.8616457	up	0.00016384	12.800085	12.800085	3.6780815	up	22.18911	39.676292	36.8466	504.1551	543.4842	568.7147	687.2673	591.8486	502.9982	668.019	522.5435	4.7755313	5.4898176	5.5964575	8.83118	8.91491	8.755632	9.209871	9.087958	8.83118	9.087958	8.9769125	Detected	Detected	Detected	Detected	Detected	Detected	Detected	Detected	Detected	Detected	Detected	GTGTGTATGTGTGTGTG
mmu-miR-466f-5p	1.64E-07	70.08691	70.08691	6.131073	up	9.15E-07	84.71098	84.71098	6.404477	up	5.04E-07	76.662315	76.662315	6.2604456	up	0.1	0.1	0.1	12.73716	14.09038	14.530661	14.740221	12.53304	13.87952	12.93484	10.19826	-2.9952362	-2.9299994	-2.9299994	3.25033	3.259942	3.0277119	3.4008727	3.5045912	3.4311855	3.1010897	3.3938262	Not Detected	Not Detected	Not Detected	Detected	Detected	Detected	Detected	Detected	Detected	Detected	Detected	CATGCACATGCACACAC
mmu-miR-466g	0.000125569	14.705287	14.705287	3.878263	up	0.001067046	17.444288	17.444288	4.124683	up	0.000106101	15.067187	15.067187	3.9133382	up	11.39441	18.88539	18.81576	372.0828	383.4091	415.3731	506.8718	407.9933	360.9624	466.89612	350.3566	4.0571184	4.713211	4.8643856	8.515278	8.515278	8.23895	8.755632	8.583543	8.395593	8.583543	8.395593	Detected	Detected	Detected	Detected	Detected	Detected	Detected	Detected	Detected	Detected	Detected	TGTGTGTGCATGTGTC
mmu-miR-466h-3p	0.000530003	11.488106	11.488106	3.522069	up	0.002263251	13.6726055	13.6726055	3.7732162	up	0.000233758	12.925808	12.925808	3.6921825	up	56.6728	83.6511	77.080795	1043.116	1093.432	1159.677	1418.301	1227.4961	1039.961	1394.655	1099.207	5.8193593	6.5694604	6.7944593	9.883112	10.248676	9.617696	10.248676	10.086609	10.086609	10.086609	10.086609	Detected	Detected	Detected	Detected	Detected	Detected	Detected	Detected	Detected	Detected	Detected	GTGTGTGTGTGCGT
mmu-miR-466h-5p	9.26E-05	43.522236	43.522236	5.443681	up	2.93E-07	66.10715	66.10715	6.0467343	up	7.65E-05	45.669914	45.669914	5.513172	up	0.1	0.1	0.1	10.891439	12.021379	12.00043	12.77128	9.80861	10.6425705	11.46011	6.29686	-2.9952362	-2.9299994	-2.9299994	2.9303505	2.729108	1.8163483	3.1121125	3.0778658	2.9218504	2.8614767	1.9009546	Not Detected	Not Detected	Not Detected	Detected	Detected	Detected	Detected	Detected	Detected	Detected	Detected	TACACACAAGCACATGCAC
mmu-miR-466i-3p	5.44E-05	11.981815	11.981815	3.5827746	up	0.000632211	14.54968	14.54968	3.8629155	up	7.03E-05	13.098485	13.098485	3.711328	up	30.01799	47.788	43.8946	604.417	648.894	683.54	816.83	718.135	600.237	812.249	625.416	5.192218	5.66708	5.8431697	9.152959	9.209871	9.087958	9.49849	9.362319	9.087958	9.325741	9.422752	Detected	Detected	Detected	Detected	Detected	Detected	Detected	Detected	Detected	Detected	Detected	TAGTGTGTATGTGTGTGTG
mmu-miR-466i-5p	0.002676941	5.3224072	5.3224072	2.4120789	up	0.00801009	6.3753834	6.3753834	2.672512	up	0.002184177	5.223005	5.223005	2.38488	up	303.633	396.748	344.376	2372.99	2553	2611.73	2751.9302	2728.87	2542.17	2360.48	2059.099	8.105196	9.087958	9.087958	11.330034	11.330034	10.857281	11.432883	11.432883	11.330034	11.05286	11.05286	Detected	Detected	Detected	Detected	Detected	Detected	Detected	Detected	Detected	Detected	Detected	CACACACACACACACA
mmu-miR-466j	3.38E-08	172.84668	172.84668	7.433349	up	1.61E-07	212.38603	212.38603	7.730545	up	9.60E-09	176.40039	176.40039	7.46271	up	0.1	0.1	0.1	26.78797	28.691061	29.947292	31.09909	27.58717	28.51978	27.703869	20.78226	-2.9952362	-2.9299994	-2.9299994	4.5910883	4.472048	4.381676	4.800194	4.7574067	4.5910883	4.449664	4.4921412	Not Detected	Not Detected	Not Detected	Detected	Detected	Detected	Detected	Detected	Detected	Detected	Detected	TTACACACATGCACATGC
mmu-miR-466m-3p	3.62E-05	10.36682	10.36682	3.3739016	up	0.000242159	12.892534	12.892534	3.688464	up	1.90E-05	10.812032	10.812032	3.4345658	up	4.37352	5.70508	5.20102	112.892	120.544304	128.1398	147.9657	121.9685	111.1383	146.215	107.0297	3.133396	3.4945736	3.5172472	6.9286695	6.7944593	6.5437927	7.170606	6.9697995	6.6658125	6.8842273	6.898875	Detected	Detected	Detected	Detected	Detected	Detected	Detected	Detected	Detected	Detected	Detected	TGCGTGTGTATGTGTG
mmu-miR-466m-5p	4.53E-09	406.22006	406.22006	8.666118	up	7.54E-08	478.16077	478.16077	8.901352	up	1.97E-09	398.11755	398.11755	8.637051	up	0.1	0.1	0.1	54.9177	59.011	63.2115	65.5847	57.9178	57.8274	58.988297	43.973198	-2.9952362	-2.9299994	-2.9299994	5.7836847	5.7138724	5.645561	5.94044	5.9587736	5.743274	5.66708	5.645561	Not Detected	Not Detected	Not Detected	Detected	Detected	Detected	Detected	Detected	Detected	Detected	Detected	ATACACACATGCACATGC
mmu-miR-466q	4.58E-05	8.763041	8.763041	3.1314316	up	0.00043659	10.771895	10.771895	3.4292002	up	3.93E-05	9.956558	9.956558	3.3156471	up	32.96227	44.954422	42.55876	460.3666	487.9559	524.8929	624.6875	564.9699	456.2883	645.1008	514.8876	5.284695	5.5964575	5.8193593	8.755632	8.755632	8.583543	8.9769125	9.015162	8.755632	8.9769125	8.91491	Detected	Detected	Detected	Detected	Detected	Detected	Detected	Detected	Detected	Detected	Detected	ACGTATGTGTGTGTGTG
mmu-miR-467a-3p	0.00399971	8.973749	8.973749	3.165711	up	0.013922628	12.540843	12.540843	3.6485624	up	0.003802859	10.070928	10.070928	3.3321247	up	1.53065	5.12687	3.20017	60.6323	69.2646	72.9817	96.2771	69.481094	59.1606	84.4898	61.028698	1.6938367	3.4126318	3.1236017	5.9261165	5.94044	5.8606467	6.6016417	6.182197	5.807154	6.327314	6.091977	Detected	Detected	Detected	Detected	Detected	Detected	Detected	Detected	Detected	Detected	Detected	TGTAGGTGTGTGTATGTATA
mmu-miR-467b-3p	5.42E-09	225.7176	225.7176	7.818375	up	1.16E-05	314.55963	314.55963	8.29719	up	1.28E-06	242.19565	242.19565	7.920029	up	0.1	0.1	0.1	32.35754	36.46079	36.80446	47.19887	35.02614	31.842312	41.980278	31.474741	-2.9952362	-2.9299994	-2.9299994	4.9132757	4.892935	4.79368	5.535499	5.155391	4.6301064	5.137373	5.137373	Not Detected	Not Detected	Not Detected	Detected	Detected	Detected	Detected	Detected	Detected	Detected	Detected	GTGTTGGTGTGTGTAT
mmu-miR-467c-3p	6.06E-08	162.83151	162.83151	7.347236	up	1.54E-05	237.2201	237.2201	7.8900824	up	1.27E-06	190.00554	190.00554	7.5698977	up	0.1	0.1	0.1	23.511662	29.531431	29.03128	38.99809	27.11908	23.13543	33.74632	24.6549	-2.9952362	-2.9299994	-2.9299994	4.345679	4.5344267	4.306367	5.137373	4.739302	4.2968583	4.800194	4.7574067	Not Detected	Not Detected	Not Detected	Detected	Detected	Detected	Detected	Detected	Detected	Detected	Detected	GTATAGGTGTGTGTATGTATA
mmu-miR-467c-5p	3.26E-08	27.69369	27.69369	4.7914853	up	8.76E-06	27.688728	27.688728	4.791227	up	0.000185983	35.209682	35.209682	5.1379004	up	0.1	0.1	0.1	9.50881	11.1741	11.9488	9.67537	7.68335	10.7425	9.07537	6.45582	-2.9952362	-2.9299994	-2.9299994	1.8691324	1.8799074	1.7701808	1.7448722	1.9340916	2.9447758	1.6795989	1.9340916	Not Detected	Not Detected	Not Detected	Detected	Detected	Detected	Detected	Detected	Detected	Detected	Detected	CACATATACATGCACGCAC
mmu-miR-467e-3p	9.02E-07	115.99875	115.99875	6.8579655	up	4.17E-05	163.52774	163.52774	7.3533916	up	3.10E-06	130.8847	130.8847	7.0321527	up	0.1	0.1	0.1	16.95505	22.35087	21.07276	28.80215	18.87911	15.97501	24.42824	19.194279	-2.9952362	-2.9299994	-2.9299994	3.8368778	4.1639743	3.71781	4.6618977	4.141395	3.7068272	4.237537	4.2968583	Not Detected	Not Detected	Not Detected	Detected	Detected	Detected	Detected	Detected	Detected	Detected	Detected	ATATAGGTGTGTGTATGTATA
mmu-miR-467f	0.000302249	9.075078	9.075078	3.18191	up	0.001734942	12.35407	12.35407	3.6269145	up	0.000217614	11.170259	11.170259	3.4815907	up	52.274002	71.8023	69.4975	774.72095	809.25903	859.373	1057.991	950.13904	766.128	1082.069	851.88696	5.7311735	6.3625007	6.6016417	9.422752	9.545103	9.2731905	9.919881	9.797493	9.545103	9.797493	9.797493	Detected	Detected	Detected	Detected	Detected	Detected	Detected	Detected	Detected	Detected	Detected	TGTAGGTGTGTGTGTGT
mmu-miR-467g	8.65E-09	289.82324	289.82324	8.179029	up	1.10E-05	435.01782	435.01782	8.764931	up	6.71E-07	320.2175	320.2175	8.322908	up	0.1	0.1	0.1	36.85074	46.7446	48.428	66.4467	46.17006	37.09328	54.2048	39.841362	-2.9952362	-2.9299994	-2.9299994	5.172159	5.3174787	5.192218	6.0104065	5.615964	5.070142	5.535499	5.5078487	Not Detected	Not Detected	Not Detected	Detected	Detected	Detected	Detected	Detected	Detected	Detected	Detected	ATATATGTGTGTGTATGTATA
mmu-miR-468-3p	2.66E-08	287.30267	287.30267	8.166428	up	4.25E-07	339.30856	339.30856	8.406454	up	3.28E-08	295.86075	295.86075	8.208775	up	0.1	0.1	0.1	38.68358	45.20422	45.13769	46.68418	39.77134	45.01599	41.99604	33.75629	-2.9952362	-2.9299994	-2.9299994	5.270388	5.284695	5.0889654	5.5078487	5.401569	5.3838344	5.155391	5.2318625	Not Detected	Not Detected	Not Detected	Detected	Detected	Detected	Detected	Detected	Detected	Detected	Detected	CAGACACACGCACATCA
mmu-miR-483-3p	0.004290047	2.148296	2.148296	1.1031928	up	0.002599196	3.9626603	3.9626603	1.9864693	up	0.003314752	2.090151	2.090151	1.0636072	up	15.1060505	19.327309	19.41634	61.1205	58.0787	67.8515	96.8842	97.3469	55.812	60.3851	47.9607	4.3687716	4.739302	4.9299555	5.9587736	5.645561	5.743274	6.6658125	6.6658125	5.678319	5.7311735	5.8193593	Detected	Detected	Detected	Detected	Detected	Detected	Detected	Detected	Detected	Detected	Detected	AAGACGGGAGGGGAGGAG
mmu-miR-485-3p	4.09E-07	67.65094	67.65094	6.080038	up	1.95E-07	123.07282	123.07282	6.9433684	up	0.00021435	44.678688	44.678688	5.481515	up	0.1	0.1	0.1	12.1084	12.232201	16.494669	20.17025	16.94698	8.73145	13.758289	6.84253	-2.9952362	-2.9299994	-2.9299994	3.171931	2.9447758	3.2681723	3.974261	4.0089855	1.7357422	3.2014363	2.6521304	Not Detected	Not Detected	Not Detected	Detected	Detected	Detected	Detected	Detected	Detected	Detected	Detected	GAGAGGAGAGCCGTGT
mmu-miR-5118	1.54E-06	146.04532	146.04532	7.1902723	up	6.49E-06	156.3655	156.3655	7.2887783	up	1.46E-08	164.33344	164.33344	7.360482	up	0.1	0.1	0.1	25.41503	20.04835	29.433899	23.053791	23.65026	25.49353	28.53814	19.70653	-2.9952362	-2.9299994	-2.9299994	4.472048	3.93107	4.312464	4.2020183	4.472048	4.4042635	4.4921412	4.3298078	Not Detected	Not Detected	Not Detected	Detected	Detected	Detected	Detected	Detected	Detected	Detected	Detected	ACCAGGCTGGCCTA
mmu-miR-5127	0.00421927	24.701452	24.701452	4.626524	up	0.004646876	52.24381	52.24381	5.707188	up	0.001119998	11.082909	11.082909	3.4702647	up	0.1	0.1	0.1	12.68823	5.61671	9.991819	17.5999	6.39208	4.15045	5.10875	4.29657	-2.9952362	-2.9299994	-2.9299994	3.2296736	0.6692575	1.1254064	3.7562613	1.7546251	-0.27801692	0.7172889	1.1162869	Not Detected	Not Detected	Not Detected	Detected	Detected	Detected	Detected	Detected	Detected	Detected	Detected	TGGGAAAAGGGTTGGG
mmu-miR-5128	0.000355218	3.1250596	3.1250596	1.6438837	up	0.000848132	3.4901233	3.4901233	1.803278	up	3.29E-06	3.7262738	3.7262738	1.8977337	up	5.92099	4.03782	3.91626	37.23889	32.75437	42.431747	35.78719	37.30701	41.72216	43.47658	32.72641	3.3396816	3.2176926	3.3724637	5.192218	4.713211	4.9560604	4.9560604	5.270388	5.2459173	5.2049623	5.172159	Detected	Detected	Detected	Detected	Detected	Detected	Detected	Detected	Detected	Detected	Detected	AGCCATCTCGCCAGC
mmu-miR-5131	0.001344331	10.702009	10.702009	3.4198098	up	0.001586261	12.27773	12.27773	3.617972	up	0.000197387	17.061548	17.061548	4.0926766	up	0.1	0.1	0.1	4.65652	4.24072	9.61707	5.01026	4.6311	8.76749	5.18331	3.69887	-2.9952362	-2.9299994	-2.9299994	0.683564	-0.3582901	1.0789201	0.22868775	1.1037657	1.7546251	0.7343687	0.9338008	Not Detected	Not Detected	Not Detected	Detected	Detected	Detected	Detected	Detected	Detected	Detected	Detected	GCTCGGGGCTCC
mmu-miR-574-3p	4.03E-05	10.043707	10.043707	3.32822	up	0.00034496	12.575364	12.575364	3.6525283	up	3.36E-05	10.98741	10.98741	3.4577794	up	23.437	32.97067	29.97253	374.4322	406.1381	430.5294	547.822	465.583	381.2622	536.241	418.21478	4.878579	5.284695	5.3174787	8.583543	8.583543	8.298327	8.91491	8.710649	8.432794	8.710649	8.710649	Detected	Detected	Detected	Detected	Detected	Detected	Detected	Detected	Detected	Detected	Detected	TGTGGGTGTGTGCAT
mmu-miR-574-5p	0.000702102	3.591007	3.591007	1.8443885	up	0.004114253	3.7775989	3.7775989	1.9174695	up	0.000971196	3.5631335	3.5631335	1.8331465	up	133.5013	176.40509	146.1622	690.956	728.76404	753.45496	752.373	749.37305	756.482	674.542	590.92004	7.104368	7.6699595	7.650871	9.325741	9.422752	9.209871	9.362319	9.422752	9.49849	9.152959	9.2731905	Detected	Detected	Detected	Detected	Detected	Detected	Detected	Detected	Detected	Detected	Detected	ACACACTCACACACACAC
mmu-miR-598-3p	6.81E-07	189.18275	189.18275	7.563637	up	4.54E-07	173.74152	173.74152	7.4407988	up	8.64E-09	151.22125	151.22125	7.240517	up	0.1	0.1	0.1	31.790901	27.680801	33.1304	27.2625	23.4081	24.4925	25.0858	18.2995	-2.9952362	-2.9299994	-2.9299994	4.878579	4.42267	4.5344267	4.5344267	4.4436803	4.345679	4.306367	4.2142696	Not Detected	Not Detected	Not Detected	Detected	Detected	Detected	Detected	Detected	Detected	Detected	Detected	TAACGATGACGACGATGACGTA
mmu-miR-6395	1.97E-07	136.34467	136.34467	7.0911145	up	4.00E-05	183.63007	183.63007	7.5206585	up	9.01E-08	126.39811	126.39811	6.981831	up	0.1	0.1	0.1	22.54457	22.38783	23.71545	31.793621	21.68907	18.658829	22.932781	16.06957	-2.9952362	-2.9299994	-2.9299994	4.284078	4.1682477	3.9657834	4.8314595	4.306367	3.9077942	4.1639743	4.018489	Not Detected	Not Detected	Not Detected	Detected	Detected	Detected	Detected	Detected	Detected	Detected	Detected	TAAACAGGGCAGAGAGG
mmu-miR-667-3p	1.49E-06	79.483	79.483	6.3125744	up	2.04E-07	86.57593	86.57593	6.435894	up	3.59E-07	79.93096	79.93096	6.3206825	up	0.1	0.1	0.1	14.2861805	15.57907	14.90962	15.52518	12.46036	13.9671	15.66183	9.14922	-2.9952362	-2.9299994	-2.9299994	3.5172472	3.4825287	3.0827127	3.4945736	3.4737248	3.4471807	3.4825287	3.177104	Not Detected	Not Detected	Not Detected	Detected	Detected	Detected	Detected	Detected	Detected	Detected	Detected	CTTGGGCTGGGTG
mmu-miR-669a-3-3p	2.93E-08	145.61966	145.61966	7.1860614	up	2.69E-05	208.41685	208.41685	7.703328	up	8.23E-07	168.42998	168.42998	7.396005	up	0.1	0.1	0.1	21.18369	26.48553	27.25456	35.93676	24.14758	21.13173	29.15074	22.093899	-2.9952362	-2.9299994	-2.9299994	4.1682477	4.345679	4.189022	4.9867587	4.516407	4.1682477	4.5344267	4.6301064	Not Detected	Not Detected	Not Detected	Detected	Detected	Detected	Detected	Detected	Detected	Detected	Detected	ATACATGTGTGTGTATGTTATG
mmu-miR-669b-3p	2.46E-07	65.763756	65.763756	6.039221	up	4.78E-06	96.55435	96.55435	6.5932693	up	2.54E-06	75.16548	75.16548	6.2319984	up	0.1	0.1	0.1	11.85041	13.924311	14.092939	17.52425	12.75245	10.994551	14.50846	11.1018505	-2.9952362	-2.9299994	-2.9299994	3.0911963	3.2296736	2.9415588	3.7496235	3.5334246	2.9907837	3.3165534	3.5334246	Not Detected	Not Detected	Not Detected	Detected	Detected	Detected	Detected	Detected	Detected	Detected	Detected	ATATGTTTGTGTGTATGTATATG
mmu-miR-669b-5p	1.78E-08	379.22388	379.22388	8.566906	up	2.66E-06	392.96695	392.96695	8.618264	up	9.09E-09	342.59415	342.59415	8.420357	up	0.1	0.1	0.1	52.8326	52.9675	59.570602	56.6799	45.4952	51.2412	52.497803	37.6517	-2.9952362	-2.9299994	-2.9299994	5.7311735	5.535499	5.57881	5.7836847	5.5493536	5.5493536	5.472646	5.3838344	Not Detected	Not Detected	Not Detected	Detected	Detected	Detected	Detected	Detected	Detected	Detected	Detected	ACATGCACATGCACACA
mmu-miR-669c-3p	0.000386219	5.894744	5.894744	2.5594292	up	0.001722527	8.533854	8.533854	3.0931973	up	0.0002775	7.7605844	7.7605844	2.9561653	up	13.29822	20.35136	18.70015	152.1387	162.7668	170.996	218.8464	196.741	158.53989	228.786	193.1384	4.154159	4.79368	4.8469615	7.201256	7.245173	7.026661	7.712969	7.6699595	7.342468	7.650871	7.6699595	Detected	Detected	Detected	Detected	Detected	Detected	Detected	Detected	Detected	Detected	Detected	TTTACTTGTGTGTGTGTG
mmu-miR-669d-3p	0.0001276	50.47321	50.47321	5.657446	up	1.64E-06	86.40121	86.40121	6.4329796	up	5.41E-06	67.46088	67.46088	6.075979	up	0.1	0.1	0.1	11.67678	13.31197	12.840759	16.21379	12.06285	10.49279	13.28429	10.5769005	-2.9952362	-2.9299994	-2.9299994	3.049616	3.133396	1.9340916	3.5498376	3.4126318	2.8019192	3.1236017	3.4471807	Not Detected	Not Detected	Not Detected	Detected	Detected	Detected	Detected	Detected	Detected	Detected	Detected	GTATATGGGTGTGTATGTATA
mmu-miR-669e-3p	2.26E-07	118.15562	118.15562	6.8845444	up	3.83E-05	173.08199	173.08199	7.435312	up	3.54E-06	134.81245	134.81245	7.07481	up	0.1	0.1	0.1	17.33083	22.0014	22.3432	29.4595	20.24601	16.23132	25.2316	19.48133	-2.9952362	-2.9299994	-2.9299994	3.8682468	4.1170335	3.8131177	4.739302	4.2278314	3.7330208	4.3298078	4.306367	Not Detected	Not Detected	Not Detected	Detected	Detected	Detected	Detected	Detected	Detected	Detected	Detected	GTGTAAGTGTGTGTATATTC
mmu-miR-669e-5p	6.94E-08	214.60036	214.60036	7.7455087	up	2.67E-07	256.57855	256.57855	8.003257	up	9.15E-09	207.93321	207.93321	7.6999764	up	0.1	0.1	0.1	31.95373	34.00375	34.439972	37.08023	32.52868	33.52169	32.1302	26.32162	-2.9952362	-2.9299994	-2.9299994	4.892935	4.8469615	4.641393	5.0889654	5.014058	4.72485	4.688384	4.8314595	Not Detected	Not Detected	Not Detected	Detected	Detected	Detected	Detected	Detected	Detected	Detected	Detected	ATGAACATGCACACACA
mmu-miR-669f-3p	0.002977258	5.464247	5.464247	2.4500227	up	0.008522458	7.5545535	7.5545535	2.9173465	up	0.002690191	6.206301	6.206301	2.6337337	up	5.32639	12.33099	11.212151	85.7222	102.3401	104.35469	138.9025	109.1552	88.1286	130.6505	106.25011	3.282992	4.345679	4.381676	6.5437927	6.6016417	6.21498	7.026661	6.81493	6.3021584	6.7944593	6.81493	Detected	Detected	Detected	Detected	Detected	Detected	Detected	Detected	Detected	Detected	Detected	ATACGTGTGTGTGTATGT
mmu-miR-669f-5p	7.64E-08	148.7829	148.7829	7.217065	up	6.91E-07	170.3172	170.3172	7.4120803	up	1.21E-08	145.6641	145.6641	7.1865015	up	0.1	0.1	0.1	24.5426	23.470491	26.52983	27.2177	22.60477	23.193611	23.98351	17.7863	-2.9952362	-2.9299994	-2.9299994	4.4042635	4.237537	4.154159	4.516407	4.4042635	4.312464	4.2278314	4.1639743	Not Detected	Not Detected	Not Detected	Detected	Detected	Detected	Detected	Detected	Detected	Detected	Detected	ACACATGCACATGCAC
mmu-miR-669i	9.20E-08	126.81942	126.81942	6.986632	up	6.66E-06	165.85858	165.85858	7.37381	up	7.48E-08	135.7369	135.7369	7.084669	up	0.1	0.1	0.1	20.396591	21.5529	22.7546	27.433	21.435398	19.44587	24.6341	17.44115	-2.9952362	-2.9299994	-2.9299994	4.1325846	4.083852	3.888224	4.5600514	4.284078	4.0089855	4.257202	4.1325846	Not Detected	Not Detected	Not Detected	Detected	Detected	Detected	Detected	Detected	Detected	Detected	Detected	GTATGCATGTGTGTATATGC
mmu-miR-669l-5p	0.000638409	3.7351809	3.7351809	1.9011781	up	0.00342682	4.2634935	4.2634935	2.092036	up	0.000626064	3.7520533	3.7520533	1.9076803	up	6.27611	9.55199	6.48259	52.5613	57.3572	58.419	58.9984	52.9596	56.9916	54.7721	43.5128	3.3655124	4.018489	3.7796607	5.7138724	5.5964575	5.556868	5.8193593	5.807154	5.7138724	5.556868	5.615964	Detected	Detected	Detected	Detected	Detected	Detected	Detected	Detected	Detected	Detected	Detected	ACATATACATGCACACAC
mmu-miR-669o-5p	3.77E-07	90.69234	90.69234	6.5029087	up	1.62E-07	108.362495	108.362495	6.7597218	up	2.51E-07	92.599	92.599	6.5329247	up	0.1	0.1	0.1	15.2826	16.659	16.7415	18.0529	14.5427	15.4124	15.0911	12.4361	-2.9952362	-2.9299994	-2.9299994	3.6518133	3.6518133	3.3498635	3.8131177	3.8028362	3.6518133	3.4008727	3.6908534	Not Detected	Not Detected	Not Detected	Detected	Detected	Detected	Detected	Detected	Detected	Detected	Detected	ACATAAACATGCACACAC
mmu-miR-669p-3p	0.000117245	8.831212	8.831212	3.1426115	up	0.000981167	11.130718	11.130718	3.4764748	up	0.0001293	10.688425	10.688425	3.4179773	up	36.02664	52.3024	50.322	516.512	548.166	591.528	738.903	652.39404	523.801	738.36597	604.251	5.3838344	5.8193593	6.091977	8.91491	8.9769125	8.83118	9.2731905	9.209871	8.9769125	9.209871	9.362319	Detected	Detected	Detected	Detected	Detected	Detected	Detected	Detected	Detected	Detected	Detected	ATACGTGTGTGTGTGTATG
mmu-miR-672-5p	1.53E-05	23.869509	23.869509	4.577097	up	0.000550843	22.233759	22.233759	4.47468	up	2.10E-08	14.6244	14.6244	3.8703055	up	0.1	0.1	0.1	9.64408	9.71387	11.599	10.426661	4.80801	5.36363	6.07459	3.62067	-2.9952362	-2.9299994	-2.9299994	1.9009546	1.2812649	1.6938367	1.9009546	1.1449158	0.92675143	0.94896877	0.87996143	Not Detected	Not Detected	Not Detected	Detected	Detected	Detected	Detected	Detected	Detected	Detected	Detected	TCACACACAGTACACCA
mmu-miR-6769b-3p	1.23E-07	75.81951	75.81951	6.2444973	up	9.51E-06	78.89465	78.89465	6.3018556	up	1.66E-08	74.55755	74.55755	6.2202826	up	0.1	0.1	0.1	13.09046	15.13727	15.7282095	15.45948	10.66412	12.5765	14.477039	9.778641	-2.9952362	-2.9299994	-2.9299994	3.2776887	3.4234648	3.177104	3.4825287	3.2176926	3.1901484	3.2989097	3.3165534	Not Detected	Not Detected	Not Detected	Detected	Detected	Detected	Detected	Detected	Detected	Detected	Detected	CTGGGTGGGACAGG
mmu-miR-681	0.010361681	3.0789015	3.0789015	1.6224157	up	0.027566161	3.4610274	3.4610274	1.7912003	up	0.007006052	3.5670722	3.5670722	1.8347404	up	1.91522	1.89717	1.52547	19.26926	23.19447	22.85888	23.38225	20.16055	25.33362	25.36622	16.79258	1.7448722	2.8404758	2.704202	4.0347333	4.2142696	3.9077942	4.2278314	4.2142696	4.381676	4.3549767	4.0571184	Detected	Detected	Detected	Detected	Detected	Detected	Detected	Detected	Detected	Detected	Detected	AGCTGCCTGCCAG
mmu-miR-6906-5p	4.85E-08	247.07109	247.07109	7.9487824	up	8.72E-06	301.2998	301.2998	8.235056	up	5.69E-07	245.16354	245.16354	7.9376006	up	0.1	0.1	0.1	35.6838	39.475	39.76	45.1995	34.290802	33.3726	41.443	32.51448	-2.9952362	-2.9299994	-2.9299994	5.1126676	5.014058	4.8643856	5.4539537	5.1126676	4.713211	5.0889654	5.155391	Not Detected	Not Detected	Not Detected	Detected	Detected	Detected	Detected	Detected	Detected	Detected	Detected	CTGTCTGTCCGTCTG
mmu-miR-6917-3p	9.42E-08	142.19963	142.19963	7.151774	up	2.97E-05	146.72932	146.72932	7.1970134	up	3.80E-08	126.16137	126.16137	6.9791265	up	0.1	0.1	0.1	22.3025	25.3639	24.798	27.0065	16.95647	19.62349	22.6745	15.02374	-2.9952362	-2.9299994	-2.9299994	4.2698717	4.284078	4.046138	4.472048	4.018489	4.018489	4.1325846	3.93107	Not Detected	Not Detected	Not Detected	Detected	Detected	Detected	Detected	Detected	Detected	Detected	Detected	CTGTGGTGGGAAGAG
mmu-miR-6923-3p	1.53E-09	206.52405	206.52405	7.690166	up	4.76E-06	235.03905	235.03905	7.8767567	up	1.92E-06	164.60355	164.60355	7.3628516	up	0.1	0.1	0.1	28.219398	32.9621	36.228302	36.405	28.11333	26.208519	31.901901	17.108181	-2.9952362	-2.9299994	-2.9299994	4.70043	4.739302	4.7755313	5.0563436	4.79368	4.472048	4.6774197	4.083852	Not Detected	Not Detected	Not Detected	Detected	Detected	Detected	Detected	Detected	Detected	Detected	Detected	CTGGGGAGGAGGAG
mmu-miR-6927-5p	8.56E-07	61.049263	61.049263	5.931902	up	3.84E-06	64.91415	64.91415	6.020461	up	0.000340422	53.373455	53.373455	5.7380505	up	0.1	0.1	0.1	11.93252	13.090981	13.69866	12.15004	10.40485	13.69096	13.76412	5.69469	-2.9952362	-2.9299994	-2.9299994	3.1236017	3.0602927	2.756577	2.9791493	3.1582832	3.3655124	3.210924	1.7824806	Not Detected	Not Detected	Not Detected	Detected	Detected	Detected	Detected	Detected	Detected	Detected	Detected	AGCCTGGGCTGGAT
mmu-miR-6945-3p	4.98E-06	15.611612	15.611612	3.9645476	up	0.003903435	33.875168	33.875168	5.082156	up	5.29E-06	14.337945	14.337945	3.8417664	up	0.1	0.1	0.1	5.65463	6.35124	10.96718	12.13158	5.62147	4.58527	5.99415	4.00484	-2.9952362	-2.9299994	-2.9299994	0.92675143	0.86582047	1.2458355	2.9691818	1.2916402	0.6692575	0.939424	1.0613823	Not Detected	Not Detected	Not Detected	Detected	Detected	Detected	Detected	Detected	Detected	Detected	Detected	ATGGGAAGGGCAGAG
mmu-miR-6952-3p	2.84E-08	141.1491	141.1491	7.141076	up	7.85E-06	143.49446	143.49446	7.164851	up	2.34E-07	115.91796	115.91796	6.8569603	up	0.1	0.1	0.1	21.74288	24.5304	25.4732	25.0934	17.44977	19.18476	21.4348	12.7405205	-2.9952362	-2.9299994	-2.9299994	4.2142696	4.2698717	4.083852	4.3549767	4.071236	3.9888515	4.0089855	3.71781	Not Detected	Not Detected	Not Detected	Detected	Detected	Detected	Detected	Detected	Detected	Detected	Detected	CTGTGGGAGGCAGA
mmu-miR-6962-3p	0.000654983	8.929131	8.929131	3.1585197	up	4.07E-06	17.881184	17.881184	4.1603703	up	0.00216012	8.214624	8.214624	3.0381947	up	0.1	0.1	0.1	5.01462	5.08719	6.12213	8.39854	5.53094	3.88083	4.34609	3.71958	-2.9952362	-2.9299994	-2.9299994	0.78365546	0.18840918	-0.35174027	1.151459	1.2657915	-0.38154292	-0.30807674	0.94896877	Not Detected	Not Detected	Not Detected	Detected	Detected	Detected	Detected	Detected	Detected	Detected	Detected	ATAGGACAGGGAAGGG
mmu-miR-6963-3p	3.38E-07	193.92189	193.92189	7.599332	up	9.72E-06	225.98708	225.98708	7.8200965	up	4.22E-08	171.96596	171.96596	7.425979	up	0.1	0.1	0.1	31.6516	31.3663	32.638298	36.1807	26.07667	26.175499	31.1031	20.10884	-2.9952362	-2.9299994	-2.9299994	4.8643856	4.6063266	4.472048	5.036273	4.70043	4.462843	4.5910883	4.3687716	Not Detected	Not Detected	Not Detected	Detected	Detected	Detected	Detected	Detected	Detected	Detected	Detected	CTGTGGGATGGAGGC
mmu-miR-6966-5p	3.34E-09	86.31672	86.31672	6.431568	up	0.000950374	76.63262	76.63262	6.2598867	up	3.67E-06	75.47358	75.47358	6.2379	up	0.1	0.1	0.1	14.19014	15.66787	17.4757	19.687641	8.01078	12.37414	16.964088	8.63787	-2.9952362	-2.9299994	-2.9299994	3.4825287	3.5172472	3.4396944	3.945785	2.6704984	3.1582832	3.6290474	3.071134	Not Detected	Not Detected	Not Detected	Detected	Detected	Detected	Detected	Detected	Detected	Detected	Detected	TGTGCTGTCCACATCC
mmu-miR-6970-3p	1.83E-07	68.65281	68.65281	6.101247	up	2.31E-07	65.28449	65.28449	6.0286684	up	1.03E-06	66.26975	66.26975	6.0502787	up	0.1	0.1	0.1	12.125879	14.125219	14.37981	12.64879	9.83995	13.58413	11.792021	8.02331	-2.9952362	-2.9299994	-2.9299994	3.177104	3.2681723	3.0032299	3.071134	3.0827127	3.3396816	2.95269	3.0032299	Not Detected	Not Detected	Not Detected	Detected	Detected	Detected	Detected	Detected	Detected	Detected	Detected	AGCACAGGGTGGGT
mmu-miR-6973a-3p	0.000305075	54.68872	54.68872	5.7731714	up	3.56E-05	118.54428	118.54428	6.889282	up	0.000161886	35.519547	35.519547	5.1505413	up	0.1	0.1	0.1	14.908581	12.71719	12.566151	22.70976	14.024	9.06161	11.732	6.1621304	-2.9952362	-2.9299994	-2.9299994	3.5778046	2.9907837	1.89569	4.1682477	3.7068272	1.7824806	2.9447758	1.8691324	Not Detected	Not Detected	Not Detected	Detected	Detected	Detected	Detected	Detected	Detected	Detected	Detected	ATGGGTAGGTAGGGTTAG
mmu-miR-6976-3p	7.26E-07	71.30289	71.30289	6.1558886	up	1.01E-06	79.99035	79.99035	6.321754	up	3.05E-08	71.416	71.416	6.1581755	up	0.1	0.1	0.1	13.50145	13.703131	14.38534	14.79237	11.409679	12.56106	13.337629	9.662001	-2.9952362	-2.9299994	-2.9299994	3.4008727	3.2014363	3.0101216	3.4234648	3.3165534	3.177104	3.1432781	3.2989097	Not Detected	Not Detected	Not Detected	Detected	Detected	Detected	Detected	Detected	Detected	Detected	Detected	CTGGGGAGTTGGGA
mmu-miR-6977-3p	4.08E-07	206.2103	206.2103	7.6879725	up	1.86E-05	243.98132	243.98132	7.930627	up	1.97E-07	166.77719	166.77719	7.3817782	up	0.1	0.1	0.1	33.3749	30.1763	34.5704	39.748802	27.8174	26.605	30.036999	18.39591	-2.9952362	-2.9299994	-2.9299994	4.9712124	4.5600514	4.6774197	5.192218	4.7655454	4.505028	4.5475354	4.237537	Not Detected	Not Detected	Not Detected	Detected	Detected	Detected	Detected	Detected	Detected	Detected	Detected	GGTCAGGGTCAGGC
mmu-miR-6980-3p	7.49E-08	136.01349	136.01349	7.087606	up	6.93E-07	118.62651	118.62651	6.8902826	up	3.46E-06	133.88538	133.88538	7.0648546	up	0.1	0.1	0.1	20.58585	24.3975	24.3199	20.6761	16.07914	22.1405	25.3806	12.97551	-2.9952362	-2.9299994	-2.9299994	4.141395	4.257202	4.0089855	3.9888515	3.888224	4.237537	4.3687716	3.7330208	Not Detected	Not Detected	Not Detected	Detected	Detected	Detected	Detected	Detected	Detected	Detected	Detected	CTGGGGTGGAAGGC
mmu-miR-6985-3p	7.03E-08	100.94735	100.94735	6.6574593	up	4.84E-05	101.24929	101.24929	6.661768	up	4.87E-08	91.80587	91.80587	6.5205145	up	0.1	0.1	0.1	16.64832	17.31043	19.1521	19.83447	12.45165	14.3399105	17.28938	10.85528	-2.9952362	-2.9299994	-2.9299994	3.8131177	3.71781	3.5862138	3.9575953	3.4624507	3.5172472	3.6844707	3.5045912	Not Detected	Not Detected	Not Detected	Detected	Detected	Detected	Detected	Detected	Detected	Detected	Detected	CTGTGAGGAGGTGGC
mmu-miR-6998-3p	2.08E-08	75.68041	75.68041	6.241848	up	5.74E-05	78.27339	78.27339	6.29045	up	1.40E-07	70.52647	70.52647	6.140093	up	0.1	0.1	0.1	13.05264	14.914869	16.07677	16.3622	9.87067	11.73548	14.51284	9.107281	-2.9952362	-2.9299994	-2.9299994	3.2681723	3.3724637	3.2296736	3.5862138	3.0911963	3.0911963	3.3305697	3.1432781	Not Detected	Not Detected	Not Detected	Detected	Detected	Detected	Detected	Detected	Detected	Detected	Detected	TGTGTGGGCACAGAG
mmu-miR-7008-5p	0.001147219	11.112739	11.112739	3.4741426	up	0.000109856	16.642672	16.642672	4.056815	up	8.04E-07	17.268715	17.268715	4.110089	up	0.1	0.1	0.1	7.15603	5.99279	7.38798	6.20505	5.65877	5.9898	7.26794	5.279	-2.9952362	-2.9299994	-2.9299994	1.0789201	0.78365546	-0.29538292	0.9080464	1.3020933	1.0866096	1.0789201	1.309501	Not Detected	Not Detected	Not Detected	Detected	Detected	Detected	Detected	Detected	Detected	Detected	Detected	GTACGGCTCCTGGC
mmu-miR-7011-3p	4.70E-09	113.003136	113.003136	6.820219	up	1.23E-06	215.78638	215.78638	7.75346	up	6.00E-07	95.2982	95.2982	6.574377	up	0.1	0.1	0.1	16.69269	19.97409	22.559101	33.0799	26.7344	13.73419	17.62475	13.21802	-2.9952362	-2.9299994	-2.9299994	3.8273408	3.9239569	3.854123	4.878579	4.72485	3.3938262	3.71781	3.7562613	Not Detected	Not Detected	Not Detected	Detected	Detected	Detected	Detected	Detected	Detected	Detected	Detected	CTAGAGGAGGAGGGAA
mmu-miR-7016-3p	8.43E-08	104.509476	104.509476	6.70749	up	1.20E-06	98.154366	98.154366	6.6169806	up	0.000527761	68.59479	68.59479	6.100027	up	0.1	0.1	0.1	15.95614	19.609001	19.41338	17.48436	12.9423	16.47826	18.02478	6.65303	-2.9952362	-2.9299994	-2.9299994	3.7271967	3.888224	3.6518133	3.7271967	3.6032743	3.7562613	3.7398422	1.9487423	Not Detected	Not Detected	Not Detected	Detected	Detected	Detected	Detected	Detected	Detected	Detected	Detected	CTGGGGAGAGCAGG
mmu-miR-7017-3p	1.72E-09	91.0279	91.0279	6.508237	up	6.77E-07	140.7319	140.7319	7.1368055	up	0.000269276	55.3815	55.3815	5.7913322	up	0.1	0.1	0.1	14.33669	16.35352	18.54781	23.43507	18.77704	12.9276905	15.14036	6.24043	-2.9952362	-2.9299994	-2.9299994	3.5334246	3.5862138	3.5498376	4.237537	4.1325846	3.2176926	3.4126318	1.8884368	Not Detected	Not Detected	Not Detected	Detected	Detected	Detected	Detected	Detected	Detected	Detected	Detected	CTGGAGGGAGAGGAG
mmu-miR-7019-3p	1.64E-07	95.10324	95.10324	6.5714226	up	6.04E-07	100.25793	100.25793	6.6475725	up	0.000701214	69.78317	69.78317	6.1248074	up	0.1	0.1	0.1	14.18796	17.58185	19.312721	17.11799	14.364679	16.3324	19.67667	6.18471	-2.9952362	-2.9299994	-2.9299994	3.4737248	3.7562613	3.6290474	3.6518133	3.7398422	3.7398422	3.899437	1.8799074	Not Detected	Not Detected	Not Detected	Detected	Detected	Detected	Detected	Detected	Detected	Detected	Detected	CTGCAGAGAGGCGG
mmu-miR-7024-3p	4.02E-06	14.577139	14.577139	3.8656356	up	0.001936789	39.993416	39.993416	5.3216906	up	7.33E-08	17.065079	17.065079	4.092975	up	0.1	0.1	0.1	6.74753	7.76414	8.43532	12.62343	5.99963	6.15683	7.40673	4.7352	-2.9952362	-2.9299994	-2.9299994	1.0497423	0.9927673	0.69916195	3.0602927	1.6795989	1.1162869	1.0931181	1.2142859	Not Detected	Not Detected	Not Detected	Detected	Detected	Detected	Detected	Detected	Detected	Detected	Detected	CTGTAGGGAGCAGGG
mmu-miR-7025-3p	6.85E-07	89.78861	89.78861	6.4884605	up	3.30E-05	82.155205	82.155205	6.36028	up	3.48E-08	77.43177	77.43177	6.2748537	up	0.1	0.1	0.1	16.38273	15.543369	16.975471	16.5528	10.529671	13.82502	14.3764	9.58817	-2.9952362	-2.9299994	-2.9299994	3.7639565	3.4737248	3.3724637	3.615634	3.2014363	3.4234648	3.2776887	3.2681723	Not Detected	Not Detected	Not Detected	Detected	Detected	Detected	Detected	Detected	Detected	Detected	Detected	CTGGTGAGCTGGAGT
mmu-miR-7030-5p	3.67E-06	16.106138	16.106138	4.0095387	up	0.008605547	37.048965	37.048965	5.2113614	up	0.00104904	29.849844	29.849844	4.8996515	up	0.1	0.1	0.1	6.24425	7.11856	11.0811	14.683821	4.69495	5.94845	12.37436	5.50328	-2.9952362	-2.9299994	-2.9299994	0.9927673	0.9080464	1.2725664	3.3938262	1.1254064	1.0613823	3.0277119	1.7546251	Not Detected	Not Detected	Not Detected	Detected	Detected	Detected	Detected	Detected	Detected	Detected	Detected	GACTAGCACAGCCAC
mmu-miR-7036a-3p	8.71E-08	71.30326	71.30326	6.155896	up	2.64E-06	78.871056	78.871056	6.301424	up	0.000708931	39.77953	39.77953	5.3139544	up	0.1	0.1	0.1	11.99015	14.761109	15.39129	14.83126	10.80648	10.650909	11.49885	4.75646	-2.9952362	-2.9299994	-2.9299994	3.1582832	3.3305697	3.1236017	3.4311855	3.2681723	2.9303505	2.9218504	1.2344258	Not Detected	Not Detected	Not Detected	Detected	Detected	Detected	Detected	Detected	Detected	Detected	Detected	CTGGGAGGAGCGG
mmu-miR-7038-5p	2.19E-07	66.9642	66.9642	6.065318	up	0.000344874	67.66532	67.66532	6.0803447	up	2.78E-06	75.11914	75.11914	6.2311087	up	0.1	0.1	0.1	12.58751	13.5884495	14.19835	16.28215	8.07375	13.1605	16.28223	8.03007	-2.9952362	-2.9299994	-2.9299994	3.210924	3.177104	2.95269	3.5680285	2.6891708	3.259942	3.5680285	3.0101216	Not Detected	Not Detected	Not Detected	Detected	Detected	Detected	Detected	Detected	Detected	Detected	Detected	CACAGCAGCCCTTC
mmu-miR-704	0.000786451	8.571222	8.571222	3.099501	up	6.88E-05	16.133842	16.133842	4.012018	up	0.001634956	9.4264145	9.4264145	3.236709	up	0.1	0.1	0.1	4.8285	5.03084	5.1828003	6.1753	5.2188396	2.54236	5.09172	2.0268	-2.9952362	-2.9299994	-2.9299994	0.7172889	0.17655067	-0.4505719	0.894879	1.2256672	-0.5692769	0.69916195	0.72500724	Not Detected	Not Detected	Not Detected	Detected	Detected	Detected	Detected	Detected	Detected	Detected	Detected	CTAGGAGCAGAGCAC
mmu-miR-7043-5p	0.000687639	2.5806687	2.5806687	1.3677449	up	0.008363389	2.2377677	2.2377677	1.1620603	up	0.00052908	2.7183144	2.7183144	1.4427123	up	10.67013	11.71781	12.09269	46.4623	58.9485	55.4785	46.310898	37.5751	57.57	59.2695	43.3564	3.9888515	4.257202	4.449664	5.5964575	5.6946454	5.5078487	5.4898176	5.298115	5.7311735	5.7138724	5.57881	Detected	Detected	Detected	Detected	Detected	Detected	Detected	Detected	Detected	Detected	Detected	AAAAATGCCTCTCTGCTT
mmu-miR-7045-3p	1.21E-09	60.241203	60.241203	5.9126787	up	0.011922396	30.787891	30.787891	4.944291	up	0.000159462	52.67988	52.67988	5.71918	up	0.1	0.1	0.1	11.09161	12.51927	14.28934	13.39249	3.80098	10.0522	13.50266	9.157009	-2.9952362	-2.9299994	-2.9299994	2.95269	2.9609303	2.9691818	3.2014363	0.78365546	1.9402266	3.171931	3.1901484	Not Detected	Not Detected	Not Detected	Detected	Detected	Detected	Detected	Detected	Detected	Detected	Detected	CTGTGCGGGGGA
mmu-miR-7046-3p	0.012254735	4.9106045	4.9106045	2.2959006	up	0.003263562	8.863242	8.863242	3.1478345	up	0.001939033	8.15132	8.15132	3.0270338	up	0.1	0.1	0.1	4.377	3.7869	4.33239	4.32294	3.58844	3.80992	4.50055	3.66644	-2.9952362	-2.9299994	-2.9299994	0.22868775	-0.59670466	-1.5995167	-0.29138488	0.683564	-0.40416333	-0.27801692	0.9080464	Not Detected	Not Detected	Not Detected	Detected	Detected	Detected	Detected	Detected	Detected	Detected	Detected	CTGTAGGGGGATGGG
mmu-miR-7049-3p	7.12E-08	93.655304	93.655304	6.5492887	up	9.77E-06	118.48133	118.48133	6.888516	up	4.00E-07	92.05144	92.05144	6.5243683	up	0.1	0.1	0.1	15.07111	17.2071	17.86875	21.87841	14.516739	13.82085	18.45549	11.13311	-2.9952362	-2.9299994	-2.9299994	3.6032743	3.7068272	3.4825287	4.083852	3.7896903	3.4126318	3.7639565	3.5412805	Not Detected	Not Detected	Not Detected	Detected	Detected	Detected	Detected	Detected	Detected	Detected	Detected	CTGAGGCAGACAGGG
mmu-miR-7052-3p	0.000582537	10.181591	10.181591	3.347891	up	1.87E-05	14.774144	14.774144	3.8850026	up	0.000904895	10.330258	10.330258	3.3688045	up	0.1	0.1	0.1	4.99161	4.68619	8.58764	5.62894	4.39697	3.9922	5.0695	3.65521	-2.9952362	-2.9299994	-2.9299994	0.74916625	-0.27801692	0.7172889	0.8337459	1.0327696	-0.3349308	0.6912299	0.894879	Not Detected	Not Detected	Not Detected	Detected	Detected	Detected	Detected	Detected	Detected	Detected	Detected	CTGGGAAGGAGGGG
mmu-miR-7055-3p	3.80E-06	17.347614	17.347614	4.1166654	up	0.006101098	14.754532	14.754532	3.8830862	up	0.001004461	27.94911	27.94911	4.8047304	up	0.1	0.1	0.1	8.84967	9.4494095	9.262711	9.50426	2.42175	8.58634	8.8022995	7.81658	-2.9952362	-2.9299994	-2.9299994	1.309501	1.2458355	0.939424	1.6795989	0.1830837	1.3172083	1.2725664	2.9691818	Not Detected	Not Detected	Not Detected	Detected	Detected	Detected	Detected	Detected	Detected	Detected	Detected	CTGGTGGGGTATCAAA
mmu-miR-7056-3p	1.27E-08	156.77245	156.77245	7.292528	up	4.21E-05	165.13872	165.13872	7.3675346	up	2.12E-07	143.62503	143.62503	7.1661634	up	0.1	0.1	0.1	24.746899	26.4783	28.805	28.8593	19.36277	22.6693	25.2515	16.16535	-2.9952362	-2.9299994	-2.9299994	4.42267	4.3298078	4.2698717	4.6774197	4.154159	4.2698717	4.345679	4.0277042	Not Detected	Not Detected	Not Detected	Detected	Detected	Detected	Detected	Detected	Detected	Detected	Detected	CTGTGGTGGGAGACA
mmu-miR-706	0.001353466	10.140345	10.140345	3.3420348	up	0.008347694	9.523413	9.523413	3.2514787	up	0.001441621	8.940438	8.940438	3.1603456	up	2.87026	3.02871	3.28713	72.56782	66.11409	74.2501	62.73679	56.58568	58.76521	61.509552	47.6015	1.845575	2.9218504	3.1582832	6.21498	5.8606467	5.876186	5.8606467	5.9261165	5.7924376	5.807154	5.807154	Detected	Detected	Detected	Detected	Detected	Detected	Detected	Detected	Detected	Detected	Detected	TTTTTTGAGACAGGGTTTC
mmu-miR-7062-3p	0.000109087	47.210945	47.210945	5.5610495	up	3.25E-06	67.55044	67.55044	6.0778933	up	0.000624945	36.252842	36.252842	5.1800222	up	0.1	0.1	0.1	11.00801	12.79373	12.44174	13.42403	9.471041	10.63475	10.74059	4.51383	-2.9952362	-2.9299994	-2.9299994	2.9447758	3.0032299	1.8799074	3.210924	3.041372	2.8614767	2.6521304	1.1712234	Not Detected	Not Detected	Not Detected	Detected	Detected	Detected	Detected	Detected	Detected	Detected	Detected	CTGTGGGGCCAGG
mmu-miR-7063-3p	1.40E-05	65.69437	65.69437	6.037698	up	2.79E-07	101.62368	101.62368	6.667093	up	9.00E-06	79.29256	79.29256	6.3091135	up	0.1	0.1	0.1	14.05454	11.8735	15.49625	17.51016	13.754371	13.89732	17.30516	7.77604	-2.9952362	-2.9299994	-2.9299994	3.4624507	2.6521304	3.1432781	3.7398422	3.6908534	3.4396944	3.6908534	2.9415588	Not Detected	Not Detected	Not Detected	Detected	Detected	Detected	Detected	Detected	Detected	Detected	Detected	CTTAAGAGGGGCAGAG
mmu-miR-7066-3p	6.10E-08	255.49579	255.49579	7.9971557	up	8.74E-06	327.89304	327.89304	8.357081	up	4.08E-07	242.96423	242.96423	7.9246	up	0.1	0.1	0.1	33.5832	42.920498	41.8984	48.4627	36.962402	38.2552	40.8532	23.91333	-2.9952362	-2.9299994	-2.9299994	5.014058	5.192218	4.9299555	5.57881	5.2318625	5.137373	5.0563436	4.72485	Not Detected	Not Detected	Not Detected	Detected	Detected	Detected	Detected	Detected	Detected	Detected	Detected	CTGGGAGGCAGGC
mmu-miR-7067-3p	2.28E-07	85.1656	85.1656	6.412199	up	6.46E-07	99.67305	99.67305	6.6391315	up	9.91E-08	80.83036	80.83036	6.3368254	up	0.1	0.1	0.1	15.1917095	15.09039	16.70643	17.50333	13.0693	13.0492	15.36711	10.75641	-2.9952362	-2.9299994	-2.9299994	3.6290474	3.4126318	3.3396816	3.7330208	3.6417518	3.25033	3.4311855	3.4737248	Not Detected	Not Detected	Not Detected	Detected	Detected	Detected	Detected	Detected	Detected	Detected	Detected	CTGTGGGGAGGGAA
mmu-miR-7076-3p	9.49E-08	97.30247	97.30247	6.6044044	up	8.10E-06	92.33137	92.33137	6.528749	up	0.000358624	59.345844	59.345844	5.891075	up	0.1	0.1	0.1	16.37979	16.84842	18.229301	17.327179	12.318899	13.71978	16.24267	6.25716	-2.9952362	-2.9299994	-2.9299994	3.7562613	3.6844707	3.5172472	3.7068272	3.4471807	3.3724637	3.5498376	1.89569	Not Detected	Not Detected	Not Detected	Detected	Detected	Detected	Detected	Detected	Detected	Detected	Detected	CTGGGGAGACAGTGG
mmu-miR-7084-3p	1.21E-08	212.34384	212.34384	7.7302585	up	6.28E-05	232.84406	232.84406	7.86322	up	1.96E-07	185.63058	185.63058	7.5362906	up	0.1	0.1	0.1	31.1828	33.7125	34.670998	40.7899	24.8046	27.0718	33.5043	20.644241	-2.9952362	-2.9299994	-2.9299994	4.8469615	4.800194	4.688384	5.2318625	4.5910883	4.5344267	4.7755313	4.4436803	Not Detected	Not Detected	Not Detected	Detected	Detected	Detected	Detected	Detected	Detected	Detected	Detected	GCAGAGGACAGGGG
mmu-miR-7085-3p	6.06E-07	70.19303	70.19303	6.133256	up	2.57E-07	88.38588	88.38588	6.465744	up	7.15E-07	72.878044	72.878044	6.1874123	up	0.1	0.1	0.1	13.49605	13.24286	14.69482	16.06467	12.52608	11.3295	13.8116	10.5157995	-2.9952362	-2.9299994	-2.9299994	3.3938262	3.1010897	3.049616	3.5334246	3.4945736	3.049616	3.2176926	3.4396944	Not Detected	Not Detected	Not Detected	Detected	Detected	Detected	Detected	Detected	Detected	Detected	Detected	GAAGGTGGGGAGAGG
mmu-miR-7087-3p	0.001389803	50.269764	50.269764	5.651619	up	0.002433732	46.72592	46.72592	5.546151	up	0.001576623	28.727459	28.727459	4.8443584	up	0.1	0.1	0.1	8.64864	16.05121	16.2207	14.653	6.54445	7.22451	13.39686	5.30929	-2.9952362	-2.9299994	-2.9299994	1.2812649	3.5680285	3.25033	3.3724637	1.8163483	1.2023488	3.1582832	1.3172083	Not Detected	Not Detected	Not Detected	Detected	Detected	Detected	Detected	Detected	Detected	Detected	Detected	CTGGCAGGGGAGAG
mmu-miR-7118-3p	9.70E-05	46.708134	46.708134	5.545602	up	1.56E-05	89.25914	89.25914	6.479928	up	0.000890448	30.930828	30.930828	4.9509735	up	0.1	0.1	0.1	11.948509	11.71262	13.32222	17.31683	11.70987	9.81012	12.11897	4.18807	-2.9952362	-2.9299994	-2.9299994	3.1432781	1.9340916	2.704202	3.6908534	3.3655124	1.9009546	3.0101216	1.0866096	Not Detected	Not Detected	Not Detected	Detected	Detected	Detected	Detected	Detected	Detected	Detected	Detected	TGTGGAGGAGGACGT
mmu-miR-713	0.000155383	12.683047	12.683047	3.6648295	up	3.22E-05	15.012353	15.012353	3.9080782	up	0.000307762	12.447569	12.447569	3.637792	up	0.1	0.1	0.1	6.31704	7.41216	7.97448	8.00945	3.82401	4.2053204	8.47269	1.8949	-2.9952362	-2.9299994	-2.9299994	1.0018758	0.94896877	0.18840918	1.0789201	0.8337459	0.14890975	1.2256672	0.683564	Not Detected	Not Detected	Not Detected	Detected	Detected	Detected	Detected	Detected	Detected	Detected	Detected	GCTGTGTGCCTTC
mmu-miR-7211-5p	2.78E-08	217.95811	217.95811	7.767907	up	4.64E-06	237.4642	237.4642	7.8915663	up	4.48E-08	198.42502	198.42502	7.63245	up	0.1	0.1	0.1	32.5244	33.708298	35.6223	37.0473	28.247099	27.2834	33.7131	23.46658	-2.9952362	-2.9299994	-2.9299994	4.9299555	4.79368	4.72485	5.070142	4.8095007	4.5600514	4.79368	4.688384	Not Detected	Not Detected	Not Detected	Detected	Detected	Detected	Detected	Detected	Detected	Detected	Detected	GGTGGAGTGGCAGA
mmu-miR-764-5p	2.30E-06	13.863094	13.863094	3.7931774	up	0.020693576	23.446102	23.446102	4.551276	up	0.00151678	9.703151	9.703151	3.2784534	up	0.1	0.1	0.1	5.11668	7.80543	8.34795	12.04257	3.15123	2.81102	5.30007	2.0116	-2.9952362	-2.9299994	-2.9299994	0.8388571	1.0018758	0.683564	2.9609303	0.23813179	-0.5208191	0.78365546	0.7172889	Not Detected	Not Detected	Not Detected	Detected	Detected	Detected	Detected	Detected	Detected	Detected	Detected	AGGAGGACATGTGAGCAC
mmu-miR-7653-3p	0.000165851	35.81355	35.81355	5.1624336	up	3.75E-06	68.18534	68.18534	6.0913897	up	8.32E-05	47.078293	47.078293	5.55699	up	0.1	0.1	0.1	11.114731	10.93719	12.616301	12.60062	10.67323	9.97939	11.52549	7.81321	-2.9952362	-2.9299994	-2.9299994	2.9609303	1.7701808	1.9009546	3.049616	3.2296736	1.9244542	2.9303505	2.9609303	Not Detected	Not Detected	Not Detected	Detected	Detected	Detected	Detected	Detected	Detected	Detected	Detected	AGGCGGGGTGGAA
mmu-miR-7653-5p	8.57E-08	136.97133	136.97133	7.09773	up	1.23E-07	174.89313	174.89313	7.45033	up	2.96E-07	160.94482	160.94482	7.3304224	up	0.1	0.1	0.1	21.93657	22.9245	24.0221	27.068901	23.7305	22.18	24.910099	21.800499	-2.9952362	-2.9299994	-2.9299994	4.237537	4.2020183	3.9984004	4.505028	4.4921412	4.2480855	4.2968583	4.5910883	Not Detected	Not Detected	Not Detected	Detected	Detected	Detected	Detected	Detected	Detected	Detected	Detected	CCGTCTGTCTGTCC
mmu-miR-7676-3p	2.39E-08	153.31271	153.31271	7.2603335	up	2.15E-05	151.13995	151.13995	7.2397413	up	2.93E-07	125.715614	125.715614	6.97402	up	0.1	0.1	0.1	24.347141	26.657299	27.548601	27.0209	17.647581	20.171871	23.0456	14.07959	-2.9952362	-2.9299994	-2.9299994	4.3687716	4.3549767	4.2020183	4.4921412	4.083852	4.071236	4.1682477	3.8273408	Not Detected	Not Detected	Not Detected	Detected	Detected	Detected	Detected	Detected	Detected	Detected	Detected	TGTGGGCAGAGTGAG
mmu-miR-7679-3p	7.05E-05	33.416695	33.416695	5.062497	up	2.68E-05	59.141125	59.141125	5.88609	up	0.00171077	37.029392	37.029392	5.210599	up	0.1	0.1	0.1	10.24088	11.02018	12.29464	11.19938	9.95844	10.8908	11.6934395	3.6115	-2.9952362	-2.9299994	-2.9299994	2.704202	1.7824806	1.845575	2.756577	3.1121125	2.9691818	2.9415588	0.86582047	Not Detected	Not Detected	Not Detected	Detected	Detected	Detected	Detected	Detected	Detected	Detected	Detected	GCTGGTTGGTACCC
mmu-miR-7b-3p	1.35E-08	290.14893	290.14893	8.18065	up	1.79E-05	295.33417	295.33417	8.206204	up	3.70E-08	273.5745	273.5745	8.09579	up	0.1	0.1	0.1	40.6149	44.244003	47.1487	46.0138	32.908	38.624702	43.6887	28.743599	-2.9952362	-2.9299994	-2.9299994	5.3174787	5.2318625	5.137373	5.472646	5.036273	5.172159	5.2459173	5.014058	Not Detected	Not Detected	Not Detected	Detected	Detected	Detected	Detected	Detected	Detected	Detected	Detected	TGAGGCTGGCTGTGA
mmu-miR-8100	2.15E-07	28.277763	28.277763	4.821596	up	2.59E-05	16.312677	16.312677	4.0279217	up	0.001531979	32.422337	32.422337	5.018916	up	0.1	0.1	0.1	9.99411	11.51507	11.68115	8.591249	4.29686	13.2865505	9.72482	3.94342	-2.9952362	-2.9299994	-2.9299994	1.9402266	1.9244542	1.7448722	1.1931214	0.9592316	3.2776887	1.8799074	1.0439161	Not Detected	Not Detected	Not Detected	Detected	Detected	Detected	Detected	Detected	Detected	Detected	Detected	ACCTGCTTGCTCCC
mmu-miR-8114	5.75E-08	114.683014	114.683014	6.841508	up	1.04E-06	152.73628	152.73628	7.254899	up	2.61E-08	103.18905	103.18905	6.689146	up	0.1	0.1	0.1	18.30803	20.45131	21.6672	25.3561	20.71055	15.817459	19.00845	12.41517	-2.9952362	-2.9299994	-2.9299994	3.93107	3.974261	3.7639565	4.3687716	4.237537	3.6908534	3.8368778	3.6844707	Not Detected	Not Detected	Not Detected	Detected	Detected	Detected	Detected	Detected	Detected	Detected	Detected	AGGCGGAGAGGAGA
[truncated: 6 more columns]
