# Supplementary material for: Integrated Analysis of microRNA-mRNA Expression in Mouse Lungs Infected With H7N9 Influenza Virus: A Direct Comparison of Host-Adapting PB2 Mutants
Source: Front Microbiol. 2020 Jul 28;11:1762. doi: 10.3389/fmicb.2020.01762 (PMC7399063; doi:10.3389/fmicb.2020.01762)
Supplement: Supplementary file 1 [file Data_Sheet_1.zip › S3 venn_down.txt]

systematic_name	p ([E] Vs [C])	FC (abs) ([E] Vs [C])	FC ([E] Vs [C])	Log FC ([E] Vs [C])	Regulation ([E] Vs [C])	p ([EN] Vs [C])	FC (abs) ([EN] Vs [C])	FC ([EN] Vs [C])	Log FC ([EN] Vs [C])	Regulation ([EN] Vs [C])	p ([WT] Vs [C])	FC (abs) ([WT] Vs [C])	FC ([WT] Vs [C])	Log FC ([WT] Vs [C])	Regulation ([WT] Vs [C])	C2.txt:gTotalProbeSignal(raw)	C3.txt:gTotalProbeSignal(raw)	C4.txt:gTotalProbeSignal(raw)	E3.txt:gTotalProbeSignal(raw)	E4.txt:gTotalProbeSignal(raw)	E8.txt:gTotalProbeSignal(raw)	EN1.txt:gTotalProbeSignal(raw)	EN4.txt:gTotalProbeSignal(raw)	WT1.txt:gTotalProbeSignal(raw)	WT2.txt:gTotalProbeSignal(raw)	WT3.txt:gTotalProbeSignal(raw)	C2.txt:gTotalProbeSignal(normalized)	C3.txt:gTotalProbeSignal(normalized)	C4.txt:gTotalProbeSignal(normalized)	E3.txt:gTotalProbeSignal(normalized)	E4.txt:gTotalProbeSignal(normalized)	E8.txt:gTotalProbeSignal(normalized)	EN1.txt:gTotalProbeSignal(normalized)	EN4.txt:gTotalProbeSignal(normalized)	WT1.txt:gTotalProbeSignal(normalized)	WT2.txt:gTotalProbeSignal(normalized)	WT3.txt:gTotalProbeSignal(normalized)	C2.txt:gFEFlags	C3.txt:gFEFlags	C4.txt:gFEFlags	E3.txt:gFEFlags	E4.txt:gFEFlags	E8.txt:gFEFlags	EN1.txt:gFEFlags	EN4.txt:gFEFlags	WT1.txt:gFEFlags	WT2.txt:gFEFlags	WT3.txt:gFEFlags	active_sequence
mmu-miR-129-5p	1.95E-08	202.29802	-202.29802	-7.6603384	down	2.61E-06	195.84549	-195.84549	-7.613572	down	0.005036068	87.00302	-87.00302	-6.4429936	down	14.405001	14.37588	9.97814	0.1	0.1	0.1	0.1	0.1	4.31052	0.1	0.1	4.2968583	4.472048	4.306367	-3.286254	-3.2975376	-3.3219504	-3.2996294	-3.2106662	0.21813726	-3.2984245	-3.1734211	Detected	Detected	Detected	Not Detected	Not Detected	Not Detected	Not Detected	Not Detected	Detected	Not Detected	Not Detected	GCAAGCCCAGACCGC
mmu-miR-1306-3p	0.000525051	6.193844	-6.193844	-2.630835	down	0.003327701	6.363983	-6.363983	-2.66993	down	0.001082393	4.6447716	-4.6447716	-2.2156076	down	83.5117	116.2885	98.8499	21.16417	27.810902	26.436699	23.48291	19.404549	34.3539	27.8293	23.633091	6.401798	7.104368	7.135389	4.1639743	4.4436803	4.141395	4.257202	4.1639743	4.8314595	4.462843	4.70043	Detected	Detected	Detected	Detected	Detected	Detected	Detected	Detected	Detected	Detected	Detected	CATCACCACCAGAGC
mmu-miR-134-5p	3.94E-07	105.47669	-105.47669	-6.7207804	down	2.13E-05	102.11239	-102.11239	-6.674014	down	5.22E-07	102.1215	-102.1215	-6.674143	down	5.96661	4.2805595	5.80015	0.1	0.1	0.1	0.1	0.1	0.1	0.1	0.1	3.3498635	3.2776887	3.6290474	-3.286254	-3.2975376	-3.3219504	-3.2996294	-3.2106662	-3.2939832	-3.2984245	-3.1734211	Detected	Detected	Detected	Not Detected	Not Detected	Not Detected	Not Detected	Not Detected	Not Detected	Not Detected	Not Detected	CCCCTCTGGTCAA
mmu-miR-144-5p	0.000728992	8.464899	-8.464899	-3.081493	down	0.008041233	3.681045	-3.681045	-1.8801154	down	0.002962107	3.9267633	-3.9267633	-1.9733406	down	5.66356	3.8804	3.69278	4.27839	5.98711	5.61247	7.06568	6.49909	5.10834	9.6882	4.33632	3.3165534	3.177104	3.2776887	0.16096973	0.74916625	-0.38326845	0.98381907	1.7701808	0.85678554	1.8691324	1.1254064	Detected	Detected	Detected	Detected	Detected	Detected	Detected	Detected	Detected	Detected	Detected	ACTTACAGTATATGATGATATCC
mmu-miR-17-3p	0.000760002	8.835802	-8.835802	-3.143361	down	0.001311317	5.3450813	-5.3450813	-2.418212	down	0.000529067	6.324937	-6.324937	-2.661051	down	6.84947	4.0007	4.58629	5.04394	5.01614	7.23832	5.47469	5.06263	5.07694	4.80526	4.02719	3.4737248	3.210924	3.4471807	0.8337459	0.17021607	-0.30221605	0.72500724	1.1931214	0.8388571	0.23813179	1.0716872	Detected	Detected	Detected	Detected	Detected	Detected	Detected	Detected	Detected	Detected	Detected	CTACAAGTGCCCTCA
mmu-miR-181d-5p	0.016342929	4.549536	-4.549536	-2.1857195	down	0.002503352	11.348302	-11.348302	-3.5044045	down	2.83E-06	9.502931	-9.502931	-3.2483726	down	13.098519	10.226709	9.79414	7.41893	11.27312	14.36936	4.88255	4.95132	5.07271	5.69547	4.16803	4.141395	4.141395	4.2698717	1.1037657	1.9009546	2.9907837	0.18840918	1.1712234	0.8337459	0.894879	1.0789201	Detected	Detected	Detected	Detected	Detected	Detected	Detected	Detected	Detected	Detected	Detected	ACCCACCGACAACAATG
mmu-miR-182-5p	0.044098187	2.250582	-2.250582	-1.1702981	down	0.002773222	7.0921984	-7.0921984	-2.826233	down	0.019972388	24.847107	-24.847107	-4.635006	down	13.66864	6.30931	5.4083	10	12.58581	14.098391	5.61345	4.64902	4.12728	5.94658	0.1	4.237537	3.5680285	3.5680285	1.9487423	2.9691818	2.9447758	0.81364363	1.1162869	-0.2847547	0.92675143	-3.1734211	Detected	Detected	Detected	Detected	Detected	Detected	Detected	Detected	Detected	Detected	Not Detected	CGGTGTGAGTTCTACC
mmu-miR-183-5p	3.60E-06	7.2460303	-7.2460303	-2.8571908	down	0.004116009	8.142993	-8.142993	-3.0255592	down	0.002379864	9.145022	-9.145022	-3.1929867	down	10.0442	7.64181	6.48155	6.74726	7.31166	9.01125	5.22355	5.57232	4.04059	6.50555	4.4001	3.9239569	3.7271967	3.7639565	1.0439161	0.9338008	0.86582047	0.28124872	1.2777061	-0.30807674	0.9927673	1.151459	Detected	Detected	Detected	Detected	Detected	Detected	Detected	Detected	Detected	Detected	Detected	AGTGAATTCTACCAGTGCC
mmu-miR-1839-3p	0.002415463	2.5370278	-2.5370278	-1.3431393	down	0.002019784	2.8381896	-2.8381896	-1.5049709	down	0.00635105	2.9900463	-2.9900463	-1.5801678	down	41.70509	29.10682	28.08837	18.65128	16.72828	28.123652	17.81465	14.6774	20.4512	19.97562	9.12845	5.5207906	5.137373	5.2459173	3.974261	3.6725693	4.2278314	3.7796607	3.8131177	4.083852	3.9077942	3.171931	Detected	Detected	Detected	Detected	Detected	Detected	Detected	Detected	Detected	Detected	Detected	GCTGTTGGTAGATAAGTAG
mmu-miR-1839-5p	5.36E-05	5.4652095	-5.4652095	-2.4502769	down	0.006600672	4.5812616	-4.5812616	-2.195745	down	0.000590047	4.784244	-4.784244	-2.258291	down	8.25656	5.8973	4.26421	8.2078	6.83342	10.0061	6.52459	6.35068	5.83843	7.55301	5.42506	3.7068272	3.5045912	3.3938262	1.2256672	0.894879	1.1338679	0.9338008	1.7448722	1.0327696	1.1037657	1.6938367	Detected	Detected	Detected	Detected	Detected	Detected	Detected	Detected	Detected	Detected	Detected	CAAGACCTGTTCTATCTAC
mmu-miR-1892	8.30E-05	7.9259205	-7.9259205	-2.9865785	down	0.000287712	10.267483	-10.267483	-3.3600106	down	0.000324014	4.9758954	-4.9758954	-2.3149562	down	568.38403	552.961	493.608	84.566696	123.8832	106.2572	65.1604	80.472	155.45819	130.6591	168.82199	9.422752	9.545103	9.545103	6.460743	6.851803	6.240676	5.9261165	6.3625007	7.271864	6.81493	7.4812956	Detected	Detected	Detected	Detected	Detected	Detected	Detected	Detected	Detected	Detected	Detected	ATCCTCCCTCCCGT
mmu-miR-1895	6.98E-06	3.7368596	-3.7368596	-1.9018263	down	0.000158167	3.8046052	-3.8046052	-1.9277468	down	0.000158395	2.8638232	-2.8638232	-1.5179424	down	181.12341	184.997	159.8555	54.964203	63.986	64.8927	51.7486	52.1445	80.5289	69.2799	71.9775	7.5503078	7.712969	7.712969	5.7924376	5.7836847	5.6946454	5.678319	5.7836847	6.182197	5.9587736	6.281449	Detected	Detected	Detected	Detected	Detected	Detected	Detected	Detected	Detected	Detected	Detected	TCCTCCTCGTCCTCC
mmu-miR-1896	0.000751849	2.944821	-2.944821	-1.5581799	down	0.003091478	3.684613	-3.684613	-1.8815131	down	0.003724317	2.2840936	-2.2840936	-1.1916218	down	60.822	72.8248	59.6504	27.9281	33.4408	33.6198	25.9637	21.652	40.9955	35.0263	30.181599	5.9261165	6.460743	6.336972	4.6774197	4.7655454	4.6063266	4.42267	4.2968583	5.2318625	4.8469615	5.070142	Detected	Detected	Detected	Detected	Detected	Detected	Detected	Detected	Detected	Detected	Detected	CTCCTCACCCACCA
mmu-miR-1904	3.99E-05	3.2577739	-3.2577739	-1.7038864	down	0.000168551	4.2966433	-4.2966433	-2.10321	down	0.001743815	2.6427536	-2.6427536	-1.4020419	down	65.7381	67.7417	57.8471	24.96298	31.490099	30.9832	21.26529	19.445549	34.5456	28.443401	30.721298	6.091977	6.240676	6.281449	4.449664	4.6301064	4.42267	4.0347333	4.1682477	4.8469615	4.472048	5.0889654	Detected	Detected	Detected	Detected	Detected	Detected	Detected	Detected	Detected	Detected	Detected	CCTCCCTCCAGAGG
mmu-miR-1934-3p	0.000445669	2.550983	-2.550983	-1.3510532	down	0.001426695	2.6066422	-2.6066422	-1.3821926	down	0.01019055	2.1140304	-2.1140304	-1.0799961	down	55.2909	51.7281	34.75127	22.11045	29.36139	28.7737	24.10923	21.73472	36.7457	30.1139	18.91642	5.7836847	5.7924376	5.5078487	4.257202	4.516407	4.257202	4.312464	4.312464	5.014058	4.5600514	4.2698717	Detected	Detected	Detected	Detected	Detected	Detected	Detected	Detected	Detected	Detected	Detected	TCACCAGCCCCACC
mmu-miR-194-5p	7.27E-05	8.282452	-8.282452	-3.050058	down	0.008666162	7.4067807	-7.4067807	-2.8888466	down	0.013851323	19.478539	-19.478539	-4.2838135	down	4.62451	3.65722	2.98656	4.40591	5.57515	7.58519	4.03264	3.95756	3.75723	4.57792	0.1	3.177104	3.1432781	3.0602927	0.23813179	0.27038547	-0.27801692	-0.38973078	0.86582047	-0.4462551	0.14890975	-3.1734211	Detected	Detected	Detected	Detected	Detected	Detected	Detected	Detected	Detected	Detected	Not Detected	TCCACATGGAGTTGCT
mmu-miR-1971	0.00322709	2.092491	-2.092491	-1.0652213	down	0.005861612	2.4643157	-2.4643157	-1.301187	down	0.03453652	2.0254679	-2.0254679	-1.0182552	down	67.2771	56.3888	39.0407	29.2217	39.655098	38.3486	27.8491	25.9389	47.8364	36.309097	20.6736	6.1295943	6.0260954	5.66708	4.739302	5.0563436	4.8314595	4.5910883	4.688384	5.4539537	4.8643856	4.449664	Detected	Detected	Detected	Detected	Detected	Detected	Detected	Detected	Detected	Detected	Detected	TCTCAGCCCAGCCT
mmu-miR-200b-5p	8.60E-05	46.58636	-46.58636	-5.541836	down	0.000823451	49.86279	-49.86279	-5.6398916	down	0.001193892	33.99338	-33.99338	-5.087182	down	1.92792	1.74697	1.38419	0.1	0.1	2.74527	0.1	0.1	0.1	1.85644	0.1	1.7546251	2.729108	2.6704984	-3.286254	-3.2975376	-2.8874848	-3.2996294	-3.2106662	-3.2939832	-1.6399095	-3.1734211	Detected	Detected	Detected	Not Detected	Not Detected	Detected	Not Detected	Not Detected	Not Detected	Detected	Not Detected	TCCAATGCTGCCCAG
mmu-miR-210-3p	0.001516873	2.1618433	-2.1618433	-1.1122619	down	0.005938364	2.5948744	-2.5948744	-1.3756647	down	0.008236673	4.835732	-4.835732	-2.2737343	down	23.70969	18.3564	18.91218	15.88712	15.65148	23.2541	13.42832	13.44408	8.65945	14.12104	7.10096	4.9132757	4.688384	4.878579	3.71781	3.4945736	3.93107	3.2176926	3.6844707	1.6795989	3.25033	2.729108	Detected	Detected	Detected	Detected	Detected	Detected	Detected	Detected	Detected	Detected	Detected	TCAGCCGCTGTCACAC
mmu-miR-221-3p	0.003080617	2.3564837	-2.3564837	-1.2366357	down	0.006973457	2.7538922	-2.7538922	-1.461472	down	0.011410944	3.4518824	-3.4518824	-1.7873833	down	17.256489	13.434811	11.0886	12.59161	12.11576	18.118729	11.144819	10.69681	11.013729	12.817829	5.92941	4.5344267	4.4042635	4.3549767	3.2176926	2.8614767	3.5045912	2.6891708	3.25033	3.0032299	3.0827127	1.845575	Detected	Detected	Detected	Detected	Detected	Detected	Detected	Detected	Detected	Detected	Detected	GAAACCCAGCAGACAATGTA
mmu-miR-23a-5p	4.46E-05	31.727455	-31.727455	-4.98766	down	0.008862309	31.769472	-31.769472	-4.989569	down	0.014472153	5.9418025	-5.9418025	-2.5709007	down	39.191082	48.47364	46.06495	5.14377	7.87987	8.20417	4.08731	6.52921	14.7622795	10.123819	14.659241	5.472646	5.6946454	5.9261165	0.8502798	1.013164	0.26698568	-0.36601314	1.7824806	3.5680285	1.9244542	3.888224	Detected	Detected	Detected	Detected	Detected	Detected	Detected	Detected	Detected	Detected	Detected	AAATCCCATCCCCAG
mmu-miR-29c-5p	9.87E-05	8.864578	-8.864578	-3.148052	down	0.011642123	6.8533144	-6.8533144	-2.7768018	down	0.002496821	6.7519684	-6.7519684	-2.7553082	down	4.0678	3.39145	2.8239	4.47833	4.50166	6.45811	3.9594	4.08639	3.88767	4.69533	3.90985	3.0602927	3.0778658	2.9609303	0.28124872	-0.29138488	-0.3349308	-0.41429615	0.92675143	-0.373253	0.1830837	1.0233333	Detected	Detected	Detected	Detected	Detected	Detected	Detected	Detected	Detected	Detected	Detected	GAACACCAGGAGAAATCGGTC
mmu-miR-3059-3p	8.58E-05	60.59598	-60.59598	-5.92115	down	0.00113183	58.663204	-58.663204	-5.874384	down	9.05E-05	58.66842	-58.66842	-5.874512	down	3.01873	3.24839	2.79409	0.1	0.1	0.1	0.1	0.1	0.1	0.1	0.1	1.8884368	3.0277119	2.9415588	-3.286254	-3.2975376	-3.3219504	-3.2996294	-3.2106662	-3.2939832	-3.2984245	-3.1734211	Detected	Detected	Detected	Not Detected	Not Detected	Not Detected	Not Detected	Not Detected	Not Detected	Not Detected	Not Detected	CCAACCTTCTCTTCCC
mmu-miR-3072-5p	0.000449794	3.0510097	-3.0510097	-1.6092867	down	0.002222938	3.2698138	-3.2698138	-1.7092085	down	0.004191189	2.2244315	-2.2244315	-1.1534367	down	96.0358	108.2988	90.5317	37.3176	48.5019	46.4513	37.82	34.5836	60.4114	51.293503	45.9412	6.5694604	7.004556	6.9286695	5.2049623	5.3571963	5.1126676	5.1126676	5.137373	5.876186	5.401569	5.7646213	Detected	Detected	Detected	Detected	Detected	Detected	Detected	Detected	Detected	Detected	Detected	CCTGCCCTCCCTC
mmu-miR-3095-3p	0.004376758	13.775351	-13.775351	-3.784017	down	0.00010488	24.202505	-24.202505	-4.5970845	down	0.010745891	8.273229	-8.273229	-3.0484505	down	55.4562	36.389603	35.755203	7.6561003	13.165421	10.4873	8.08625	4.02531	11.19854	8.40106	10.081671	5.7924376	5.401569	5.556868	1.1338679	3.0827127	1.1822418	1.0931181	0.87996143	3.041372	1.2142859	3.3498635	Detected	Detected	Detected	Detected	Detected	Detected	Detected	Detected	Detected	Detected	Detected	AAAAGCTCTCTCTCCAGT
mmu-miR-30b-3p	0.000133155	8.602924	-8.602924	-3.1048272	down	0.000514468	7.029482	-7.029482	-2.8134184	down	8.74E-06	6.2995744	-6.2995744	-2.6552544	down	8.576031	8.12806	6.15512	6.04004	5.7547197	8.05972	5.34719	4.82508	5.60643	6.66093	4.92264	3.7639565	3.7796607	3.6725693	0.9644108	0.69916195	0.23813179	0.69916195	1.151459	0.9927673	1.0018758	1.2557799	Detected	Detected	Detected	Detected	Detected	Detected	Detected	Detected	Detected	Detected	Detected	GACGTAAACATCCACATCCCA
mmu-miR-30c-2-3p	1.37E-06	7.2801485	-7.2801485	-2.863968	down	0.000150154	7.091173	-7.091173	-2.8260243	down	2.85E-06	6.768294	-6.768294	-2.7587922	down	10.6301	8.68243	7.26777	6.59947	7.72164	10.4547	6.63334	5.35839	5.88233	7.95459	5.12666	3.974261	3.888224	3.9077942	1.0233333	0.98381907	1.1712234	0.94896877	1.2458355	1.0497423	1.1601574	1.2840027	Detected	Detected	Detected	Detected	Detected	Detected	Detected	Detected	Detected	Detected	Detected	AGAGTAAACAGCCTTCTCC
mmu-miR-30e-3p	1.49E-05	6.8180923	-6.8180923	-2.7693682	down	0.031540293	34.13757	-34.13757	-5.0932884	down	0.003673274	57.836086	-57.836086	-5.853898	down	8.19677	6.33008	4.74763	4.84856	5.76087	9.39568	0.1	3.51719	0.1	4.14412	0.1	3.6844707	3.5778046	3.4737248	0.72500724	0.71012133	0.9927673	-3.2996294	0.27038547	-3.2939832	-0.3582901	-3.1734211	Detected	Detected	Detected	Detected	Detected	Detected	Not Detected	Detected	Not Detected	Detected	Not Detected	GCTGTAAACATCCGACTG
mmu-miR-31-5p	0.014556328	2.4207244	-2.4207244	-1.2754388	down	9.60E-05	10.18784	-10.18784	-3.3487763	down	8.43E-07	11.493918	-11.493918	-3.5227988	down	17.22327	14.838941	12.68733	10.0172	14.78076	20.8903	7.1788	5.73933	5.77052	7.40064	3.5709	4.516407	4.4921412	4.516407	2.6521304	3.3396816	3.7068272	1.0018758	1.3172083	1.013164	1.0866096	0.85678554	Detected	Detected	Detected	Detected	Detected	Detected	Detected	Detected	Detected	Detected	Detected	CAGCTATGCCAGCATCT
mmu-miR-3101-3p	6.25E-07	138.50977	-138.50977	-7.113844	down	2.95E-05	134.09184	-134.09184	-7.0670776	down	7.70E-07	134.1038	-134.1038	-7.0672064	down	7.9930305	9.776581	6.46375	0.1	0.1	0.1	0.1	0.1	0.1	0.1	0.1	3.6290474	4.0571184	3.7496235	-3.286254	-3.2975376	-3.3219504	-3.2996294	-3.2106662	-3.2939832	-3.2984245	-3.1734211	Detected	Detected	Detected	Not Detected	Not Detected	Not Detected	Not Detected	Not Detected	Not Detected	Not Detected	Not Detected	AAAGACCATCCACCAAA
mmu-miR-320-3p	0.000426917	8.520485	-8.520485	-3.0909355	down	0.001025045	7.5303607	-7.5303607	-2.912719	down	8.00E-05	7.393033	-7.393033	-2.8861663	down	11.31061	5.97998	6.11943	5.82527	6.32676	7.8937	5.29564	4.31156	4.79749	5.44191	3.87325	4.046138	3.5412805	3.6518133	0.939424	0.85678554	0.17021607	0.683564	0.98381907	0.7172889	0.8502798	1.013164	Detected	Detected	Detected	Detected	Detected	Detected	Detected	Detected	Detected	Detected	Detected	TCGCCCTCTCAAC
mmu-miR-324-5p	0.00127281	2.2868633	-2.2868633	-1.1933701	down	0.003632484	5.6634235	-5.6634235	-2.5016744	down	0.008173066	7.929274	-7.929274	-2.9871888	down	24.13179	20.08916	17.81218	15.29672	14.95729	22.68766	11.18281	7.87549	7.04897	12.75953	5.22795	4.9560604	4.7655454	4.800194	3.6725693	3.4008727	3.8682468	2.729108	1.9487423	1.1931214	3.071134	1.295977	Detected	Detected	Detected	Detected	Detected	Detected	Detected	Detected	Detected	Detected	Detected	ACACCAATGCCCTAGGG
mmu-miR-326-3p	0.000953324	2.0024583	-2.0024583	-1.0017722	down	0.000990384	10.241573	-10.241573	-3.3563654	down	1.36E-05	9.852373	-9.852373	-3.3004713	down	12.935679	13.7423	12.620871	13.226101	14.91966	16.665241	5.38554	5.58331	5.39679	6.91475	4.43369	4.1325846	4.42267	4.505028	3.3305697	3.3938262	3.3305697	0.71012133	1.2840027	0.94896877	1.0497423	1.1601574	Detected	Detected	Detected	Detected	Detected	Detected	Detected	Detected	Detected	Detected	Detected	ACTGGAGGAAGGGCCCA
mmu-miR-328-5p	0.000136668	18.24848	-18.24848	-4.1897044	down	0.005558332	53.909554	-53.909554	-5.752469	down	1.22E-05	6.081389	-6.081389	-2.6044009	down	7.74095	7.28028	5.54589	4.0689	4.74758	4.4443	3.61418	0.1	6.80248	5.52214	3.82396	3.5862138	3.6725693	3.5862138	-0.30221605	-0.26686093	-1.155039	-1.0642735	-3.2106662	1.1822418	0.85678554	0.9927673	Detected	Detected	Detected	Detected	Detected	Detected	Detected	Not Detected	Detected	Detected	Detected	CCCTGAGCCCCTC
mmu-miR-341-3p	0.00026553	12.727236	-12.727236	-3.6698472	down	0.020395542	127.05281	-127.05281	-6.9892845	down	0.002552731	7.904932	-7.904932	-2.982753	down	54.6561	47.8882	45.0475	9.058599	11.97263	12.299561	0.1	3.9205	11.973949	10.07258	10.007971	5.7646213	5.678319	5.8606467	1.7357422	2.6891708	1.8691324	-3.2996294	0.85678554	3.1010897	1.9145563	3.3396816	Detected	Detected	Detected	Detected	Detected	Detected	Not Detected	Detected	Detected	Detected	Detected	ACCGACCGACCGATC
mmu-miR-351-5p	0.005124703	17.817375	-17.817375	-4.155213	down	0.000887762	52.860783	-52.860783	-5.724126	down	6.57E-05	52.865482	-52.865482	-5.724254	down	2.47593	2.02526	1.56194	2.1306	2.34477	2.69493	0.1	0.1	0.1	0.1	0.1	1.8163483	2.8614767	2.729108	-0.5692769	-1.5995167	-2.8899121	-3.2996294	-3.2106662	-3.2939832	-3.2984245	-3.1734211	Detected	Detected	Detected	Detected	Detected	Detected	Not Detected	Not Detected	Not Detected	Not Detected	Not Detected	CAGGCTCAAAGGGCTC
mmu-miR-3620-5p	0.0037242	67.33032	-67.33032	-6.0731845	down	1.09E-06	131.28941	-131.28941	-7.036607	down	0.006626221	58.973804	-58.973804	-5.8820024	down	8.31971	8.31363	6.95205	0.1	0.1	7.418	0.1	0.1	4.21905	0.1	0.1	3.71781	3.7896903	3.8368778	-3.286254	-3.2975376	-0.29138488	-3.2996294	-3.2106662	0.17021607	-3.2984245	-3.1734211	Detected	Detected	Detected	Not Detected	Not Detected	Detected	Not Detected	Not Detected	Detected	Not Detected	Not Detected	TGCTTCCCAGCCCA
mmu-miR-365-3p	0.000564109	2.0454502	-2.0454502	-1.0324184	down	0.006134827	2.3973305	-2.3973305	-1.2614288	down	0.000207394	2.2875395	-2.2875395	-1.1937966	down	23.6105	19.08179	16.2922	15.749531	16.58503	23.0361	14.29435	14.445591	14.417089	15.79253	13.08142	4.892935	4.72485	4.739302	3.7068272	3.6290474	3.9239569	3.2989097	3.7496235	3.5412805	3.4945736	3.7398422	Detected	Detected	Detected	Detected	Detected	Detected	Detected	Detected	Detected	Detected	Detected	ATAAGGATTTTTAGGGGCATTA
mmu-miR-374c-5p	0.034255475	3.4511979	-3.4511979	-1.7870972	down	0.000873851	4.820504	-4.820504	-2.269184	down	2.17E-05	4.935279	-4.935279	-2.3031316	down	6.35554	4.76439	3.66865	7.32964	6.69871	13.178801	5.8902	5.57411	5.13931	6.70957	4.69433	3.3724637	3.3724637	3.259942	1.0931181	0.87996143	2.6704984	0.8502798	1.2812649	0.87996143	1.013164	1.2023488	Detected	Detected	Detected	Detected	Detected	Detected	Detected	Detected	Detected	Detected	Detected	CACTTAGCAGGTTGTATT
mmu-miR-375-3p	0.00848708	5.7231107	-5.7231107	-2.5167994	down	0.006535809	14.654593	-14.654593	-3.873281	down	0.027569901	26.274805	-26.274805	-4.715608	down	15.11043	8.61043	9.96706	8.50636	8.31745	13.1584	3.99383	4.38597	0.1	5.09643	3.81727	4.381676	3.8682468	4.2968583	1.2725664	1.0716872	2.6521304	-0.40537414	1.0233333	-3.2939832	0.71012133	0.98381907	Detected	Detected	Detected	Detected	Detected	Detected	Detected	Detected	Not Detected	Detected	Detected	TCACGCGAGCCGAACG
mmu-miR-425-5p	0.011633419	2.091151	-2.091151	-1.0642972	down	0.003516236	2.7005026	-2.7005026	-1.4332279	down	0.000180346	2.0743005	-2.0743005	-1.052625	down	23.337059	19.55256	19.3293	18.777271	14.5305	24.66849	13.2066	13.0011	18.29358	18.796259	12.3047	4.8469615	4.7481194	4.9132757	3.9888515	3.2989097	4.0277042	3.1901484	3.615634	3.888224	3.7896903	3.6725693	Detected	Detected	Detected	Detected	Detected	Detected	Detected	Detected	Detected	Detected	Detected	TCAACGGGAGTGATCGTG
mmu-miR-450a-2-3p	5.61E-05	50.81038	-50.81038	-5.6670513	down	0.000826031	49.189724	-49.189724	-5.620285	down	5.97E-05	49.194115	-49.194115	-5.620414	down	1.87136	1.48235	1.44048	0.1	0.1	0.1	0.1	0.1	0.1	0.1	0.1	1.7357422	2.6704984	2.6891708	-3.286254	-3.2975376	-3.3219504	-3.2996294	-3.2106662	-3.2939832	-3.2984245	-3.1734211	Detected	Detected	Detected	Not Detected	Not Detected	Not Detected	Not Detected	Not Detected	Not Detected	Not Detected	Not Detected	ATGAATGCAAAGCATCCCCA
mmu-miR-455-3p	7.46E-07	14.601683	-14.601683	-3.8680627	down	1.50E-06	105.69012	-105.69012	-6.7236967	down	2.85E-08	105.699554	-105.699554	-6.7238255	down	6.44827	5.89878	4.86048	3.69141	4.4643	4.90106	0.1	0.1	0.1	0.1	0.1	3.3938262	3.5172472	3.4945736	-0.3932879	-0.29538292	-0.50987005	-3.2996294	-3.2106662	-3.2939832	-3.2984245	-3.1734211	Detected	Detected	Detected	Detected	Detected	Detected	Not Detected	Not Detected	Not Detected	Not Detected	Not Detected	GTGTATATGCCCGTGG
mmu-miR-484	0.001773309	6.407744	-6.407744	-2.6798165	down	0.004767824	8.455457	-8.455457	-3.0798826	down	0.000376014	8.772657	-8.772657	-3.133014	down	10.084909	5.02092	7.96803	5.37043	5.64612	11.607201	5.07426	4.73907	4.53574	4.99156	3.8419	3.93107	3.4008727	4.0089855	0.9080464	0.6912299	1.7022027	0.26698568	1.1338679	0.6587621	0.28124872	1.0018758	Detected	Detected	Detected	Detected	Detected	Detected	Detected	Detected	Detected	Detected	Detected	ATCGGGAGGGGACTGA
mmu-miR-494-3p	0.000490251	2.6396074	-2.6396074	-1.4003234	down	0.001812169	2.971265	-2.971265	-1.5710773	down	0.000271432	2.552609	-2.552609	-1.3519726	down	139.9303	133.9505	131.477	69.1802	64.7053	76.1568	64.356705	47.4292	69.1249	73.0306	53.9466	7.201256	7.3179154	7.5503078	6.1295943	5.8431697	5.8957458	5.876186	5.6946454	5.9811444	6.091977	5.94044	Detected	Detected	Detected	Detected	Detected	Detected	Detected	Detected	Detected	Detected	Detected	GAGGTTTCCCGTGTA
mmu-miR-5110	4.68E-06	296.65625	-296.65625	-8.212648	down	0.000128377	287.19406	-287.19406	-8.165882	down	5.04E-06	287.2197	-287.2197	-8.166011	down	15.36502	30.8661	25.6346	0.1	0.1	0.1	0.1	0.1	0.1	0.1	0.1	4.42267	5.172159	5.137373	-3.286254	-3.2975376	-3.3219504	-3.2996294	-3.2106662	-3.2939832	-3.2984245	-3.1734211	Detected	Detected	Detected	Not Detected	Not Detected	Not Detected	Not Detected	Not Detected	Not Detected	Not Detected	Not Detected	AATTCCACCACCCTCT
mmu-miR-5112	0.004099833	41.2176	-41.2176	-5.3651886	down	0.020080514	27.432222	-27.432222	-4.7777996	down	0.001930543	5.945588	-5.945588	-2.5718195	down	3.5277	3.14891	2.84978	0.1	0.1	4.72285	4.03917	0.1	4.5936	4.42731	3.53101	2.9609303	2.9907837	2.9907837	-3.286254	-3.2975376	-0.5692769	-0.38326845	-3.2106662	0.683564	-0.29538292	0.8388571	Detected	Detected	Detected	Not Detected	Not Detected	Detected	Detected	Not Detected	Detected	Detected	Detected	GTGCTCTCCCGCT
mmu-miR-5113	3.93E-08	149.93787	-149.93787	-7.228221	down	4.23E-06	145.15543	-145.15543	-7.1814547	down	7.57E-08	145.16838	-145.16838	-7.1815834	down	11.0669	8.431	7.60508	0.1	0.1	0.1	0.1	0.1	0.1	0.1	0.1	4.018489	3.8028362	3.9575953	-3.286254	-3.2975376	-3.3219504	-3.2996294	-3.2106662	-3.2939832	-3.2984245	-3.1734211	Detected	Detected	Detected	Not Detected	Not Detected	Not Detected	Not Detected	Not Detected	Not Detected	Not Detected	Not Detected	ACAGGATCTCTCTCCTC
mmu-miR-5119	0.005279086	2.5179865	-2.5179865	-1.3322705	down	0.005138468	2.5630186	-2.5630186	-1.3578439	down	0.030450571	2.1265	-2.1265	-1.0884807	down	24.21822	24.36618	13.44526	12.45702	19.185	17.252369	15.53756	12.28082	22.40757	18.24758	9.29838	4.9712124	4.9712124	4.5475354	3.2014363	3.8682468	3.4234648	3.5045912	3.4396944	4.257202	3.7496235	3.2176926	Detected	Detected	Detected	Detected	Detected	Detected	Detected	Detected	Detected	Detected	Detected	CCAGCCCCAGGATG
mmu-miR-5122	4.21E-05	5.6199665	-5.6199665	-2.4905615	down	0.045919962	29.207386	-29.207386	-4.8682613	down	4.19E-05	6.1364336	-6.1364336	-2.6174004	down	6.53677	7.81636	6.42606	8.25042	8.11795	10.3156	5.52344	0.1	6.33482	5.55359	3.92122	3.4008727	3.7496235	3.7398422	1.2344258	1.0327696	1.151459	0.7343687	-3.2106662	1.1254064	0.87996143	1.0327696	Detected	Detected	Detected	Detected	Detected	Detected	Detected	Not Detected	Detected	Detected	Detected	CACAGCCCCGGG
mmu-miR-5130	0.026209168	3.9751544	-3.9751544	-1.9910109	down	0.002217273	4.19183	-4.19183	-2.0675802	down	0.008284089	2.4932725	-2.4932725	-1.3180406	down	21.0967	28.647	28.0682	9.98617	17.58093	17.01057	11.6129	9.49181	19.75793	18.81551	9.59306	4.72485	5.1126676	5.2318625	1.9340916	3.7496235	3.4126318	2.8614767	3.049616	4.0347333	3.8028362	3.2776887	Detected	Detected	Detected	Detected	Detected	Detected	Detected	Detected	Detected	Detected	Detected	GCCTGCCTCGCC
mmu-miR-5132-5p	6.73E-06	292.13678	-292.13678	-8.1905	down	0.000168092	282.81876	-282.81876	-8.143734	down	0.008136554	56.9568	-56.9568	-5.831796	down	14.9837	29.852	26.0586	0.1	0.1	0.1	0.1	0.1	4.89158	3.86723	0.1	4.3549767	5.155391	5.155391	-3.286254	-3.2975376	-3.3219504	-3.2996294	-3.2106662	0.74916625	-0.40537414	-3.1734211	Detected	Detected	Detected	Not Detected	Not Detected	Not Detected	Not Detected	Not Detected	Detected	Detected	Not Detected	CCTGAGTCCACCACC
mmu-miR-532-3p	6.32E-05	46.261898	-46.261898	-5.5317526	down	0.000678195	48.95199	-48.95199	-5.6132956	down	4.60E-05	48.95634	-48.95634	-5.613424	down	1.9834	1.42869	1.3083	0.1	0.1	1.88168	0.1	0.1	0.1	0.1	0.1	1.7701808	2.6521304	2.6521304	-3.286254	-3.2975376	-2.9370236	-3.2996294	-3.2106662	-3.2939832	-3.2984245	-3.1734211	Detected	Detected	Detected	Not Detected	Not Detected	Detected	Not Detected	Not Detected	Not Detected	Not Detected	Not Detected	TGCAAGCCTTGGGTG
mmu-miR-532-5p	0.000135698	7.056249	-7.056249	-2.8189015	down	0.004697757	6.598373	-6.598373	-2.7221103	down	1.72E-05	5.7838335	-5.7838335	-2.532026	down	6.81277	4.74735	4.31198	5.31836	5.15958	8.28949	4.9106	4.888	5.58218	5.04236	3.73762	3.4471807	3.3655124	3.4008727	0.87996143	0.21813726	0.6587621	0.20466565	1.1601574	0.98381907	0.6692575	0.9644108	Detected	Detected	Detected	Detected	Detected	Detected	Detected	Detected	Detected	Detected	Detected	ACGGTCCTACACTCAAG
mmu-miR-542-5p	7.12E-06	7.5437717	-7.5437717	-2.915286	down	0.002994943	8.830628	-8.830628	-3.1425161	down	8.08E-06	7.259463	-7.259463	-2.8598628	down	10.81049	7.70996	7.0738096	5.8909903	6.316	9.59183	5.07867	4.99691	5.3742704	6.09144	4.33812	3.9984004	3.7398422	3.8682468	0.94896877	0.8502798	1.0613823	0.27038547	1.1822418	0.9338008	0.9592316	1.1338679	Detected	Detected	Detected	Detected	Detected	Detected	Detected	Detected	Detected	Detected	Detected	TCGTGACATGATGATCCCC
mmu-miR-5622-3p	3.82E-05	12.104801	-12.104801	-3.5975075	down	0.000149092	12.209881	-12.209881	-3.6099772	down	9.27E-05	7.7856417	-7.7856417	-2.960816	down	727.552	732.145	629.3	68.1031	97.5114	92.385605	73.9841	67.5786	137.5834	111.1715	114.710205	9.617696	9.919881	9.919881	6.091977	6.522634	6.0503254	6.3021584	6.116193	7.026661	6.5437927	7.004556	Detected	Detected	Detected	Detected	Detected	Detected	Detected	Detected	Detected	Detected	Detected	GCACCACCACTACCC
mmu-miR-6386	4.15E-06	146.0266	-146.0266	-7.1900873	down	4.11E-05	157.49857	-157.49857	-7.299195	down	0.023091381	26.804447	-26.804447	-4.7444005	down	8.48133	11.1789	9.35736	0.1	0.1	3.53486	0.1	0.1	4.33635	0.1	3.72781	3.7496235	4.2142696	4.1682477	-3.286254	-3.2975376	-2.8543298	-3.2996294	-3.2106662	0.23813179	-3.2984245	0.9592316	Detected	Detected	Detected	Not Detected	Not Detected	Detected	Not Detected	Not Detected	Detected	Not Detected	Detected	ACTTGCATCCCACCC
mmu-miR-6418-5p	0.00178343	140.10054	-140.10054	-7.1303186	down	3.73E-05	261.83994	-261.83994	-8.032541	down	0.032131653	32.319195	-32.319195	-5.0143194	down	15.6373	22.0004	20.302	0.1	3.89093	0.1	0.1	0.1	5.36283	0.1	5.32359	4.462843	4.9132757	4.9560604	-3.286254	-0.4505719	-3.3219504	-3.2996294	-3.2106662	0.9080464	-3.2984245	1.6795989	Detected	Detected	Detected	Not Detected	Detected	Not Detected	Not Detected	Not Detected	Detected	Not Detected	Detected	GCATCTCTTCCCTTCC
mmu-miR-671-5p	0.00039893	2.2944715	-2.2944715	-1.1981618	down	0.003077749	2.5043578	-2.5043578	-1.3244407	down	0.003985792	2.025646	-2.025646	-1.0183821	down	25.19249	22.99369	15.91934	16.33594	17.33239	19.29741	15.37733	13.2722	20.95091	18.427	12.93878	5.036273	4.9560604	4.70043	3.7496235	3.7330208	3.615634	3.4737248	3.6725693	4.154159	3.7562613	3.7271967	Detected	Detected	Detected	Detected	Detected	Detected	Detected	Detected	Detected	Detected	Detected	CTCCAGCCCCTCC
mmu-miR-674-3p	0.000111791	6.253301	-6.253301	-2.644618	down	0.03962959	3.2343724	-3.2343724	-1.6934857	down	0.010339718	3.6199694	-3.6199694	-1.8559774	down	12.57514	9.0112	8.44537	8.61463	8.94932	11.6269	9.54173	8.700029	8.742001	9.56469	7.89253	4.1170335	3.945785	4.0571184	1.2777061	1.1822418	1.7261353	1.7022027	2.9907837	1.7448722	1.8163483	2.9907837	Detected	Detected	Detected	Detected	Detected	Detected	Detected	Detected	Detected	Detected	Detected	TTGTTCTGAGATGGGAGCT
mmu-miR-677-3p	0.003990632	43.737938	-43.737938	-5.4508133	down	2.60E-05	80.05401	-80.05401	-6.3229017	down	0.019087816	31.881023	-31.881023	-4.994626	down	3.27654	3.45427	3.47018	0.1	0.1	4.79821	0.1	0.1	4.63714	0.1	0.1	2.8614767	3.1121125	3.2296736	-3.286254	-3.2975376	-0.56538624	-3.2996294	-3.2106662	0.6912299	-3.2984245	-3.1734211	Detected	Detected	Detected	Not Detected	Not Detected	Detected	Not Detected	Not Detected	Detected	Not Detected	Not Detected	CCTTCTCAGGAACGG
mmu-miR-6916-5p	3.03E-07	86.23534	-86.23534	-6.4302073	down	1.78E-05	83.484764	-83.484764	-6.383441	down	4.26E-07	83.49221	-83.49221	-6.3835697	down	3.47537	3.85528	3.67967	0.1	0.1	0.1	0.1	0.1	0.1	0.1	0.1	2.9447758	3.171931	3.2681723	-3.286254	-3.2975376	-3.3219504	-3.2996294	-3.2106662	-3.2939832	-3.2984245	-3.1734211	Detected	Detected	Detected	Not Detected	Not Detected	Not Detected	Not Detected	Not Detected	Not Detected	Not Detected	Not Detected	TGACTCATCTCCATCCT
mmu-miR-6923-5p	3.02E-06	114.96826	-114.96826	-6.845092	down	9.36E-05	111.301216	-111.301216	-6.7983255	down	3.40E-06	111.31111	-111.31111	-6.798454	down	9.40302	5.14817	3.71448	0.1	0.1	0.1	0.1	0.1	0.1	0.1	0.1	3.899437	3.4311855	3.2989097	-3.286254	-3.2975376	-3.3219504	-3.2996294	-3.2106662	-3.2939832	-3.2984245	-3.1734211	Detected	Detected	Detected	Not Detected	Not Detected	Not Detected	Not Detected	Not Detected	Not Detected	Not Detected	Not Detected	ACACCCCAATCCTCC
mmu-miR-6926-5p	1.81E-06	102.92102	-102.92102	-6.685394	down	3.99E-06	110.97693	-110.97693	-6.794116	down	0.008600248	48.841187	-48.841187	-5.6100264	down	7.70287	6.72717	4.47774	0.1	0.1	3.50383	0.1	0.1	4.38491	0.1	0.1	3.5778046	3.615634	3.4234648	-3.286254	-3.2975376	-2.8554862	-3.2996294	-3.2106662	0.25867	-3.2984245	-3.1734211	Detected	Detected	Detected	Not Detected	Not Detected	Detected	Not Detected	Not Detected	Detected	Not Detected	Not Detected	TCACCATCCCTCACC
mmu-miR-6931-5p	0.000133616	12.63269	-12.63269	-3.65909	down	0.010136562	3.3886547	-3.3886547	-1.7607126	down	0.048283085	2.1207657	-2.1207657	-1.0845852	down	334.9372	464.2156	417.69492	44.6628	51.17178	48.1357	169.1789	138.6571	304.479	196.52231	317.964	8.583543	9.2731905	9.2731905	5.5078487	5.472646	5.172159	7.363936	7.201256	8.209045	7.342468	8.324656	Detected	Detected	Detected	Detected	Detected	Detected	Detected	Detected	Detected	Detected	Detected	AGTCCCCCACTCCC
mmu-miR-6944-5p	8.12E-07	298.63165	-298.63165	-8.222223	down	1.27E-06	323.13705	-323.13705	-8.336002	down	0.000878024	22.158554	-22.158554	-4.469792	down	29.11951	26.507961	22.61967	0.1	0.1	3.93348	0.1	0.1	5.802	3.96354	4.67252	5.172159	5.014058	5.0563436	-3.286254	-3.2975376	-2.8403158	-3.2996294	-3.2106662	1.0233333	-0.38326845	1.1931214	Detected	Detected	Detected	Not Detected	Not Detected	Detected	Not Detected	Not Detected	Detected	Detected	Detected	CTTGCCACTCCCCC
mmu-miR-6961-5p	4.26E-08	92.506615	-92.506615	-6.5314846	down	4.64E-06	89.55601	-89.55601	-6.4847183	down	9.04E-08	89.564	-89.564	-6.484847	down	5.2658	4.32179	3.14389	0.1	0.1	0.1	0.1	0.1	0.1	0.1	0.1	3.2776887	3.2989097	3.1121125	-3.286254	-3.2975376	-3.3219504	-3.2996294	-3.2106662	-3.2939832	-3.2984245	-3.1734211	Detected	Detected	Detected	Not Detected	Not Detected	Not Detected	Not Detected	Not Detected	Not Detected	Not Detected	Not Detected	GGCCATTTCCTTCCC
mmu-miR-6973a-5p	1.60E-06	101.92491	-101.92491	-6.671363	down	2.70E-06	109.72707	-109.72707	-6.777776	down	0.008917051	48.039864	-48.039864	-5.58616	down	6.75336	6.65834	5.26527	0.1	0.1	3.3236	0.1	0.1	4.47355	0.1	0.1	3.4311855	3.6032743	3.5334246	-3.286254	-3.2975376	-2.8624122	-3.2996294	-3.2106662	0.28124872	-3.2984245	-3.1734211	Detected	Detected	Detected	Not Detected	Not Detected	Detected	Not Detected	Not Detected	Detected	Not Detected	Not Detected	CAACTCCACCCCTC
mmu-miR-6984-3p	0.000353133	79.79249	-79.79249	-6.318181	down	0.003241667	77.24741	-77.24741	-6.2714148	down	0.000367015	77.25431	-77.25431	-6.2715435	down	3.05204	6.0624	5.5468	0.1	0.1	0.1	0.1	0.1	0.1	0.1	0.1	1.89569	3.5498376	3.6032743	-3.286254	-3.2975376	-3.3219504	-3.2996294	-3.2106662	-3.2939832	-3.2984245	-3.1734211	Detected	Detected	Detected	Not Detected	Not Detected	Not Detected	Not Detected	Not Detected	Not Detected	Not Detected	Not Detected	AGAAAGACAGGAAAGAAAG
mmu-miR-6989-5p	0.01754329	27.124285	-27.124285	-4.761513	down	0.014132787	48.400837	-48.400837	-5.59696	down	0.041181605	18.185549	-18.185549	-4.1847205	down	5.88638	9.15546	8.48412	0.1	5.91397	5.82234	3.96382	0.1	6.49778	5.41931	0.1	3.3305697	3.9575953	4.071236	-3.286254	0.7343687	-0.373253	-0.410319	-3.2106662	1.1449158	0.8337459	-3.1734211	Detected	Detected	Detected	Not Detected	Detected	Detected	Detected	Not Detected	Detected	Detected	Not Detected	CATCCTGTGCCTCTG
mmu-miR-6997-5p	6.37E-05	10.106294	-10.106294	-3.337182	down	0.02968259	60.01923	-60.01923	-5.907353	down	0.013517467	8.602281	-8.602281	-3.1047192	down	21.86125	17.1696	16.60991	9.07149	9.7770405	9.94147	5.67679	0.1	11.48815	6.2536497	2.67089	4.7655454	4.641393	4.7574067	1.7448722	1.2916402	1.1162869	0.8388571	-3.2106662	3.0827127	0.98381907	0.78365546	Detected	Detected	Detected	Detected	Detected	Detected	Detected	Not Detected	Detected	Detected	Detected	TCTGCACCTCTCCAGC
mmu-miR-7002-5p	2.53E-10	84.51198	-84.51198	-6.401084	down	4.30E-07	81.816376	-81.816376	-6.3543177	down	1.23E-08	81.82368	-81.82368	-6.3544464	down	4.20492	3.47568	3.04805	0.1	0.1	0.1	0.1	0.1	0.1	0.1	0.1	3.0827127	3.1236017	3.0911963	-3.286254	-3.2975376	-3.3219504	-3.2996294	-3.2106662	-3.2939832	-3.2984245	-3.1734211	Detected	Detected	Detected	Not Detected	Not Detected	Not Detected	Not Detected	Not Detected	Not Detected	Not Detected	Not Detected	CCACGTACTCCCCG
mmu-miR-7011-5p	0.000157446	4.766386	-4.766386	-2.2528958	down	0.000449395	5.157577	-5.157577	-2.3666935	down	0.000803298	3.2802508	-3.2802508	-1.7138062	down	184.1768	212.49971	182.5637	46.085297	59.7009	51.1754	43.0241	44.2295	74.910095	61.2271	75.8229	7.582156	7.836223	7.926466	5.556868	5.7311735	5.298115	5.3571963	5.472646	6.0740175	5.7924376	6.336972	Detected	Detected	Detected	Detected	Detected	Detected	Detected	Detected	Detected	Detected	Detected	ACACCTCCCTCTCCC
mmu-miR-7015-5p	9.90E-05	11.062515	-11.062515	-3.4676075	down	0.008546337	8.015026	-8.015026	-3.0027072	down	0.026351286	17.796669	-17.796669	-4.1535354	down	7.3425	4.18056	3.01193	3.84523	4.19479	7.92526	4.27293	4.04238	5.1161	4.46453	0.1	3.5334246	3.25033	3.0778658	-0.35174027	-0.36601314	0.17655067	-0.3258803	0.894879	0.86582047	-0.29138488	-3.1734211	Detected	Detected	Detected	Detected	Detected	Detected	Detected	Detected	Detected	Detected	Not Detected	GAACCCACAGCCTAC
mmu-miR-7016-5p	3.39E-09	97.82751	-97.82751	-6.6121683	down	1.06E-06	94.70719	-94.70719	-6.565402	down	2.19E-08	94.71564	-94.71564	-6.565531	down	5.2406	4.64194	3.85374	0.1	0.1	0.1	0.1	0.1	0.1	0.1	0.1	3.25033	3.3498635	3.3305697	-3.286254	-3.2975376	-3.3219504	-3.2996294	-3.2106662	-3.2939832	-3.2984245	-3.1734211	Detected	Detected	Detected	Not Detected	Not Detected	Not Detected	Not Detected	Not Detected	Not Detected	Not Detected	Not Detected	CTACTCTCGCTCCCC
mmu-miR-7018-5p	0.000235348	6.429086	-6.429086	-2.6846137	down	0.00123666	7.546867	-7.546867	-2.9158778	down	0.001394841	4.4982877	-4.4982877	-2.169376	down	214.82709	249.33801	224.031	41.5113	59.7576	53.123302	39.235252	39.59868	84.815994	56.5279	62.9003	7.836223	8.324656	8.395593	5.3411984	5.743274	5.4181576	5.155391	5.3838344	6.269688	5.5964575	6.182197	Detected	Detected	Detected	Detected	Detected	Detected	Detected	Detected	Detected	Detected	Detected	CCCCACCACTCCC
mmu-miR-7033-5p	0.000400515	3.2782934	-3.2782934	-1.712945	down	0.000165861	3.6538627	-3.6538627	-1.8694224	down	0.002057895	2.44842	-2.44842	-1.291851	down	35.879	44.5457	34.6899	15.15623	21.307991	19.20403	16.96097	12.85777	26.6442	22.22591	15.241619	5.3571963	5.556868	5.4898176	3.615634	4.046138	3.6032743	3.6290474	3.5680285	4.516407	4.046138	3.9657834	Detected	Detected	Detected	Detected	Detected	Detected	Detected	Detected	Detected	Detected	Detected	CCTGCCCCTCAGAC
mmu-miR-7044-5p	0.000460852	29.401	-29.401	-4.8777933	down	0.003318302	39.907215	-39.907215	-5.318578	down	7.95E-05	13.325978	-13.325978	-3.7361696	down	160.4796	146.2786	128.3414	8.97677	14.1425	13.2631	9.23586	8.45796	19.7308	14.244	13.5983	7.363936	7.46507	7.46507	1.6938367	3.2776887	2.6891708	1.2840027	2.9415588	4.0277042	3.2681723	3.7896903	Detected	Detected	Detected	Detected	Detected	Detected	Detected	Detected	Detected	Detected	Detected	GCCGCCACCACC
mmu-miR-7045-5p	1.53E-05	4.0517554	-4.0517554	-2.018547	down	0.000512499	3.1909626	-3.1909626	-1.6739917	down	0.004321038	2.1891954	-2.1891954	-1.1304007	down	65.1361	67.638	54.6199	21.617361	23.44645	24.647131	25.41659	25.06819	40.3447	31.841259	34.1933	6.0740175	6.21498	6.21498	4.2020183	4.2278314	4.018489	4.381676	4.6063266	5.2049623	4.6618977	5.2459173	Detected	Detected	Detected	Detected	Detected	Detected	Detected	Detected	Detected	Detected	Detected	AGTCCCCCTCCCC
mmu-miR-705	3.13E-05	5.6051683	-5.6051683	-2.4867578	down	0.000224791	7.513926	-7.513926	-2.9095669	down	0.000586436	3.9868262	-3.9868262	-1.9952407	down	78.38684	72.69023	57.70533	16.52434	21.44706	20.68852	13.622259	12.90357	33.20788	22.007229	18.97623	6.3021584	6.426089	6.269688	3.7896903	4.0571184	3.6908534	3.259942	3.5862138	4.70043	4.0277042	4.284078	Detected	Detected	Detected	Detected	Detected	Detected	Detected	Detected	Detected	Detected	Detected	TGCCCACCCCACC
mmu-miR-7050-5p	0.007656362	6.5309615	-6.5309615	-2.7072954	down	6.00E-05	239.70363	-239.70363	-7.905108	down	0.010791563	45.39282	-45.39282	-5.504392	down	24.780201	14.10103	12.33243	9.5672	8.38129	14.046749	0.1	0.1	5.3095	4.49553	0.1	5.014058	4.4436803	4.4921412	1.8799074	1.0866096	2.8614767	-3.2996294	-3.2106662	0.894879	-0.2847547	-3.1734211	Detected	Detected	Detected	Detected	Detected	Detected	Not Detected	Not Detected	Detected	Detected	Not Detected	TCTCTCACCCCCTTC
mmu-miR-7080-5p	8.06E-07	81.21845	-81.21845	-6.3437357	down	3.59E-05	78.6279	-78.6279	-6.2969694	down	1.02E-06	78.63489	-78.63489	-6.2970977	down	3.21977	3.93339	3.20293	0.1	0.1	0.1	0.1	0.1	0.1	0.1	0.1	2.8019192	3.1901484	3.133396	-3.286254	-3.2975376	-3.3219504	-3.2996294	-3.2106662	-3.2939832	-3.2984245	-3.1734211	Detected	Detected	Detected	Not Detected	Not Detected	Not Detected	Not Detected	Not Detected	Not Detected	Not Detected	Not Detected	CCAAACCCACCTCC
mmu-miR-7082-5p	0.000330528	2.9798567	-2.9798567	-1.575243	down	0.001650974	2.8930368	-2.8930368	-1.5325847	down	0.001461662	2.3123858	-2.3123858	-1.209382	down	194.8378	220.10309	187.11859	80.272	95.185104	97.8221	79.628204	74.7073	118.0522	100.9954	103.638	7.6699595	7.926466	8.008556	6.336972	6.426089	6.116193	6.401798	6.269688	6.7944593	6.426089	6.7562876	Detected	Detected	Detected	Detected	Detected	Detected	Detected	Detected	Detected	Detected	Detected	CCTCCCCTCCTCC
mmu-miR-7088-5p	1.29E-08	90.07646	-90.07646	-6.493078	down	2.22E-06	87.20337	-87.20337	-6.446312	down	4.31E-08	87.21112	-87.21112	-6.44644	down	4.29932	4.18493	3.41106	0.1	0.1	0.1	0.1	0.1	0.1	0.1	0.1	3.1121125	3.259942	3.2014363	-3.286254	-3.2975376	-3.3219504	-3.2996294	-3.2106662	-3.2939832	-3.2984245	-3.1734211	Detected	Detected	Detected	Not Detected	Not Detected	Not Detected	Not Detected	Not Detected	Not Detected	Not Detected	Not Detected	GTTTCCCCTCCTCAC
mmu-miR-712-5p	8.04E-06	4.9915504	-4.9915504	-2.319488	down	1.75E-05	9.57532	-9.57532	-3.2593207	down	8.65E-06	5.861532	-5.861532	-2.5512779	down	6.56734	5.6208	5.40837	7.5606804	8.44355	11.33802	5.0574102	2.68116	5.97126	5.98777	3.12415	3.4126318	3.4825287	3.5778046	1.1254064	1.0931181	1.295977	0.25867	0.20466565	1.0716872	0.9338008	0.81364363	Detected	Detected	Detected	Detected	Detected	Detected	Detected	Detected	Detected	Detected	Detected	GGTACCGCCCGGG
mmu-miR-7216-5p	0.004914833	2.7428198	-2.7428198	-1.4556599	down	0.014844921	2.728475	-2.728475	-1.4480948	down	0.004736928	2.427176	-2.427176	-1.2792788	down	45.3703	61.8681	59.9324	27.52643	33.8642	29.54624	28.171112	24.6675	34.691643	32.28004	24.59729	5.645561	6.116193	6.401798	4.641393	4.8095007	4.345679	4.641393	4.571451	4.8643856	4.713211	4.7481194	Detected	Detected	Detected	Detected	Detected	Detected	Detected	Detected	Detected	Detected	Detected	TCTGGGTCCTCTGCC
mmu-miR-7221-3p	0.000183685	8.972946	-8.972946	-3.1655817	down	0.027183296	5.759243	-5.759243	-2.5258791	down	0.013130668	3.7138658	-3.7138658	-1.8929217	down	20.82571	20.51123	9.62566	8.81651	10.5916	10.6773	9.23042	8.34134	13.4164	11.3123	6.4246	4.713211	4.8095007	4.237537	1.3020933	1.7357422	1.2256672	1.2812649	2.8404758	3.3165534	2.8404758	1.9244542	Detected	Detected	Detected	Detected	Detected	Detected	Detected	Detected	Detected	Detected	Detected	CCAGTCCCCAGCC
mmu-miR-7686-5p	0.000762795	2.5461907	-2.5461907	-1.3483405	down	0.005021295	2.447785	-2.447785	-1.2914767	down	0.009687352	2.1816196	-2.1816196	-1.1253996	down	80.525604	69.266	46.6587	30.7356	38.4421	35.980698	32.974	30.7416	48.237198	38.2731	25.3391	6.3625007	6.3021584	5.94044	4.8314595	4.9712124	4.7574067	4.8643856	4.9560604	5.472646	4.9560604	4.800194	Detected	Detected	Detected	Detected	Detected	Detected	Detected	Detected	Detected	Detected	Detected	GCCCAGCCCCAG
mmu-miR-8102	0.002262175	8.7587595	-8.7587595	-3.1307266	down	0.014766711	41.60434	-41.60434	-5.378662	down	0.001933279	6.737838	-6.737838	-2.7522857	down	11.17883	4.48218	3.44962	4.56267	4.28867	8.9457	3.86315	0.1	5.87053	4.73394	3.94953	4.0277042	3.3165534	3.210924	0.6587621	-0.34604037	0.8502798	-0.50987005	-3.2106662	1.0439161	0.20466565	1.0497423	Detected	Detected	Detected	Detected	Detected	Detected	Detected	Not Detected	Detected	Detected	Detected	TCTTCCTCGTTCCCC
[truncated: 6 more columns]
