# Supplementary material for: Integrated Analysis of microRNA-mRNA Expression in Mouse Lungs Infected With H7N9 Influenza Virus: A Direct Comparison of Host-Adapting PB2 Mutants
Source: Front Microbiol. 2020 Jul 28;11:1762. doi: 10.3389/fmicb.2020.01762 (PMC7399063; doi:10.3389/fmicb.2020.01762)
Supplement: Supplementary file 1 [file Data_Sheet_1.zip › S4 intersection_Up_anno.xls]

id	C2	C3	C4	E3	E4	E8	EN1	EN4	WT1	WT2	WT3	gene	Dbxref	product	GO_id	GO_term	pathway	pathway_description
NM_001001495.2	0.4448125	0.3006192	0.3527897	0.3123744	0.4910517	0.3962668	0.4394836	0.9328613	4.895539	2.10994	4.954994	Tnip3	GeneID:414084,Genbank:NM_001001495.2,MGI:MGI:3041165	TNFAIP3 interacting protein 3	GO:0031593,GO:0034142,GO:0043124,GO:0045944,GO:0071222,GO:0002756,GO:0005737,GO:0019901	polyubiquitin modification-dependent protein binding|toll-like receptor 4 signaling pathway|negative regulation of I-kappaB kinase/NF-kappaB signaling|positive regulation of transcription by RNA polymerase II|cellular response to lipopolysaccharide|MyD88-independent toll-like receptor signaling pathway|cytoplasm|protein kinase binding
NM_001004194.2	0	0	0	0.07433616	0.09225062	0.1829937	0.05009504	0.0510968	0.07081882	0.03481575	0.1099923	Nlrp4e	GeneID:446099,Genbank:NM_001004194.2,MGI:MGI:3056600	NLR family, pyrin domain containing 4E	GO:0050777,GO:0005524,GO:0005737,GO:0006954,GO:0008150,GO:0010468,GO:0023052,GO:0032088,GO:0035556,GO:0043122,GO:0045087,GO:0000166,GO:0050727,GO:0001817,GO:0050728,GO:0003674	negative regulation of immune response|ATP binding|cytoplasm|inflammatory response|biological_process|regulation of gene expression|signaling|negative regulation of NF-kappaB transcription factor activity|intracellular signal transduction|regulation of I-kappaB kinase/NF-kappaB signaling|innate immune response|nucleotide binding|regulation of inflammatory response|regulation of cytokine productio…
NM_001004721.1	10.30572	13.0083	12.71637	3.867303	6.536274	5.328406	2.241573	3.079275	11.8241	6.677439	10.48392	Pigu	GeneID:228812,Genbank:NM_001004721.1,MGI:MGI:3039607	phosphatidylinositol glycan anchor biosynthesis, class U	GO:0005886,GO:0006506,GO:0016020,GO:0016021,GO:0016255,GO:0034235,GO:0034394,GO:0042765,GO:0046425,GO:0003923,GO:0005783	plasma membrane|GPI anchor biosynthetic process|membrane|integral component of membrane|attachment of GPI anchor to protein|GPI anchor binding|protein localization to cell surface|GPI-anchor transamidase complex|regulation of JAK-STAT cascade|GPI-anchor transamidase activity|endoplasmic reticulum	mmu00563	Glycosylphosphatidylinositol(GPI)-anchor biosynthesis
NM_001005358.2	5.968291	5.04091	4.892745	2.695827	4.829927	3.786654	1.596199	2.363544	5.157664	4.175585	8.465492	Zfp960	GeneID:449000,Genbank:NM_001005358.2,MGI:MGI:3052731	zinc finger protein 960, transcript variant 1	GO:0005634,GO:0006355,GO:0008150,GO:0003674,GO:0003700,GO:0005575	nucleus|regulation of transcription, DNA-templated|biological_process|molecular_function|DNA binding transcription factor activity|cellular_component
NM_001005421.4	1.248402	2.961356	2.327535	0.6498048	1.451874	0.8151392	0.5165651	0.8431055	13.1006	2.926423	8.796828	Amica1	GeneID:270152,Genbank:NM_001005421.4,MGI:MGI:2685484	adhesion molecule, interacts with CXADR antigen 1	GO:0060054,GO:0005886,GO:0072672,GO:0005923,GO:0007155,GO:0007157,GO:0016020,GO:0016021,GO:0030054,GO:0030593,GO:0035696,GO:0042803,GO:0046629,GO:0002376,GO:0050839,GO:0005178,GO:0050900	positive regulation of epithelial cell proliferation involved in wound healing|plasma membrane|neutrophil extravasation|bicellular tight junction|cell adhesion|heterophilic cell-cell adhesion via plasma membrane cell adhesion molecules|membrane|integral component of membrane|cell junction|neutrophil chemotaxis|monocyte extravasation|protein homodimerization activity|gamma-delta T cell activation|…
NM_001005858.3	7.769915	15.02618	10.70584	3.450193	7.10646	5.797406	2.568347	4.560273	100.1663	21.22239	53.59461	Ifit3b	GeneID:667370,Genbank:NM_001005858.3,MGI:MGI:3698419	interferon-induced protein with tetratricopeptide repeats 3B	GO:0005829,GO:0042802,GO:0051607,GO:0003723,GO:0005737,GO:0005739	cytosol|identical protein binding|defense response to virus|RNA binding|cytoplasm|mitochondrion
NM_001009947.3	3.199089	2.498567	3.113522	0.9354241	1.632192	1.216672	0.4141893	0.7706654	5.629002	1.626292	2.129821	Dock11	GeneID:75974,Genbank:NM_001009947.3,MGI:MGI:1923224	dedicator of cytokinesis 11	GO:0005089,GO:0005575,GO:0007264,GO:0017048,GO:0043547,GO:0051491,GO:0001782,GO:0002315,GO:0005085	Rho guanyl-nucleotide exchange factor activity|cellular_component|small GTPase mediated signal transduction|Rho GTPase binding|positive regulation of GTPase activity|positive regulation of filopodium assembly|B cell homeostasis|marginal zone B cell differentiation|guanyl-nucleotide exchange factor activity
NM_001012236.1	4.337622	8.515309	6.810103	3.44851	5.563103	3.625183	2.961289	3.348432	66.28418	17.69741	57.46767	Trex1	GeneID:22040,Genbank:NM_001012236.1,MGI:MGI:1328317	three prime repair exonuclease 1, transcript variant 2	GO:0016787,GO:0004518,GO:0032405,GO:0004527,GO:0032407,GO:0005515,GO:0005634,GO:0005737,GO:0005783,GO:0005829,GO:0032558,GO:0006259,GO:0035458,GO:0008296,GO:0042803,GO:0046872,GO:0008408,GO:0003676,GO:0008853,GO:0003690,GO:0016020,GO:0003697	hydrolase activity|nuclease activity|MutLalpha complex binding|exonuclease activity|MutSalpha complex binding|protein binding|nucleus|cytoplasm|endoplasmic reticulum|cytosol|adenyl deoxyribonucleotide binding|DNA metabolic process|cellular response to interferon-beta|3'-5'-exodeoxyribonuclease activity|protein homodimerization activity|metal ion binding|3'-5' exonuclease activity|nucleic acid bin…	mmu04623	Cytosolic DNA-sensing pathway
NM_001012265.1	0	0	0	0.1820321	0.2083696	0.3779593	0.1009162	0.1451153	0.08299216	0.2351624	0.4744721	Olfr857	GeneID:257963,Genbank:NM_001012265.1,MGI:MGI:3030691	olfactory receptor 857	GO:0007186,GO:0007608,GO:0016021,GO:0050911,GO:0004888,GO:0004984	G-protein coupled receptor signaling pathway|sensory perception of smell|integral component of membrane|detection of chemical stimulus involved in sensory perception of smell|transmembrane signaling receptor activity|olfactory receptor activity	mmu04740	Olfactory transduction
NM_001013765.2	9.631862e-10	0	0	0.05450285	0.3405173	0.1159584	0.1779969	0.1455454	0.2409559	0.2207893	0.1334294	Zscan4c	GeneID:245109,Genbank:NM_001013765.2,MGI:MGI:2685243	zinc finger and SCAN domain containing 4C	GO:0048863,GO:0003677,GO:0003700,GO:0005634,GO:0005694,GO:0005737,GO:0006351,GO:0006355,GO:0006357,GO:0010833,GO:0045950,GO:0000781,GO:0000784,GO:0046872,GO:0003676	stem cell differentiation|DNA binding|DNA binding transcription factor activity|nucleus|chromosome|cytoplasm|transcription, DNA-templated|regulation of transcription, DNA-templated|regulation of transcription by RNA polymerase II|telomere maintenance via telomere lengthening|negative regulation of mitotic recombination|chromosome, telomeric region|nuclear chromosome, telomeric region|metal ion bi…
NM_001014996.2	0.9336817	0.6691417	0.1131904	0.2257072	0.482089	0.3446264	0.2003812	0.3162052	2.003364	0.8274707	0.6213423	Cenpj	GeneID:219103,Genbank:NM_001014996.2,MGI:MGI:2684927	centromere protein J	GO:0061511,GO:0036064,GO:0005737,GO:0098534,GO:0042802,GO:0005813,GO:1902857,GO:0043015,GO:0005814,GO:1903087,GO:0005856,GO:0005874,GO:0005886,GO:0044458,GO:0007099,GO:1905515,GO:0046427,GO:0007224,GO:0046599,GO:0015631,GO:0046785,GO:0019901,GO:0003713,GO:0051298,GO:0019904,GO:0005515,GO:0051301,GO:0030954,GO:0005654	centriole elongation|ciliary basal body|cytoplasm|centriole assembly|identical protein binding|centrosome|positive regulation of non-motile cilium assembly|gamma-tubulin binding|centriole|mitotic spindle pole body duplication|cytoskeleton|microtubule|plasma membrane|motile cilium assembly|centriole replication|non-motile cilium assembly|positive regulation of JAK-STAT cascade|smoothened signaling…
NM_001024230.2	0.6319693	0.5624016	0.548041	1.057206	1.347002	0.6598097	0.5619124	1.15756	17.05658	3.278407	10.26188	Gm5431	GeneID:432555,Genbank:NM_001024230.2,MGI:MGI:3645205	predicted gene 5431	GO:0035458,GO:0003924,GO:0005789,GO:0006952	cellular response to interferon-beta|GTPase activity|endoplasmic reticulum membrane|defense response	mmu04668	TNF signaling pathway
NM_001033122.3	0.8605801	1.09098	1.375593	1.028711	2.238513	0.6915809	0.9146615	1.194836	17.16258	3.740915	7.18841	Cd69	GeneID:12515,Genbank:NM_001033122.3,MGI:MGI:88343	CD69 antigen	GO:0016020,GO:0016021,GO:0030246,GO:0032991,GO:0035690,GO:0042803,GO:0005509,GO:0009897,GO:0009986	membrane|integral component of membrane|carbohydrate binding|protein-containing complex|cellular response to drug|protein homodimerization activity|calcium ion binding|external side of plasma membrane|cell surface
NM_001033236.2	3.649138	4.31391	3.883425	1.138316	3.866546	2.228054	0.9532028	1.493729	6.476511	2.798987	7.240063	Vcpkmt	GeneID:207965,Genbank:NM_001033236.2,MGI:MGI:2684917	valosin containing protein lysine (K) methyltransferase	GO:0016279,GO:0016740,GO:0018022,GO:0018023,GO:0032259,GO:0032780,GO:0032991,GO:0051117,GO:0005737,GO:0005829,GO:0008168	protein-lysine N-methyltransferase activity|transferase activity|peptidyl-lysine methylation|peptidyl-lysine trimethylation|methylation|negative regulation of ATPase activity|protein-containing complex|ATPase binding|cytoplasm|cytosol|methyltransferase activity
NM_001033361.3	0	0	0	0.0656497	0.02254093	0.06713111	0.04681758	0.05295403	0.04616788	0.0273015	0.07791988	Pgr15l	GeneID:245526,Genbank:NM_001033361.3,MGI:MGI:2676330	G protein-coupled receptor 15-like	GO:0003674,GO:0008150,GO:0097730	molecular_function|biological_process|non-motile cilium
NM_001033405.2	0.6938319	0.001269966	0.129333	0.0933904	0.4519368	0.1876526	0.07500275	0.1499153	1.990802	0.4569751	1.910247	Treml2	GeneID:328833,Genbank:NM_001033405.2,MGI:MGI:2147038	triggering receptor expressed on myeloid cells-like 2	GO:0016021,GO:0038023,GO:0042110,GO:0005886,GO:0009986,GO:0016020	integral component of membrane|signaling receptor activity|T cell activation|plasma membrane|cell surface|membrane
NM_001033450.4	0.224072	1.76597	0.8574677	2.355995	3.557076	2.566739	6.093559	6.083201	58.96142	20.03344	48.45817	Mnda	GeneID:381308,Genbank:NM_001033450.4,MGI:MGI:3041120	myeloid cell nuclear differentiation antigen, transcript variant 1	GO:0003690,GO:0005634,GO:0005730,GO:0005829,GO:0006351,GO:0006355,GO:0008134,GO:0016607,GO:0034399,GO:0042802,GO:0000978,GO:0001047,GO:0001078	double-stranded DNA binding|nucleus|nucleolus|cytosol|transcription, DNA-templated|regulation of transcription, DNA-templated|transcription factor binding|nuclear speck|nuclear periphery|identical protein binding|RNA polymerase II proximal promoter sequence-specific DNA binding|core promoter binding|transcriptional repressor activity, RNA polymerase II proximal promoter sequence-specific DNA bind…
NM_001034103.1	2.460052	3.48555	3.518276	63.61859	100.417	150.4868	88.04917	94.95429	91.40304	87.66282	38.33153	Gm5941	GeneID:546347,Genbank:NM_001034103.1,MGI:MGI:3646197	predicted gene 5941	GO:0003674,GO:0005575,GO:0008150	molecular_function|cellular_component|biological_process
NM_001037167.1	0.05317569	7.639407e-32	4.739643e-33	1.014523	0.5741804	1.526409	0.3348164	0.3271768	0.9029176	0.1877251	0.396238	Samt2	GeneID:434881,Genbank:NM_001037167.1,MGI:MGI:3646587	spermatogenesis associated multipass transmembrane protein 2	GO:0003674,GO:0005575,GO:0008150	molecular_function|cellular_component|biological_process
NM_001037748.1	0.04767479	7.849281e-32	9.641581e-30	0.397488	0.3971961	0.5666696	0.2382062	0.6533087	0.9268395	0.2866942	0.3797032	Gm20736	GeneID:380994,Genbank:NM_001037748.1,MGI:MGI:5434092	predicted gene, 20736	GO:0000800,GO:0051321	lateral element|meiotic cell cycle
NM_001037859.2	6.549891	10.47783	7.205841	2.47657	5.604913	3.312983	0.8881663	1.251175	14.77452	3.37453	7.045249	Csf1r	GeneID:12978,Genbank:NM_001037859.2,MGI:MGI:1339758	colony stimulating factor 1 receptor	GO:0004871,GO:0004888,GO:0005011,GO:0005515,GO:0005524,GO:0008284,GO:0005654,GO:0008285,GO:0005737,GO:0008360,GO:0005886,GO:0009968,GO:0009986,GO:0016020,GO:0021879,GO:0016021,GO:0030097,GO:0016301,GO:0030154,GO:0016310,GO:0030316,GO:0030335,GO:0031434,GO:0031529,GO:0000166,GO:0045124,GO:0033674,GO:0001934,GO:0045217,GO:0036006,GO:0002376,GO:0045672,GO:0004672,GO:0046488,GO:0004709,GO:0046777,GO:…	signal transducer activity|transmembrane signaling receptor activity|macrophage colony-stimulating factor receptor activity|protein binding|ATP binding|positive regulation of cell proliferation|nucleoplasm|negative regulation of cell proliferation|cytoplasm|regulation of cell shape|plasma membrane|negative regulation of signal transduction|cell surface|membrane|forebrain neuron differentiation|in…	mmu04014,mmu04015,mmu04010,mmu04151,mmu04060,mmu04640,mmu04380,mmu05200,mmu05202,mmu05221	Ras signaling pathway|Rap1 signaling pathway|MAPK signaling pathway|PI3K-Akt signaling pathway|Cytokine-cytokine receptor interaction|Hematopoietic cell lineage|Osteoclast differentiation|Pathways in cancer|Transcriptional misregulation in cancers|Acute myeloid leukemia
NM_001037925.2	1.218687e-10	0.6471866	0.05602486	0.1536925	0.8484926	0.4910749	0.3546554	0.7666263	0.002483362	1.387602	3.542257	BC147527	GeneID:625360,Genbank:NM_001037925.2,MGI:MGI:4840510	cDNA sequence BC147527
NM_001037926.2	0.1504433	0.6220818	0.05657532	1.082895	1.403349	1.486064	1.592973	1.257379	0.8040978	0.9100195	0.9570733	Gm13051	GeneID:626316,Genbank:NM_001037926.2,MGI:MGI:3702694	predicted gene 13051	GO:0006355,GO:0003700,GO:0005575,GO:0005634	regulation of transcription, DNA-templated|DNA binding transcription factor activity|cellular_component|nucleus
NM_001038231.2	3.308487	11.66627	13.06892	4.327159	10.63164	6.500447	1.964627	3.106681	10.9846	10.17823	16.67556	Banf1	GeneID:23825,Genbank:NM_001038231.2,MGI:MGI:1346330	barrier to autointegration factor 1, transcript variant 2	GO:0097726,GO:0005634,GO:0005654,GO:0005694,GO:0005737,GO:0005829,GO:0008022,GO:0015074,GO:0019899,GO:0042802,GO:0042803,GO:0045071,GO:0000793,GO:0047485,GO:0003677,GO:0075713	LEM domain binding|nucleus|nucleoplasm|chromosome|cytoplasm|cytosol|protein C-terminus binding|DNA integration|enzyme binding|identical protein binding|protein homodimerization activity|negative regulation of viral genome replication|condensed chromosome|protein N-terminus binding|DNA binding|establishment of integrated proviral latency
NM_001038604.1	0.4019299	0.2851702	0.3458108	0.2824172	0.3467191	0.2375085	0.5036422	0.3330558	2.507069	0.7175616	2.171125	Clec5a	GeneID:23845,Genbank:NM_001038604.1,MGI:MGI:1345151	C-type lectin domain family 5, member a, transcript variant 1	GO:0050715,GO:0002376,GO:0005515,GO:0005829,GO:0005886,GO:0009986,GO:0016020,GO:0016021,GO:0030099,GO:0030246,GO:0033033,GO:0043066,GO:0001618,GO:0045087,GO:0002076	positive regulation of cytokine secretion|immune system process|protein binding|cytosol|plasma membrane|cell surface|membrane|integral component of membrane|myeloid cell differentiation|carbohydrate binding|negative regulation of myeloid cell apoptotic process|negative regulation of apoptotic process|virus receptor activity|innate immune response|osteoblast development
NM_001039160.2	3.2743	5.057587	3.651533	1.887601	2.674316	1.599146	1.033586	1.634431	15.86083	5.181017	9.449262	Gvin1	GeneID:74558,Genbank:NM_001039160.2,MGI:MGI:1921808	GTPase, very large interferon inducible 1, transcript variant 2	GO:0003674,GO:0005575,GO:0008150	molecular_function|cellular_component|biological_process
NM_001039646.2	2.335469	3.487298	2.177669	2.751663	4.996231	3.736788	4.063766	6.977795	96.20908	25.99104	62.94051	Gbp10	GeneID:626578,Genbank:NM_001039646.2,MGI:MGI:4359647	guanylate-binding protein 10	GO:0050830,GO:0071222,GO:0071346,GO:0003674,GO:0031410,GO:0042832	defense response to Gram-positive bacterium|cellular response to lipopolysaccharide|cellular response to interferon-gamma|molecular_function|cytoplasmic vesicle|defense response to protozoan
NM_001045529.3	12.44373	14.95234	12.14777	2.918181	6.922731	5.681482	1.96203	3.358687	24.07741	9.081561	19.22022	Morc3	GeneID:338467,Genbank:NM_001045529.3,MGI:MGI:2136841	microrchidia 3	GO:0050821,GO:0005634,GO:0051457,GO:0005654,GO:0006468,GO:0007569,GO:0008270,GO:0009791,GO:0016605,GO:0018105,GO:0003674,GO:0046872,GO:0003723,GO:0048147,GO:0005623	protein stabilization|nucleus|maintenance of protein location in nucleus|nucleoplasm|protein phosphorylation|cell aging|zinc ion binding|post-embryonic development|PML body|peptidyl-serine phosphorylation|molecular_function|metal ion binding|RNA binding|negative regulation of fibroblast proliferation|cell
NM_001045540.2	0.569482	0.8142252	0.7312914	0.3630941	0.8397449	0.6614973	0.290799	1.041354	14.24102	2.354939	5.762401	Gm12185	GeneID:620913,Genbank:NM_001045540.2,MGI:MGI:3652173	predicted gene 12185	GO:0035458,GO:0003924,GO:0005789,GO:0006952	cellular response to interferon-beta|GTPase activity|endoplasmic reticulum membrane|defense response
NM_001048177.2	1.971702	3.440587	3.468718	0.7976643	2.35243	1.5362	0.2821993	0.7880481	9.807056	2.965383	4.689057	Jak2	GeneID:16452,Genbank:NM_001048177.2,MGI:MGI:96629	Janus kinase 2, transcript variant 2	GO:0043548,GO:0043560,GO:0045087,GO:0045121,GO:0004715,GO:0045429,GO:0005102,GO:0045597,GO:0045822,GO:0005131,GO:0051770,GO:0045944,GO:0046425,GO:0005143,GO:0060333,GO:0046677,GO:0005515,GO:0060396,GO:0006919,GO:0005524,GO:0060397,GO:0006954,GO:0005634,GO:0006979,GO:0007165,GO:0060399,GO:0007167,GO:0060548,GO:0007169,GO:0061180,GO:0007186,GO:0010667,GO:0007204,GO:0010811,GO:0007259,GO:0014068,GO:…	phosphatidylinositol 3-kinase binding|insulin receptor substrate binding|innate immune response|membrane raft|non-membrane spanning protein tyrosine kinase activity|positive regulation of nitric oxide biosynthetic process|signaling receptor binding|positive regulation of cell differentiation|negative regulation of heart contraction|growth hormone receptor binding|positive regulation of nitric-oxi…	mmu04630,mmu04151,mmu04217,mmu04550,mmu04658,mmu04659,mmu04062,mmu04920,mmu04917,mmu04725,mmu05200,mmu04933,mmu05152,mmu05162,mmu05164,mmu05168,mmu05167,mmu05145,mmu05140,mmu01521	Jak-STAT signaling pathway|PI3K-Akt signaling pathway|Necroptosis|Signaling pathways regulating pluripotency of stem cells|Th1 and Th2 cell differentiation|Th17 cell differentiation|Chemokine signaling pathway|Adipocytokine signaling pathway|Prolactin signaling pathway|Cholinergic synapse|Pathways in cancer|AGE-RAGE signaling pathway in diabetic complications|Tuberculosis|Measles|Influenza A|Herp…
NM_001077192.2	0.2193939	1.358565	0.2767514	0.3542762	0.8444313	0.9026475	0.2205764	0.1981127	2.728135	0.9527322	1.614873	Abi1	GeneID:11308,Genbank:NM_001077192.2,MGI:MGI:104913	abl-interactor 1, transcript variant 4	GO:0045296,GO:0031209,GO:0005634,GO:0048813,GO:0031252,GO:0005737,GO:0072673,GO:0032433,GO:0005856,GO:0005886,GO:0008134,GO:0008154,GO:0016020,GO:0035855,GO:0017124,GO:0042995,GO:0018108,GO:0043005,GO:0030027,GO:0044877,GO:0001756,GO:0045202,GO:0030054,GO:0005515,GO:0045211,GO:0030296,GO:0005622	cadherin binding|SCAR complex|nucleus|dendrite morphogenesis|cell leading edge|cytoplasm|lamellipodium morphogenesis|filopodium tip|cytoskeleton|plasma membrane|transcription factor binding|actin polymerization or depolymerization|membrane|megakaryocyte development|SH3 domain binding|cell projection|peptidyl-tyrosine phosphorylation|neuron projection|lamellipodium|protein-containing complex bindi…
NM_001077193.2	3.4048	1.544785	3.39319	1.573581	2.239544	1.436832	0.7764487	1.093804	5.931386	2.233406	5.034863	Abi1	GeneID:11308,Genbank:NM_001077193.2,MGI:MGI:104913	abl-interactor 1, transcript variant 5	GO:0045296,GO:0031209,GO:0005634,GO:0048813,GO:0031252,GO:0005737,GO:0072673,GO:0032433,GO:0005856,GO:0005886,GO:0008134,GO:0008154,GO:0016020,GO:0035855,GO:0017124,GO:0042995,GO:0018108,GO:0043005,GO:0030027,GO:0044877,GO:0001756,GO:0045202,GO:0030054,GO:0005515,GO:0045211,GO:0030296,GO:0005622	cadherin binding|SCAR complex|nucleus|dendrite morphogenesis|cell leading edge|cytoplasm|lamellipodium morphogenesis|filopodium tip|cytoskeleton|plasma membrane|transcription factor binding|actin polymerization or depolymerization|membrane|megakaryocyte development|SH3 domain binding|cell projection|peptidyl-tyrosine phosphorylation|neuron projection|lamellipodium|protein-containing complex bindi…
NM_001077709.1	5.875908	4.020959	5.445911	2.250486	3.475998	2.263613	1.162084	1.732268	8.57172	5.07137	7.585598	Slc39a7	GeneID:14977,Genbank:NM_001077709.1,MGI:MGI:95909	solute carrier family 39 (zinc transporter), member 7, transcript variant 2	GO:0005783,GO:0005794,GO:0006811,GO:0006829,GO:0006882,GO:0016020,GO:0016021,GO:0030001,GO:0046873,GO:0055085,GO:0071577,GO:0005385,GO:0005515,GO:0005654	endoplasmic reticulum|Golgi apparatus|ion transport|zinc ion transport|cellular zinc ion homeostasis|membrane|integral component of membrane|metal ion transport|metal ion transmembrane transporter activity|transmembrane transport|zinc ion transmembrane transport|zinc ion transmembrane transporter activity|protein binding|nucleoplasm
NM_001080948.2	0.4273137	0.4185875	1.211932	0.3149914	1.422071	1.078258	0.7360026	0.7984996	2.433249	1.559868	2.059882	Larp4	GeneID:207214,Genbank:NM_001080948.2,MGI:MGI:2443114	La ribonucleoprotein domain family, member 4, transcript variant 2	GO:0005829,GO:0005844,GO:0006412,GO:0007010,GO:0008143,GO:0010494,GO:0022604,GO:0022627,GO:0045727,GO:0003676,GO:0003723,GO:0005737	cytosol|polysome|translation|cytoskeleton organization|poly(A) binding|cytoplasmic stress granule|regulation of cell morphogenesis|cytosolic small ribosomal subunit|positive regulation of translation|nucleic acid binding|RNA binding|cytoplasm
NM_001081363.2	0.3996166	0.2996615	0.2173875	0.3121831	0.6240539	0.456416	0.1068495	0.1881858	0.7532691	0.1822438	0.5059332	Cenpf	GeneID:108000,Genbank:NM_001081363.2,MGI:MGI:1313302	centromere protein F	GO:0042803,GO:0008022,GO:0000922,GO:0045120,GO:0008134,GO:0000940,GO:0045892,GO:0010389,GO:0001822,GO:0051310,GO:0005634,GO:0005635,GO:0015031,GO:0005654,GO:0070840,GO:0016202,GO:0005737,GO:0097539,GO:0016363,GO:0005813,GO:0021591,GO:0005819,GO:0000278,GO:0030496,GO:0005930,GO:0000775,GO:0036064,GO:0007059,GO:0000776	protein homodimerization activity|protein C-terminus binding|spindle pole|pronucleus|transcription factor binding|condensed chromosome outer kinetochore|negative regulation of transcription, DNA-templated|regulation of G2/M transition of mitotic cell cycle|kidney development|metaphase plate congression|nucleus|nuclear envelope|protein transport|nucleoplasm|dynein complex binding|regulation of str…
NM_001081475.1	8.474438	9.31577	9.47604	1.720532	5.154761	2.534825	0.9484748	1.33287	11.29481	4.26494	9.88491	Nasp	GeneID:50927,Genbank:NM_001081475.1,MGI:MGI:1355328	nuclear autoantigenic sperm protein (histone-binding), transcript variant 1	GO:0015031,GO:0005515,GO:0032991,GO:0005634,GO:0034080,GO:0005654,GO:0005737,GO:0006260,GO:0042393,GO:0006334,GO:0006335,GO:0043486,GO:0006336,GO:0000082,GO:0044877,GO:0007049,GO:0000790,GO:0008283,GO:0001824	protein transport|protein binding|protein-containing complex|nucleus|CENP-A containing nucleosome assembly|nucleoplasm|cytoplasm|DNA replication|histone binding|nucleosome assembly|DNA replication-dependent nucleosome assembly|histone exchange|DNA replication-independent nucleosome assembly|G1/S transition of mitotic cell cycle|protein-containing complex binding|cell cycle|nuclear chromatin|cell …
NM_001081957.1	18.06766	20.62506	38.34505	22.4329	23.14392	20.72381	25.85994	41.64622	117.8564	67.36596	190.1749	Wfdc17	GeneID:100034251,Genbank:NM_001081957.1,MGI:MGI:3649773	WAP four-disulfide core domain 17	GO:0004867,GO:0005575,GO:0008150	serine-type endopeptidase inhibitor activity|cellular_component|biological_process
NM_001083312.2	14.19194	15.19756	14.08453	4.85569	7.752342	6.209885	3.912598	4.318676	90.86947	24.9672	40.67465	Gbp7	GeneID:229900,Genbank:NM_001083312.2,MGI:MGI:2444421	guanylate binding protein 7, transcript variant 2	GO:0042832,GO:0044406,GO:0050830,GO:0071346,GO:0003674,GO:0020005,GO:0031410	defense response to protozoan|adhesion of symbiont to host|defense response to Gram-positive bacterium|cellular response to interferon-gamma|molecular_function|symbiont-containing vacuole membrane|cytoplasmic vesicle	mmu04621	NOD-like receptor signaling pathway
NM_001083322.2	0.1321771	0.2751495	0.2695194	0.3908205	0.3983452	0.5086793	0.4567716	1.089358	9.82017	3.181252	7.37675	Klrk1	GeneID:27007,Genbank:NM_001083322.2,MGI:MGI:1196250	killer cell lectin-like receptor subfamily K, member 1, transcript variant 2	GO:0045954,GO:0030887,GO:0002860,GO:0050830,GO:0032394,GO:0005515,GO:0071222,GO:0032729,GO:0005886,GO:0009897,GO:0009986,GO:0016020,GO:0042288,GO:0016021,GO:0042803,GO:0019900,GO:0043065,GO:0030101,GO:0045087,GO:0002223,GO:0045429,GO:0030154,GO:0002250,GO:0030246,GO:0002376	positive regulation of natural killer cell mediated cytotoxicity|positive regulation of myeloid dendritic cell activation|positive regulation of natural killer cell mediated cytotoxicity directed against tumor cell target|defense response to Gram-positive bacterium|MHC class Ib receptor activity|protein binding|cellular response to lipopolysaccharide|positive regulation of interferon-gamma produc…	mmu04650,mmu05144	Natural killer cell mediated cytotoxicity|Malaria
NM_001083901.1	0.3029196	0.4365548	0.0004987779	0.2262041	0.7588257	0.8734449	0.8608867	0.6136067	6.369059	4.510725	5.143298	Mfsd14b	GeneID:66631,Genbank:NM_001083901.1,MGI:MGI:1913881	major facilitator superfamily domain containing 14B, transcript variant 2	GO:0055085,GO:0005215,GO:0016020,GO:0016021	transmembrane transport|transporter activity|membrane|integral component of membrane
NM_001083918.1	4.344356	5.389281	5.826359	1.957496	5.577413	2.369564	1.372094	1.949946	8.235834	5.909479	7.36311	Gm13139	GeneID:666532,Genbank:NM_001083918.1,MGI:MGI:3701604	predicted gene 13139	GO:0005634,GO:0006355,GO:0008150,GO:0003674,GO:0003700,GO:0005575	nucleus|regulation of transcription, DNA-templated|biological_process|molecular_function|DNA binding transcription factor activity|cellular_component
NM_001085511.1	0	0	0	0.1043229	0.06863612	0.1145194	0.1173809	0.04717669	0.0401832	0.06112424	0.102569	4932429P05Rik	GeneID:245509,Genbank:NM_001085511.1,MGI:MGI:3588287	RIKEN cDNA 4932429P05 gene	GO:0003674,GO:0005575,GO:0008150	molecular_function|cellular_component|biological_process	mmu04922	Glucagon signaling pathway
NM_001085543.1	0	0	0	0.6877636	0.4028129	0.0002455964	0.3156064	0.03942603	0.04606943	0.3192477	0.1469586	Gm14347	GeneID:627264,Genbank:NM_001085543.1,MGI:MGI:3709183	predicted gene 14347	GO:0005634,GO:0008150,GO:0000151,GO:0003674,GO:0005575	nucleus|biological_process|ubiquitin ligase complex|molecular_function|cellular_component
NM_001099308.2	1.443235	2.99877	1.883269	3.299928	4.663554	3.643249	2.379798	2.433128	2.875662	3.951111	5.801468	Gm14391	GeneID:665001,Genbank:NM_001099308.2,MGI:MGI:3709324	predicted gene 14391, transcript variant 1	GO:0003700,GO:0005575,GO:0006355	DNA binding transcription factor activity|cellular_component|regulation of transcription, DNA-templated
NM_001099675.1	37.42943	56.69249	45.33704	11.08404	30.94052	12.02133	5.075348	8.707082	45.96573	21.65849	57.1019	Tomm5	GeneID:68512,Genbank:NM_001099675.1,MGI:MGI:1915762	translocase of outer mitochondrial membrane 5 homolog (yeast), transcript variant 1	GO:0005742,GO:0006626,GO:0008565,GO:0015031,GO:0016020,GO:0016021,GO:0005739,GO:0005741	mitochondrial outer membrane translocase complex|protein targeting to mitochondrion|protein transporter activity|protein transport|membrane|integral component of membrane|mitochondrion|mitochondrial outer membrane
NM_001101475.2	2.157653	1.414893	1.231343	0.9966874	1.211256	1.486718	1.036678	1.761525	30.08696	7.776985	10.8909	F830016B08Rik	GeneID:240328,Genbank:NM_001101475.2,MGI:MGI:3588218	RIKEN cDNA F830016B08 gene	GO:0035458,GO:0003924,GO:0005789,GO:0006952	cellular response to interferon-beta|GTPase activity|endoplasmic reticulum membrane|defense response
NM_001101605.1	5.493559e-08	0.4786701	0.6812909	1.146925	3.268282	2.074797	2.515488	4.021536	47.53569	12.60628	21.39351	Ifit1bl1	GeneID:667373,Genbank:NM_001101605.1,MGI:MGI:3650685	interferon induced protein with tetratricpeptide repeats 1B like 1, transcript variant 2	GO:0005829,GO:0051607,GO:0003723,GO:0005737	cytosol|defense response to virus|RNA binding|cytoplasm	mmu05160,mmu05168	Hepatitis C|Herpes simplex infection
NM_001103158.2	7.592956e-09	0.02212357	0.03815977	0.1880278	0.3002292	0.388651	0.5239758	0.5571953	0.06496263	0.1556238	0.1696999	Gm13242	GeneID:100041379,Genbank:NM_001103158.2,MGI:MGI:3712454	predicted gene 13242	GO:0005634,GO:0006355,GO:0002244,GO:0003700,GO:0005575	nucleus|regulation of transcription, DNA-templated|hematopoietic progenitor cell differentiation|DNA binding transcription factor activity|cellular_component
NM_001110517.1	0.4518707	1.116722	0.641634	0.2501719	2.125082	1.1989	1.39799	1.109025	19.79157	6.657579	10.56171	Ifit1bl1	GeneID:667373,Genbank:NM_001110517.1,MGI:MGI:3650685	interferon induced protein with tetratricpeptide repeats 1B like 1, transcript variant 1	GO:0005829,GO:0051607,GO:0003723,GO:0005737	cytosol|defense response to virus|RNA binding|cytoplasm	mmu05160,mmu05168	Hepatitis C|Herpes simplex infection
NM_001111267.2	1.02221	1.613389	2.558828	1.565943	1.968497	1.167765	1.148557	1.404787	14.82903	6.504246	12.96692	Ncoa7	GeneID:211329,Genbank:NM_001111267.2,MGI:MGI:2444847	nuclear receptor coactivator 7, transcript variant 2	GO:0006355,GO:0030374,GO:0035257,GO:0045944,GO:1900408,GO:1902083,GO:1903204,GO:0005622,GO:0005634,GO:0006351	regulation of transcription, DNA-templated|ligand-dependent nuclear receptor transcription coactivator activity|nuclear hormone receptor binding|positive regulation of transcription by RNA polymerase II|negative regulation of cellular response to oxidative stress|negative regulation of peptidyl-cysteine S-nitrosylation|negative regulation of oxidative stress-induced neuron death|intracellular|nuc…
NM_001113187.1	0	0	0	0.1927765	0.1009523	0.1036238	0.04739266	0.08398054	0.1167977	0.1407512	0.252355	Khdc1b	GeneID:98582,Genbank:NM_001113187.1,MGI:MGI:2138477	KH domain containing 1B	GO:0006919,GO:0042802,GO:0003723,GO:0005515,GO:0005737	activation of cysteine-type endopeptidase activity involved in apoptotic process|identical protein binding|RNA binding|protein binding|cytoplasm
NM_001113346.1	2.382163	4.158814	4.096292	1.377589	3.020545	1.684488	0.4998105	0.7613579	4.454166	2.317288	3.389272	Gatad2a	GeneID:234366,Genbank:NM_001113346.1,MGI:MGI:2384585	GATA zinc finger domain containing 2A, transcript variant 3	GO:0045892,GO:0001701,GO:0046872,GO:0001842,GO:0005634,GO:0005654,GO:0006351,GO:0006355,GO:0008270,GO:0010172,GO:0012501,GO:0016581,GO:0000122,GO:0021506,GO:0000977,GO:0030674,GO:0001568	negative regulation of transcription, DNA-templated|in utero embryonic development|metal ion binding|neural fold formation|nucleus|nucleoplasm|transcription, DNA-templated|regulation of transcription, DNA-templated|zinc ion binding|embryonic body morphogenesis|programmed cell death|NuRD complex|negative regulation of transcription by RNA polymerase II|anterior neuropore closure|RNA polymerase II …
NM_001113356.1	0.4533026	0.009799638	0.0005216549	0.1708367	0.7487795	0.1340903	0.1993999	0.2584675	0.8528522	0.6115812	2.390143	C1rb	GeneID:667277,Genbank:NM_001113356.1,MGI:MGI:3779804	complement component 1, r subcomponent B	GO:0005615,GO:0006508,GO:0006958,GO:0008233,GO:0008236,GO:0016787,GO:0045087,GO:0002376,GO:0004252,GO:0005509	extracellular space|proteolysis|complement activation, classical pathway|peptidase activity|serine-type peptidase activity|hydrolase activity|innate immune response|immune system process|serine-type endopeptidase activity|calcium ion binding	mmu04145,mmu04610,mmu05322,mmu05133,mmu05150	Phagosome|Complement and coagulation cascades|Systemic lupus erythematosus|Pertussis|Staphylococcus aureus infection
NM_001114119.1	0.958481	1.320763	0.3582401	0.5480614	0.9941452	0.6184152	0.2401953	0.2144934	1.455267	0.3689774	1.001868	Qrich1	GeneID:69232,Genbank:NM_001114119.1,MGI:MGI:1916482	glutamine-rich 1, transcript variant 1	GO:0005654,GO:0005737,GO:0006357,GO:0007010,GO:0007275,GO:0022604,GO:0000981,GO:0003677	nucleoplasm|cytoplasm|regulation of transcription by RNA polymerase II|cytoskeleton organization|multicellular organism development|regulation of cell morphogenesis|RNA polymerase II transcription factor activity, sequence-specific DNA binding|DNA binding
NM_001114679.1	15.47503	20.19715	17.13762	4.337386	7.877842	5.040579	1.461158	2.897423	48.14646	10.34931	19.47197	9930111J21Rik1	GeneID:667214,Genbank:NM_001114679.1,MGI:MGI:3041173	RIKEN cDNA 9930111J21 gene 1	GO:0035458,GO:0003924,GO:0005789,GO:0006952	cellular response to interferon-beta|GTPase activity|endoplasmic reticulum membrane|defense response
NM_001115150.1	1.771576	2.43594	2.687742	0.3017959	1.799807	0.5929793	0.3097507	0.4601352	2.654752	0.9344143	2.467401	Uspl1	GeneID:231915,Genbank:NM_001115150.1,MGI:MGI:2442342	ubiquitin specific peptidase like 1, transcript variant 3	GO:0008234,GO:0008283,GO:0015030,GO:0016787,GO:0016926,GO:0030576,GO:0032183,GO:0070140,GO:0005634,GO:0006508,GO:0008233	cysteine-type peptidase activity|cell proliferation|Cajal body|hydrolase activity|protein desumoylation|Cajal body organization|SUMO binding|SUMO-specific isopeptidase activity|nucleus|proteolysis|peptidase activity
NM_001122682.1	0	0	0	0.4066032	0.3402748	0.6594353	0.1388358	0.2112724	0.4296134	0.5176307	0.3391203	Vmn1r132	GeneID:100043604,Genbank:NM_001122682.1,MGI:MGI:3647009	vomeronasal 1 receptor 132	GO:0003674,GO:0005575,GO:0007606	molecular_function|cellular_component|sensory perception of chemical stimulus
NM_001122963.1	11.83119	15.4707	13.78334	6.212117	12.57759	8.336741	2.291526	5.355469	15.75022	9.167465	11.59796	Gpbp1	GeneID:73274,Genbank:NM_001122963.1,MGI:MGI:1920524	GC-rich promoter binding protein 1, transcript variant 1	GO:0005515,GO:0005634,GO:0005829,GO:0005886,GO:0006351,GO:0006355,GO:0043231,GO:0045893,GO:0003677,GO:0003700	protein binding|nucleus|cytosol|plasma membrane|transcription, DNA-templated|regulation of transcription, DNA-templated|intracellular membrane-bounded organelle|positive regulation of transcription, DNA-templated|DNA binding|DNA binding transcription factor activity
NM_001128634.1	0.1193981	0.05605491	1.471726e-28	1.529004	0.8440237	0.6732554	0.2674136	0.8000069	1.029555	0.4804177	0.6488895	Tppp2	GeneID:219038,Genbank:NM_001128634.1,MGI:MGI:2684923	tubulin polymerization-promoting protein family member 2	GO:0005874,GO:0008150,GO:0015631,GO:0032273,GO:0046785,GO:0001578,GO:0005737,GO:0005829	microtubule|biological_process|tubulin binding|positive regulation of protein polymerization|microtubule polymerization|microtubule bundle formation|cytoplasm|cytosol
NM_001134299.1	1.01793e-53	5.663139e-08	1.575097e-88	0.02349635	0.05997654	0.1121093	0.03147988	0.1098928	0.1279679	0.2236843	0.1578875	Gm10220	GeneID:434689,Genbank:NM_001134299.1,MGI:MGI:3798181	predicted gene 10220	GO:0003674,GO:0005575,GO:0008150	molecular_function|cellular_component|biological_process
NM_001134391.1	3.352129	4.36283	2.78428	3.543656	4.161664	4.033386	5.078514	6.140474	47.25725	14.7188	34.05961	Apobec1	GeneID:11810,Genbank:NM_001134391.1,MGI:MGI:103298	apolipoprotein B mRNA editing enzyme, catalytic polypeptide 1, transcript variant 2	GO:0005737,GO:0006397,GO:0006641,GO:0006970,GO:0008047,GO:0008270,GO:0042157,GO:0010332,GO:0042158,GO:0016554,GO:0042493,GO:0042953,GO:0043021,GO:0045471,GO:0046872,GO:0048255,GO:0051592,GO:0051607,GO:0003723,GO:0003729,GO:0003824,GO:0004126,GO:0004131,GO:0005515,GO:0005634,GO:0016556,GO:0016787,GO:0016814,GO:0070383,GO:0017091,GO:0080111,GO:0019904,GO:0042127,GO:0090209,GO:0090310,GO:0090366	cytoplasm|mRNA processing|triglyceride metabolic process|response to osmotic stress|enzyme activator activity|zinc ion binding|lipoprotein metabolic process|response to gamma radiation|lipoprotein biosynthetic process|cytidine to uridine editing|response to drug|lipoprotein transport|ribonucleoprotein complex binding|response to ethanol|metal ion binding|mRNA stabilization|response to calcium ion…
NM_001134427.1	1.952955	9.435198	12.0033	1.868646	7.890348	3.439436	1.234824	2.06621	14.64119	7.527017	12.34918	Cdv3	GeneID:321022,Genbank:NM_001134427.1,MGI:MGI:2448759	carnitine deficiency-associated gene expressed in ventricle 3, transcript variant 4	GO:0005829,GO:0005886,GO:0008150,GO:0003674,GO:0005634,GO:0005737	cytosol|plasma membrane|biological_process|molecular_function|nucleus|cytoplasm
NM_001135115.1	2.221617	2.713247	1.791159	2.656326	4.958563	3.297829	2.699454	6.220606	71.29516	21.81031	49.54174	Gm12250	GeneID:631323,Genbank:NM_001135115.1,MGI:MGI:3649299	predicted gene 12250
NM_001136067.2	0.08367104	0.1943894	0.5644774	0.259651	0.6964386	0.1247273	0.1145162	0.1266037	0.8589791	0.3101472	0.7691726	Ikbkg	GeneID:16151,Genbank:NM_001136067.2,MGI:MGI:1338074	inhibitor of kappaB kinase gamma, transcript variant 3	GO:0070530,GO:0043123,GO:0008385,GO:0005515,GO:0072686,GO:0010628,GO:0005622,GO:1902236,GO:0043276,GO:0016239,GO:0005634,GO:1990450,GO:0045944,GO:0005737,GO:0019904,GO:0005829,GO:0046872,GO:0031625,GO:0006351,GO:0046982,GO:0042802,GO:0006355,GO:0051092,GO:0042803,GO:0006974,GO:0000151,GO:0051650,GO:0042975,GO:0007250,GO:0000922,GO:0043122,GO:0001782	K63-linked polyubiquitin modification-dependent protein binding|positive regulation of I-kappaB kinase/NF-kappaB signaling|IkappaB kinase complex|protein binding|mitotic spindle|positive regulation of gene expression|intracellular|negative regulation of endoplasmic reticulum stress-induced intrinsic apoptotic signaling pathway|anoikis|positive regulation of macroautophagy|nucleus|linear polyubiqu…	mmu04014,mmu04010,mmu04064,mmu04668,mmu04151,mmu04210,mmu04620,mmu04621,mmu04622,mmu04623,mmu04625,mmu04660,mmu04658,mmu04659,mmu04657,mmu04662,mmu04062,mmu04920,mmu04380,mmu05200,mmu05203,mmu05212,mmu05221,mmu05220,mmu05215,mmu05222,mmu05340,mmu05418,mmu05166,mmu05161,mmu05160,mmu05168,mmu05167,mmu05169,mmu05165,mmu05145,mmu05142,mmu01523	Ras signaling pathway|MAPK signaling pathway|NF-kappa B signaling pathway|TNF signaling pathway|PI3K-Akt signaling pathway|Apoptosis|Toll-like receptor signaling pathway|NOD-like receptor signaling pathway|RIG-I-like receptor signaling pathway|Cytosolic DNA-sensing pathway|C-type lectin receptor signaling pathway|T cell receptor signaling pathway|Th1 and Th2 cell differentiation|Th17 cell differe…
NM_001139519.1	2.30461	2.916167	2.474474	3.235851	6.488494	4.729118	3.11223	6.610402	70.68192	23.42783	80.82923	Zbp1	GeneID:58203,Genbank:NM_001139519.1,MGI:MGI:1927449	Z-DNA binding protein 1, transcript variant 2	GO:0060340,GO:0003677,GO:0003692,GO:0003723,GO:0003726,GO:0005515,GO:0005634,GO:0005737,GO:0005829,GO:0016032,GO:0042802,GO:0002376,GO:0045087,GO:0051607	positive regulation of type I interferon-mediated signaling pathway|DNA binding|left-handed Z-DNA binding|RNA binding|double-stranded RNA adenosine deaminase activity|protein binding|nucleus|cytoplasm|cytosol|viral process|identical protein binding|immune system process|innate immune response|defense response to virus	mmu04217,mmu04623	Necroptosis|Cytosolic DNA-sensing pathway
NM_001141949.1	5.673281	6.129834	7.649318	2.399408	4.737141	3.807364	1.80674	3.274409	19.74165	8.087495	16.59632	Nmi	GeneID:64685,Genbank:NM_001141949.1,MGI:MGI:1928368	N-myc (and STAT) interactor, transcript variant 1	GO:0005737,GO:0005829,GO:0006366,GO:0032480,GO:0042802,GO:0045355,GO:0045358,GO:0045824,GO:0060333,GO:1902524,GO:0003712,GO:0005515,GO:0005654	cytoplasm|cytosol|transcription by RNA polymerase II|negative regulation of type I interferon production|identical protein binding|negative regulation of interferon-alpha biosynthetic process|negative regulation of interferon-beta biosynthetic process|negative regulation of innate immune response|interferon-gamma-mediated signaling pathway|positive regulation of protein K48-linked ubiquitination|…
NM_001141965.1	35.14071	39.36896	33.598	14.80319	33.91269	21.45396	13.96259	22.06403	84.18668	48.61824	102.9521	Naa20	GeneID:67877,Genbank:NM_001141965.1,MGI:MGI:1915127	N(alpha)-acetyltransferase 20, NatB catalytic subunit, transcript variant 1	GO:0005737,GO:0005829,GO:0006474,GO:0008080,GO:0016740,GO:0016746,GO:0017196,GO:0031248,GO:0031416,GO:0004596,GO:0005622,GO:0005634	cytoplasm|cytosol|N-terminal protein amino acid acetylation|N-acetyltransferase activity|transferase activity|transferase activity, transferring acyl groups|N-terminal peptidyl-methionine acetylation|protein acetyltransferase complex|NatB complex|peptide alpha-N-acetyltransferase activity|intracellular|nucleus
NM_001145164.1	13.43975	16.81888	9.790209	5.487151	13.02235	8.794115	5.694948	10.50296	134.6183	35.72679	104.6646	Tgtp2	GeneID:100039796,Genbank:NM_001145164.1,MGI:MGI:3710083	T cell specific GTPase 2	GO:0035458,GO:0003924,GO:0005789,GO:0006952	cellular response to interferon-beta|GTPase activity|endoplasmic reticulum membrane|defense response
NM_001146007.1	1.144292	0.4135205	0.8978135	0.5543597	1.429883	1.012542	1.062422	1.144642	5.499008	2.480422	3.165841	Trim12c	GeneID:319236,Genbank:NM_001146007.1,MGI:MGI:4821183	tripartite motif-containing 12C, transcript variant 1	GO:0008329,GO:0019901,GO:0030674,GO:0042802,GO:0042803,GO:1990462,GO:0000932,GO:0004842,GO:0005737	signaling pattern recognition receptor activity|protein kinase binding|protein binding, bridging|identical protein binding|protein homodimerization activity|omegasome|P-body|ubiquitin-protein transferase activity|cytoplasm
NM_001146107.1	0	0	0	0.3646392	0.3427824	0.3441648	0.1966025	0.1674962	0.4789368	0.3410949	0.5412943	Gm10696	GeneID:100043188,Genbank:NM_001146107.1,MGI:MGI:3702972	predicted gene 10696	GO:0019005,GO:0030162,GO:0031625,GO:0043161,GO:0005634,GO:0005737,GO:0006511	SCF ubiquitin ligase complex|regulation of proteolysis|ubiquitin protein ligase binding|proteasome-mediated ubiquitin-dependent protein catabolic process|nucleus|cytoplasm|ubiquitin-dependent protein catabolic process
NM_001159301.1	25.44301	31.41695	27.93727	16.30282	24.34107	16.81234	13.61144	21.05306	133.5412	58.81413	121.6194	Lgals9	GeneID:16859,Genbank:NM_001159301.1,MGI:MGI:109496	lectin, galactose binding, soluble 9, transcript variant 2	GO:0006935,GO:0007157,GO:0007565,GO:0010628,GO:0010629,GO:0010819,GO:0010862,GO:0034138,GO:0016936,GO:0043032,GO:0043322,GO:0019899,GO:0043539,GO:0045089,GO:0045185,GO:0045591,GO:0050728,GO:0051353,GO:0098586,GO:0001819,GO:0002376,GO:0005102,GO:0005515,GO:0005576,GO:0005622,GO:0005634,GO:0005737,GO:0005829,GO:0030246,GO:0032496,GO:0032689,GO:0032722,GO:0032732,GO:0032760,GO:1900426,GO:0032815,GO:…	chemotaxis|heterophilic cell-cell adhesion via plasma membrane cell adhesion molecules|female pregnancy|positive regulation of gene expression|negative regulation of gene expression|regulation of T cell chemotaxis|positive regulation of pathway-restricted SMAD protein phosphorylation|toll-like receptor 3 signaling pathway|galactoside binding|positive regulation of macrophage activation|negative r…
NM_001159395.1	0.4022781	0.9934763	0.2379134	0.5727224	1.049057	0.8848259	0.4979992	0.8230116	3.599307	2.102732	1.909064	Nfkbiz	GeneID:80859,Genbank:NM_001159395.1,MGI:MGI:1931595	nuclear factor of kappa light polypeptide gene enhancer in B cells inhibitor, zeta, transcript variant 3	GO:0005634,GO:0006351,GO:0006355,GO:0006357,GO:0006954,GO:0016607,GO:0036464,GO:0003712,GO:0005515	nucleus|transcription, DNA-templated|regulation of transcription, DNA-templated|regulation of transcription by RNA polymerase II|inflammatory response|nuclear speck|cytoplasmic ribonucleoprotein granule|transcription cofactor activity|protein binding	mmu05202	Transcriptional misregulation in cancers
NM_001159513.1	6.064938	7.080319	6.880674	2.07655	5.122156	3.171776	0.8937481	1.576813	18.16461	5.411875	17.28028	H2afy	GeneID:26914,Genbank:NM_001159513.1,MGI:MGI:1349392	H2A histone family, member Y, transcript variant 2	GO:0000979,GO:0001046,GO:0001740,GO:0003677,GO:0003682,GO:0005634,GO:0019899,GO:0019901,GO:0005694,GO:0030291,GO:0005721,GO:0031060,GO:0031490,GO:0031492,GO:1901837,GO:0033128,GO:0034184,GO:1902750,GO:0035098,GO:1902882,GO:1902883,GO:0000122,GO:1902884,GO:0000182,GO:0000228,GO:1904815,GO:0000785,GO:0000786,GO:0000790,GO:0000793,GO:0000977,GO:0005730,GO:0005813,GO:0006325,GO:0006334,GO:0006342,GO:…	RNA polymerase II core promoter sequence-specific DNA binding|core promoter sequence-specific DNA binding|Barr body|DNA binding|chromatin binding|nucleus|enzyme binding|protein kinase binding|chromosome|protein serine/threonine kinase inhibitor activity|pericentric heterochromatin|regulation of histone methylation|chromatin DNA binding|nucleosomal DNA binding|negative regulation of transcription …	mmu04217,mmu05322,mmu05034	Necroptosis|Systemic lupus erythematosus|Alcoholism
NM_001160229.1	1.222905	1.572261	1.410913	0.4350653	1.032486	0.7959833	0.2287694	0.2794791	1.692067	0.9398607	1.412195	Zfp275	GeneID:27081,Genbank:NM_001160229.1,MGI:MGI:1350985	zinc finger protein 275, transcript variant 2	GO:0003700,GO:0006355	DNA binding transcription factor activity|regulation of transcription, DNA-templated
NM_001160378.1	1.830697	0.2631136	1.513711	1.013635	1.528732	0.833567	0.650938	0.9497502	4.623471	2.207154	3.272919	Fam46a	GeneID:212943,Genbank:NM_001160378.1,MGI:MGI:2670964	family with sequence similarity 46, member A, transcript variant 1	GO:0005575	cellular_component
NM_001162883.1	0.1202385	0.4380923	0.2212025	0.1033374	0.6351151	0.5300512	0.4824373	1.064378	12.68591	4.245523	15.02432	Apol9a	GeneID:223672,Genbank:NM_001162883.1,MGI:MGI:3606001	apolipoprotein L 9a, transcript variant 2	GO:0008289,GO:0016020,GO:0050896,GO:0003674,GO:0005575,GO:0008150	lipid binding|membrane|response to stimulus|molecular_function|cellular_component|biological_process
NM_001163316.1	2.596571	1.164851	5.445053	0.874902	2.147714	1.197024	0.7586233	0.9640692	5.078466	3.025901	6.01987	Get4	GeneID:67604,Genbank:NM_001163316.1,MGI:MGI:1914854	golgi to ER traffic protein 4, transcript variant 2	GO:0005829,GO:0045048,GO:0051087,GO:0051220,GO:0071816,GO:0071818,GO:1904378,GO:0005654,GO:0005730,GO:0005737	cytosol|protein insertion into ER membrane|chaperone binding|cytoplasmic sequestering of protein|tail-anchored membrane protein insertion into ER membrane|BAT3 complex|maintenance of unfolded protein involved in ERAD pathway|nucleoplasm|nucleolus|cytoplasm
NM_001163705.1	5.883533	4.497959	7.651496	2.491369	3.877583	2.126679	1.588985	2.938061	11.22787	6.000805	16.20682	Fbxo6	GeneID:50762,Genbank:NM_001163705.1,MGI:MGI:1354743	F-box protein 6, transcript variant 3	GO:0097466,GO:0005737,GO:0006281,GO:0006516,GO:0006974,GO:0006986,GO:0019005,GO:0030246,GO:0030433,GO:0031146,GO:0004842,GO:0044322,GO:0005515,GO:0061630	ubiquitin-dependent glycoprotein ERAD pathway|cytoplasm|DNA repair|glycoprotein catabolic process|cellular response to DNA damage stimulus|response to unfolded protein|SCF ubiquitin ligase complex|carbohydrate binding|ubiquitin-dependent ERAD pathway|SCF-dependent proteasomal ubiquitin-dependent protein catabolic process|ubiquitin-protein transferase activity|endoplasmic reticulum quality control…	mmu04141	Protein processing in endoplasmic reticulum
NM_001163709.1	2.166122	1.160252	2.91605	1.616055	6.541076	4.312682	1.037322	2.144816	9.110751	2.640121	5.539427	Bri3	GeneID:55950,Genbank:NM_001163709.1,MGI:MGI:1933174	brain protein I3, transcript variant 2	GO:0042802,GO:0005764,GO:0016020,GO:0016021	identical protein binding|lysosome|membrane|integral component of membrane
NM_001163730.2	0	0	0	0.1158429	0.1721888	0.1365966	0.1123051	0.1162006	0.1784073	0.1924041	0.1549146	Gm9125	GeneID:668359,Genbank:NM_001163730.2,MGI:MGI:3702970	predicted gene 9125	GO:0019005,GO:0030162,GO:0031625,GO:0043161,GO:0005634,GO:0005737,GO:0006511	SCF ubiquitin ligase complex|regulation of proteolysis|ubiquitin protein ligase binding|proteasome-mediated ubiquitin-dependent protein catabolic process|nucleus|cytoplasm|ubiquitin-dependent protein catabolic process
NM_001164038.1	55.54402	65.08554	63.75422	19.9661	36.1246	23.13004	8.136814	19.73916	199.6138	59.82072	158.2083	Ly6e	GeneID:17069,Genbank:NM_001164038.1,MGI:MGI:106651	lymphocyte antigen 6 complex, locus E, transcript variant 4	GO:0016020,GO:0030325,GO:0030550,GO:0031225,GO:0033130,GO:0035265,GO:0042415,GO:0048242,GO:0001701,GO:0055010,GO:0005886,GO:0095500	membrane|adrenal gland development|acetylcholine receptor inhibitor activity|anchored component of membrane|acetylcholine receptor binding|organ growth|norepinephrine metabolic process|epinephrine secretion|in utero embryonic development|ventricular cardiac muscle tissue morphogenesis|plasma membrane|acetylcholine receptor signaling pathway
NM_001164039.1	32.80333	31.89773	28.22763	8.313952	18.62282	8.316053	3.12785	8.17488	81.57663	20.2114	57.5988	Ly6e	GeneID:17069,Genbank:NM_001164039.1,MGI:MGI:106651	lymphocyte antigen 6 complex, locus E, transcript variant 5	GO:0016020,GO:0030325,GO:0030550,GO:0031225,GO:0033130,GO:0035265,GO:0042415,GO:0048242,GO:0001701,GO:0055010,GO:0005886,GO:0095500	membrane|adrenal gland development|acetylcholine receptor inhibitor activity|anchored component of membrane|acetylcholine receptor binding|organ growth|norepinephrine metabolic process|epinephrine secretion|in utero embryonic development|ventricular cardiac muscle tissue morphogenesis|plasma membrane|acetylcholine receptor signaling pathway
NM_001164040.1	4.48346	3.543083	3.491942	11.32138	12.69932	12.86532	8.011273	8.402098	64.29464	21.54949	32.32533	Ly6e	GeneID:17069,Genbank:NM_001164040.1,MGI:MGI:106651	lymphocyte antigen 6 complex, locus E, transcript variant 6	GO:0016020,GO:0030325,GO:0030550,GO:0031225,GO:0033130,GO:0035265,GO:0042415,GO:0048242,GO:0001701,GO:0055010,GO:0005886,GO:0095500	membrane|adrenal gland development|acetylcholine receptor inhibitor activity|anchored component of membrane|acetylcholine receptor binding|organ growth|norepinephrine metabolic process|epinephrine secretion|in utero embryonic development|ventricular cardiac muscle tissue morphogenesis|plasma membrane|acetylcholine receptor signaling pathway
NM_001164286.1	0.3479104	0.2460141	0.1692859	0.2735494	0.3633325	0.328156	0.2161234	0.2682756	0.7566435	0.4615555	0.2849972	Gm5415	GeneID:408191,Genbank:NM_001164286.1,MGI:MGI:3644687	predicted gene 5415	GO:0016926,GO:0016929,GO:0004175,GO:0005634,GO:0006508	protein desumoylation|SUMO-specific protease activity|endopeptidase activity|nucleus|proteolysis	mmu03013,mmu04310	RNA transport|Wnt signaling pathway
NM_001164327.1	2.006568	0.6629152	1.33645	2.216014	2.492259	1.331671	2.758984	5.687416	39.6342	10.7643	30.24247	Phf11b	GeneID:236451,Genbank:NM_001164327.1,MGI:MGI:3645789	PHD finger protein 11B	GO:0031965,GO:0003674,GO:0005654,GO:0008150	nuclear membrane|molecular_function|nucleoplasm|biological_process
NM_001164566.1	0.1134766	0.4960154	0.1160556	0.356139	2.161994	0.2497736	0.2470236	0.5523523	7.339765	2.091245	3.148482	Spats2l	GeneID:67198,Genbank:NM_001164566.1,MGI:MGI:1914448	spermatogenesis associated, serine-rich 2-like, transcript variant 2	GO:0005737,GO:0005829,GO:0008150,GO:0032991,GO:0005634,GO:0005730	cytoplasm|cytosol|biological_process|protein-containing complex|nucleus|nucleolus
NM_001164624.1	6.308618	8.659499	7.942675	2.468824	4.656751	3.695909	1.587398	1.687933	12.42416	4.450179	8.02957	Zfp809	GeneID:235047,Genbank:NM_001164624.1,MGI:MGI:2143362	zinc finger protein 809, transcript variant 2	GO:0005622,GO:0005634,GO:0006351,GO:0006355,GO:0043565,GO:0045087,GO:0045869,GO:0003676,GO:0046872,GO:0003700,GO:0005515	intracellular|nucleus|transcription, DNA-templated|regulation of transcription, DNA-templated|sequence-specific DNA binding|innate immune response|negative regulation of single stranded viral RNA replication via double stranded DNA intermediate|nucleic acid binding|metal ion binding|DNA binding transcription factor activity|protein binding
NM_001164727.1	0.1872814	0.2681347	0.1843397	0.4592886	0.8673248	0.5820438	0.4120424	0.549987	0.5531093	0.5605193	1.324876	Gm10406	GeneID:100038847,Genbank:NM_001164727.1,MGI:MGI:3711272	predicted gene 10406	GO:0003674,GO:0005575,GO:0008150	molecular_function|cellular_component|biological_process
NM_001164772.1	3.997885	5.512203	4.073929	0.7474604	2.572398	1.472052	0.4483196	0.7799933	5.332383	2.311548	3.905932	Fbxw2	GeneID:30050,Genbank:NM_001164772.1,MGI:MGI:1353435	F-box and WD-40 domain protein 2, transcript variant 5	GO:0005737,GO:0004842,GO:0005515,GO:0005634	cytoplasm|ubiquitin-protein transferase activity|protein binding|nucleus
NM_001164787.1	8.467569e-31	5.538469e-30	3.376376e-31	0.2298466	0.1150746	0.303689	0.1165397	0.05519327	1.519005	0.5622629	2.596805	Sprr2a2	GeneID:100303744,Genbank:NM_001164787.1,MGI:MGI:3845026	small proline-rich protein 2A2	GO:0003674,GO:0005575,GO:0008150	molecular_function|cellular_component|biological_process
NM_001166206.1	0	0	0	0.08984889	0.2179979	0.1651745	0.1191136	0.1179139	0.1892191	0.22972	0.09695442	Erv3	GeneID:71995,Genbank:NM_001166206.1,MGI:MGI:1919245	endogenous retroviral sequence 3	GO:0003674,GO:0005575,GO:0008150	molecular_function|cellular_component|biological_process
NM_001166376.1	2.158654	2.179196	1.042944	1.332885	2.418628	0.9469857	3.208406	2.765824	25.39493	4.54528	19.63026	Ms4a6c	GeneID:73656,Genbank:NM_001166376.1,MGI:MGI:2385644	membrane-spanning 4-domains, subfamily A, member 6C, transcript variant 2	GO:0016020,GO:0016021	membrane|integral component of membrane
NM_001166402.1	0.8794973	0.7467803	0.1373717	0.4206906	0.8227729	0.5559422	0.6194046	0.7083704	7.412239	2.629677	4.91519	Tnfaip3	GeneID:21929,Genbank:NM_001166402.1,MGI:MGI:1196377	tumor necrosis factor, alpha-induced protein 3, transcript variant 2	GO:0003677,GO:0003824,GO:0004842,GO:0004843,GO:0005515,GO:0005634,GO:0010507,GO:0016567,GO:0005737,GO:0016579,GO:0016787,GO:0016874,GO:0019900,GO:0031397,GO:0043124,GO:0032088,GO:0032495,GO:0032691,GO:0043130,GO:0043231,GO:0043621,GO:0045088,GO:0001922,GO:0070433,GO:0045732,GO:0002020,GO:0070530,GO:0045736,GO:0002237,GO:0070536,GO:0045824,GO:0002315,GO:0002632,GO:0070936,GO:0002634,GO:0071108,GO:…	DNA binding|catalytic activity|ubiquitin-protein transferase activity|thiol-dependent ubiquitin-specific protease activity|protein binding|nucleus|negative regulation of autophagy|protein ubiquitination|cytoplasm|protein deubiquitination|hydrolase activity|ligase activity|kinase binding|negative regulation of protein ubiquitination|negative regulation of I-kappaB kinase/NF-kappaB signaling|negati…	mmu04064,mmu04668,mmu04217,mmu04621,mmu04657,mmu05162,mmu05169	NF-kappa B signaling pathway|TNF signaling pathway|Necroptosis|NOD-like receptor signaling pathway|IL-17 signaling pathway|Measles|Epstein-Barr virus infection
NM_001166459.1	2.077008	3.747396	2.606036	1.173701	3.360074	2.594262	2.179371	1.509761	7.355122	5.943233	5.551018	Brcc3	GeneID:210766,Genbank:NM_001166459.1,MGI:MGI:2389572	BRCA1/BRCA2-containing complex, subunit 3, transcript variant 3	GO:0051301,GO:0008237,GO:0005515,GO:0070531,GO:0010165,GO:0005622,GO:0070536,GO:0010212,GO:0005634,GO:0070537,GO:0005654,GO:0005737,GO:0005856,GO:0006281,GO:0016787,GO:0006302,GO:0070552,GO:0030234,GO:0006325,GO:0072425,GO:0031593,GO:0006508,GO:0036459,GO:0006974,GO:0000151,GO:0045739,GO:0007049,GO:0000152,GO:0046872,GO:0008233,GO:0004843	cell division|metallopeptidase activity|protein binding|BRCA1-A complex|response to X-ray|intracellular|protein K63-linked deubiquitination|response to ionizing radiation|nucleus|histone H2A K63-linked deubiquitination|nucleoplasm|cytoplasm|cytoskeleton|DNA repair|hydrolase activity|double-strand break repair|BRISC complex|enzyme regulator activity|chromatin organization|signal transduction invol…	mmu03440,mmu04621	Homologous recombination|NOD-like receptor signaling pathway
NM_001166658.1	0	0	0	2.17847	1.141514	1.633249	1.159034	1.733734	1.678496	1.372497	2.174982	Cdr1	GeneID:631990,Genbank:NM_001166658.1,MGI:MGI:88359	cerebellar degeneration related antigen 1	GO:0003674,GO:0005575,GO:0008150	molecular_function|cellular_component|biological_process
NM_001167743.1	0.1658134	0.06557656	9.005137e-05	0.581826	0.4962894	0.3371108	0.1614659	0.4114216	3.424164	0.5893363	2.185218	Slfn8	GeneID:276950,Genbank:NM_001167743.1,MGI:MGI:2672859	schlafen 8, transcript variant 2	GO:0008150,GO:0051607,GO:0000049,GO:0003674,GO:0005622	biological_process|defense response to virus|tRNA binding|molecular_function|intracellular
NM_001167799.1	10.07299	11.24974	11.52626	4.337485	8.601355	4.921814	2.809831	2.801013	16.55942	6.899901	8.493528	Stx5a	GeneID:56389,Genbank:NM_001167799.1,MGI:MGI:1928483	syntaxin 5A, transcript variant 2	GO:0048280,GO:0031201,GO:0000149,GO:0090166,GO:0005484,GO:1903358,GO:0031982,GO:0005783,GO:0005794,GO:0006886,GO:0006888,GO:0034498,GO:0042147,GO:0006906,GO:0045296,GO:0012505,GO:0045732,GO:0016020,GO:0000139,GO:0047485,GO:0016021,GO:0048278,GO:0016192	vesicle fusion with Golgi apparatus|SNARE complex|SNARE binding|Golgi disassembly|SNAP receptor activity|regulation of Golgi organization|vesicle|endoplasmic reticulum|Golgi apparatus|intracellular protein transport|ER to Golgi vesicle-mediated transport|early endosome to Golgi transport|retrograde transport, endosome to Golgi|vesicle fusion|cadherin binding|endomembrane system|positive regulatio…	mmu04130	SNARE interactions in vesicular transport
NM_001168230.1	0.00446907	4.616035e-05	0.4699303	9.2093	0.2542717	9.75457	5.472743	7.328402	24.04198	14.12681	58.1755	Morf4l2	GeneID:56397,Genbank:NM_001168230.1,MGI:MGI:1927167	mortality factor 4 like 2, transcript variant 7	GO:0043967,GO:0005730,GO:0043968,GO:0005886,GO:0006281,GO:0006325,GO:0006338,GO:0006342,GO:0006351,GO:0006355,GO:0006974,GO:0016573,GO:0016575,GO:0000123,GO:0035267,GO:0005634,GO:0040008,GO:0005654	histone H4 acetylation|nucleolus|histone H2A acetylation|plasma membrane|DNA repair|chromatin organization|chromatin remodeling|chromatin silencing|transcription, DNA-templated|regulation of transcription, DNA-templated|cellular response to DNA damage stimulus|histone acetylation|histone deacetylation|histone acetyltransferase complex|NuA4 histone acetyltransferase complex|nucleus|regulation of g…
NM_001168334.1	0	0	0	0.3358125	0.3951244	0.7132121	0.3277541	0.07291323	0.7664345	0.627099	1.085449	Gm2799	GeneID:100040482,Genbank:NM_001168334.1,MGI:MGI:3780968	predicted gene 2799	GO:0005634,GO:0008150,GO:0000151,GO:0003674,GO:0005575	nucleus|biological_process|ubiquitin ligase complex|molecular_function|cellular_component
NM_001168602.1	0	0	0	0.09943731	0.1418298	0.1134678	0.04133864	0.03221438	0.2815386	0.1094764	0.1160145	Smok3a	GeneID:545814,Genbank:NM_001168602.1,MGI:MGI:3693943	sperm motility kinase 3A, transcript variant 1	GO:0031588,GO:0032007,GO:0035174,GO:0035404,GO:0035556,GO:0042149,GO:0004679,GO:0005634,GO:0005737	nucleotide-activated protein kinase complex|negative regulation of TOR signaling|histone serine kinase activity|histone-serine phosphorylation|intracellular signal transduction|cellular response to glucose starvation|AMP-activated protein kinase activity|nucleus|cytoplasm
NM_001170853.1	3.438148	3.026089	2.393177	2.052243	4.108532	3.99693	5.033687	5.778519	15.67548	10.72475	12.77443	Mndal	GeneID:100040462,Genbank:NM_001170853.1,MGI:MGI:3780953	myeloid nuclear differentiation antigen like	GO:0003690,GO:0005634,GO:0005730,GO:0005829,GO:0008134,GO:0030308,GO:0040008,GO:0042802,GO:0000978,GO:0001047,GO:0001078	double-stranded DNA binding|nucleus|nucleolus|cytosol|transcription factor binding|negative regulation of cell growth|regulation of growth|identical protein binding|RNA polymerase II proximal promoter sequence-specific DNA binding|core promoter binding|transcriptional repressor activity, RNA polymerase II proximal promoter sequence-specific DNA binding
NM_001171035.1	8.830738	8.908633	6.100459	7.437661	22.01908	18.10467	1.184285	3.512238	36.44043	11.6331	33.77256	Tmbim6	GeneID:110213,Genbank:NM_001171035.1,MGI:MGI:99682	transmembrane BAX inhibitor motif containing 6, transcript variant 2	GO:1902236,GO:0043066,GO:0006914,GO:0051025,GO:0006915,GO:1903298,GO:0060698,GO:0006986,GO:1904721,GO:0010523,GO:0016020,GO:0016021,GO:0019899,GO:0060702,GO:0031625,GO:1990441,GO:0031966,GO:2001234,GO:0070059,GO:0032091,GO:0005737,GO:0032469,GO:0005783,GO:1902065,GO:0034976,GO:0005789	negative regulation of endoplasmic reticulum stress-induced intrinsic apoptotic signaling pathway|negative regulation of apoptotic process|autophagy|negative regulation of immunoglobulin secretion|apoptotic process|negative regulation of hypoxia-induced intrinsic apoptotic signaling pathway|endoribonuclease inhibitor activity|response to unfolded protein|negative regulation of mRNA endonucleolyti…
NM_001173459.2	3.315348	4.26506	6.141524	2.25557	4.039783	1.904432	2.55515	4.057911	22.01991	6.702192	14.03437	LOC100038947	GeneID:100038947,Genbank:NM_001173459.2	signal-regulatory protein beta 1-like
NM_001177402.1	0.5967841	0.6331815	1.325832	0.6494551	0.8068249	0.9785336	0.3520154	0.5501205	2.567168	0.4158746	0.8887603	Cebpzos	GeneID:68554,Genbank:NM_001177402.1,MGI:MGI:1915804	CCAAT/enhancer binding protein (C/EBP), zeta, opposite strand, transcript variant 2	GO:0008150,GO:0016020,GO:0016021,GO:0003674,GO:0005575,GO:0005739	biological_process|membrane|integral component of membrane|molecular_function|cellular_component|mitochondrion
NM_001177408.1	0.3896118	0.034617	0.1722673	0.4352296	0.287674	0.4487383	0.4745997	0.5186762	0.6601415	0.4237174	0.8225723	Gm15319	GeneID:100040599,Genbank:NM_001177408.1,MGI:MGI:3796981	predicted gene 15319	GO:0003674,GO:0005575,GO:0008150	molecular_function|cellular_component|biological_process
NM_001177546.2	0.0003712468	0.0001203844	0.02364771	0.2410406	0.1043568	0.1118882	0.05245334	0.05481952	0.1113036	0.1372981	0.08684614	Zfp600	GeneID:667666,Genbank:NM_001177546.2,MGI:MGI:3705222	zinc finger protein 600, transcript variant 1	GO:0003700,GO:0005575,GO:0006355	DNA binding transcription factor activity|cellular_component|regulation of transcription, DNA-templated
NM_001177573.1	3.680254e-30	1.684336e-66	1.555896e-30	0.3933461	0.05703063	0.2867223	0.09371775	0.009393652	0.6358627	0.0630782	0.1542891	BB287469	GeneID:544881,Genbank:NM_001177573.1,MGI:MGI:3034635	expressed sequence BB287469
NM_001177579.1	1.109641e-53	2.03621e-39	4.159639e-81	0.1148491	0.2389498	0.2076213	0.08644059	0.09270521	0.1514758	0.1542731	0.4390961	Gm10471	GeneID:100039045,Genbank:NM_001177579.1,MGI:MGI:3641900	predicted gene 10471	GO:0003674,GO:0005575,GO:0008150	molecular_function|cellular_component|biological_process
NM_001177694.1	0.009047261	0	0	0.2699087	0.1637615	0.04167435	0.1060921	0.1438565	0.1804328	0.02955072	0.2871204	Gm4858	GeneID:229571,Genbank:NM_001177694.1,MGI:MGI:3645677	predicted gene 4858, transcript variant 1	GO:0019005,GO:0030162,GO:0031625,GO:0043161,GO:0005634,GO:0005737,GO:0006511	SCF ubiquitin ligase complex|regulation of proteolysis|ubiquitin protein ligase binding|proteasome-mediated ubiquitin-dependent protein catabolic process|nucleus|cytoplasm|ubiquitin-dependent protein catabolic process
NM_001198794.1	3.70083	4.108551	4.213922	1.220813	2.729046	1.369537	1.434144	1.867991	16.59918	5.966486	14.28117	AB124611	GeneID:382062,Genbank:NM_001198794.1,MGI:MGI:3043001	cDNA sequence AB124611, transcript variant 1	GO:0016020,GO:0016021,GO:0003674,GO:0005575,GO:0008150	membrane|integral component of membrane|molecular_function|cellular_component|biological_process
NM_001199048.1	5.603932	7.734322	7.040733	1.721426	3.894289	2.672896	0.8360724	1.396885	7.750181	4.08694	6.07641	Zfp942	GeneID:73233,Genbank:NM_001199048.1,MGI:MGI:1920483	zinc finger protein 942	GO:0005634,GO:0006355,GO:0008150,GO:0003674,GO:0003700,GO:0005575	nucleus|regulation of transcription, DNA-templated|biological_process|molecular_function|DNA binding transcription factor activity|cellular_component
NM_001199124.2	0.1459341	0.5595723	0.4953129	0.6232283	0.8640821	0.7852479	0.3558923	0.5061613	1.563357	0.8432194	0.9488854	Spc25	GeneID:66442,Genbank:NM_001199124.2,MGI:MGI:1913692	SPC25, NDC80 kinetochore complex component, homolog (S. cerevisiae), transcript variant 3	GO:0000777,GO:0003674,GO:0005634,GO:0005694,GO:0005829,GO:0007049,GO:0007052,GO:0007059,GO:0031262,GO:0000775,GO:0051301,GO:0000776	condensed chromosome kinetochore|molecular_function|nucleus|chromosome|cytosol|cell cycle|mitotic spindle organization|chromosome segregation|Ndc80 complex|chromosome, centromeric region|cell division|kinetochore
NM_001199330.1	3.746395	5.691825	2.602456	1.23171	4.199717	3.551433	0.3313448	0.9137523	4.718592	2.52841	5.499783	AI987944	GeneID:233168,Genbank:NM_001199330.1,MGI:MGI:2142079	expressed sequence AI987944, transcript variant 2	GO:0003700,GO:0005575,GO:0006355	DNA binding transcription factor activity|cellular_component|regulation of transcription, DNA-templated
NM_001200055.1	0	0	0	0.132045	0.2857002	0.0458376	0.04956499	0.1617303	0.2881104	0.1345124	0.1530502	Gm16513	GeneID:100041253,Genbank:NM_001200055.1,MGI:MGI:2141041	predicted gene, Gm16513	GO:0003674,GO:0005575,GO:0008150	molecular_function|cellular_component|biological_process
NM_001204910.1	0.697186	0.8792838	0.7167937	0.6879992	1.247978	0.5151413	0.8795228	1.282133	17.99198	3.759745	6.558059	AI607873	GeneID:226691,Genbank:NM_001204910.1,MGI:MGI:2138302	expressed sequence AI607873	GO:0003690,GO:0005634,GO:0005730,GO:0005829,GO:0008134,GO:0042802,GO:0000978,GO:0001047,GO:0001078	double-stranded DNA binding|nucleus|nucleolus|cytosol|transcription factor binding|identical protein binding|RNA polymerase II proximal promoter sequence-specific DNA binding|core promoter binding|transcriptional repressor activity, RNA polymerase II proximal promoter sequence-specific DNA binding
NM_001205057.2	76.09267	86.17043	68.98429	49.21517	69.87481	49.6749	27.37898	52.80902	94.83199	69.88288	124.8533	Gm14295	GeneID:100039123,Genbank:NM_001205057.2,MGI:MGI:3709624	predicted gene 14295	GO:0003674,GO:0005575,GO:0008150	molecular_function|cellular_component|biological_process
NM_001205385.1	25.72028	26.76522	26.39586	7.177594	16.95967	8.174475	4.198439	7.06283	49.73896	17.90488	32.45629	Actr3	GeneID:74117,Genbank:NM_001205385.1,MGI:MGI:1921367	ARP3 actin-related protein 3, transcript variant 2	GO:0005856,GO:0005884,GO:0005885,GO:0005903,GO:0005911,GO:0007015,GO:0033206,GO:0007163,GO:0034314,GO:0008356,GO:0042995,GO:0010592,GO:0043519,GO:0045666,GO:0048471,GO:0048708,GO:0061830,GO:0048711,GO:0061831,GO:0050775,GO:0061832,GO:0051015,GO:0061851,GO:0071346,GO:0071356,GO:0071560,GO:0000139,GO:0090314,GO:0000166,GO:1903078,GO:0001726,GO:1904171,GO:0002102,GO:0003779,GO:0005200,GO:0005515,GO:…	cytoskeleton|actin filament|Arp2/3 protein complex|brush border|cell-cell junction|actin filament organization|meiotic cytokinesis|establishment or maintenance of cell polarity|Arp2/3 complex-mediated actin nucleation|asymmetric cell division|cell projection|positive regulation of lamellipodium assembly|regulation of myosin II filament organization|positive regulation of neuron differentiation|pe…	mmu04530	Tight junction
NM_001205386.1	30.87054	33.17303	31.00544	8.875542	15.0985	10.11607	4.805483	8.632529	54.65476	21.43139	46.00478	Actr3	GeneID:74117,Genbank:NM_001205386.1,MGI:MGI:1921367	ARP3 actin-related protein 3, transcript variant 3	GO:0005856,GO:0005884,GO:0005885,GO:0005903,GO:0005911,GO:0007015,GO:0033206,GO:0007163,GO:0034314,GO:0008356,GO:0042995,GO:0010592,GO:0043519,GO:0045666,GO:0048471,GO:0048708,GO:0061830,GO:0048711,GO:0061831,GO:0050775,GO:0061832,GO:0051015,GO:0061851,GO:0071346,GO:0071356,GO:0071560,GO:0000139,GO:0090314,GO:0000166,GO:1903078,GO:0001726,GO:1904171,GO:0002102,GO:0003779,GO:0005200,GO:0005515,GO:…	cytoskeleton|actin filament|Arp2/3 protein complex|brush border|cell-cell junction|actin filament organization|meiotic cytokinesis|establishment or maintenance of cell polarity|Arp2/3 complex-mediated actin nucleation|asymmetric cell division|cell projection|positive regulation of lamellipodium assembly|regulation of myosin II filament organization|positive regulation of neuron differentiation|pe…	mmu04530	Tight junction
NM_001243002.1	0	0	0	0.1736358	0.3854109	0.09710476	0.2890141	0.2317847	0.8761565	0.5875336	1.063992	Spin2d	GeneID:100504429,Genbank:NM_001243002.1,MGI:MGI:1922101	spindlin family, member 2D	GO:0035064,GO:0005654,GO:0005829,GO:0008150	methylated histone binding|nucleoplasm|cytosol|biological_process
NM_001243039.1	2.809958	3.413834	1.653266	0.5353839	1.517267	1.01506	0.5440957	1.041846	21.54013	4.319934	9.926748	Gm4070	GeneID:100042856,Genbank:NM_001243039.1,MGI:MGI:3782245	predicted gene 4070, transcript variant 1	GO:0003674,GO:0005575,GO:0008150	molecular_function|cellular_component|biological_process
NM_001243040.1	8.484951	8.741902	8.162374	4.609733	6.595986	5.370472	3.518842	6.620172	53.05132	20.92663	29.61284	Gm4070	GeneID:100042856,Genbank:NM_001243040.1,MGI:MGI:3782245	predicted gene 4070, transcript variant 2	GO:0003674,GO:0005575,GO:0008150	molecular_function|cellular_component|biological_process
NM_001243916.1	4.226736	2.509886	1.894001	1.016366	2.425746	0.834264	0.5873926	1.039689	7.279952	2.815169	4.490217	Trim34b	GeneID:434218,Genbank:NM_001243916.1,MGI:MGI:4821264	tripartite motif-containing 34B	GO:0003674,GO:0005575,GO:0008150	molecular_function|cellular_component|biological_process
NM_001252055.1	7.304941	13.38657	9.410684	3.756845	8.408991	6.265553	8.163519	14.54338	41.83732	20.89886	48.98072	Ly6c1	GeneID:17067,Genbank:NM_001252055.1,MGI:MGI:96882	lymphocyte antigen 6 complex, locus C1, transcript variant 2	GO:0031225,GO:0005886,GO:0009897,GO:0016020	anchored component of membrane|plasma membrane|external side of plasma membrane|membrane
NM_001252261.1	12.93192	9.841168	13.34722	4.169433	13.20819	4.516576	3.181707	6.041978	25.65806	13.21845	27.81495	Npm1	GeneID:18148,Genbank:NM_001252261.1,MGI:MGI:106184	nucleophosmin 1, transcript variant 3	GO:0046599,GO:0046982,GO:0047485,GO:0048025,GO:0002039,GO:0050680,GO:0003676,GO:0050821,GO:0003677,GO:0003682,GO:1904751,GO:0051054,GO:0003713,GO:0051059,GO:0003723,GO:0051082,GO:0005737,GO:0004860,GO:0005515,GO:0005813,GO:0005829,GO:0008104,GO:0005856,GO:0006281,GO:0008134,GO:0006334,GO:0008284,GO:0008285,GO:0000055,GO:0019899,GO:0009303,GO:0019901,GO:0010608,GO:0000056,GO:0030957,GO:0010629,GO:…	regulation of centriole replication|protein heterodimerization activity|protein N-terminus binding|negative regulation of mRNA splicing, via spliceosome|p53 binding|negative regulation of epithelial cell proliferation|nucleic acid binding|protein stabilization|DNA binding|chromatin binding|positive regulation of protein localization to nucleolus|positive regulation of DNA metabolic process|transc…
NM_001252374.1	8.016753	6.63536	10.37949	1.940779	5.414729	2.566148	1.212142	2.117701	39.38296	13.2059	28.34892	Nt5c3	GeneID:107569,Genbank:NM_001252374.1,MGI:MGI:1927186	5'-nucleotidase, cytosolic III, transcript variant 2	GO:0005737,GO:0005739,GO:0005783,GO:0008253,GO:0009117,GO:0016740,GO:0016787,GO:0016791,GO:0046085,GO:0000166,GO:0046872,GO:0000287,GO:0051607	cytoplasm|mitochondrion|endoplasmic reticulum|5'-nucleotidase activity|nucleotide metabolic process|transferase activity|hydrolase activity|phosphatase activity|adenosine metabolic process|nucleotide binding|metal ion binding|magnesium ion binding|defense response to virus	mmu00230,mmu00240,mmu00760	Purine metabolism|Pyrimidine metabolism|Nicotinate and nicotinamide metabolism
NM_001252457.1	1.695357	11.89159	5.797646	5.48571	6.65152	5.509572	2.627193	3.848555	13.75667	6.778008	7.043527	Ddx39b	GeneID:53817,Genbank:NM_001252457.1,MGI:MGI:99240	DEAD (Asp-Glu-Ala-Asp) box polypeptide 39B, transcript variant 2	GO:0004386,GO:0005524,GO:0005634,GO:0005681,GO:0005687,GO:0005688,GO:0016607,GO:0005730,GO:0005737,GO:0016787,GO:0016887,GO:0017070,GO:0030621,GO:0032786,GO:0032991,GO:0042802,GO:0043008,GO:0000166,GO:0000245,GO:0000346,GO:0000398,GO:0003676,GO:0003723,GO:0004004,GO:0006397,GO:0006406,GO:0006974,GO:0008186,GO:0008380,GO:0010468,GO:0044877,GO:0010501,GO:0045727,GO:0046784,GO:0016363,GO:0051028,GO:…	helicase activity|ATP binding|nucleus|spliceosomal complex|U4 snRNP|U6 snRNP|nuclear speck|nucleolus|cytoplasm|hydrolase activity|ATPase activity|U6 snRNA binding|U4 snRNA binding|positive regulation of DNA-templated transcription, elongation|protein-containing complex|identical protein binding|ATP-dependent protein binding|nucleotide binding|spliceosomal complex assembly|transcription export com…	mmu03040,mmu03013,mmu03015,mmu05164	Spliceosome|RNA transport|mRNA surveillance pathway|Influenza A
NM_001252600.1	0.6835802	0.5083791	0.2295271	1.005488	1.247718	1.091371	0.6883646	1.428003	27.52387	12.26747	32.22069	Irf7	GeneID:54123,Genbank:NM_001252600.1,MGI:MGI:1859212	interferon regulatory factor 7, transcript variant 2	GO:0045087,GO:0032607,GO:0002376,GO:0045088,GO:0032608,GO:0002819,GO:0045351,GO:0032727,GO:0003677,GO:0045893,GO:0003700,GO:0005515,GO:0005634,GO:0005654,GO:0005737,GO:0045944,GO:0032728,GO:0005829,GO:0051607,GO:0006351,GO:0060340,GO:0034124,GO:0006355,GO:0000979,GO:0034127,GO:0016064,GO:0000982,GO:0044212,GO:0032481	innate immune response|interferon-alpha production|immune system process|regulation of innate immune response|interferon-beta production|regulation of adaptive immune response|type I interferon biosynthetic process|positive regulation of interferon-alpha production|DNA binding|positive regulation of transcription, DNA-templated|DNA binding transcription factor activity|protein binding|nucleus|nuc…	mmu04620,mmu04621,mmu04622,mmu04623,mmu05203,mmu05162,mmu05164,mmu05161,mmu05160,mmu05168,mmu05167	Toll-like receptor signaling pathway|NOD-like receptor signaling pathway|RIG-I-like receptor signaling pathway|Cytosolic DNA-sensing pathway|Viral carcinogenesis|Measles|Influenza A|Hepatitis B|Hepatitis C|Herpes simplex infection|Kaposi's sarcoma-associated herpesvirus infection
NM_001252601.1	1.640148	1.953627	1.09394	10.12096	14.93658	7.741374	5.692856	10.88167	135.5001	45.26761	112.2857	Irf7	GeneID:54123,Genbank:NM_001252601.1,MGI:MGI:1859212	interferon regulatory factor 7, transcript variant 3	GO:0045087,GO:0032607,GO:0002376,GO:0045088,GO:0032608,GO:0002819,GO:0045351,GO:0032727,GO:0003677,GO:0045893,GO:0003700,GO:0005515,GO:0005634,GO:0005654,GO:0005737,GO:0045944,GO:0032728,GO:0005829,GO:0051607,GO:0006351,GO:0060340,GO:0034124,GO:0006355,GO:0000979,GO:0034127,GO:0016064,GO:0000982,GO:0044212,GO:0032481	innate immune response|interferon-alpha production|immune system process|regulation of innate immune response|interferon-beta production|regulation of adaptive immune response|type I interferon biosynthetic process|positive regulation of interferon-alpha production|DNA binding|positive regulation of transcription, DNA-templated|DNA binding transcription factor activity|protein binding|nucleus|nuc…	mmu04620,mmu04621,mmu04622,mmu04623,mmu05203,mmu05162,mmu05164,mmu05161,mmu05160,mmu05168,mmu05167	Toll-like receptor signaling pathway|NOD-like receptor signaling pathway|RIG-I-like receptor signaling pathway|Cytosolic DNA-sensing pathway|Viral carcinogenesis|Measles|Influenza A|Hepatitis B|Hepatitis C|Herpes simplex infection|Kaposi's sarcoma-associated herpesvirus infection
NM_001253713.2	6.856447	9.065457	8.625646	3.529187	6.859015	6.692188	1.168906	4.44004	11.8625	5.25046	8.174685	Mbnl1	GeneID:56758,Genbank:NM_001253713.2,MGI:MGI:1928482	muscleblind-like 1 (Drosophila), transcript variant 6	GO:0032502,GO:0005737,GO:0000381,GO:0043484,GO:0005829,GO:0001069,GO:0045445,GO:0006376,GO:0001701,GO:0046872,GO:0003723,GO:0003725,GO:0005634,GO:0006397,GO:0007399,GO:0007519,GO:0005654,GO:0008380,GO:0000380,GO:0010494,GO:0030326	developmental process|cytoplasm|regulation of alternative mRNA splicing, via spliceosome|regulation of RNA splicing|cytosol|regulatory region RNA binding|myoblast differentiation|mRNA splice site selection|in utero embryonic development|metal ion binding|RNA binding|double-stranded RNA binding|nucleus|mRNA processing|nervous system development|skeletal muscle tissue development|nucleoplasm|RNA sp…
NM_001253807.1	2.436009	0.9021316	1.333081	5.31672	3.10677	3.86623	3.743244	5.466267	3.031828	1.266336	1.388459	Ywhaz	GeneID:22631,Genbank:NM_001253807.1,MGI:MGI:109484	tyrosine 3-monooxygenase/tryptophan 5-monooxygenase activation protein, zeta polypeptide, transcript variant 4	GO:0042493,GO:0005737,GO:0042802,GO:0005739,GO:0044325,GO:0006605,GO:0006626,GO:0008134,GO:0010941,GO:0044877,GO:0014069,GO:0045296,GO:0019901,GO:0048471,GO:0019904,GO:0051683,GO:0031252,GO:0002553,GO:0090168,GO:0031625,GO:0005515,GO:0032991,GO:0005634	response to drug|cytoplasm|identical protein binding|mitochondrion|ion channel binding|protein targeting|protein targeting to mitochondrion|transcription factor binding|regulation of cell death|protein-containing complex binding|postsynaptic density|cadherin binding|protein kinase binding|perinuclear region of cytoplasm|protein domain specific binding|establishment of Golgi localization|cell lead…	mmu04390,mmu04151,mmu04110,mmu04114,mmu05203,mmu05161,mmu05169	Hippo signaling pathway|PI3K-Akt signaling pathway|Cell cycle|Oocyte meiosis|Viral carcinogenesis|Hepatitis B|Epstein-Barr virus infection
NM_001256005.1	0.4866194	0.6830084	0.07738429	0.1452464	0.4620079	0.3718453	0.2881135	0.4829938	1.685144	0.6243698	1.526009	Gbp4	GeneID:17472,Genbank:NM_001256005.1,MGI:MGI:97072	guanylate binding protein 4, transcript variant 1	GO:0031397,GO:0032687,GO:0042308,GO:0050688,GO:0071346,GO:0000122,GO:0001933,GO:0005515	negative regulation of protein ubiquitination|negative regulation of interferon-alpha production|negative regulation of protein import into nucleus|regulation of defense response to virus|cellular response to interferon-gamma|negative regulation of transcription by RNA polymerase II|negative regulation of protein phosphorylation|protein binding
NM_001256145.1	1.849853e-13	0.002388935	0.02046674	0.08915812	0.03819973	0.10245	0.09195926	0.05598693	0.08819429	0.1627917	0.1067901	Rad54b	GeneID:623474,Genbank:NM_001256145.1,MGI:MGI:3605986	RAD54 homolog B (S. cerevisiae), transcript variant 2	GO:0005634,GO:0006974,GO:0008340,GO:0010212,GO:0015616,GO:0042493,GO:0000724	nucleus|cellular response to DNA damage stimulus|determination of adult lifespan|response to ionizing radiation|DNA translocase activity|response to drug|double-strand break repair via homologous recombination	mmu03440	Homologous recombination
NM_001256501.1	1.341281e-07	3.994887e-11	2.587403e-36	0.1494559	0.2618457	0.1929595	0.127611	0.186937	0.5808144	0.9134598	0.07339749	Gm10408	GeneID:100041840,Genbank:NM_001256501.1,MGI:MGI:3704423	predicted gene 10408	GO:0003674,GO:0005575,GO:0008150	molecular_function|cellular_component|biological_process
NM_001268286.1	4.042726	7.744973	5.87304	3.045447	4.381835	4.078931	0.7309277	1.532592	10.50354	3.202633	3.397685	Ptprc	GeneID:19264,Genbank:NM_001268286.1,MGI:MGI:97810	protein tyrosine phosphatase, receptor type, C, transcript variant 3	GO:0004721,GO:0004725,GO:0005515,GO:0005886,GO:0005887,GO:0005925,GO:0016311,GO:0006469,GO:0016787,GO:0016791,GO:0006470,GO:0019901,GO:0030183,GO:0030217,GO:0045577,GO:0030890,GO:0045582,GO:0045588,GO:0031953,GO:0046641,GO:0048304,GO:0048539,GO:0048864,GO:0000187,GO:2001238,GO:0050732,GO:0001915,GO:0050852,GO:0001916,GO:0050853,GO:0001960,GO:0002244,GO:0002378,GO:0002711,GO:0002923,GO:0002925,GO:…	phosphoprotein phosphatase activity|protein tyrosine phosphatase activity|protein binding|plasma membrane|integral component of plasma membrane|focal adhesion|dephosphorylation|negative regulation of protein kinase activity|hydrolase activity|phosphatase activity|protein dephosphorylation|protein kinase binding|B cell differentiation|T cell differentiation|regulation of B cell differentiation|pos…	mmu04514,mmu04660,mmu04666,mmu05340	Cell adhesion molecules (CAMs)|T cell receptor signaling pathway|Fc gamma R-mediated phagocytosis|Primary immunodeficiency
NM_001270456.1	0	0	0	0.04364413	0.3020514	0.2701207	0.1187345	0.2074511	0.1931392	0.09749352	0.3140416	Gm3259	GeneID:100041296,Genbank:NM_001270456.1,MGI:MGI:3781437	predicted gene 3259	GO:0003674,GO:0005575,GO:0008150	molecular_function|cellular_component|biological_process
NM_001270553.1	0.01701898	0.03122008	0.007795775	0.1246105	0.0002109563	0.2531626	0.09009523	0.2542546	0.6215693	0.1539054	0.1392451	Gm21119	GeneID:100861668,Genbank:NM_001270553.1,MGI:MGI:5434474	predicted gene, 21119
NM_001271417.1	28.44719	26.97931	28.02533	22.58746	38.44432	24.21032	32.07342	63.85662	152.6751	77.06535	193.9767	Ly6a	GeneID:110454,Genbank:NM_001271417.1,MGI:MGI:107527	lymphocyte antigen 6 complex, locus A, transcript variant 2	GO:0009897,GO:0016020,GO:0031225,GO:0005515,GO:0005622,GO:0005886	external side of plasma membrane|membrane|anchored component of membrane|protein binding|intracellular|plasma membrane
NM_001271418.1	2.780148	2.777321	2.726243	1.030829	1.905237	2.056622	1.790291	3.274855	12.18401	4.674069	12.00339	Ly6a	GeneID:110454,Genbank:NM_001271418.1,MGI:MGI:107527	lymphocyte antigen 6 complex, locus A, transcript variant 4	GO:0009897,GO:0016020,GO:0031225,GO:0005515,GO:0005622,GO:0005886	external side of plasma membrane|membrane|anchored component of membrane|protein binding|intracellular|plasma membrane
NM_001271591.1	0.02669361	0.0736851	0.03747028	1.74521	4.354072	2.320623	0.4651785	1.456126	6.361723	3.116174	2.282347	Rpl37rt	GeneID:100502825,Genbank:NM_001271591.1,MGI:MGI:3651519	ribosomal protein L37, retrotransposed, transcript variant 2	GO:0005840,GO:0006412,GO:0019843,GO:0046872,GO:0003723,GO:0003735,GO:0005622	ribosome|translation|rRNA binding|metal ion binding|RNA binding|structural constituent of ribosome|intracellular	mmu03010	Ribosome
NM_001271595.1	0.4892292	0.149058	0.6469575	0.2393776	0.5710787	0.1013155	0.1136446	0.1740898	1.101635	0.5361656	0.9657851	Eps8	GeneID:13860,Genbank:NM_001271595.1,MGI:MGI:104684	epidermal growth factor receptor pathway substrate 8, transcript variant 2	GO:0008344,GO:0008360,GO:0010458,GO:0014069,GO:0016020,GO:0016601,GO:0017146,GO:0036336,GO:0030054,GO:0042995,GO:0030676,GO:0043005,GO:0030832,GO:0045202,GO:0048149,GO:0048365,GO:0051016,GO:0051017,GO:0003779,GO:0005515,GO:0005737,GO:0005886,GO:0005903,GO:0005938,GO:0007266,GO:0030833,GO:0031532,GO:0031982,GO:0032420,GO:0032421,GO:0032426,GO:0032587,GO:0051764,GO:0035023,GO:0035591,GO:0070358,GO:…	adult locomotory behavior|regulation of cell shape|exit from mitosis|postsynaptic density|membrane|Rac protein signal transduction|NMDA selective glutamate receptor complex|dendritic cell migration|cell junction|cell projection|Rac guanyl-nucleotide exchange factor activity|neuron projection|regulation of actin filament length|synapse|behavioral response to ethanol|Rac GTPase binding|barbed-end a…
NM_001271677.1	2.908632	3.367086	2.610926	2.855552	5.579472	3.498662	2.53178	7.384806	28.7532	10.12424	19.93899	Ifi47	GeneID:15953,Genbank:NM_001271677.1,MGI:MGI:99448	interferon gamma inducible protein 47, transcript variant 3	GO:0006952,GO:0035458,GO:0003924,GO:0005783,GO:0005789	defense response|cellular response to interferon-beta|GTPase activity|endoplasmic reticulum|endoplasmic reticulum membrane	mmu04668	TNF signaling pathway
NM_001276317.1	2.659092	0.6156891	0.5916243	5.781184	11.08312	8.978864	2.911659	5.301619	22.03082	14.39485	20.21486	Uba1	GeneID:22201,Genbank:NM_001276317.1,MGI:MGI:98890	ubiquitin-like modifier activating enzyme 1, transcript variant 4	GO:0006974,GO:0004839,GO:0008641,GO:0005515,GO:0005524,GO:0005634,GO:0005654,GO:0005737,GO:0010008,GO:0016567,GO:0005739,GO:0016874,GO:0005765,GO:0030057,GO:0005829,GO:0000166,GO:0030867,GO:0006464,GO:0000792,GO:0006511	cellular response to DNA damage stimulus|ubiquitin activating enzyme activity|ubiquitin-like modifier activating enzyme activity|protein binding|ATP binding|nucleus|nucleoplasm|cytoplasm|endosome membrane|protein ubiquitination|mitochondrion|ligase activity|lysosomal membrane|desmosome|cytosol|nucleotide binding|rough endoplasmic reticulum membrane|cellular protein modification process|heterochro…	mmu04120,mmu05012	Ubiquitin mediated proteolysis|Parkinson's disease
NM_001277183.1	0.1568125	0.1974284	0.08025343	0.09912209	0.4149503	0.1287536	0.1512487	1.433028	1.247692	1.031745	1.741754	Gm1966	GeneID:434223,Genbank:NM_001277183.1,MGI:MGI:3584360	predicted gene 1966, transcript variant 5
NM_001282737.1	55.70307	54.51743	55.17806	11.45271	29.62225	17.77424	5.540709	10.32695	65.98725	25.64961	71.07735	Magoh	GeneID:17149,Genbank:NM_001282737.1,MGI:MGI:1330312	mago homolog, exon junction complex core component	GO:0005634,GO:0005681,GO:0005737,GO:0006397,GO:0006417,GO:0007292,GO:0008380,GO:0035145,GO:0051028,GO:0071013,GO:0000184,GO:0000381,GO:0003723	nucleus|spliceosomal complex|cytoplasm|mRNA processing|regulation of translation|female gamete generation|RNA splicing|exon-exon junction complex|mRNA transport|catalytic step 2 spliceosome|nuclear-transcribed mRNA catabolic process, nonsense-mediated decay|regulation of alternative mRNA splicing, via spliceosome|RNA binding	mmu03040,mmu03013,mmu03015	Spliceosome|RNA transport|mRNA surveillance pathway
NM_001282943.1	0.5270724	0.8099795	0.2325811	0.2881549	0.5707211	0.2948008	0.1575493	0.2721868	0.7429799	0.6258242	1.051139	Ccne2	GeneID:12448,Genbank:NM_001282943.1,MGI:MGI:1329034	cyclin E2, transcript variant 3	GO:0006270,GO:0007049,GO:0007129,GO:0016538,GO:0019901,GO:0051301,GO:0051726,GO:0070192,GO:0097135,GO:1903827,GO:0000082,GO:0000723,GO:0005634	DNA replication initiation|cell cycle|synapsis|cyclin-dependent protein serine/threonine kinase regulator activity|protein kinase binding|cell division|regulation of cell cycle|chromosome organization involved in meiotic cell cycle|cyclin E2-CDK2 complex|regulation of cellular protein localization|G1/S transition of mitotic cell cycle|telomere maintenance|nucleus	mmu04151,mmu04110,mmu04114,mmu04115,mmu04218,mmu05200,mmu05206,mmu05203,mmu05226,mmu05215,mmu05222,mmu04934,mmu05162,mmu05161,mmu05165	PI3K-Akt signaling pathway|Cell cycle|Oocyte meiosis|p53 signaling pathway|Cellular senescence|Pathways in cancer|MicroRNAs in cancer|Viral carcinogenesis|Gastric cancer|Prostate cancer|Small cell lung cancer|Cushing's syndrome|Measles|Hepatitis B|Human papillomavirus infection
NM_001283048.1	7.718603	4.624284	14.18328	2.339017	5.485524	3.097818	1.467902	2.065503	17.2486	5.897676	12.20429	Tmpo	GeneID:21917,Genbank:NM_001283048.1,MGI:MGI:106920	thymopoietin, transcript variant 7	GO:0005634,GO:0005635,GO:0005637,GO:0005694,GO:0005789,GO:0006355,GO:0016020,GO:0016021,GO:0031965,GO:0042802,GO:0000785,GO:0045296,GO:0003677,GO:0005515	nucleus|nuclear envelope|nuclear inner membrane|chromosome|endoplasmic reticulum membrane|regulation of transcription, DNA-templated|membrane|integral component of membrane|nuclear membrane|identical protein binding|chromatin|cadherin binding|DNA binding|protein binding
NM_001284312.1	0.001481886	0.2783548	0.07828817	0.5543931	0.9064042	0.4214553	0.5096651	0.6194648	1.051389	0.1838636	0.2219648	Ube2j2	GeneID:140499,Genbank:NM_001284312.1,MGI:MGI:2153608	ubiquitin-conjugating enzyme E2J 2, transcript variant 5	GO:1903955,GO:0005524,GO:0005783,GO:0006986,GO:0016020,GO:0016021,GO:0016740,GO:0030433,GO:0031625,GO:0000151,GO:0061630,GO:0000166,GO:0061631,GO:0000209	positive regulation of protein targeting to mitochondrion|ATP binding|endoplasmic reticulum|response to unfolded protein|membrane|integral component of membrane|transferase activity|ubiquitin-dependent ERAD pathway|ubiquitin protein ligase binding|ubiquitin ligase complex|ubiquitin protein ligase activity|nucleotide binding|ubiquitin conjugating enzyme activity|protein polyubiquitination	mmu04141,mmu04120,mmu05012	Protein processing in endoplasmic reticulum|Ubiquitin mediated proteolysis|Parkinson's disease
NM_001284522.1	0.4290346	0.405466	1.198527	0.3432259	1.384194	0.8407928	0.4370439	1.049854	2.378736	1.374368	1.566312	Larp4	GeneID:207214,Genbank:NM_001284522.1,MGI:MGI:2443114	La ribonucleoprotein domain family, member 4, transcript variant 4	GO:0005829,GO:0005844,GO:0006412,GO:0007010,GO:0008143,GO:0010494,GO:0022604,GO:0022627,GO:0045727,GO:0003676,GO:0003723,GO:0005737	cytosol|polysome|translation|cytoskeleton organization|poly(A) binding|cytoplasmic stress granule|regulation of cell morphogenesis|cytosolic small ribosomal subunit|positive regulation of translation|nucleic acid binding|RNA binding|cytoplasm
NM_001285982.1	4.443822	2.748549	3.853463	2.099652	4.769129	1.908959	0.6097274	1.57258	9.043732	5.151073	8.622817	Fam173a	GeneID:214917,Genbank:NM_001285982.1,MGI:MGI:2384888	family with sequence similarity 173, member A, transcript variant 2	GO:0016020,GO:0016021,GO:0003674,GO:0005575,GO:0008150	membrane|integral component of membrane|molecular_function|cellular_component|biological_process
NM_001285984.1	4.443822	2.748549	3.853463	2.099652	4.769129	1.908959	0.6097274	1.57258	9.043732	5.151073	8.622817	Fam173a	GeneID:214917,Genbank:NM_001285984.1,MGI:MGI:2384888	family with sequence similarity 173, member A, transcript variant 3	GO:0016020,GO:0016021,GO:0003674,GO:0005575,GO:0008150	membrane|integral component of membrane|molecular_function|cellular_component|biological_process
NM_001288627.1	0.01012484	3.225179e-06	0.005980812	0.3790444	0.729858	1.186873	0.1151757	0.4448326	4.415669	0.7847347	2.176332	Emp1	GeneID:13730,Genbank:NM_001288627.1,MGI:MGI:107941	epithelial membrane protein 1, transcript variant 2	GO:0016021,GO:0016049,GO:0032060,GO:0005886,GO:0008219,GO:0016020	integral component of membrane|cell growth|bleb assembly|plasma membrane|cell death|membrane
NM_001289493.1	3.927688	7.209022	6.424986	7.305305	10.28691	7.129581	2.70945	8.866027	113.4785	33.56847	69.72829	Gbp3	GeneID:55932,Genbank:NM_001289493.1,MGI:MGI:1926263	guanylate binding protein 3, transcript variant 3	GO:0005634,GO:0005737,GO:0005794,GO:0005829,GO:0016020,GO:0016787,GO:0020005,GO:0031410,GO:0035458,GO:0042832,GO:0044406,GO:0000166,GO:0050830,GO:0003924,GO:0071346,GO:0005525	nucleus|cytoplasm|Golgi apparatus|cytosol|membrane|hydrolase activity|symbiont-containing vacuole membrane|cytoplasmic vesicle|cellular response to interferon-beta|defense response to protozoan|adhesion of symbiont to host|nucleotide binding|defense response to Gram-positive bacterium|GTPase activity|cellular response to interferon-gamma|GTP binding	mmu04621	NOD-like receptor signaling pathway
NM_001289683.1	9.344716e-10	0.1535183	0.1918568	0.2052027	0.1863567	0.4308491	0.1319744	0.0763895	0.5042676	0.01424286	0.3200901	Prrg1	GeneID:546336,Genbank:NM_001289683.1,MGI:MGI:1917364	proline rich Gla (G-carboxyglutamic acid) 1, transcript variant 3	GO:0003674,GO:0005575,GO:0008150	molecular_function|cellular_component|biological_process
NM_001289687.1	8.638258	9.128245	8.903973	3.592805	9.579721	6.587148	0.9664927	2.233945	14.15528	5.272147	6.976342	Arhgef3	GeneID:71704,Genbank:NM_001289687.1,MGI:MGI:1918954	Rho guanine nucleotide exchange factor (GEF) 3, transcript variant 3	GO:0005737,GO:0035023,GO:0035556,GO:0005085,GO:0005089,GO:0005622	cytoplasm|regulation of Rho protein signal transduction|intracellular signal transduction|guanyl-nucleotide exchange factor activity|Rho guanyl-nucleotide exchange factor activity|intracellular
NM_001290537.1	0.9461863	2.150681	2.738638	1.358372	1.866304	1.831389	0.5721086	1.188689	4.821925	1.836711	2.755717	Otud5	GeneID:54644,Genbank:NM_001290537.1,MGI:MGI:1859615	OTU domain containing 5, transcript variant 3	GO:0072619,GO:0006508,GO:0101005,GO:0008233,GO:1905077,GO:0008234,GO:0016579,GO:0016787,GO:0031647,GO:0036459,GO:0043161,GO:1990380,GO:2000316,GO:0043374,GO:0061578,GO:0004843,GO:0072540,GO:0005515,GO:0072607,GO:0005575	interleukin-21 secretion|proteolysis|ubiquitinyl hydrolase activity|peptidase activity|negative regulation of interleukin-17 secretion|cysteine-type peptidase activity|protein deubiquitination|hydrolase activity|regulation of protein stability|thiol-dependent ubiquitinyl hydrolase activity|proteasome-mediated ubiquitin-dependent protein catabolic process|Lys48-specific deubiquitinase activity|reg…	mmu04622	RIG-I-like receptor signaling pathway
NM_001290745.1	0.4437679	1.018174	2.050723	1.206575	2.072807	2.820784	0.3620655	0.6660649	2.561877	2.40469	2.361294	Nckap1	GeneID:50884,Genbank:NM_001290745.1,MGI:MGI:1355333	NCK-associated protein 1, transcript variant 1	GO:0007492,GO:0008078,GO:0010172,GO:0010592,GO:0016020,GO:0016021,GO:0032880,GO:0016477,GO:0035050,GO:0016601,GO:0042074,GO:0030027,GO:0042995,GO:0044877,GO:0045175,GO:0045176,GO:0048339,GO:0048340,GO:0048365,GO:0000902,GO:0001701,GO:0001726,GO:0001756,GO:0001843,GO:0005515,GO:0005737,GO:0005886,GO:0007354,GO:0030031,GO:0030032,GO:0030838,GO:0030866,GO:0030903,GO:0030950,GO:0048570,GO:0031209,GO:…	endoderm development|mesodermal cell migration|embryonic body morphogenesis|positive regulation of lamellipodium assembly|membrane|integral component of membrane|regulation of protein localization|cell migration|embryonic heart tube development|Rac protein signal transduction|cell migration involved in gastrulation|lamellipodium|cell projection|protein-containing complex binding|basal protein loc…	mmu04810	Regulation of actin cytoskeleton
NM_001290822.1	0.6637394	0.3246394	0.3049868	0.5871905	0.7904972	0.4857457	0.806074	1.205809	1.086866	1.246551	2.57578	Pdpn	GeneID:14726,Genbank:NM_001290822.1,MGI:MGI:103098	podoplanin, transcript variant 2	GO:0006693,GO:0006833,GO:0006865,GO:0006928,GO:0007155,GO:0007165,GO:0007266,GO:0016323,GO:0007275,GO:0016324,GO:0008283,GO:0019956,GO:0008285,GO:0030027,GO:0030054,GO:0030155,GO:0030175,GO:0048535,GO:0030324,GO:0051087,GO:0030335,GO:0051272,GO:0031258,GO:0060838,GO:0061032,GO:0061851,GO:0070252,GO:0000902,GO:0071437,GO:0001726,GO:0090091,GO:0001946,GO:0097197,GO:0005102,GO:0005372,GO:0005515,GO:…	prostaglandin metabolic process|water transport|amino acid transport|movement of cell or subcellular component|cell adhesion|signal transduction|Rho protein signal transduction|basolateral plasma membrane|multicellular organism development|apical plasma membrane|cell proliferation|chemokine binding|negative regulation of cell proliferation|lamellipodium|cell junction|regulation of cell adhesion|f…
NM_001291185.1	1.133722	0.6935409	0.6839004	0.4573804	0.9236673	0.6493203	0.2166161	0.3421472	2.357196	0.9897112	2.203497	Aurka	GeneID:20878,Genbank:NM_001291185.1,MGI:MGI:894678	aurora kinase A, transcript variant 2	GO:0005515,GO:0005524,GO:0005634,GO:0005737,GO:0005813,GO:0005815,GO:0007057,GO:0005819,GO:0007098,GO:0005829,GO:0007100,GO:0005856,GO:0009611,GO:0009948,GO:0015630,GO:0035174,GO:0016301,GO:0016310,GO:0042585,GO:0016740,GO:0042995,GO:0043066,GO:0043203,GO:0045120,GO:0000166,GO:1990138,GO:0046982,GO:0000212,GO:0048471,GO:0000226,GO:0051233,GO:0000278,GO:0000780,GO:0004672,GO:0004674,GO:0004712,GO:…	protein binding|ATP binding|nucleus|cytoplasm|centrosome|microtubule organizing center|spindle assembly involved in female meiosis I|spindle|centrosome cycle|cytosol|mitotic centrosome separation|cytoskeleton|response to wounding|anterior/posterior axis specification|microtubule cytoskeleton|histone serine kinase activity|kinase activity|phosphorylation|germinal vesicle|transferase activity|cell …	mmu04114,mmu04914	Oocyte meiosis|Progesterone-mediated oocyte maturation
NM_001291205.1	1.83472	1.263262	0.3695316	0.6701925	1.340326	1.048674	0.6377842	0.6444366	2.75338	0.8947108	2.192696	Rgs19	GeneID:56470,Genbank:NM_001291205.1,MGI:MGI:1915153	regulator of G-protein signaling 19, transcript variant 1	GO:0005737,GO:0005886,GO:0005903,GO:0009968,GO:0016020,GO:0030136,GO:0031410,GO:0045121,GO:0001965,GO:0005096,GO:0005515	cytoplasm|plasma membrane|brush border|negative regulation of signal transduction|membrane|clathrin-coated vesicle|cytoplasmic vesicle|membrane raft|G-protein alpha-subunit binding|GTPase activator activity|protein binding
NM_001293758.1	0.9284177	0.3166585	1.4401	3.73884	7.53914	5.360958	1.3962	0.7491046	7.519282	3.907289	6.263632	Dctn6	GeneID:22428,Genbank:NM_001293758.1,MGI:MGI:1343154	dynactin 6, transcript variant 3	GO:0005694,GO:0005737,GO:0005739,GO:0005813,GO:0005856,GO:0005869,GO:0007005,GO:0007052,GO:0008610,GO:0070840,GO:0000775,GO:0000776,GO:0003824	chromosome|cytoplasm|mitochondrion|centrosome|cytoskeleton|dynactin complex|mitochondrion organization|mitotic spindle organization|lipid biosynthetic process|dynein complex binding|chromosome, centromeric region|kinetochore|catalytic activity	mmu04962	Vasopressin-regulated water reabsorption
NM_001293783.1	1.286513	2.109668	1.532918	0.9889348	2.327995	1.517968	0.4728298	1.190853	9.066161	2.639662	9.479908	Ddx60	GeneID:234311,Genbank:NM_001293783.1,MGI:MGI:2384570	DEAD (Asp-Glu-Ala-Asp) box polypeptide 60	GO:0003727,GO:0005515,GO:0005737,GO:0005829,GO:0009615,GO:0045111,GO:0051607,GO:1900245,GO:1900246,GO:0003690,GO:0003723,GO:0003725	single-stranded RNA binding|protein binding|cytoplasm|cytosol|response to virus|intermediate filament cytoskeleton|defense response to virus|positive regulation of MDA-5 signaling pathway|positive regulation of RIG-I signaling pathway|double-stranded DNA binding|RNA binding|double-stranded RNA binding
NM_001301353.1	0.3000362	0.08584689	0.7190377	1.278369	0.9586216	1.652732	1.695449	3.044023	16.72085	7.596004	17.26134	Apod	GeneID:11815,Genbank:NM_001301353.1,MGI:MGI:88056	apolipoprotein D, transcript variant 2	GO:2000098,GO:0042308,GO:0005615,GO:2000405,GO:0043025,GO:0005622,GO:0048471,GO:0005737,GO:0005783,GO:0006006,GO:0006629,GO:0006869,GO:0048662,GO:0007568,GO:0051895,GO:0008289,GO:0060588,GO:0010642,GO:0015485,GO:0000302,GO:0071638,GO:0022626,GO:1900016,GO:0030425,GO:0005576	negative regulation of smooth muscle cell-matrix adhesion|negative regulation of protein import into nucleus|extracellular space|negative regulation of T cell migration|neuronal cell body|intracellular|perinuclear region of cytoplasm|cytoplasm|endoplasmic reticulum|glucose metabolic process|lipid metabolic process|lipid transport|negative regulation of smooth muscle cell proliferation|aging|negat…
NM_001301354.1	0.03808907	0.6065752	0.2874728	4.422727	4.852285	3.113644	3.656428	4.770171	28.05028	16.04619	16.36757	Apod	GeneID:11815,Genbank:NM_001301354.1,MGI:MGI:88056	apolipoprotein D, transcript variant 3	GO:2000098,GO:0042308,GO:0005615,GO:2000405,GO:0043025,GO:0005622,GO:0048471,GO:0005737,GO:0005783,GO:0006006,GO:0006629,GO:0006869,GO:0048662,GO:0007568,GO:0051895,GO:0008289,GO:0060588,GO:0010642,GO:0015485,GO:0000302,GO:0071638,GO:0022626,GO:1900016,GO:0030425,GO:0005576	negative regulation of smooth muscle cell-matrix adhesion|negative regulation of protein import into nucleus|extracellular space|negative regulation of T cell migration|neuronal cell body|intracellular|perinuclear region of cytoplasm|cytoplasm|endoplasmic reticulum|glucose metabolic process|lipid metabolic process|lipid transport|negative regulation of smooth muscle cell proliferation|aging|negat…
NM_001301412.1	2.611163	3.041839	2.219378	0.8320086	2.416978	1.513428	0.4227758	0.6938638	5.141859	1.059653	3.243044	Smc2	GeneID:14211,Genbank:NM_001301412.1,MGI:MGI:106067	structural maintenance of chromosomes 2, transcript variant 1	GO:0051383,GO:0005737,GO:0000228,GO:0007049,GO:0000793,GO:0007076,GO:0000796,GO:0003682,GO:0003697,GO:0010032,GO:0005515,GO:0030261,GO:0005524,GO:0045132,GO:0005634,GO:0046982,GO:0000012,GO:0051276,GO:0005694,GO:0051301,GO:0005730,GO:0000166	kinetochore organization|cytoplasm|nuclear chromosome|cell cycle|condensed chromosome|mitotic chromosome condensation|condensin complex|chromatin binding|single-stranded DNA binding|meiotic chromosome condensation|protein binding|chromosome condensation|ATP binding|meiotic chromosome segregation|nucleus|protein heterodimerization activity|single strand break repair|chromosome organization|chromos…
NM_001302469.1	43.51697	50.57756	50.2663	13.79511	35.26985	21.79099	7.152452	12.08882	71.57962	33.06504	68.8735	Sdf4	GeneID:20318,Genbank:NM_001302469.1,MGI:MGI:108079	stromal cell derived factor 4, transcript variant 4	GO:0070625,GO:0005770,GO:0005794,GO:0005796,GO:0005886,GO:0009650,GO:0017156,GO:0021549,GO:0042802,GO:0045444,GO:0005509,GO:0045471,GO:0046872,GO:0005737	zymogen granule exocytosis|late endosome|Golgi apparatus|Golgi lumen|plasma membrane|UV protection|calcium ion regulated exocytosis|cerebellum development|identical protein binding|fat cell differentiation|calcium ion binding|response to ethanol|metal ion binding|cytoplasm
NM_001302559.1	0.06796788	0.1507032	0.2861702	0.3914474	0.283217	1.161729	1.411196	1.731273	19.60577	5.603556	14.67894	Slfn4	GeneID:20558,Genbank:NM_001302559.1,MGI:MGI:1329010	schlafen 4, transcript variant 2	GO:0003674,GO:0005575,GO:0008150	molecular_function|cellular_component|biological_process
NM_001302651.1	3.956616	5.257835	5.515065	4.720435	5.942923	3.998408	3.119355	5.440025	32.85374	14.17765	19.91893	Ifi203	GeneID:15950,Genbank:NM_001302651.1,MGI:MGI:96428	interferon activated gene 203, transcript variant 3	GO:0003690,GO:0005634,GO:0005730,GO:0005829,GO:0008134,GO:0035458,GO:0042802,GO:0000978,GO:0001047,GO:0001078	double-stranded DNA binding|nucleus|nucleolus|cytosol|transcription factor binding|cellular response to interferon-beta|identical protein binding|RNA polymerase II proximal promoter sequence-specific DNA binding|core promoter binding|transcriptional repressor activity, RNA polymerase II proximal promoter sequence-specific DNA binding
NM_001304269.1	9.617959	9.147365	8.302978	2.397729	4.655729	3.522362	1.531875	2.960702	12.01383	6.749725	17.86628	Rnf4	GeneID:19822,Genbank:NM_001304269.1,MGI:MGI:1201691	ring finger protein 4, transcript variant 3	GO:0005829,GO:0006351,GO:0006355,GO:0008134,GO:0008270,GO:0016567,GO:0042802,GO:0042803,GO:0016605,GO:0043161,GO:0045893,GO:0045944,GO:0072711,GO:0085020,GO:0046685,GO:0090169,GO:0046872,GO:0090234,GO:0003677,GO:0004842,GO:0005515,GO:0005634,GO:0005654,GO:0005737,GO:0016740,GO:0017025,GO:0030331,GO:0031491,GO:0031624,GO:0032184,GO:0050681,GO:0033142,GO:0051865,GO:0033234,GO:0060548,GO:0033768,GO:…	cytosol|transcription, DNA-templated|regulation of transcription, DNA-templated|transcription factor binding|zinc ion binding|protein ubiquitination|identical protein binding|protein homodimerization activity|PML body|proteasome-mediated ubiquitin-dependent protein catabolic process|positive regulation of transcription, DNA-templated|positive regulation of transcription by RNA polymerase II|cellu…
NM_001305143.1	1.015132e-35	3.531964e-28	2.984206e-33	1.870625	1.745811	1.40157	1.37741	0.5832137	2.651704	0.6899288	8.134729e-07	4930512M02Rik	GeneID:102631730,Genbank:NM_001305143.1,MGI:MGI:1922360	RIKEN cDNA 4930512M02 gene	GO:0003674,GO:0005575,GO:0008150	molecular_function|cellular_component|biological_process
NM_001308111.1	0.001600811	3.065498e-16	0.002400744	0.0009283073	0.09630097	0.1152279	0.02982327	0.02917824	1.35131e-11	0.1816139	0.1311635	Tnfrsf23	GeneID:79201,Genbank:NM_001308111.1,MGI:MGI:1930269	tumor necrosis factor receptor superfamily, member 23, transcript variant 2	GO:1902042,GO:0005886,GO:0005887,GO:0006954,GO:0006955,GO:0007411,GO:0010977,GO:0016020,GO:0031225,GO:0031362,GO:0032496,GO:0042127,GO:0005031,GO:0043005,GO:0005515,GO:0048406,GO:0005634	negative regulation of extrinsic apoptotic signaling pathway via death domain receptors|plasma membrane|integral component of plasma membrane|inflammatory response|immune response|axon guidance|negative regulation of neuron projection development|membrane|anchored component of membrane|anchored component of external side of plasma membrane|response to lipopolysaccharide|regulation of cell prolife…
NM_001308323.1	2.87692	2.486499	1.444447	0.5197843	2.064729	1.326086	0.8598108	1.254671	4.750846	2.541464	4.132842	Zfp51	GeneID:22709,Genbank:NM_001308323.1,MGI:MGI:99198	zinc finger protein 51, transcript variant 2	GO:0003700,GO:0006355	DNA binding transcription factor activity|regulation of transcription, DNA-templated
NM_001308482.1	2.549611	4.046009	4.41275	0.8298233	2.09805	1.205783	0.4824783	0.5192333	5.910427	2.467397	4.799943	Whsc1l1	GeneID:234135,Genbank:NM_001308482.1,MGI:MGI:2142581	Wolf-Hirschhorn syndrome candidate 1-like 1 (human), transcript variant 4	GO:0006351,GO:0006355,GO:0008168,GO:0016571,GO:0016740,GO:0018024,GO:0032259,GO:0042800,GO:0045892,GO:0046872,GO:0046976,GO:0005634,GO:0005694,GO:0006325	transcription, DNA-templated|regulation of transcription, DNA-templated|methyltransferase activity|histone methylation|transferase activity|histone-lysine N-methyltransferase activity|methylation|histone methyltransferase activity (H3-K4 specific)|negative regulation of transcription, DNA-templated|metal ion binding|histone methyltransferase activity (H3-K27 specific)|nucleus|chromosome|chromatin…
NM_007470.4	2.311717	2.814181	2.320662	17.0685	15.78443	18.13219	14.50349	24.78474	149.063	86.94281	115.439	Apod	GeneID:11815,Genbank:NM_007470.4,MGI:MGI:88056	apolipoprotein D, transcript variant 1	GO:2000098,GO:0042308,GO:0005615,GO:2000405,GO:0043025,GO:0005622,GO:0048471,GO:0005737,GO:0005783,GO:0006006,GO:0006629,GO:0006869,GO:0048662,GO:0007568,GO:0051895,GO:0008289,GO:0060588,GO:0010642,GO:0015485,GO:0000302,GO:0071638,GO:0022626,GO:1900016,GO:0030425,GO:0005576	negative regulation of smooth muscle cell-matrix adhesion|negative regulation of protein import into nucleus|extracellular space|negative regulation of T cell migration|neuronal cell body|intracellular|perinuclear region of cytoplasm|cytoplasm|endoplasmic reticulum|glucose metabolic process|lipid metabolic process|lipid transport|negative regulation of smooth muscle cell proliferation|aging|negat…
NM_007471.3	5.85306	13.17615	8.326133	2.883933	6.574765	2.744825	1.793392	1.841432	13.41609	6.304287	11.90721	App	GeneID:11820,Genbank:NM_007471.3,MGI:MGI:88059	amyloid beta (A4) precursor protein, transcript variant 2	GO:0050885,GO:0051091,GO:0051092,GO:0051124,GO:0005737,GO:0051233,GO:0051247,GO:0005768,GO:0051260,GO:0005791,GO:1900272,GO:0051402,GO:0005794,GO:1900273,GO:1901224,GO:0051425,GO:0005886,GO:1902004,GO:0007219,GO:1903980,GO:0007399,GO:0005905,GO:1904646,GO:0007409,GO:0005911,GO:1905908,GO:0007611,GO:1990000,GO:0007612,GO:1990535,GO:0007613,GO:1990761,GO:0007617,GO:0010468,GO:0007626,GO:0008088,GO:…	neuromuscular process controlling balance|positive regulation of DNA binding transcription factor activity|positive regulation of NF-kappaB transcription factor activity|synaptic growth at neuromuscular junction|cytoplasm|spindle midzone|positive regulation of protein metabolic process|endosome|protein homooligomerization|rough endoplasmic reticulum|negative regulation of long-term synaptic poten…	mmu04726,mmu05010	Serotonergic synapse|Alzheimer's disease
NM_007475.5	419.6464	449.1809	429.826	91.0176	213.2324	120.377	45.31019	88.24992	445.8942	193.747	545.5671	Rplp0	GeneID:11837,Genbank:NM_007475.5,MGI:MGI:1927636	ribosomal protein, large, P0	GO:0071353,GO:0005622,GO:0005634,GO:0005737,GO:0005783,GO:0005829,GO:0005840,GO:0016020,GO:0022625,GO:0030425,GO:0036464,GO:0002181,GO:0042254,GO:0003735,GO:0042277	cellular response to interleukin-4|intracellular|nucleus|cytoplasm|endoplasmic reticulum|cytosol|ribosome|membrane|cytosolic large ribosomal subunit|dendrite|cytoplasmic ribonucleoprotein granule|cytoplasmic translation|ribosome biogenesis|structural constituent of ribosome|peptide binding	mmu03010	Ribosome
NM_007487.3	5.156751	6.23298	5.801444	1.724744	3.851328	2.408552	0.8977763	1.416586	7.265577	3.49629	6.905271	Arl4a	GeneID:11861,Genbank:NM_007487.3,MGI:MGI:99437	ADP-ribosylation factor-like 4A, transcript variant 1	GO:0005622,GO:0005634,GO:0005654,GO:0005730,GO:0005737,GO:0005829,GO:0005886,GO:0016020,GO:0050873,GO:0000166,GO:0003924,GO:0005525	intracellular|nucleus|nucleoplasm|nucleolus|cytoplasm|cytosol|plasma membrane|membrane|brown fat cell differentiation|nucleotide binding|GTPase activity|GTP binding
NM_007532.5	0.03923015	0.01669588	0.001443745	0.005810431	0.09589747	0.04416211	0.04307111	0.03265459	0.312718	0.05613554	0.2281046	Bcat1	GeneID:12035,Genbank:NM_007532.5,MGI:MGI:104861	branched chain aminotransferase 1, cytosolic, transcript variant 2	GO:0016740,GO:0004084,GO:0042802,GO:0005737,GO:0052654,GO:0005739,GO:0005829,GO:0008152,GO:0008483,GO:0052655,GO:0008652,GO:0052656,GO:0009081,GO:0009082,GO:0009083,GO:0003824,GO:0009098,GO:0009099	transferase activity|branched-chain-amino-acid transaminase activity|identical protein binding|cytoplasm|L-leucine transaminase activity|mitochondrion|cytosol|metabolic process|transaminase activity|L-valine transaminase activity|cellular amino acid biosynthetic process|L-isoleucine transaminase activity|branched-chain amino acid metabolic process|branched-chain amino acid biosynthetic process|br…	mmu00270,mmu00280,mmu00290,mmu00770	Cysteine and methionine metabolism|Valine, leucine and isoleucine degradation|Valine, leucine and isoleucine biosynthesis|Pantothenate and CoA biosynthesis
NM_007547.4	7.894373	10.38176	10.31069	2.601759	5.678133	2.944341	1.17427	1.259151	16.66381	5.89956	11.61697	Sirpa	GeneID:19261,Genbank:NM_007547.4,MGI:MGI:108563	signal-regulatory protein alpha, transcript variant 1	GO:0050766,GO:0005887,GO:0006910,GO:0050870,GO:0006911,GO:0006928,GO:0007010,GO:0007015,GO:0007160,GO:0016020,GO:0016021,GO:0016477,GO:0017124,GO:0002244,GO:0022409,GO:0005515,GO:0045309,GO:0005886	positive regulation of phagocytosis|integral component of plasma membrane|phagocytosis, recognition|positive regulation of T cell activation|phagocytosis, engulfment|movement of cell or subcellular component|cytoskeleton organization|actin filament organization|cell-matrix adhesion|membrane|integral component of membrane|cell migration|SH3 domain binding|hematopoietic progenitor cell differentiat…	mmu04380	Osteoclast differentiation
NM_007609.3	4.275303	5.446423	5.509481	2.180913	3.647497	2.779295	2.077327	3.620065	24.518	8.200411	19.40091	Casp4	GeneID:12363,Genbank:NM_007609.3,MGI:MGI:107700	caspase 4, apoptosis-related cysteine peptidase	GO:0005886,GO:0006508,GO:0006915,GO:0006919,GO:0006954,GO:0007015,GO:0008233,GO:0050727,GO:0008234,GO:0061702,GO:0012501,GO:0070059,GO:0016020,GO:0070269,GO:0072557,GO:0072559,GO:0097110,GO:0097153,GO:0097169,GO:0002376,GO:0004197,GO:0005576,GO:0005737,GO:0005739,GO:0005783,GO:0005829,GO:0016787,GO:0032991,GO:0035234,GO:0042981,GO:0043005,GO:0043025,GO:0097193,GO:0045087,GO:0097194,GO:0050700,GO:…	plasma membrane|proteolysis|apoptotic process|activation of cysteine-type endopeptidase activity involved in apoptotic process|inflammatory response|actin filament organization|peptidase activity|regulation of inflammatory response|cysteine-type peptidase activity|inflammasome complex|programmed cell death|intrinsic apoptotic signaling pathway in response to endoplasmic reticulum stress|membrane|…	mmu04621	NOD-like receptor signaling pathway
NM_007630.2	1.437919	1.609361	1.299347	0.7752852	1.28948	0.7795511	0.4269902	0.7136143	2.303026	0.8100403	2.649236	Ccnb2	GeneID:12442,Genbank:NM_007630.2,MGI:MGI:88311	cyclin B2	GO:0005829,GO:0007049,GO:0015630,GO:0016020,GO:0040007,GO:0043029,GO:0045296,GO:0048538,GO:0051301,GO:0001701,GO:0005634,GO:0005813	cytosol|cell cycle|microtubule cytoskeleton|membrane|growth|T cell homeostasis|cadherin binding|thymus development|cell division|in utero embryonic development|nucleus|centrosome	mmu04068,mmu04110,mmu04114,mmu04115,mmu04218,mmu04914,mmu05166	FoxO signaling pathway|Cell cycle|Oocyte meiosis|p53 signaling pathway|Cellular senescence|Progesterone-mediated oocyte maturation|HTLV-I infection
NM_007649.4	11.73812	13.03334	12.18052	3.229286	6.753549	4.009206	1.806406	2.368649	24.21347	5.51519	17.82749	Cd48	GeneID:12506,Genbank:NM_007649.4,MGI:MGI:88339	CD48 antigen	GO:0005886,GO:0007165,GO:0009897,GO:0016020,GO:0031225,GO:0032991,GO:0038023,GO:0042110,GO:0045121,GO:0045576,GO:0046658,GO:0002819,GO:0003823,GO:0005515	plasma membrane|signal transduction|external side of plasma membrane|membrane|anchored component of membrane|protein-containing complex|signaling receptor activity|T cell activation|membrane raft|mast cell activation|anchored component of plasma membrane|regulation of adaptive immune response|antigen binding|protein binding	mmu04650	Natural killer cell mediated cytotoxicity
NM_007651.3	24.06675	22.30693	23.64417	16.65085	22.57455	12.02922	8.084064	16.92534	89.53493	35.64862	90.27907	Cd53	GeneID:12508,Genbank:NM_007651.3,MGI:MGI:88341	CD53 antigen	GO:0005911,GO:0007166,GO:0009986,GO:0016020,GO:0016021,GO:0030054,GO:0045661,GO:0098609,GO:1901741,GO:0001772,GO:0005886,GO:0005887	cell-cell junction|cell surface receptor signaling pathway|cell surface|membrane|integral component of membrane|cell junction|regulation of myoblast differentiation|cell-cell adhesion|positive regulation of myoblast fusion|immunological synapse|plasma membrane|integral component of plasma membrane
NM_007653.3	70.86668	76.62066	80.18559	22.57233	44.24695	30.71105	21.91813	30.43944	145.9386	83.31825	174.2756	Cd63	GeneID:12512,Genbank:NM_007653.3,MGI:MGI:99529	CD63 antigen, transcript variant 2	GO:0005770,GO:0005886,GO:0005887,GO:0007155,GO:0007160,GO:0007166,GO:0009986,GO:0034613,GO:0010008,GO:0035646,GO:0010633,GO:0043473,GO:0015031,GO:0044877,GO:0045785,GO:0045807,GO:0048757,GO:0050931,GO:0070062,GO:0002092,GO:0005515,GO:0005576,GO:0005615,GO:0005737,GO:0005764,GO:0005765,GO:0005768,GO:0016020,GO:0016021,GO:0016477,GO:0030855,GO:0031226,GO:0031902,GO:0097487,GO:0031904,GO:1900746,GO:…	late endosome|plasma membrane|integral component of plasma membrane|cell adhesion|cell-matrix adhesion|cell surface receptor signaling pathway|cell surface|cellular protein localization|endosome membrane|endosome to melanosome transport|negative regulation of epithelial cell migration|pigmentation|protein transport|protein-containing complex binding|positive regulation of cell adhesion|positive r…	mmu04142,mmu05205	Lysosome|Proteoglycans in cancer
NM_007659.3	1.330777	1.046698	1.077897	0.5541493	1.124118	0.5599632	0.2571814	0.4134013	2.254075	0.7920589	3.168424	Cdk1	GeneID:12534,Genbank:NM_007659.3,MGI:MGI:88351	cyclin-dependent kinase 1	GO:0005515,GO:0005524,GO:0005634,GO:0005737,GO:0005739,GO:0007346,GO:0005759,GO:0007569,GO:0008283,GO:0005813,GO:0008353,GO:0010243,GO:0010468,GO:0010628,GO:0033160,GO:0010971,GO:0034501,GO:0016301,GO:0035173,GO:0016310,GO:0043066,GO:0044772,GO:0045471,GO:0000166,GO:0045740,GO:0000226,GO:0045931,GO:0000307,GO:0051301,GO:0003682,GO:0004672,GO:0004674,GO:0004693,GO:0005829,GO:0005856,GO:0005876,GO:…	protein binding|ATP binding|nucleus|cytoplasm|mitochondrion|regulation of mitotic cell cycle|mitochondrial matrix|cell aging|cell proliferation|centrosome|RNA polymerase II carboxy-terminal domain kinase activity|response to organonitrogen compound|regulation of gene expression|positive regulation of gene expression|positive regulation of protein import into nucleus, translocation|positive regula…	mmu04110,mmu04114,mmu04115,mmu04218,mmu04540,mmu04914,mmu05203,mmu05168,mmu05169	Cell cycle|Oocyte meiosis|p53 signaling pathway|Cellular senescence|Gap junction|Progesterone-mediated oocyte maturation|Viral carcinogenesis|Herpes simplex infection|Epstein-Barr virus infection
NM_007747.2	62.85117	63.35199	63.65631	12.83056	41.53087	20.26485	5.654096	16.34584	70.36804	27.5636	64.84847	Cox5a	GeneID:12858,Genbank:NM_007747.2,MGI:MGI:88474	cytochrome c oxidase subunit Va	GO:0005739,GO:0005743,GO:0005751,GO:0006123,GO:0016020,GO:0043209,GO:0046872,GO:0004129	mitochondrion|mitochondrial inner membrane|mitochondrial respiratory chain complex IV|mitochondrial electron transport, cytochrome c to oxygen|membrane|myelin sheath|metal ion binding|cytochrome-c oxidase activity	mmu00190,mmu04260,mmu04714,mmu05010,mmu05012,mmu05016,mmu04932	Oxidative phosphorylation|Cardiac muscle contraction|Thermogenesis|Alzheimer's disease|Parkinson's disease|Huntington's disease|Non-alcoholic fatty liver disease (NAFLD)
NM_007749.3	261.1303	344.24	273.241	105.0046	267.1616	166.1614	48.5883	78.23472	319.6099	158.5312	367.7574	Cox7c	GeneID:12867,Genbank:NM_007749.3,MGI:MGI:103226	cytochrome c oxidase subunit VIIc	GO:0005743,GO:0005751,GO:0006123,GO:0016020,GO:0016021,GO:0004129,GO:0005739	mitochondrial inner membrane|mitochondrial respiratory chain complex IV|mitochondrial electron transport, cytochrome c to oxygen|membrane|integral component of membrane|cytochrome-c oxidase activity|mitochondrion	mmu00190,mmu04260,mmu04714,mmu05010,mmu05012,mmu05016,mmu04932	Oxidative phosphorylation|Cardiac muscle contraction|Thermogenesis|Alzheimer's disease|Parkinson's disease|Huntington's disease|Non-alcoholic fatty liver disease (NAFLD)
NM_007793.3	62.15507	73.5006	64.80377	19.91803	31.02272	21.78893	21.30835	31.83844	139.8304	66.26311	180.1185	Cstb	GeneID:13014,Genbank:NM_007793.3,MGI:MGI:109514	cystatin B	GO:0004869,GO:0005615,GO:0005622,GO:0005634,GO:0005730,GO:0005737,GO:0005829,GO:0008344,GO:0010466,GO:0030414,GO:0002020,GO:0045861,GO:0004866	cysteine-type endopeptidase inhibitor activity|extracellular space|intracellular|nucleus|nucleolus|cytoplasm|cytosol|adult locomotory behavior|negative regulation of peptidase activity|peptidase inhibitor activity|protease binding|negative regulation of proteolysis|endopeptidase inhibitor activity
NM_007808.4	20.76802	24.24886	23.09137	5.738862	19.95894	12.47905	5.61422	10.65271	36.10827	16.00442	37.2274	Cycs	GeneID:13063,Genbank:NM_007808.4,MGI:MGI:88578	cytochrome c, somatic	GO:0043209,GO:0005739,GO:0043280,GO:0005758,GO:0045155,GO:0005829,GO:0006122,GO:0006123,GO:0006915,GO:0008635,GO:0019899,GO:0020037,GO:0005634,GO:0022900,GO:0042743	myelin sheath|mitochondrion|positive regulation of cysteine-type endopeptidase activity involved in apoptotic process|mitochondrial intermembrane space|electron transporter, transferring electrons from CoQH2-cytochrome c reductase complex and cytochrome c oxidase complex activity|cytosol|mitochondrial electron transport, ubiquinol to cytochrome c|mitochondrial electron transport, cytochrome c to …	mmu00920,mmu04210,mmu04215,mmu04115,mmu05200,mmu05210,mmu05222,mmu05010,mmu05012,mmu05014,mmu05016,mmu05416,mmu04932,mmu05134,mmu05152,mmu05164,mmu05161,mmu05168,mmu05167,mmu05145,mmu01524	Sulfur metabolism|Apoptosis|Apoptosis - multiple species|p53 signaling pathway|Pathways in cancer|Colorectal cancer|Small cell lung cancer|Alzheimer's disease|Parkinson's disease|Amyotrophic lateral sclerosis (ALS)|Huntington's disease|Viral myocarditis|Non-alcoholic fatty liver disease (NAFLD)|Legionellosis|Tuberculosis|Influenza A|Hepatitis B|Herpes simplex infection|Kaposi's sarcoma-associated…
NM_007832.4	3.505684	3.86684	3.458915	1.23362	2.072723	1.115043	0.6692805	1.163454	15.10091	3.672877	10.06196	Dck	GeneID:13178,Genbank:NM_007832.4,MGI:MGI:102726	deoxycytidine kinase	GO:0046092,GO:0005524,GO:0005634,GO:0005829,GO:0006139,GO:0006220,GO:0008144,GO:0016301,GO:0016310,GO:0016740,GO:0017144,GO:0019206,GO:0000166,GO:0032548,GO:0000287,GO:0042803,GO:0004137	deoxycytidine metabolic process|ATP binding|nucleus|cytosol|nucleobase-containing compound metabolic process|pyrimidine nucleotide metabolic process|drug binding|kinase activity|phosphorylation|transferase activity|drug metabolic process|nucleoside kinase activity|nucleotide binding|pyrimidine deoxyribonucleoside binding|magnesium ion binding|protein homodimerization activity|deoxycytidine kinase…	mmu00230,mmu00240	Purine metabolism|Pyrimidine metabolism
NM_007875.2	10.26108	10.38974	10.80062	2.83673	5.331262	2.659197	1.14396	1.65994	11.88084	5.280642	10.46234	Dpagt1	GeneID:13478,Genbank:NM_007875.2,MGI:MGI:1196396	dolichyl-phosphate (UDP-N-acetylglucosamine) acetylglucosaminephosphotransferase 1 (GlcNAc-1-P transferase)	GO:0016740,GO:0003976,GO:0016757,GO:0019348,GO:0005783,GO:0005789,GO:0006047,GO:0006487,GO:0043231,GO:0006488,GO:0006489,GO:0008963,GO:0003975,GO:0016020,GO:0016021	transferase activity|UDP-N-acetylglucosamine-lysosomal-enzyme N-acetylglucosaminephosphotransferase activity|transferase activity, transferring glycosyl groups|dolichol metabolic process|endoplasmic reticulum|endoplasmic reticulum membrane|UDP-N-acetylglucosamine metabolic process|protein N-linked glycosylation|intracellular membrane-bounded organelle|dolichol-linked oligosaccharide biosynthetic …	mmu00510	N-Glycan biosynthesis
NM_007887.2	0.05030344	7.819608e-28	3.556943e-14	0.198913	0.4749984	0.5523923	0.3487042	0.2005164	0.1568668	0.2443351	0.283058	Usp17la	GeneID:13531,Genbank:NM_007887.2,MGI:MGI:107699	ubiquitin specific peptidase 17-like A	GO:0008233,GO:0008234,GO:0016579,GO:0016787,GO:0036459,GO:0004843,GO:0006508,GO:0006511	peptidase activity|cysteine-type peptidase activity|protein deubiquitination|hydrolase activity|thiol-dependent ubiquitinyl hydrolase activity|thiol-dependent ubiquitin-specific protease activity|proteolysis|ubiquitin-dependent protein catabolic process
NM_008147.2	0.7881158	0.7637036	0.272596	0.27196	0.75411	0.9476459	0.3105348	0.6374869	5.447051	2.097207	6.750158	Lilr4b	GeneID:14727,Genbank:NM_008147.2,MGI:MGI:102702	leukocyte immunoglobulin-like receptor, subfamily B, member 4B, transcript variant 1	GO:0016020,GO:0016021	membrane|integral component of membrane
NM_008152.3	1.486146	1.664497	1.525802	1.234089	1.673624	1.000658	0.625642	1.250197	10.91002	2.845508	6.958299	Gpr65	GeneID:14744,Genbank:NM_008152.3,MGI:MGI:108031	G-protein coupled receptor 65	GO:0090630,GO:0005886,GO:0005887,GO:0006915,GO:0007165,GO:0007186,GO:0007189,GO:0010447,GO:0016020,GO:0016021,GO:0031532,GO:0035025,GO:0004871,GO:0051482,GO:0004930,GO:0051496	activation of GTPase activity|plasma membrane|integral component of plasma membrane|apoptotic process|signal transduction|G-protein coupled receptor signaling pathway|adenylate cyclase-activating G-protein coupled receptor signaling pathway|response to acidic pH|membrane|integral component of membrane|actin cytoskeleton reorganization|positive regulation of Rho protein signal transduction|signal …
NM_008198.2	11.95763	17.57295	14.39602	5.61748	10.99721	8.914332	3.742304	4.808787	218.5909	40.57198	156.7974	Cfb	GeneID:14962,Genbank:NM_008198.2,MGI:MGI:105975	complement factor B, transcript variant 1	GO:0005615,GO:0006508,GO:0006956,GO:0006957,GO:0008233,GO:0008236,GO:0008283,GO:0016787,GO:0045087,GO:0097066,GO:0002376,GO:0004252,GO:0005576	extracellular space|proteolysis|complement activation|complement activation, alternative pathway|peptidase activity|serine-type peptidase activity|cell proliferation|hydrolase activity|innate immune response|response to thyroid hormone|immune system process|serine-type endopeptidase activity|extracellular region	mmu04610,mmu05150	Complement and coagulation cascades|Staphylococcus aureus infection
NM_008234.3	1.102216	1.487744	0.8385213	0.3887713	1.260632	1.47161	0.7553802	0.493149	3.729822	1.702898	2.72335	Hells	GeneID:15201,Genbank:NM_008234.3,MGI:MGI:106209	helicase, lymphoid specific	GO:0010216,GO:0003682,GO:0016787,GO:0004386,GO:0030098,GO:0005515,GO:0005524,GO:0005634,GO:0005721,GO:0006306,GO:0031508,GO:0006342,GO:0043066,GO:0006346,GO:0046651,GO:0006351,GO:0051301,GO:0006355,GO:0000166,GO:1990830,GO:0007049,GO:0000775,GO:2001243,GO:0007275,GO:0001655	maintenance of DNA methylation|chromatin binding|hydrolase activity|helicase activity|lymphocyte differentiation|protein binding|ATP binding|nucleus|pericentric heterochromatin|DNA methylation|pericentric heterochromatin assembly|chromatin silencing|negative regulation of apoptotic process|methylation-dependent chromatin silencing|lymphocyte proliferation|transcription, DNA-templated|cell divisio…
NM_008303.4	51.13647	63.80023	61.35008	14.27006	36.16195	23.47502	9.651212	12.1883	72.33042	42.53797	73.35799	Hspe1	GeneID:15528,Genbank:NM_008303.4,MGI:MGI:104680	heat shock protein 1 (chaperonin 10)	GO:0005739,GO:0005759,GO:0006457,GO:0006986,GO:0046872,GO:0051082,GO:0051085,GO:0051087,GO:0005524,GO:0005737	mitochondrion|mitochondrial matrix|protein folding|response to unfolded protein|metal ion binding|unfolded protein binding|chaperone cofactor-dependent protein refolding|chaperone binding|ATP binding|cytoplasm
NM_008326.1	4.284237	2.165018	1.502502	1.142465	4.064608	2.076205	2.036705	2.280015	48.2559	10.35392	31.09352	Irgm1	GeneID:15944,Genbank:NM_008326.1,MGI:MGI:107567	immunity-related GTPase family M member 1	GO:0071346,GO:0016020,GO:0003924,GO:0075044,GO:0016787,GO:0005525,GO:1901098,GO:0031410,GO:0005764,GO:0005768,GO:0005770,GO:0005776,GO:0005783,GO:0035458,GO:0005789,GO:0042995,GO:0005794,GO:0044754,GO:0005886,GO:0045087,GO:0006914,GO:0000045,GO:0045335,GO:0006952,GO:0000166,GO:0060335,GO:0002376	cellular response to interferon-gamma|membrane|GTPase activity|autophagy of host cells involved in interaction with symbiont|hydrolase activity|GTP binding|positive regulation of autophagosome maturation|cytoplasmic vesicle|lysosome|endosome|late endosome|autophagosome|endoplasmic reticulum|cellular response to interferon-beta|endoplasmic reticulum membrane|cell projection|Golgi apparatus|autolys…	mmu05145	Toxoplasmosis
NM_008327.2	1.989167	1.866727	1.354768	5.423732	7.275298	6.093961	9.6839	17.47928	108.1774	41.73979	119.308	Ifi202b	GeneID:26388,Genbank:NM_008327.2,MGI:MGI:1347083	interferon activated gene 202B, transcript variant 1	GO:0035458	cellular response to interferon-beta	mmu04623	Cytosolic DNA-sensing pathway
NM_008329.2	1.58713	3.971689	2.043373	6.969681	7.227048	6.148565	16.76524	23.97627	134.6555	50.03212	112.314	Ifi204	GeneID:15951,Genbank:NM_008329.2,MGI:MGI:96429	interferon activated gene 204	GO:0048839,GO:0007275,GO:0003690,GO:0008134,GO:0016607,GO:0003712,GO:0005515,GO:0005634,GO:0005654,GO:0005730,GO:0035457,GO:0035458,GO:0005737,GO:0042405,GO:0005829,GO:0042771,GO:0006351,GO:0000978,GO:0042802,GO:0006355,GO:0001047,GO:0045669,GO:0006357,GO:0001078	inner ear development|multicellular organism development|double-stranded DNA binding|transcription factor binding|nuclear speck|transcription cofactor activity|protein binding|nucleus|nucleoplasm|nucleolus|cellular response to interferon-alpha|cellular response to interferon-beta|cytoplasm|nuclear inclusion body|cytosol|intrinsic apoptotic signaling pathway in response to DNA damage by p53 class …	mmu04621	NOD-like receptor signaling pathway
NM_008330.2	14.31118	17.17254	13.18765	7.005333	11.73046	8.030652	4.174393	8.036138	123.1805	39.52825	122.6333	Ifi47	GeneID:15953,Genbank:NM_008330.2,MGI:MGI:99448	interferon gamma inducible protein 47, transcript variant 1	GO:0006952,GO:0035458,GO:0003924,GO:0005783,GO:0005789	defense response|cellular response to interferon-beta|GTPase activity|endoplasmic reticulum|endoplasmic reticulum membrane	mmu04668	TNF signaling pathway
NM_008331.3	5.252912	8.129559	5.469106	11.25978	18.34732	12.32856	8.79783	16.3028	189.9853	60.74171	144.6506	Ifit1	GeneID:15957,Genbank:NM_008331.3,MGI:MGI:99450	interferon-induced protein with tetratricopeptide repeats 1	GO:0005515,GO:0005737,GO:0005829,GO:0009615,GO:0035457,GO:0035458,GO:0045087,GO:0051607,GO:0002376,GO:0003723	protein binding|cytoplasm|cytosol|response to virus|cellular response to interferon-alpha|cellular response to interferon-beta|innate immune response|defense response to virus|immune system process|RNA binding	mmu05160,mmu05168	Hepatitis C|Herpes simplex infection
NM_008332.3	9.687825	12.00399	9.861773	2.772291	4.508845	3.857962	2.175549	1.768307	27.6191	10.50287	13.22459	Ifit2	GeneID:15958,Genbank:NM_008332.3,MGI:MGI:99449	interferon-induced protein with tetratricopeptide repeats 2	GO:0005737,GO:0005783,GO:0005829,GO:0006915,GO:0009615,GO:0032091,GO:0035457,GO:0043065,GO:0045087,GO:0051607,GO:0002376,GO:0003723	cytoplasm|endoplasmic reticulum|cytosol|apoptotic process|response to virus|negative regulation of protein binding|cellular response to interferon-alpha|positive regulation of apoptotic process|innate immune response|defense response to virus|immune system process|RNA binding
NM_008367.3	0.2553709	0.213128	0.1491472	0.229276	0.5365419	0.2739187	0.1565566	0.3761931	1.275105	0.2546255	0.8986633	Il2ra	GeneID:16184,Genbank:NM_008367.3,MGI:MGI:96549	interleukin 2 receptor, alpha chain	GO:0050687,GO:0019976,GO:0004911,GO:0050728,GO:0050777,GO:0042102,GO:0005515,GO:0006924,GO:0006954,GO:0006955,GO:0042104,GO:0007219,GO:0042130,GO:0008144,GO:0043029,GO:0009897,GO:0045582,GO:0009986,GO:0002376,GO:0046013,GO:0016020,GO:0002437,GO:0050672,GO:0016021,GO:0002664	negative regulation of defense response to virus|interleukin-2 binding|interleukin-2 receptor activity|negative regulation of inflammatory response|negative regulation of immune response|positive regulation of T cell proliferation|protein binding|activation-induced cell death of T cells|inflammatory response|immune response|positive regulation of activated T cell proliferation|Notch signaling pat…	mmu04630,mmu04151,mmu04060,mmu04144,mmu04640,mmu04658,mmu04659,mmu05200,mmu05166,mmu05162	Jak-STAT signaling pathway|PI3K-Akt signaling pathway|Cytokine-cytokine receptor interaction|Endocytosis|Hematopoietic cell lineage|Th1 and Th2 cell differentiation|Th17 cell differentiation|Pathways in cancer|HTLV-I infection|Measles
NM_008372.4	2.321999	2.901052	2.649184	0.9404871	1.523826	1.282218	0.6919598	0.7168186	8.583831	2.484917	5.437241	Il7r	GeneID:16197,Genbank:NM_008372.4,MGI:MGI:96562	interleukin 7 receptor	GO:0048535,GO:0004896,GO:0048872,GO:0008284,GO:0008361,GO:0009897,GO:0010628,GO:0016020,GO:0070233,GO:0016021,GO:1904894,GO:0030217,GO:0033089,GO:0000902,GO:0042100,GO:0001915,GO:0002377	lymph node development|cytokine receptor activity|homeostasis of number of cells|positive regulation of cell proliferation|regulation of cell size|external side of plasma membrane|positive regulation of gene expression|membrane|negative regulation of T cell apoptotic process|integral component of membrane|positive regulation of STAT cascade|T cell differentiation|positive regulation of T cell dif…	mmu04630,mmu04068,mmu04151,mmu04060,mmu04640,mmu05200,mmu05340	Jak-STAT signaling pathway|FoxO signaling pathway|PI3K-Akt signaling pathway|Cytokine-cytokine receptor interaction|Hematopoietic cell lineage|Pathways in cancer|Primary immunodeficiency
NM_008392.1	0	0.01107103	0.05394307	0.6277518	0.3280239	0.2397979	1.655872	2.22192	25.58838	7.29247	18.38618	Acod1	GeneID:16365,Genbank:NM_008392.1,MGI:MGI:103206	aconitate decarboxylase 1	GO:2000379,GO:0071219,GO:0034144,GO:0005739,GO:0071222,GO:0035458,GO:0045087,GO:0006952,GO:0071346,GO:0006954,GO:0007566,GO:0045824,GO:0016829,GO:0071347,GO:0047547,GO:0019679,GO:0071356,GO:0047613,GO:0032088,GO:0071393,GO:0032480,GO:0002376,GO:0072573,GO:0032496,GO:0002760,GO:0050728,GO:0034136	positive regulation of reactive oxygen species metabolic process|cellular response to molecule of bacterial origin|negative regulation of toll-like receptor 4 signaling pathway|mitochondrion|cellular response to lipopolysaccharide|cellular response to interferon-beta|innate immune response|defense response|cellular response to interferon-gamma|inflammatory response|embryo implantation|negative re…
NM_008394.3	5.511058	7.724158	7.469303	1.679292	4.398628	1.883887	0.6931576	1.364293	16.91594	5.765232	12.47381	Irf9	GeneID:16391,Genbank:NM_008394.3,MGI:MGI:107587	interferon regulatory factor 9, transcript variant 3	GO:0005515,GO:0005634,GO:0005829,GO:0006351,GO:0006355,GO:0044212,GO:0045351,GO:0001047,GO:0003677,GO:0003700	protein binding|nucleus|cytosol|transcription, DNA-templated|regulation of transcription, DNA-templated|transcription regulatory region DNA binding|type I interferon biosynthetic process|core promoter binding|DNA binding|DNA binding transcription factor activity	mmu04630,mmu04217,mmu04621,mmu04625,mmu04380,mmu05203,mmu05162,mmu05164,mmu05160,mmu05168,mmu05167,mmu05165	Jak-STAT signaling pathway|Necroptosis|NOD-like receptor signaling pathway|C-type lectin receptor signaling pathway|Osteoclast differentiation|Viral carcinogenesis|Measles|Influenza A|Hepatitis C|Herpes simplex infection|Kaposi's sarcoma-associated herpesvirus infection|Human papillomavirus infection
NM_008459.2	0.03912555	0.01372678	2.135785e-05	0.2756575	0.2424838	0.3718804	0.2649194	0.0691273	2.639262	0.5866928	0.5746401	Klra10	GeneID:16628,Genbank:NM_008459.2,MGI:MGI:1321093	killer cell lectin-like receptor subfamily A, member 10	GO:0005886	plasma membrane
NM_008469.2	0.4158117	1.181264	0.9725435	0.3179148	1.972373	1.029856	0.4820642	1.002775	12.3794	2.695127	9.23104	Krt15	GeneID:16665,Genbank:NM_008469.2,MGI:MGI:96689	keratin 15	GO:0005198,GO:0005882,GO:0097110	structural molecule activity|intermediate filament|scaffold protein binding	mmu04915	Estrogen signaling pathway
NM_008491.1	44.12606	67.99265	68.38768	48.34715	56.18516	47.00956	60.0378	92.07218	751.4342	305.1749	738.1618	Lcn2	GeneID:16819,Genbank:NM_008491.1,MGI:MGI:96757	lipocalin 2	GO:0031346,GO:0005515,GO:0036094,GO:0005576,GO:0042493,GO:0005615,GO:0005829,GO:0006811,GO:0042803,GO:0006915,GO:0045087,GO:0009615,GO:0055072,GO:0009635,GO:0070207,GO:0010628,GO:0002020,GO:0070301,GO:0015891,GO:0002376,GO:0097192,GO:0005506	positive regulation of cell projection organization|protein binding|small molecule binding|extracellular region|response to drug|extracellular space|cytosol|ion transport|protein homodimerization activity|apoptotic process|innate immune response|response to virus|iron ion homeostasis|response to herbicide|protein homotrimerization|positive regulation of gene expression|protease binding|cellular r…	mmu04657	IL-17 signaling pathway
NM_008534.3	2.204285	2.189411	1.889446	0.8859791	1.258485	1.287809	0.4340153	1.112885	6.64779	2.212266	4.736152	Ly9	GeneID:17085,Genbank:NM_008534.3,MGI:MGI:96885	lymphocyte antigen 9, transcript variant 1	GO:0007155,GO:0009986,GO:0016020,GO:0016021,GO:0032740,GO:0045087,GO:0072540,GO:0002250,GO:0002376,GO:0005886	cell adhesion|cell surface|membrane|integral component of membrane|positive regulation of interleukin-17 production|innate immune response|T-helper 17 cell lineage commitment|adaptive immune response|immune system process|plasma membrane
NM_008566.3	3.089741	3.042652	2.590645	0.8616636	2.324461	1.799056	0.6440529	1.072725	5.581238	2.249649	5.765255	Mcm5	GeneID:17218,Genbank:NM_008566.3,MGI:MGI:103197	minichromosome maintenance complex component 5, transcript variant 1	GO:0003682,GO:0003688,GO:0004386,GO:0005524,GO:0005634,GO:0005654,GO:0005737,GO:0006260,GO:0006270,GO:0007049,GO:0016787,GO:0000166,GO:0042555,GO:0003677,GO:0003678	chromatin binding|DNA replication origin binding|helicase activity|ATP binding|nucleus|nucleoplasm|cytoplasm|DNA replication|DNA replication initiation|cell cycle|hydrolase activity|nucleotide binding|MCM complex|DNA binding|DNA helicase activity	mmu03030,mmu04110	DNA replication|Cell cycle
NM_008567.2	6.164694	6.766832	7.034833	1.300444	3.439183	2.14354	0.8101389	1.048417	10.8846	3.596917	9.077867	Mcm6	GeneID:17219,Genbank:NM_008567.2,MGI:MGI:1298227	minichromosome maintenance complex component 6, transcript variant 1	GO:0042555,GO:0003697,GO:0042802,GO:0004003,GO:0004386,GO:0005515,GO:0005524,GO:0005634,GO:0005654,GO:0006260,GO:0006268,GO:0006270,GO:0000166,GO:0007049,GO:0003677,GO:0016787,GO:0003678	MCM complex|single-stranded DNA binding|identical protein binding|ATP-dependent DNA helicase activity|helicase activity|protein binding|ATP binding|nucleus|nucleoplasm|DNA replication|DNA unwinding involved in DNA replication|DNA replication initiation|nucleotide binding|cell cycle|DNA binding|hydrolase activity|DNA helicase activity	mmu03030,mmu04110	DNA replication|Cell cycle
NM_008568.2	5.715797	5.500213	4.691496	1.46009	2.673126	1.917074	0.4769735	0.9543309	8.054411	2.600887	6.699609	Mcm7	GeneID:17220,Genbank:NM_008568.2,MGI:MGI:1298398	minichromosome maintenance complex component 7	GO:0007049,GO:0003697,GO:0008283,GO:0004003,GO:0016787,GO:0004386,GO:0005515,GO:0005524,GO:0005634,GO:0042325,GO:0005654,GO:0042555,GO:0005829,GO:0071466,GO:0006260,GO:0006268,GO:0000166,GO:0006270,GO:0003677,GO:0006974,GO:0003678	cell cycle|single-stranded DNA binding|cell proliferation|ATP-dependent DNA helicase activity|hydrolase activity|helicase activity|protein binding|ATP binding|nucleus|regulation of phosphorylation|nucleoplasm|MCM complex|cytosol|cellular response to xenobiotic stimulus|DNA replication|DNA unwinding involved in DNA replication|nucleotide binding|DNA replication initiation|DNA binding|cellular resp…	mmu03030,mmu04110	DNA replication|Cell cycle
NM_008599.4	0.07634242	0.153848	0.06339116	2.015841	4.624631	2.144733	3.817904	9.245834	65.44279	20.64964	47.77499	Cxcl9	GeneID:17329,Genbank:NM_008599.4,MGI:MGI:1352449	chemokine (C-X-C motif) ligand 9	GO:0045663,GO:0005615,GO:0048248,GO:0051607,GO:0006935,GO:0006952,GO:0006954,GO:0006955,GO:0007186,GO:0070098,GO:0008009,GO:1901741,GO:0009897,GO:0010818,GO:0032496,GO:0002690,GO:0042127,GO:0005125,GO:0045236,GO:0005576	positive regulation of myoblast differentiation|extracellular space|CXCR3 chemokine receptor binding|defense response to virus|chemotaxis|defense response|inflammatory response|immune response|G-protein coupled receptor signaling pathway|chemokine-mediated signaling pathway|chemokine activity|positive regulation of myoblast fusion|external side of plasma membrane|T cell chemotaxis|response to lip…	mmu04060,mmu04620,mmu04062	Cytokine-cytokine receptor interaction|Toll-like receptor signaling pathway|Chemokine signaling pathway
NM_008620.3	11.05892	16.51187	12.12184	3.603835	6.198947	3.504632	1.625209	4.660502	72.93694	19.44857	38.92485	Gbp4	GeneID:17472,Genbank:NM_008620.3,MGI:MGI:97072	guanylate binding protein 4, transcript variant 2	GO:0031397,GO:0032687,GO:0042308,GO:0050688,GO:0071346,GO:0000122,GO:0001933,GO:0005515	negative regulation of protein ubiquitination|negative regulation of interferon-alpha production|negative regulation of protein import into nucleus|regulation of defense response to virus|cellular response to interferon-gamma|negative regulation of transcription by RNA polymerase II|negative regulation of protein phosphorylation|protein binding
NM_008630.2	7.758889	14.11924	12.63079	5.478275	11.59959	8.874257	20.41633	26.78776	212.1573	129.1031	370.7028	Mt2	GeneID:17750,Genbank:NM_008630.2,MGI:MGI:97172	metallothionein 2	GO:0006882,GO:0007263,GO:0008270,GO:0010273,GO:0046872,GO:0050794,GO:0071276,GO:0071280,GO:0071294,GO:0005634,GO:0005737	cellular zinc ion homeostasis|nitric oxide mediated signal transduction|zinc ion binding|detoxification of copper ion|metal ion binding|regulation of cellular process|cellular response to cadmium ion|cellular response to copper ion|cellular response to zinc ion|nucleus|cytoplasm	mmu04978	Mineral absorption
NM_008761.4	19.07636	19.33442	23.67049	5.055812	10.41603	6.331066	3.947577	6.715316	46.60698	16.33963	40.97341	Fxyd5	GeneID:18301,Genbank:NM_008761.4,MGI:MGI:1201785	FXYD domain-containing ion transport regulator 5, transcript variant 2	GO:0006811,GO:0016020,GO:0016021,GO:0017080,GO:0045296,GO:2000649,GO:0003779,GO:0005216,GO:0005887	ion transport|membrane|integral component of membrane|sodium channel regulator activity|cadherin binding|regulation of sodium ion transmembrane transporter activity|actin binding|ion channel activity|integral component of plasma membrane
NM_008768.2	1.528212	1.313287	1.087346	1.246464	2.901027	3.431516	2.098396	4.51568	9.882578	10.23982	17.43383	Orm1	GeneID:18405,Genbank:NM_008768.2,MGI:MGI:97443	orosomucoid 1	GO:0006953,GO:0002682,GO:0005576,GO:0005615	acute-phase response|regulation of immune system process|extracellular region|extracellular space
NM_008977.3	11.19222	11.35611	11.10432	2.684213	6.89745	3.455297	2.131009	2.511128	20.62833	8.184028	15.21173	Ptpn2	GeneID:19255,Genbank:NM_008977.3,MGI:MGI:97806	protein tyrosine phosphatase, non-receptor type 2, transcript variant 1	GO:0005654,GO:0005737,GO:0005783,GO:0005793,GO:0005829,GO:0005886,GO:0006470,GO:0030217,GO:0030218,GO:0030971,GO:0008285,GO:0035335,GO:0042059,GO:0042532,GO:0070104,GO:0070373,GO:0042593,GO:0097677,GO:0045650,GO:1902202,GO:1902206,GO:1902215,GO:0000122,GO:0004721,GO:1902227,GO:0004725,GO:1902233,GO:0004726,GO:0005178,GO:0005515,GO:0005634,GO:0008286,GO:0010804,GO:0010888,GO:0016020,GO:0016311,GO:…	nucleoplasm|cytoplasm|endoplasmic reticulum|endoplasmic reticulum-Golgi intermediate compartment|cytosol|plasma membrane|protein dephosphorylation|T cell differentiation|erythrocyte differentiation|receptor tyrosine kinase binding|negative regulation of cell proliferation|peptidyl-tyrosine dephosphorylation|negative regulation of epidermal growth factor receptor signaling pathway|negative regulat…	mmu04630	Jak-STAT signaling pathway
NM_008979.2	1.635962	1.556477	1.508724	0.4879666	1.197688	0.6892286	0.2171639	0.5219848	5.916909	1.70548	3.892025	Ptpn22	GeneID:19260,Genbank:NM_008979.2,MGI:MGI:107170	protein tyrosine phosphatase, non-receptor type 22 (lymphoid), transcript variant 1	GO:0005737,GO:0006470,GO:0006914,GO:0009898,GO:0032481,GO:0010507,GO:0032496,GO:0010628,GO:0032720,GO:0032817,GO:0034141,GO:0050868,GO:0034145,GO:0070374,GO:0034157,GO:0070433,GO:0071225,GO:0002230,GO:2000483,GO:0071663,GO:0002376,GO:1900165,GO:0002577,GO:2000566,GO:0002685,GO:0004721,GO:0004725,GO:0005515,GO:0005634,GO:0010629,GO:0016311,GO:0016787,GO:0016791,GO:0017124,GO:0019900,GO:0034165,GO:…	cytoplasm|protein dephosphorylation|autophagy|cytoplasmic side of plasma membrane|positive regulation of type I interferon production|negative regulation of autophagy|response to lipopolysaccharide|positive regulation of gene expression|negative regulation of tumor necrosis factor production|regulation of natural killer cell proliferation|positive regulation of toll-like receptor 3 signaling path…
NM_009008.3	10.80301	10.7239	9.893656	2.410611	5.20229	3.041697	0.7966245	2.219623	18.94485	4.831644	12.69458	Rac2	GeneID:19354,Genbank:NM_009008.3,MGI:MGI:97846	RAS-related C3 botulinum substrate 2	GO:0005737,GO:0005829,GO:0005856,GO:0005884,GO:0005886,GO:0006897,GO:0016477,GO:0006935,GO:0016601,GO:0019887,GO:0007015,GO:0019901,GO:0030027,GO:0030031,GO:0090023,GO:0030036,GO:1902622,GO:1903955,GO:0000166,GO:0000902,GO:0003924,GO:0004871,GO:0005525,GO:0005622,GO:0005635,GO:0007186,GO:0007264,GO:0007266,GO:0008284,GO:0010592,GO:0030838,GO:0031532,GO:0010810,GO:0042129,GO:0016020,GO:0043304,GO:…	cytoplasm|cytosol|cytoskeleton|actin filament|plasma membrane|endocytosis|cell migration|chemotaxis|Rac protein signal transduction|protein kinase regulator activity|actin filament organization|protein kinase binding|lamellipodium|cell projection assembly|positive regulation of neutrophil chemotaxis|actin cytoskeleton organization|regulation of neutrophil migration|positive regulation of protein …	mmu04014,mmu04015,mmu04010,mmu04310,mmu04370,mmu04071,mmu04024,mmu04510,mmu04520,mmu04810,mmu04650,mmu04662,mmu04664,mmu04666,mmu04670,mmu04062,mmu04360,mmu05200,mmu05231,mmu05210,mmu05212,mmu05418,mmu05416	Ras signaling pathway|Rap1 signaling pathway|MAPK signaling pathway|Wnt signaling pathway|VEGF signaling pathway|Sphingolipid signaling pathway|cAMP signaling pathway|Focal adhesion|Adherens junction|Regulation of actin cytoskeleton|Natural killer cell mediated cytotoxicity|B cell receptor signaling pathway|Fc epsilon RI signaling pathway|Fc gamma R-mediated phagocytosis|Leukocyte transendothelia…
NM_009009.4	3.65025	3.988308	5.339371	1.730165	3.406551	1.661487	0.9002543	1.045571	6.16457	2.179876	3.362826	Rad21	GeneID:19357,Genbank:NM_009009.4,MGI:MGI:108016	RAD21 cohesin complex component	GO:0045876,GO:0007049,GO:0000794,GO:0051301,GO:0007059,GO:0000798,GO:0071168,GO:0007062,GO:0001228,GO:0003682,GO:0005515,GO:0005634,GO:0005654,GO:0008278,GO:0005694,GO:0006281,GO:0010972,GO:0006302,GO:0016363,GO:0006357,GO:0000228,GO:0044877,GO:0006915,GO:0000775,GO:0045841,GO:0006974,GO:0000785	positive regulation of sister chromatid cohesion|cell cycle|condensed nuclear chromosome|cell division|chromosome segregation|nuclear cohesin complex|protein localization to chromatin|sister chromatid cohesion|transcriptional activator activity, RNA polymerase II transcription regulatory region sequence-specific DNA binding|chromatin binding|protein binding|nucleus|nucleoplasm|cohesin complex|chr…	mmu04110	Cell cycle
NM_009011.4	34.66016	36.32311	35.30264	7.701512	17.2913	10.6258	4.525257	7.94643	44.84248	21.38927	43.19092	Rad23b	GeneID:19359,Genbank:NM_009011.4,MGI:MGI:105128	RAD23 homolog B, nucleotide excision repair protein	GO:0005515,GO:0005634,GO:0005654,GO:0005737,GO:0005829,GO:0006281,GO:0006289,GO:0006974,GO:0007283,GO:0031593,GO:0032434,GO:0000502,GO:0043161,GO:0000715,GO:0071942,GO:0003684	protein binding|nucleus|nucleoplasm|cytoplasm|cytosol|DNA repair|nucleotide-excision repair|cellular response to DNA damage stimulus|spermatogenesis|polyubiquitin modification-dependent protein binding|regulation of proteasomal ubiquitin-dependent protein catabolic process|proteasome complex|proteasome-mediated ubiquitin-dependent protein catabolic process|nucleotide-excision repair, DNA damage r…	mmu04141,mmu03420	Protein processing in endoplasmic reticulum|Nucleotide excision repair
NM_009083.4	22.11947	14.63596	22.48924	17.51577	36.51928	20.59135	7.694035	14.83458	45.56263	33.41403	48.74896	Rpl30	GeneID:19946,Genbank:NM_009083.4,MGI:MGI:98037	ribosomal protein L30, transcript variant 1	GO:0003735,GO:0005622,GO:0005634,GO:0005840,GO:0006412,GO:0022625,GO:0031640,GO:0035368,GO:0042788,GO:0050829,GO:0002181,GO:0061844,GO:0003723	structural constituent of ribosome|intracellular|nucleus|ribosome|translation|cytosolic large ribosomal subunit|killing of cells of other organism|selenocysteine insertion sequence binding|polysomal ribosome|defense response to Gram-negative bacterium|cytoplasmic translation|antimicrobial humoral immune response mediated by antimicrobial peptide|RNA binding	mmu03010	Ribosome
NM_009099.2	4.511858	6.609915	5.910353	2.762347	6.236557	5.039112	4.10737	6.328298	69.55329	19.18461	42.85933	Trim30a	GeneID:20128,Genbank:NM_009099.2,MGI:MGI:98178	tripartite motif-containing 30A	GO:0051607,GO:0005634,GO:0051865,GO:0005737,GO:1900226,GO:0006351,GO:0006355,GO:0006914,GO:0008270,GO:0032715,GO:2000378,GO:0032720,GO:0034122,GO:0045087,GO:0045732,GO:0003677,GO:0046598,GO:0004842,GO:0046872,GO:0005622	defense response to virus|nucleus|protein autoubiquitination|cytoplasm|negative regulation of NLRP3 inflammasome complex assembly|transcription, DNA-templated|regulation of transcription, DNA-templated|autophagy|zinc ion binding|negative regulation of interleukin-6 production|negative regulation of reactive oxygen species metabolic process|negative regulation of tumor necrosis factor production|n…
NM_009104.2	2.138072	2.431203	2.165201	1.445205	2.426801	1.489529	1.130694	1.626188	5.676478	2.715015	6.713885	Rrm2	GeneID:20135,Genbank:NM_009104.2,MGI:MGI:98181	ribonucleotide reductase M2	GO:0016491,GO:0004748,GO:0042803,GO:0005515,GO:0005635,GO:0005737,GO:0005829,GO:0005971,GO:0046872,GO:0051259,GO:0006260,GO:0051290,GO:0008199,GO:0009262,GO:0055114,GO:0009263	oxidoreductase activity|ribonucleoside-diphosphate reductase activity, thioredoxin disulfide as acceptor|protein homodimerization activity|protein binding|nuclear envelope|cytoplasm|cytosol|ribonucleoside-diphosphate reductase complex|metal ion binding|protein complex oligomerization|DNA replication|protein heterotetramerization|ferric iron binding|deoxyribonucleotide metabolic process|oxidation-…	mmu00230,mmu00240,mmu00480,mmu00983,mmu04115	Purine metabolism|Pyrimidine metabolism|Glutathione metabolism|Drug metabolism - other enzymes|p53 signaling pathway
NM_009192.3	4.221232	6.295673	4.558386	1.167258	2.888539	1.614364	0.7224104	0.9188142	7.316995	2.689843	8.683529	Sla	GeneID:20491,Genbank:NM_009192.3,MGI:MGI:104295	src-like adaptor, transcript variant 2	GO:0005515,GO:0005737,GO:0005768,GO:0007169,GO:0009966,GO:0016477,GO:0030154,GO:0031234,GO:0038083,GO:0042127,GO:0045087,GO:0004715,GO:0005070,GO:0005102	protein binding|cytoplasm|endosome|transmembrane receptor protein tyrosine kinase signaling pathway|regulation of signal transduction|cell migration|cell differentiation|extrinsic component of cytoplasmic side of plasma membrane|peptidyl-tyrosine autophosphorylation|regulation of cell proliferation|innate immune response|non-membrane spanning protein tyrosine kinase activity|SH3/SH2 adaptor activ…
NM_009252.2	3.291283	2.844246	4.225153	0.9596721	2.191861	2.463176	5.797385	10.12833	101.2143	43.90343	120.0101	Serpina3n	GeneID:20716,Genbank:NM_009252.2,MGI:MGI:105045	serine (or cysteine) peptidase inhibitor, clade A, member 3N	GO:0005615,GO:0006953,GO:0010466,GO:0010951,GO:0030414,GO:0034097,GO:0043434,GO:0004867,GO:0005576	extracellular space|acute-phase response|negative regulation of peptidase activity|negative regulation of endopeptidase activity|peptidase inhibitor activity|response to cytokine|response to peptide hormone|serine-type endopeptidase inhibitor activity|extracellular region
NM_009256.3	17.90165	20.91332	19.10556	8.923105	15.73735	14.10068	4.284613	9.441041	25.74734	13.76274	21.92218	Serpinb9	GeneID:20723,Genbank:NM_009256.3,MGI:MGI:106603	serine (or cysteine) peptidase inhibitor, clade B, member 9	GO:0043027,GO:0005829,GO:0004867,GO:0043066,GO:0006955,GO:0009617,GO:0070233,GO:0005515,GO:0005615,GO:0005622,GO:0010628,GO:0005634,GO:0010951,GO:0005654,GO:0005737,GO:0033668,GO:0001913,GO:0042270,GO:0002020,GO:0042742,GO:0005794,GO:0002438	cysteine-type endopeptidase inhibitor activity involved in apoptotic process|cytosol|serine-type endopeptidase inhibitor activity|negative regulation of apoptotic process|immune response|response to bacterium|negative regulation of T cell apoptotic process|protein binding|extracellular space|intracellular|positive regulation of gene expression|nucleus|negative regulation of endopeptidase activity…	mmu05146	Amoebiasis
NM_009263.3	9.524772	16.24194	14.42719	4.094422	6.847396	3.929951	5.611745	4.287457	13.70222	8.334117	21.59779	Spp1	GeneID:20750,Genbank:NM_009263.3,MGI:MGI:98389	secreted phosphoprotein 1, transcript variant 4	GO:0048471,GO:0031214,GO:0005125,GO:0048545,GO:0031982,GO:0005576,GO:0050840,GO:0033280,GO:0005615,GO:0005737,GO:0005794,GO:0006710,GO:0042995,GO:0007155,GO:0071394,GO:0043066,GO:0071498,GO:0045177,GO:0010033,GO:1990830,GO:0045780,GO:0010811,GO:0001503,GO:2000866,GO:0030593,GO:0001649,GO:0045893	perinuclear region of cytoplasm|biomineral tissue development|cytokine activity|response to steroid hormone|vesicle|extracellular region|extracellular matrix binding|response to vitamin D|extracellular space|cytoplasm|Golgi apparatus|androgen catabolic process|cell projection|cell adhesion|cellular response to testosterone stimulus|negative regulation of apoptotic process|cellular response to flu…	mmu04371,mmu04151,mmu04512,mmu04510,mmu04620,mmu05165	Apelin signaling pathway|PI3K-Akt signaling pathway|ECM-receptor interaction|Focal adhesion|Toll-like receptor signaling pathway|Human papillomavirus infection
NM_009279.3	13.93259	26.11816	21.00973	5.943675	9.867829	7.313652	4.118239	6.926328	27.08407	13.29845	35.96381	Ssr4	GeneID:20832,Genbank:NM_009279.3,MGI:MGI:1099464	signal sequence receptor, delta, transcript variant 2	GO:0008150,GO:0016020,GO:0016021,GO:0003674,GO:0005783,GO:0005784	biological_process|membrane|integral component of membrane|molecular_function|endoplasmic reticulum|Sec61 translocon complex	mmu04141	Protein processing in endoplasmic reticulum
NM_009283.4	4.451503	5.820908	4.58335	1.372896	5.37135	1.749351	0.6548392	1.253445	13.85237	4.525102	10.01507	Stat1	GeneID:20846,Genbank:NM_009283.4,MGI:MGI:103063	signal transducer and activator of transcription 1, transcript variant 2	GO:0003700,GO:0004871,GO:0005164,GO:0005515,GO:0005634,GO:0008284,GO:0009612,GO:0005654,GO:0009617,GO:0005730,GO:0010742,GO:0016525,GO:0019221,GO:0019899,GO:0035257,GO:0030424,GO:0035456,GO:0030425,GO:0035458,GO:0031663,GO:0042393,GO:0042493,GO:0042802,GO:0042803,GO:0000790,GO:0051607,GO:0043124,GO:0000978,GO:0051721,GO:0043330,GO:0000979,GO:0051770,GO:0043434,GO:0000983,GO:0060333,GO:0001047,GO:…	DNA binding transcription factor activity|signal transducer activity|tumor necrosis factor receptor binding|protein binding|nucleus|positive regulation of cell proliferation|response to mechanical stimulus|nucleoplasm|response to bacterium|nucleolus|macrophage derived foam cell differentiation|negative regulation of angiogenesis|cytokine-mediated signaling pathway|enzyme binding|nuclear hormone r…	mmu04630,mmu04217,mmu04620,mmu04621,mmu04625,mmu04658,mmu04659,mmu04062,mmu04917,mmu04919,mmu04380,mmu05200,mmu05212,mmu05321,mmu04933,mmu05152,mmu05162,mmu05164,mmu05161,mmu05160,mmu05168,mmu05167,mmu05165,mmu05145,mmu05140	Jak-STAT signaling pathway|Necroptosis|Toll-like receptor signaling pathway|NOD-like receptor signaling pathway|C-type lectin receptor signaling pathway|Th1 and Th2 cell differentiation|Th17 cell differentiation|Chemokine signaling pathway|Prolactin signaling pathway|Thyroid hormone signaling pathway|Osteoclast differentiation|Pathways in cancer|Pancreatic cancer|Inflammatiory bowel disease (IBD)…
NM_009369.4	13.23156	15.25456	14.23042	4.52025	7.200317	4.658919	4.201352	5.910363	89.50413	20.38795	55.79591	Tgfbi	GeneID:21810,Genbank:NM_009369.4,MGI:MGI:99959	transforming growth factor, beta induced	GO:0031012,GO:0005578,GO:0050839,GO:0050840,GO:0005604,GO:0005615,GO:0005802,GO:0007155,GO:0008283,GO:0030198,GO:0005178,GO:0005518,GO:0005576	extracellular matrix|proteinaceous extracellular matrix|cell adhesion molecule binding|extracellular matrix binding|basement membrane|extracellular space|trans-Golgi network|cell adhesion|cell proliferation|extracellular matrix organization|integrin binding|collagen binding|extracellular region
NM_009584.4	7.180216	10.00585	9.005313	1.857896	5.263459	2.822062	1.298723	2.167733	12.97824	3.632354	8.66191	Dnajc2	GeneID:22791,Genbank:NM_009584.4,MGI:MGI:99470	DnaJ heat shock protein family (Hsp40) member C2	GO:2000279,GO:0005634,GO:0005737,GO:0005829,GO:0006260,GO:0006325,GO:0006351,GO:0006355,GO:0030308,GO:0030544,GO:0031965,GO:0042393,GO:0003677,GO:0045893,GO:0003682,GO:0061649,GO:0005515	negative regulation of DNA biosynthetic process|nucleus|cytoplasm|cytosol|DNA replication|chromatin organization|transcription, DNA-templated|regulation of transcription, DNA-templated|negative regulation of cell growth|Hsp70 protein binding|nuclear membrane|histone binding|DNA binding|positive regulation of transcription, DNA-templated|chromatin binding|ubiquitin modification-dependent histone b…
NM_009663.2	18.25605	26.01384	22.09035	5.417314	9.906549	6.525944	3.081923	4.764573	46.83205	16.50883	39.36925	Alox5ap	GeneID:11690,Genbank:NM_009663.2,MGI:MGI:107505	arachidonate 5-lipoxygenase activating protein, transcript variant 1	GO:0019899,GO:0006691,GO:0004364,GO:0031965,GO:0008047,GO:0042803,GO:0016020,GO:0004464,GO:0046982,GO:0004602,GO:0005515,GO:0016021,GO:0005634,GO:0047485,GO:0019370,GO:0005635,GO:0050544,GO:0070207,GO:0005783,GO:0002540,GO:0071277,GO:0002675,GO:0019372,GO:0005829,GO:0004051	enzyme binding|leukotriene metabolic process|glutathione transferase activity|nuclear membrane|enzyme activator activity|protein homodimerization activity|membrane|leukotriene-C4 synthase activity|protein heterodimerization activity|glutathione peroxidase activity|protein binding|integral component of membrane|nucleus|protein N-terminus binding|leukotriene biosynthetic process|nuclear envelope|ar…	mmu04664	Fc epsilon RI signaling pathway
NM_009674.3	2.155873	2.480491	1.017102	0.3693767	1.534996	1.048839	0.3099855	0.8798599	2.08854	1.147136	2.598202	Anxa7	GeneID:11750,Genbank:NM_009674.3,MGI:MGI:88031	annexin A7, transcript variant 1	GO:0009992,GO:0005544,GO:0010629,GO:0005634,GO:0014070,GO:0005635,GO:0005789,GO:0005829,GO:0005886,GO:0031982,GO:0006874,GO:0042584,GO:0006914,GO:0048306,GO:0007599,GO:0051592,GO:0008283,GO:0005178,GO:0061025,GO:0008360,GO:0005509,GO:0009651,GO:0005515	cellular water homeostasis|calcium-dependent phospholipid binding|negative regulation of gene expression|nucleus|response to organic cyclic compound|nuclear envelope|endoplasmic reticulum membrane|cytosol|plasma membrane|vesicle|cellular calcium ion homeostasis|chromaffin granule membrane|autophagy|calcium-dependent protein binding|hemostasis|response to calcium ion|cell proliferation|integrin bi…
NM_009689.2	1.861266	0.996503	0.3522745	1.091852	1.647611	1.351645	0.590623	0.4301724	4.808096	1.315485	3.999367	Birc5	GeneID:11799,Genbank:NM_009689.2,MGI:MGI:1203517	baculoviral IAP repeat-containing 5, transcript variant 1	GO:0005515,GO:0005634,GO:0005694,GO:0005737,GO:0005814,GO:0008017,GO:0005829,GO:0008270,GO:0005856,GO:0008536,GO:0005874,GO:0009790,GO:0009966,GO:0010466,GO:0015631,GO:0043066,GO:0016324,GO:0043154,GO:0019899,GO:0043524,GO:0030414,GO:0045787,GO:0045892,GO:0045931,GO:0046872,GO:0000086,GO:0046982,GO:0000226,GO:0048037,GO:0000228,GO:0051087,GO:0000281,GO:0000775,GO:0000776,GO:0000777,GO:0004842,GO:…	protein binding|nucleus|chromosome|cytoplasm|centriole|microtubule binding|cytosol|zinc ion binding|cytoskeleton|Ran GTPase binding|microtubule|embryo development|regulation of signal transduction|negative regulation of peptidase activity|tubulin binding|negative regulation of apoptotic process|apical plasma membrane|negative regulation of cysteine-type endopeptidase activity involved in apoptoti…	mmu04390,mmu04210,mmu04215,mmu05200,mmu05210,mmu05161,mmu01524	Hippo signaling pathway|Apoptosis|Apoptosis - multiple species|Pathways in cancer|Colorectal cancer|Hepatitis B|Platinum drug resistance
NM_009735.3	902.7699	1059.319	851.9455	1013.301	1408.744	1042.233	623.3664	946.1604	5412.768	2578.992	4820.427	B2m	GeneID:12010,Genbank:NM_009735.3,MGI:MGI:88127	beta-2 microglobulin	GO:1904437,GO:0045646,GO:0009897,GO:0002474,GO:1990712,GO:0048260,GO:0010977,GO:0002481,GO:0055072,GO:0019885,GO:0002726,GO:0071281,GO:0005515,GO:0005576,GO:0005615,GO:0032092,GO:0005794,GO:0071283,GO:0033077,GO:0005829,GO:1900121,GO:0033216,GO:0005886,GO:1900122,GO:0042026,GO:0006826,GO:0001916,GO:1900390,GO:0042612,GO:0006955,GO:0002237,GO:1904434,GO:0042802,GO:0006968,GO:0002376	positive regulation of transferrin receptor binding|regulation of erythrocyte differentiation|external side of plasma membrane|antigen processing and presentation of peptide antigen via MHC class I|HFE-transferrin receptor complex|positive regulation of receptor-mediated endocytosis|negative regulation of neuron projection development|antigen processing and presentation of exogenous protein antig…	mmu04612	Antigen processing and presentation
NM_009764.3	0.2543347	0.41767	0.331623	0.1742822	0.2514381	0.2496353	0.1242981	0.09141413	0.947486	0.330385	0.6065607	Brca1	GeneID:12189,Genbank:NM_009764.3,MGI:MGI:104537	breast cancer 1, early onset	GO:0003723,GO:0004842,GO:0005634,GO:0005694,GO:0005737,GO:0006629,GO:0005759,GO:0006631,GO:0005813,GO:0006633,GO:0005886,GO:0006974,GO:0007049,GO:0007059,GO:0007098,GO:0031625,GO:0008270,GO:0032991,GO:0008630,GO:0033147,GO:0009048,GO:0033160,GO:0035066,GO:0000724,GO:0045766,GO:0035067,GO:0045892,GO:0000793,GO:0045893,GO:0042127,GO:0000794,GO:0045944,GO:0000800,GO:0001105,GO:0003677,GO:0046872,GO:…	RNA binding|ubiquitin-protein transferase activity|nucleus|chromosome|cytoplasm|lipid metabolic process|mitochondrial matrix|fatty acid metabolic process|centrosome|fatty acid biosynthetic process|plasma membrane|cellular response to DNA damage stimulus|cell cycle|chromosome segregation|centrosome cycle|ubiquitin protein ligase binding|zinc ion binding|protein-containing complex|intrinsic apoptot…	mmu04120,mmu03440,mmu03460,mmu04151,mmu05206,mmu05224,mmu01524	Ubiquitin mediated proteolysis|Homologous recombination|Fanconi anemia pathway|PI3K-Akt signaling pathway|MicroRNAs in cancer|Breast cancer|Platinum drug resistance
NM_009776.3	64.18995	79.59986	70.46406	34.13345	52.51305	40.95852	23.42822	42.10651	350.5355	129.0916	244.0445	Serping1	GeneID:12258,Genbank:NM_009776.3,MGI:MGI:894696	serine (or cysteine) peptidase inhibitor, clade G, member 1	GO:0030414,GO:0004867,GO:0042730,GO:0045087,GO:0005576,GO:0005615,GO:0045916,GO:0006958,GO:0007596,GO:0007599,GO:0010466,GO:0001848,GO:0010951,GO:0001869,GO:0030193,GO:0002376	peptidase inhibitor activity|serine-type endopeptidase inhibitor activity|fibrinolysis|innate immune response|extracellular region|extracellular space|negative regulation of complement activation|complement activation, classical pathway|blood coagulation|hemostasis|negative regulation of peptidase activity|complement binding|negative regulation of endopeptidase activity|negative regulation of com…	mmu04610,mmu05133	Complement and coagulation cascades|Pertussis
NM_009777.2	8.946707	9.178483	14.25709	3.58142	6.305572	5.340063	2.691167	4.483763	36.90001	8.728895	30.64334	C1qb	GeneID:12260,Genbank:NM_009777.2,MGI:MGI:88224	complement component 1, q subcomponent, beta polypeptide	GO:0005602,GO:0005615,GO:0006958,GO:0042803,GO:0045087,GO:0048839,GO:0002376,GO:0005576,GO:0005581	complement component C1 complex|extracellular space|complement activation, classical pathway|protein homodimerization activity|innate immune response|inner ear development|immune system process|extracellular region|collagen trimer	mmu04610,mmu05322,mmu05020,mmu05133,mmu05150,mmu05142	Complement and coagulation cascades|Systemic lupus erythematosus|Prion diseases|Pertussis|Staphylococcus aureus infection|Chagas disease (American trypanosomiasis)
NM_009778.3	95.92487	133.4503	126.5115	26.19752	54.73995	32.71428	12.90482	19.80484	234.1307	78.24317	138.077	C3	GeneID:12266,Genbank:NM_009778.3,MGI:MGI:88227	complement component 3	GO:2000427,GO:0045087,GO:0006958,GO:0002376,GO:0045745,GO:0007596,GO:0004866,GO:0045766,GO:0008289,GO:0005515,GO:0048037,GO:0005576,GO:0005615,GO:0006629,GO:0010575,GO:0006631,GO:0048639,GO:0010828,GO:0006911,GO:0050766,GO:0010866,GO:0006954,GO:0070374,GO:0010884,GO:0006956,GO:0001798,GO:0097242,GO:0031715,GO:0001934,GO:0032991,GO:0006957,GO:0001970	positive regulation of apoptotic cell clearance|innate immune response|complement activation, classical pathway|immune system process|positive regulation of G-protein coupled receptor protein signaling pathway|blood coagulation|endopeptidase inhibitor activity|positive regulation of angiogenesis|lipid binding|protein binding|cofactor binding|extracellular region|extracellular space|lipid metaboli…	mmu04145,mmu04610,mmu05203,mmu05322,mmu05133,mmu05134,mmu05150,mmu05152,mmu05168,mmu05167,mmu05140,mmu05142	Phagosome|Complement and coagulation cascades|Viral carcinogenesis|Systemic lupus erythematosus|Pertussis|Legionellosis|Staphylococcus aureus infection|Tuberculosis|Herpes simplex infection|Kaposi's sarcoma-associated herpesvirus infection|Leishmaniasis|Chagas disease (American trypanosomiasis)
NM_009786.2	16.53575	17.32452	18.14284	5.379197	12.37041	7.367485	4.056189	7.550889	26.64998	12.52039	27.34423	Cacybp	GeneID:12301,Genbank:NM_009786.2,MGI:MGI:1270839	calcyclin binding protein	GO:0044297,GO:0005641,GO:0045740,GO:0005654,GO:0055007,GO:0005737,GO:0005829,GO:0007507,GO:0019005,GO:0060416,GO:0019219,GO:0060548,GO:0019904,GO:1990830,GO:0030877,GO:0031625,GO:0005515,GO:0042803,GO:0005634,GO:0043005	cell body|nuclear envelope lumen|positive regulation of DNA replication|nucleoplasm|cardiac muscle cell differentiation|cytoplasm|cytosol|heart development|SCF ubiquitin ligase complex|response to growth hormone|regulation of nucleobase-containing compound metabolic process|negative regulation of cell death|protein domain specific binding|cellular response to leukemia inhibitory factor|beta-caten…	mmu04310	Wnt signaling pathway
NM_009791.4	0.7292091	0.6004995	0.3826663	0.2658682	0.52976	0.2849282	0.1014778	0.1513549	0.8214005	0.2551529	0.6318877	Aspm	GeneID:12316,Genbank:NM_009791.4,MGI:MGI:1334448	asp (abnormal spindle)-like, microcephaly associated (Drosophila)	GO:0097150,GO:0048477,GO:0016324,GO:0002052,GO:0097431,GO:0048589,GO:0019901,GO:0051301,GO:0021873,GO:0005516,GO:0051445,GO:0005634,GO:0005737,GO:0005813,GO:0005856,GO:0021987,GO:0005874,GO:0051653,GO:0030496,GO:0007049,GO:0051661,GO:0007051,GO:0072687,GO:0036449,GO:0007283,GO:0000922,GO:0090263,GO:0045665,GO:0007420,GO:0001764,GO:0090306,GO:0045769,GO:0008584	neuronal stem cell population maintenance|oogenesis|apical plasma membrane|positive regulation of neuroblast proliferation|mitotic spindle pole|developmental growth|protein kinase binding|cell division|forebrain neuroblast division|calmodulin binding|regulation of meiotic cell cycle|nucleus|cytoplasm|centrosome|cytoskeleton|cerebral cortex development|microtubule|spindle localization|midbody|cell…
NM_009807.2	4.144926	4.473974	5.228918	2.594598	4.493879	2.894029	1.353158	1.851261	15.25997	6.080905	10.83949	Casp1	GeneID:12362,Genbank:NM_009807.2,MGI:MGI:96544	caspase 1	GO:0005634,GO:0005737,GO:0006508,GO:0006915,GO:0032496,GO:0006919,GO:0007520,GO:0032611,GO:0007613,GO:0032991,GO:0033198,GO:0042493,GO:0042802,GO:0050727,GO:0042981,GO:0043005,GO:0051882,GO:0043065,GO:0060081,GO:0070269,GO:0071222,GO:0071310,GO:0001666,GO:0097194,GO:0071346,GO:0097199,GO:0072557,GO:0001774,GO:0097200,GO:0004175,GO:0004197,GO:0097300,GO:1901998,GO:1903265,GO:0005515,GO:0005576,GO:…	nucleus|cytoplasm|proteolysis|apoptotic process|response to lipopolysaccharide|activation of cysteine-type endopeptidase activity involved in apoptotic process|myoblast fusion|interleukin-1 beta production|memory|protein-containing complex|response to ATP|response to drug|identical protein binding|regulation of inflammatory response|regulation of apoptotic process|neuron projection|mitochondrial …	mmu04217,mmu04621,mmu04623,mmu04625,mmu05014,mmu05132,mmu05133,mmu05134,mmu05164	Necroptosis|NOD-like receptor signaling pathway|Cytosolic DNA-sensing pathway|C-type lectin receptor signaling pathway|Amyotrophic lateral sclerosis (ALS)|Salmonella infection|Pertussis|Legionellosis|Influenza A
NM_009808.4	6.585468	8.24539	6.653634	2.466178	4.817264	3.797293	1.935543	3.29914	18.28173	7.865921	13.47239	Casp12	GeneID:12364,Genbank:NM_009808.4,MGI:MGI:1312922	caspase 12	GO:0005829,GO:0006508,GO:0006915,GO:0006919,GO:0008233,GO:0072557,GO:0008234,GO:0072559,GO:0016540,GO:0097153,GO:0016787,GO:0097169,GO:0097193,GO:0097194,GO:0097199,GO:0097200,GO:0002020,GO:0004175,GO:0004197,GO:0005515,GO:0005634,GO:0005737,GO:0005783,GO:0030968,GO:0042981,GO:0043065,GO:0043231,GO:0043280,GO:0050727,GO:0070059,GO:0097264	cytosol|proteolysis|apoptotic process|activation of cysteine-type endopeptidase activity involved in apoptotic process|peptidase activity|IPAF inflammasome complex|cysteine-type peptidase activity|NLRP3 inflammasome complex|protein autoprocessing|cysteine-type endopeptidase activity involved in apoptotic process|hydrolase activity|AIM2 inflammasome complex|intrinsic apoptotic signaling pathway|ex…	mmu04141,mmu04210,mmu04621,mmu05010,mmu05014,mmu05020,mmu05161	Protein processing in endoplasmic reticulum|Apoptosis|NOD-like receptor signaling pathway|Alzheimer's disease|Amyotrophic lateral sclerosis (ALS)|Prion diseases|Hepatitis B
NM_009840.3	41.94819	46.0198	42.94586	10.88778	22.9299	15.11806	6.812047	9.266539	49.87563	22.59778	42.94426	Cct8	GeneID:12469,Genbank:NM_009840.3,MGI:MGI:107183	chaperonin containing Tcp1, subunit 8 (theta)	GO:0051082,GO:0007339,GO:0005524,GO:0061077,GO:0032212,GO:0005654,GO:1901998,GO:0042995,GO:0005737,GO:1904851,GO:0005813,GO:0005829,GO:0005832,GO:0044183,GO:1904871,GO:0044297,GO:0005856,GO:1904874,GO:0045111,GO:0005874,GO:0045296,GO:0005929,GO:0000166,GO:0046931,GO:0006457,GO:0002199,GO:0050821,GO:0006458,GO:0005515	unfolded protein binding|binding of sperm to zona pellucida|ATP binding|chaperone-mediated protein folding|positive regulation of telomere maintenance via telomerase|nucleoplasm|toxin transport|cell projection|cytoplasm|positive regulation of establishment of protein localization to telomere|centrosome|cytosol|chaperonin-containing T-complex|protein binding involved in protein folding|positive re…
NM_009982.5	28.11479	32.68467	36.77475	9.610329	15.40446	9.78328	5.6787	7.921332	47.91396	18.69195	38.82673	Ctsc	GeneID:13032,Genbank:NM_009982.5,MGI:MGI:109553	cathepsin C, transcript variant 1	GO:2001235,GO:0016787,GO:0005615,GO:0019902,GO:0005654,GO:0031404,GO:0005764,GO:0005783,GO:0005794,GO:0005813,GO:0042802,GO:0006508,GO:0043231,GO:0043621,GO:0008233,GO:0051087,GO:0008234,GO:0001913,GO:0051603,GO:0010033,GO:0004197,GO:1903052,GO:0016505,GO:0004252	positive regulation of apoptotic signaling pathway|hydrolase activity|extracellular space|phosphatase binding|nucleoplasm|chloride ion binding|lysosome|endoplasmic reticulum|Golgi apparatus|centrosome|identical protein binding|proteolysis|intracellular membrane-bounded organelle|protein self-association|peptidase activity|chaperone binding|cysteine-type peptidase activity|T cell mediated cytotoxi…	mmu04142,mmu04210	Lysosome|Apoptosis
NM_010156.3	24.87808	27.29711	24.02745	6.603791	14.57963	9.261571	4.690727	5.217121	78.16554	23.1337	51.01787	Samd9l	GeneID:209086,Genbank:NM_010156.3,MGI:MGI:1343184	sterile alpha motif domain containing 9-like	GO:0005769,GO:0017145,GO:0034058,GO:0035726,GO:0042176,GO:0048536,GO:0002244,GO:0005515,GO:0005737	early endosome|stem cell division|endosomal vesicle fusion|common myeloid progenitor cell proliferation|regulation of protein catabolic process|spleen development|hematopoietic progenitor cell differentiation|protein binding|cytoplasm
NM_010185.4	36.57348	38.77528	39.45682	11.46378	20.12661	14.08903	7.509095	12.80037	226.0611	50.92484	161.3942	Fcer1g	GeneID:14127,Genbank:NM_010185.4,MGI:MGI:95496	Fc receptor, IgE, high affinity I, gamma polypeptide	GO:0002554,GO:0004888,GO:0005515,GO:0005886,GO:0005887,GO:0006911,GO:0016064,GO:0007165,GO:0019767,GO:0007166,GO:0019863,GO:0032760,GO:0019864,GO:0032765,GO:0032998,GO:0033026,GO:0001798,GO:0045087,GO:0001805,GO:0045121,GO:0038094,GO:0001812,GO:0045576,GO:0002283,GO:0050766,GO:0002292,GO:0050776,GO:0002431,GO:0050778,GO:0051260,GO:0071404,GO:0007229,GO:0009897,GO:0009986,GO:0010543,GO:0019886,GO:…	serotonin secretion by platelet|transmembrane signaling receptor activity|protein binding|plasma membrane|integral component of plasma membrane|phagocytosis, engulfment|immunoglobulin mediated immune response|signal transduction|IgE receptor activity|cell surface receptor signaling pathway|IgE binding|positive regulation of tumor necrosis factor production|IgG binding|positive regulation of mast …	mmu04072,mmu04071,mmu04611,mmu04625,mmu04650,mmu04664,mmu05310,mmu05152	Phospholipase D signaling pathway|Sphingolipid signaling pathway|Platelet activation|C-type lectin receptor signaling pathway|Natural killer cell mediated cytotoxicity|Fc epsilon RI signaling pathway|Asthma|Tuberculosis
NM_010259.2	10.62239	10.99402	8.772575	3.59522	7.127878	5.42778	4.059699	10.27078	123.7925	31.93166	80.27471	Gbp2b	GeneID:14468,Genbank:NM_010259.2,MGI:MGI:95666	guanylate binding protein 2b	GO:0050830,GO:0005525,GO:0005576,GO:0051607,GO:0005737,GO:0005794,GO:0005886,GO:0016020,GO:0016787,GO:0071346,GO:0019002,GO:0020005,GO:0031410,GO:0035458,GO:0000166,GO:0042832,GO:0002376,GO:0044406,GO:0003924	defense response to Gram-positive bacterium|GTP binding|extracellular region|defense response to virus|cytoplasm|Golgi apparatus|plasma membrane|membrane|hydrolase activity|cellular response to interferon-gamma|GMP binding|symbiont-containing vacuole membrane|cytoplasmic vesicle|cellular response to interferon-beta|nucleotide binding|defense response to protozoan|immune system process|adhesion of…	mmu04621	NOD-like receptor signaling pathway
NM_010260.1	27.11666	32.11944	27.45475	11.15827	21.48917	14.90148	10.07659	20.78063	260.2534	71.84084	196.4992	Gbp2	GeneID:14469,Genbank:NM_010260.1,MGI:MGI:102772	guanylate binding protein 2	GO:0071222,GO:0005654,GO:0071346,GO:0005737,GO:0005794,GO:0005829,GO:0015629,GO:0016020,GO:0016787,GO:0020005,GO:0031410,GO:0035458,GO:0042832,GO:0000166,GO:0044406,GO:0003924,GO:0050830,GO:0005525	cellular response to lipopolysaccharide|nucleoplasm|cellular response to interferon-gamma|cytoplasm|Golgi apparatus|cytosol|actin cytoskeleton|membrane|hydrolase activity|symbiont-containing vacuole membrane|cytoplasmic vesicle|cellular response to interferon-beta|defense response to protozoan|nucleotide binding|adhesion of symbiont to host|GTPase activity|defense response to Gram-positive bacter…	mmu04621	NOD-like receptor signaling pathway
NM_010370.2	31.08985	20.9091	17.81792	7.365051	14.43164	14.07042	4.332054	8.554549	91.16751	34.34574	72.42106	Gzma	GeneID:14938,Genbank:NM_010370.2,MGI:MGI:109266	granzyme A	GO:0051354,GO:0006508,GO:0051603,GO:0006915,GO:0008233,GO:0008236,GO:0016787,GO:0019835,GO:0030141,GO:0032078,GO:0042803,GO:0043065,GO:0004252,GO:0043392,GO:0005576,GO:0005634	negative regulation of oxidoreductase activity|proteolysis|proteolysis involved in cellular protein catabolic process|apoptotic process|peptidase activity|serine-type peptidase activity|hydrolase activity|cytolysis|secretory granule|negative regulation of endodeoxyribonuclease activity|protein homodimerization activity|positive regulation of apoptotic process|serine-type endopeptidase activity|ne…	mmu04080	Neuroactive ligand-receptor interaction
NM_010394.4	1.12369	3.346503	2.250951	1.512162	3.668406	3.260267	1.186881	1.149172	23.52202	5.987221	18.56457	H2-Q7	GeneID:15018,Genbank:NM_010394.4,MGI:MGI:95936	histocompatibility 2, Q region locus 7, transcript variant 1	GO:0042608,GO:0005102,GO:0042612,GO:0005783,GO:0046977,GO:0005794,GO:0005797,GO:0005886,GO:0007566,GO:0009986,GO:0046982,GO:0016020,GO:0070971,GO:0016021,GO:0071346,GO:0030881,GO:0042277,GO:0002376,GO:0042605,GO:0002474	T cell receptor binding|signaling receptor binding|MHC class I protein complex|endoplasmic reticulum|TAP binding|Golgi apparatus|Golgi medial cisterna|plasma membrane|embryo implantation|cell surface|protein heterodimerization activity|membrane|endoplasmic reticulum exit site|integral component of membrane|cellular response to interferon-gamma|beta-2-microglobulin binding|peptide binding|immune s…	mmu04514,mmu04144,mmu04145,mmu04218,mmu04650,mmu04612,mmu05203,mmu05320,mmu05330,mmu05332,mmu05416,mmu04940,mmu05166,mmu05168,mmu05167,mmu05169,mmu05165	Cell adhesion molecules (CAMs)|Endocytosis|Phagosome|Cellular senescence|Natural killer cell mediated cytotoxicity|Antigen processing and presentation|Viral carcinogenesis|Autoimmune thyroid disease|Allograft rejection|Graft-versus-host disease|Viral myocarditis|Type I diabetes mellitus|HTLV-I infection|Herpes simplex infection|Kaposi's sarcoma-associated herpesvirus infection|Epstein-Barr virus …
NM_010397.4	15.55491	15.04809	13.19378	3.097385	6.674449	4.684681	2.248472	3.906353	69.90724	16.47665	52.84868	H2-T22	GeneID:15039,Genbank:NM_010397.4,MGI:MGI:95956	histocompatibility 2, T region locus 22	GO:0042605,GO:0002474,GO:0005102,GO:0005886	peptide antigen binding|antigen processing and presentation of peptide antigen via MHC class I|signaling receptor binding|plasma membrane	mmu04514,mmu04144,mmu04145,mmu04218,mmu04650,mmu04612,mmu05203,mmu05320,mmu05330,mmu05332,mmu05416,mmu04940,mmu05166,mmu05168,mmu05167,mmu05169,mmu05165	Cell adhesion molecules (CAMs)|Endocytosis|Phagosome|Cellular senescence|Natural killer cell mediated cytotoxicity|Antigen processing and presentation|Viral carcinogenesis|Autoimmune thyroid disease|Allograft rejection|Graft-versus-host disease|Viral myocarditis|Type I diabetes mellitus|HTLV-I infection|Herpes simplex infection|Kaposi's sarcoma-associated herpesvirus infection|Epstein-Barr virus …
NM_010398.3	28.5717	46.68013	41.8129	17.15683	25.83203	18.52355	7.397714	12.94489	254.977	76.89647	207.4574	H2-T23	GeneID:15040,Genbank:NM_010398.3,MGI:MGI:95957	histocompatibility 2, T region locus 23	GO:0042605,GO:0030881,GO:0002376,GO:0032398,GO:0002474,GO:0042608,GO:0032736,GO:0002476,GO:0042612,GO:0002489,GO:0002715,GO:0002717,GO:0005102,GO:0032753,GO:0046703,GO:0032759,GO:0005886,GO:0048839,GO:0032760,GO:0009986,GO:0050830,GO:0036037,GO:0016020,GO:0001916,GO:0051024,GO:0042270,GO:0016021,GO:2000566,GO:0042288,GO:0019731,GO:0002250	peptide antigen binding|beta-2-microglobulin binding|immune system process|MHC class Ib protein complex|antigen processing and presentation of peptide antigen via MHC class I|T cell receptor binding|positive regulation of interleukin-13 production|antigen processing and presentation of endogenous peptide antigen via MHC class Ib|MHC class I protein complex|antigen processing and presentation of e…	mmu04514,mmu04144,mmu04145,mmu04218,mmu04650,mmu04612,mmu05203,mmu05320,mmu05330,mmu05332,mmu05416,mmu04940,mmu05166,mmu05168,mmu05167,mmu05169,mmu05165	Cell adhesion molecules (CAMs)|Endocytosis|Phagosome|Cellular senescence|Natural killer cell mediated cytotoxicity|Antigen processing and presentation|Viral carcinogenesis|Autoimmune thyroid disease|Allograft rejection|Graft-versus-host disease|Viral myocarditis|Type I diabetes mellitus|HTLV-I infection|Herpes simplex infection|Kaposi's sarcoma-associated herpesvirus infection|Epstein-Barr virus …
NM_010433.2	4.320051e-11	6.853454e-07	2.158067e-06	7.394923e-07	0.5192924	0.5169484	0.05425994	0.111009	4.30293	0.22972	0.9651193	Hipk2	GeneID:15258,Genbank:NM_010433.2,MGI:MGI:1314872	homeodomain interacting protein kinase 2, transcript variant 2	GO:0004672,GO:0004674,GO:0005515,GO:0005524,GO:0005634,GO:0008344,GO:0009952,GO:0005737,GO:0010842,GO:0006351,GO:0016301,GO:0016310,GO:0016604,GO:0016605,GO:0045944,GO:0016740,GO:0046330,GO:0018105,GO:0046332,GO:0046790,GO:0048596,GO:0050882,GO:0000122,GO:0051091,GO:0000166,GO:0060059,GO:0001102,GO:0060235,GO:0001105,GO:0001934,GO:0003677,GO:0003714,GO:0006355,GO:0006468,GO:0006915,GO:0006974,GO:…	protein kinase activity|protein serine/threonine kinase activity|protein binding|ATP binding|nucleus|adult locomotory behavior|anterior/posterior pattern specification|cytoplasm|retina layer formation|transcription, DNA-templated|kinase activity|phosphorylation|nuclear body|PML body|positive regulation of transcription by RNA polymerase II|transferase activity|positive regulation of JNK cascade|p…	mmu04218	Cellular senescence
NM_010443.2	0.001245699	0.005019041	0.003039714	2.011742	0.03610693	2.917891	0.03403941	2.239086	3.031632	5.281872	2.335098	Hmox2	GeneID:15369,Genbank:NM_010443.2,MGI:MGI:109373	heme oxygenase 2, transcript variant 2	GO:0005783,GO:0005886,GO:0006788,GO:0006979,GO:0016020,GO:0016491,GO:0020037,GO:0042167,GO:0043231,GO:0046872,GO:0001666,GO:0055072,GO:0004392,GO:0055114	endoplasmic reticulum|plasma membrane|heme oxidation|response to oxidative stress|membrane|oxidoreductase activity|heme binding|heme catabolic process|intracellular membrane-bounded organelle|metal ion binding|response to hypoxia|iron ion homeostasis|heme oxygenase (decyclizing) activity|oxidation-reduction process	mmu00860,mmu04978	Porphyrin and chlorophyll metabolism|Mineral absorption
NM_010480.5	112.3223	134.3276	136.1845	25.14004	71.56777	41.18594	18.0073	21.96164	137.3566	64.74503	122.296	Hsp90aa1	GeneID:15519,Genbank:NM_010480.5,MGI:MGI:96250	heat shock protein 90, alpha (cytosolic), class A member 1	GO:0005622,GO:0005634,GO:0005737,GO:0005829,GO:0019901,GO:0005886,GO:0019903,GO:0006457,GO:0030235,GO:0006809,GO:0030911,GO:0031012,GO:0031396,GO:0043209,GO:0031526,GO:0044325,GO:0032564,GO:0045040,GO:0032587,GO:0045429,GO:0045585,GO:0045793,GO:0048156,GO:0000166,GO:1905323,GO:0048471,GO:0001764,GO:1990782,GO:0050821,GO:0002134,GO:0051020,GO:0002135,GO:0003729,GO:0004713,GO:0005515,GO:0005524,GO:…	intracellular|nucleus|cytoplasm|cytosol|protein kinase binding|plasma membrane|protein phosphatase binding|protein folding|nitric-oxide synthase regulator activity|nitric oxide biosynthetic process|TPR domain binding|extracellular matrix|regulation of protein ubiquitination|myelin sheath|brush border membrane|ion channel binding|dATP binding|protein import into mitochondrial outer membrane|ruffle…	mmu04141,mmu04151,mmu04217,mmu04621,mmu04612,mmu04659,mmu04657,mmu04915,mmu04914,mmu05200,mmu05215,mmu05418	Protein processing in endoplasmic reticulum|PI3K-Akt signaling pathway|Necroptosis|NOD-like receptor signaling pathway|Antigen processing and presentation|Th17 cell differentiation|IL-17 signaling pathway|Estrogen signaling pathway|Progesterone-mediated oocyte maturation|Pathways in cancer|Prostate cancer|Fluid shear stress and atherosclerosis
NM_010548.2	0	0.03251903	0	0.06225595	0.3364477	0.06402631	0.1918767	0.1107165	0.6290714	0.1428667	0.6548865	Il10	GeneID:16153,Genbank:NM_010548.2,MGI:MGI:96537	interleukin 10	GO:0005141,GO:0005576,GO:0005615,GO:0006954,GO:0006955,GO:0042832,GO:0008285,GO:0043032,GO:0010468,GO:0043066,GO:0030886,GO:0044130,GO:0045019,GO:0045348,GO:0045787,GO:1903034,GO:0045893,GO:1903208,GO:0045944,GO:1903672,GO:0050715,GO:1904057,GO:1904706,GO:2000352,GO:0001818,GO:0001938,GO:0002237,GO:0002740,GO:0002875,GO:0002904,GO:0005125,GO:0030889,GO:0032689,GO:0032695,GO:0032715,GO:0032720,GO:…	interleukin-10 receptor binding|extracellular region|extracellular space|inflammatory response|immune response|defense response to protozoan|negative regulation of cell proliferation|positive regulation of macrophage activation|regulation of gene expression|negative regulation of apoptotic process|negative regulation of myeloid dendritic cell activation|negative regulation of growth of symbiont i…	mmu04630,mmu04068,mmu04060,mmu04625,mmu04660,mmu04672,mmu05310,mmu05322,mmu05320,mmu05321,mmu05330,mmu05133,mmu05150,mmu05152,mmu05169,mmu05146,mmu05144,mmu05145,mmu05140,mmu05142,mmu05143	Jak-STAT signaling pathway|FoxO signaling pathway|Cytokine-cytokine receptor interaction|C-type lectin receptor signaling pathway|T cell receptor signaling pathway|Intestinal immune network for IgA production|Asthma|Systemic lupus erythematosus|Autoimmune thyroid disease|Inflammatiory bowel disease (IBD)|Allograft rejection|Pertussis|Staphylococcus aureus infection|Tuberculosis|Epstein-Barr virus…
NM_010581.3	19.24624	20.07995	19.05756	5.040981	10.38391	7.883726	4.032171	5.672642	40.97065	18.27929	31.18576	Cd47	GeneID:16423,Genbank:NM_010581.3,MGI:MGI:96617	CD47 antigen (Rh-related antigen, integrin-associated signal transducer)	GO:0070062,GO:0007155,GO:0008228,GO:0008284,GO:0009617,GO:0016020,GO:0016021,GO:0016477,GO:0022409,GO:0050729,GO:0050766,GO:0005515,GO:0050870,GO:0005886,GO:0070053,GO:0005887	extracellular exosome|cell adhesion|opsonization|positive regulation of cell proliferation|response to bacterium|membrane|integral component of membrane|cell migration|positive regulation of cell-cell adhesion|positive regulation of inflammatory response|positive regulation of phagocytosis|protein binding|positive regulation of T cell activation|plasma membrane|thrombospondin receptor activity|in…	mmu04512	ECM-receptor interaction
NM_010615.1	1.210525	1.365919	1.118559	0.5932291	1.246931	0.7899647	0.3172214	0.3849411	2.334877	0.8738884	1.802963	Kif11	GeneID:16551,Genbank:NM_010615.1,MGI:MGI:1098231	kinesin family member 11	GO:0044877,GO:0007049,GO:0003777,GO:0046602,GO:0007051,GO:0005524,GO:0051225,GO:0007059,GO:0005634,GO:0051301,GO:0005737,GO:0005819,GO:0005829,GO:0005856,GO:0007100,GO:0005871,GO:0072686,GO:0008017,GO:0005874,GO:0090307,GO:0008574,GO:0005876,GO:0000166,GO:0016887,GO:0000922,GO:0019901,GO:0007018	protein-containing complex binding|cell cycle|microtubule motor activity|regulation of mitotic centrosome separation|spindle organization|ATP binding|spindle assembly|chromosome segregation|nucleus|cell division|cytoplasm|spindle|cytosol|cytoskeleton|mitotic centrosome separation|kinesin complex|mitotic spindle|microtubule binding|microtubule|mitotic spindle assembly|ATP-dependent microtubule mot…
NM_010639.8	0.9184965	1.49752	0.5149117	1.014069	1.189863	0.8047794	1.041416	1.365573	15.51888	3.488983	11.81473	Klk1	GeneID:16612,Genbank:NM_010639.8,MGI:MGI:102850	kallikrein 1, transcript variant 1	GO:0004252,GO:0005615,GO:0006508,GO:0008233,GO:0008236,GO:0016787,GO:0016811,GO:0030141,GO:0031638,GO:0032991,GO:0002526,GO:0003073,GO:0004175	serine-type endopeptidase activity|extracellular space|proteolysis|peptidase activity|serine-type peptidase activity|hydrolase activity|hydrolase activity, acting on carbon-nitrogen (but not peptide) bonds, in linear amides|secretory granule|zymogen activation|protein-containing complex|acute inflammatory response|regulation of systemic arterial blood pressure|endopeptidase activity	mmu04614,mmu04961	Renin-angiotensin system|Endocrine and other factor-regulated calcium reabsorption
NM_010655.3	20.99867	26.37104	25.0731	4.522463	13.74092	7.382819	3.232716	4.369675	26.68684	12.68262	26.42487	Kpna2	GeneID:16647,Genbank:NM_010655.3,MGI:MGI:103561	karyopherin (importin) alpha 2	GO:0005654,GO:0005829,GO:0006606,GO:0006607,GO:0008139,GO:0008565,GO:0042826,GO:0005515,GO:0061608,GO:0005643,GO:0070491	nucleoplasm|cytosol|protein import into nucleus|NLS-bearing protein import into nucleus|nuclear localization sequence binding|protein transporter activity|histone deacetylase binding|protein binding|nuclear import signal receptor activity|nuclear pore|repressing transcription factor binding	mmu05164	Influenza A
NM_010686.3	16.32035	22.33908	22.31429	5.09315	9.969669	5.364401	2.64041	3.39337	47.9857	12.59887	25.34866	Laptm5	GeneID:16792,Genbank:NM_010686.3,MGI:MGI:108046	lysosomal-associated protein transmembrane 5	GO:0016021,GO:1990830,GO:0005764,GO:0016020	integral component of membrane|cellular response to leukemia inhibitory factor|lysosome|membrane	mmu04142	Lysosome
NM_010741.3	260.4622	273.3931	262.9103	83.75079	138.098	123.3986	112.4538	147.9093	659.2531	415.1548	759.2223	Ly6c1	GeneID:17067,Genbank:NM_010741.3,MGI:MGI:96882	lymphocyte antigen 6 complex, locus C1, transcript variant 1	GO:0031225,GO:0005886,GO:0009897,GO:0016020	anchored component of membrane|plasma membrane|external side of plasma membrane|membrane
NM_010742.1	1.494033	1.501834	1.663269	0.96283	2.823672	1.644504	0.5560391	1.390966	6.940895	1.483914	6.521709	Ly6d	GeneID:17068,Genbank:NM_010742.1,MGI:MGI:96881	lymphocyte antigen 6 complex, locus D	GO:0016020,GO:0030098,GO:0031225,GO:0035634,GO:0005886,GO:0009986	membrane|lymphocyte differentiation|anchored component of membrane|response to stilbenoid|plasma membrane|cell surface
NM_010790.2	0.6241629	0.4540867	0.3691455	0.4695835	0.602655	0.4497807	0.208846	0.4687013	5.880181	1.396998	3.609599	Melk	GeneID:17279,Genbank:NM_010790.2,MGI:MGI:106924	maternal embryonic leucine zipper kinase	GO:0061351,GO:0016020,GO:0005886,GO:0004674,GO:0016301,GO:0005938,GO:0016310,GO:0006468,GO:0016740,GO:0004679,GO:0004715,GO:0005509,GO:0018108,GO:0006915,GO:0005515,GO:0035174,GO:0007049,GO:0005524,GO:0035556,GO:0008283,GO:0005634,GO:0000166,GO:0043065,GO:0008289,GO:0005737,GO:0004672,GO:0046777,GO:0008631	neural precursor cell proliferation|membrane|plasma membrane|protein serine/threonine kinase activity|kinase activity|cell cortex|phosphorylation|protein phosphorylation|transferase activity|AMP-activated protein kinase activity|non-membrane spanning protein tyrosine kinase activity|calcium ion binding|peptidyl-tyrosine phosphorylation|apoptotic process|protein binding|histone serine kinase activ…
NM_010902.4	51.53479	57.83925	60.57498	16.30228	35.61032	21.0625	8.01297	13.11297	68.25807	32.18191	49.88337	Nfe2l2	GeneID:18024,Genbank:NM_010902.4,MGI:MGI:108420	nuclear factor, erythroid derived 2, like 2, transcript variant 1	GO:0003700,GO:0005515,GO:0005634,GO:0006954,GO:0005654,GO:0008134,GO:0005737,GO:0010499,GO:0010628,GO:0010667,GO:0010976,GO:0042149,GO:0016567,GO:0043161,GO:0019904,GO:0043536,GO:0030194,GO:0043565,GO:0045454,GO:0045766,GO:0045893,GO:0000785,GO:0071498,GO:0000976,GO:0071499,GO:1902037,GO:0045944,GO:0000980,GO:1902176,GO:0001102,GO:1903206,GO:0001205,GO:1903788,GO:0001221,GO:1904753,GO:0003677,GO:…	DNA binding transcription factor activity|protein binding|nucleus|inflammatory response|nucleoplasm|transcription factor binding|cytoplasm|proteasomal ubiquitin-independent protein catabolic process|positive regulation of gene expression|negative regulation of cardiac muscle cell apoptotic process|positive regulation of neuron projection development|cellular response to glucose starvation|protein…	mmu04141,mmu05200,mmu05225,mmu05418	Protein processing in endoplasmic reticulum|Pathways in cancer|Hepatocellular carcinoma|Fluid shear stress and atherosclerosis
NM_011029.4	265.3962	282.9824	244.5233	64.15251	148.5483	89.74224	39.25953	61.8851	285.7145	124.7502	269.007	Rpsa	GeneID:16785,Genbank:NM_011029.4,MGI:MGI:105381	ribosomal protein SA	GO:0016020,GO:0003735,GO:0022627,GO:0005055,GO:0005604,GO:0005622,GO:0005634,GO:0005737,GO:0030686,GO:0005829,GO:0031012,GO:0005840,GO:0043022,GO:0005886,GO:0043025,GO:0006407,GO:0000028,GO:0043236,GO:0006412,GO:0000447,GO:0098609,GO:0015935,GO:0000461	membrane|structural constituent of ribosome|cytosolic small ribosomal subunit|laminin receptor activity|basement membrane|intracellular|nucleus|cytoplasm|90S preribosome|cytosol|extracellular matrix|ribosome|ribosome binding|plasma membrane|neuronal cell body|rRNA export from nucleus|ribosomal small subunit assembly|laminin binding|translation|endonucleolytic cleavage in ITS1 to separate SSU-rRNA…	mmu03010	Ribosome
NM_011045.2	41.66316	52.04479	47.78843	14.18834	31.0723	22.19833	10.04527	14.55236	65.01422	32.10209	63.31721	Pcna	GeneID:18538,Genbank:NM_011045.2,MGI:MGI:97503	proliferating cell nuclear antigen	GO:0005634,GO:0005652,GO:0005654,GO:0005657,GO:0019899,GO:0019985,GO:0005813,GO:0006260,GO:0030331,GO:0030337,GO:0030971,GO:0031297,GO:0070557,GO:0032077,GO:0071466,GO:0032139,GO:1902990,GO:0032405,GO:0000122,GO:0000307,GO:0000701,GO:0003677,GO:0003682,GO:0003684,GO:0005515,GO:0005622,GO:0005623,GO:0006272,GO:0006275,GO:0006281,GO:0006287,GO:0006298,GO:0006974,GO:0033993,GO:0008134,GO:0034644,GO:…	nucleus|nuclear lamina|nucleoplasm|replication fork|enzyme binding|translesion synthesis|centrosome|DNA replication|estrogen receptor binding|DNA polymerase processivity factor activity|receptor tyrosine kinase binding|replication fork processing|PCNA-p21 complex|positive regulation of deoxyribonuclease activity|cellular response to xenobiotic stimulus|dinucleotide insertion or deletion binding|m…	mmu03030,mmu03410,mmu03420,mmu03430,mmu04110,mmu04530,mmu05166,mmu05161	DNA replication|Base excision repair|Nucleotide excision repair|Mismatch repair|Cell cycle|Tight junction|HTLV-I infection|Hepatitis B
NM_011106.2	25.26586	19.29603	19.35816	4.982419	10.99257	7.74763	3.301591	3.75199	22.82433	12.89298	28.89305	Pkig	GeneID:18769,Genbank:NM_011106.2,MGI:MGI:1343086	protein kinase inhibitor, gamma, transcript variant 1	GO:0004862,GO:0005634,GO:0005737,GO:0006469,GO:0007165,GO:0042308,GO:2000480,GO:0000122,GO:0004860	cAMP-dependent protein kinase inhibitor activity|nucleus|cytoplasm|negative regulation of protein kinase activity|signal transduction|negative regulation of protein import into nucleus|negative regulation of cAMP-dependent protein kinase activity|negative regulation of transcription by RNA polymerase II|protein kinase inhibitor activity
NM_011130.2	13.46306	15.37037	12.82595	3.131118	7.209567	4.618715	1.673253	2.408476	14.19484	6.907889	14.16974	Polb	GeneID:18970,Genbank:NM_011130.2,MGI:MGI:97740	polymerase (DNA directed), beta	GO:0048872,GO:0016740,GO:0006290,GO:0003887,GO:0051402,GO:0016779,GO:0006915,GO:0071707,GO:0016829,GO:0006954,GO:0005634,GO:0071897,GO:0019899,GO:0005737,GO:0005874,GO:0005876,GO:0006260,GO:0006974,GO:0006281,GO:0032991,GO:0007435,GO:0006284,GO:0034061,GO:0008017,GO:0046872,GO:0008630,GO:0006287,GO:0000795,GO:0048535,GO:0016445,GO:0003677,GO:0048536,GO:0016446,GO:0003684	homeostasis of number of cells|transferase activity|pyrimidine dimer repair|DNA-directed DNA polymerase activity|neuron apoptotic process|nucleotidyltransferase activity|apoptotic process|immunoglobulin heavy chain V-D-J recombination|lyase activity|inflammatory response|nucleus|DNA biosynthetic process|enzyme binding|cytoplasm|microtubule|spindle microtubule|DNA replication|cellular response to …	mmu03410,mmu05203,mmu05166	Base excision repair|Viral carcinogenesis|HTLV-I infection
NM_011150.2	25.24321	29.74247	25.75395	11.88203	24.30793	16.75895	6.606613	8.788775	243.854	62.62766	166.346	Lgals3bp	GeneID:19039,Genbank:NM_011150.2,MGI:MGI:99554	lectin, galactoside-binding, soluble, 3 binding protein	GO:0005576,GO:0005578,GO:0005615,GO:0007155,GO:0016020,GO:0031012,GO:0005044,GO:0005515	extracellular region|proteinaceous extracellular matrix|extracellular space|cell adhesion|membrane|extracellular matrix|scavenger receptor activity|protein binding
NM_011157.2	81.99313	101.9662	81.38504	20.19843	44.99266	27.36038	18.9023	28.43969	201.9252	81.07137	203.7349	Srgn	GeneID:19073,Genbank:NM_011157.2,MGI:MGI:97756	serglycin	GO:0042629,GO:0005576,GO:0050710,GO:0005794,GO:0006915,GO:0016485,GO:0030141,GO:0030502,GO:0031214,GO:0033363,GO:0033364,GO:0033371,GO:0033373,GO:0000139,GO:0033382,GO:0005515,GO:0042588,GO:0005518	mast cell granule|extracellular region|negative regulation of cytokine secretion|Golgi apparatus|apoptotic process|protein processing|secretory granule|negative regulation of bone mineralization|biomineral tissue development|secretory granule organization|mast cell secretory granule organization|T cell secretory granule organization|maintenance of protease location in mast cell secretory granule|…
NM_011163.4	5.60036	9.724241	8.298934	1.781333	5.195851	3.115782	1.17465	1.049307	23.42704	6.612685	11.92765	Eif2ak2	GeneID:19106,Genbank:NM_011163.4,MGI:MGI:1353449	eukaryotic translation initiation factor 2-alpha kinase 2	GO:0004672,GO:0004674,GO:0004694,GO:0004713,GO:0004715,GO:0005515,GO:0005524,GO:0016310,GO:0005634,GO:0016740,GO:0005737,GO:0017148,GO:0005829,GO:0030968,GO:0032496,GO:0032722,GO:0032874,GO:0048471,GO:0033197,GO:0051092,GO:0033689,GO:0051607,GO:0034198,GO:1900225,GO:1901224,GO:1901532,GO:1902033,GO:0000166,GO:1902036,GO:0000186,GO:0001819,GO:0002376,GO:0003723,GO:0003725,GO:0006351,GO:0006355,GO:…	protein kinase activity|protein serine/threonine kinase activity|eukaryotic translation initiation factor 2alpha kinase activity|protein tyrosine kinase activity|non-membrane spanning protein tyrosine kinase activity|protein binding|ATP binding|phosphorylation|nucleus|transferase activity|cytoplasm|negative regulation of translation|cytosol|endoplasmic reticulum unfolded protein response|response…	mmu04141,mmu04217,mmu05203,mmu05162,mmu05164,mmu05160,mmu05168,mmu05167,mmu05169,mmu05165	Protein processing in endoplasmic reticulum|Necroptosis|Viral carcinogenesis|Measles|Influenza A|Hepatitis C|Herpes simplex infection|Kaposi's sarcoma-associated herpesvirus infection|Epstein-Barr virus infection|Human papillomavirus infection
NM_011189.1	73.08639	89.34569	84.99088	21.60489	44.55932	28.39721	13.8865	22.03896	189.645	64.89862	149.3286	Psme1	GeneID:19186,Genbank:NM_011189.1,MGI:MGI:1096367	proteasome (prosome, macropain) activator subunit 1 (PA28 alpha)	GO:0005737,GO:0008537,GO:0010950,GO:0019884,GO:0061133,GO:0061136,GO:2000045,GO:0000502,GO:0005515,GO:0005654	cytoplasm|proteasome activator complex|positive regulation of endopeptidase activity|antigen processing and presentation of exogenous antigen|endopeptidase activator activity|regulation of proteasomal protein catabolic process|regulation of G1/S transition of mitotic cell cycle|proteasome complex|protein binding|nucleoplasm	mmu03050,mmu04612	Proteasome|Antigen processing and presentation
NM_011198.4	4.632386	5.53335	7.970066	2.043	4.803496	2.536958	0.7821662	1.510362	6.786325	3.227265	6.39856	Ptgs2	GeneID:19225,Genbank:NM_011198.4,MGI:MGI:97798	prostaglandin-endoperoxide synthase 2	GO:0005737,GO:0005783,GO:0005901,GO:0006629,GO:0006631,GO:0006633,GO:0016491,GO:0006693,GO:0016702,GO:0006954,GO:0019233,GO:0006979,GO:0019371,GO:0019899,GO:0020037,GO:0042127,GO:0030216,GO:0042307,GO:0030282,GO:0042640,GO:0030728,GO:0042803,GO:0043005,GO:0043065,GO:0001516,GO:0051213,GO:0043066,GO:0051926,GO:0043154,GO:0001525,GO:0051968,GO:0043231,GO:0004601,GO:0055114,GO:0004666,GO:0071471,GO:…	cytoplasm|endoplasmic reticulum|caveola|lipid metabolic process|fatty acid metabolic process|fatty acid biosynthetic process|oxidoreductase activity|prostaglandin metabolic process|oxidoreductase activity, acting on single donors with incorporation of molecular oxygen, incorporation of two atoms of oxygen|inflammatory response|sensory perception of pain|response to oxidative stress|cyclooxygenase…	mmu00590,mmu04370,mmu04064,mmu04668,mmu04625,mmu04657,mmu04923,mmu04913,mmu04921,mmu04726,mmu04723,mmu05200,mmu05206,mmu05204,mmu05222,mmu05167,mmu05165,mmu05140	Arachidonic acid metabolism|VEGF signaling pathway|NF-kappa B signaling pathway|TNF signaling pathway|C-type lectin receptor signaling pathway|IL-17 signaling pathway|Regulation of lipolysis in adipocyte|Ovarian Steroidogenesis|Oxytocin signaling pathway|Serotonergic synapse|Retrograde endocannabinoid signaling|Pathways in cancer|MicroRNAs in cancer|Chemical carcinogenesis|Small cell lung cancer|…
NM_011315.3	4.255269	6.063106	20.60983	34.93873	21.48147	31.02175	71.80252	130.8466	1287.331	468.3425	1169.245	Saa3	GeneID:20210,Genbank:NM_011315.3,MGI:MGI:98223	serum amyloid A 3	GO:0006953,GO:0007252,GO:0034364,GO:0035634,GO:0035662,GO:0042056,GO:0060326,GO:0071347,GO:0005576,GO:0005615	acute-phase response|I-kappaB phosphorylation|high-density lipoprotein particle|response to stilbenoid|Toll-like receptor 4 binding|chemoattractant activity|cell chemotaxis|cellular response to interleukin-1|extracellular region|extracellular space
NM_011330.3	2.093002	1.535717	2.910915	0.8585484	2.334636	1.030049	0.9156978	1.33136	9.202864	3.144425	5.371598	Ccl11	GeneID:20292,Genbank:NM_011330.3,MGI:MGI:103576	chemokine (C-C motif) ligand 11	GO:0071346,GO:0048020,GO:0030335,GO:0005125,GO:0071347,GO:0048245,GO:0030593,GO:0005576,GO:0071356,GO:0030838,GO:0005615,GO:0048247,GO:0006935,GO:0006954,GO:0006955,GO:0031728,GO:0007010,GO:0060444,GO:0043547,GO:0007015,GO:0060763,GO:0007186,GO:0070098,GO:0045766,GO:0008009,GO:0001938,GO:0070371,GO:0046983,GO:0002548,GO:0070374,GO:0048018,GO:0008360,GO:0002551	cellular response to interferon-gamma|CCR chemokine receptor binding|positive regulation of cell migration|cytokine activity|cellular response to interleukin-1|eosinophil chemotaxis|neutrophil chemotaxis|extracellular region|cellular response to tumor necrosis factor|positive regulation of actin filament polymerization|extracellular space|lymphocyte chemotaxis|chemotaxis|inflammatory response|imm…	mmu04060,mmu04657,mmu04062,mmu05310	Cytokine-cytokine receptor interaction|IL-17 signaling pathway|Chemokine signaling pathway|Asthma
NM_011331.2	1.243843	2.795791	2.938308	2.109518	4.417657	2.221075	7.244603	11.50267	59.64566	23.2042	52.36453	Ccl12	GeneID:20293,Genbank:NM_011331.2,MGI:MGI:108224	chemokine (C-C motif) ligand 12	GO:0006935,GO:0006954,GO:0006955,GO:0007010,GO:0007186,GO:0048246,GO:0008009,GO:0048247,GO:0008360,GO:0070098,GO:0019221,GO:0070374,GO:0070664,GO:0071346,GO:0071347,GO:0071356,GO:0071407,GO:0090280,GO:0000165,GO:0001525,GO:0002548,GO:0002687,GO:0005125,GO:0005576,GO:0005615,GO:0030593,GO:0031663,GO:0031727,GO:0034351,GO:0043491,GO:0043524,GO:0043547,GO:2000502,GO:0043615,GO:0048020,GO:0048245	chemotaxis|inflammatory response|immune response|cytoskeleton organization|G-protein coupled receptor signaling pathway|macrophage chemotaxis|chemokine activity|lymphocyte chemotaxis|regulation of cell shape|chemokine-mediated signaling pathway|cytokine-mediated signaling pathway|positive regulation of ERK1 and ERK2 cascade|negative regulation of leukocyte proliferation|cellular response to inter…	mmu04668,mmu04060,mmu04621,mmu04657,mmu04062,mmu05323,mmu05418,mmu04933,mmu05164,mmu05168,mmu05144,mmu05142	TNF signaling pathway|Cytokine-cytokine receptor interaction|NOD-like receptor signaling pathway|IL-17 signaling pathway|Chemokine signaling pathway|Rheumatoid arthritis|Fluid shear stress and atherosclerosis|AGE-RAGE signaling pathway in diabetic complications|Influenza A|Herpes simplex infection|Malaria|Chagas disease (American trypanosomiasis)
NM_011333.3	0.7272249	0.8061886	1.272892	1.24073	2.032084	1.426525	5.380228	9.214453	94.33968	29.55009	106.9981	Ccl2	GeneID:20296,Genbank:NM_011333.3,MGI:MGI:98259	chemokine (C-C motif) ligand 2	GO:0005515,GO:0005576,GO:0005615,GO:0005737,GO:0005791,GO:0009611,GO:0006874,GO:0010574,GO:0006935,GO:0010759,GO:0006954,GO:0016525,GO:0019221,GO:0022409,GO:0043547,GO:0030139,GO:0043679,GO:0030425,GO:0044299,GO:0030593,GO:0045202,GO:0045785,GO:0048010,GO:0048020,GO:0001525,GO:0071222,GO:0048245,GO:0001664,GO:0071346,GO:0001912,GO:0048246,GO:0001938,GO:0071347,GO:0002523,GO:0002548,GO:0071356,GO:…	protein binding|extracellular region|extracellular space|cytoplasm|rough endoplasmic reticulum|response to wounding|cellular calcium ion homeostasis|regulation of vascular endothelial growth factor production|chemotaxis|positive regulation of macrophage chemotaxis|inflammatory response|negative regulation of angiogenesis|cytokine-mediated signaling pathway|positive regulation of cell-cell adhesio…	mmu04668,mmu04060,mmu04621,mmu04657,mmu04062,mmu05323,mmu05418,mmu04933,mmu05164,mmu05168,mmu05144,mmu05142	TNF signaling pathway|Cytokine-cytokine receptor interaction|NOD-like receptor signaling pathway|IL-17 signaling pathway|Chemokine signaling pathway|Rheumatoid arthritis|Fluid shear stress and atherosclerosis|AGE-RAGE signaling pathway in diabetic complications|Influenza A|Herpes simplex infection|Malaria|Chagas disease (American trypanosomiasis)
NM_011338.2	4.595446	7.153258	7.389979	5.372005	7.015196	4.600522	3.442364	4.276331	16.52079	8.331635	20.41232	Ccl9	GeneID:20308,Genbank:NM_011338.2,MGI:MGI:104533	chemokine (C-C motif) ligand 9	GO:0070098,GO:0005615,GO:0070374,GO:0006935,GO:0071346,GO:0006954,GO:0006955,GO:0007186,GO:0008009,GO:0030593,GO:0071347,GO:0043547,GO:0071356,GO:0045662,GO:0048020,GO:0048245,GO:0002548,GO:0048247,GO:0005125,GO:0050729,GO:0005576	chemokine-mediated signaling pathway|extracellular space|positive regulation of ERK1 and ERK2 cascade|chemotaxis|cellular response to interferon-gamma|inflammatory response|immune response|G-protein coupled receptor signaling pathway|chemokine activity|neutrophil chemotaxis|cellular response to interleukin-1|positive regulation of GTPase activity|cellular response to tumor necrosis factor|negativ…	mmu04060,mmu04062	Cytokine-cytokine receptor interaction|Chemokine signaling pathway
NM_011346.2	13.67103	11.65527	10.46797	3.728245	8.792824	5.353819	2.989233	6.332905	40.61971	13.22137	31.4431	Sell	GeneID:20343,Genbank:NM_011346.2,MGI:MGI:98279	selectin, lymphocyte, transcript variant 1	GO:0050839,GO:0005886,GO:0050900,GO:0005887,GO:0050901,GO:0007155,GO:0009897,GO:0009986,GO:0016020,GO:0051861,GO:0016021,GO:0070492,GO:0016339,GO:0090023,GO:0030246,GO:0033198,GO:0002020,GO:0042981,GO:0005509,GO:0046872,GO:0005515	cell adhesion molecule binding|plasma membrane|leukocyte migration|integral component of plasma membrane|leukocyte tethering or rolling|cell adhesion|external side of plasma membrane|cell surface|membrane|glycolipid binding|integral component of membrane|oligosaccharide binding|calcium-dependent cell-cell adhesion via plasma membrane cell adhesion molecules|positive regulation of neutrophil chemo…	mmu04514	Cell adhesion molecules (CAMs)
NM_011407.1	3.519382	2.653782	2.846489	3.381223	4.774088	3.523701	2.978772	5.973508	57.65469	16.07475	41.51003	Slfn1	GeneID:20555,Genbank:NM_011407.1,MGI:MGI:1313259	schlafen 1	GO:0005634,GO:0005737,GO:0007050,GO:0008285,GO:0042130,GO:1900477,GO:2000134,GO:0000122,GO:0001933,GO:0005515	nucleus|cytoplasm|cell cycle arrest|negative regulation of cell proliferation|negative regulation of T cell proliferation|negative regulation of G1/S transition of mitotic cell cycle by negative regulation of transcription from RNA polymerase II promoter|negative regulation of G1/S transition of mitotic cell cycle|negative regulation of transcription by RNA polymerase II|negative regulation of pr…
NM_011410.3	0.2022789	0.3353282	0.02454749	0.1261555	0.7048362	0.8620575	1.254425	1.992145	24.93931	5.595119	17.29082	Slfn4	GeneID:20558,Genbank:NM_011410.3,MGI:MGI:1329010	schlafen 4, transcript variant 1	GO:0003674,GO:0005575,GO:0008150	molecular_function|cellular_component|biological_process
NM_011426.3	1.601273	2.594814	2.1459	0.8054947	1.604422	0.8561252	0.422099	0.6737462	10.68548	2.355114	4.163531	Siglec1	GeneID:20612,Genbank:NM_011426.3,MGI:MGI:99668	sialic acid binding Ig-like lectin 1, sialoadhesin	GO:0006897,GO:0007155,GO:0016020,GO:0016021,GO:0030246,GO:0070234,GO:2001238,GO:0005515,GO:0005576,GO:0005886	endocytosis|cell adhesion|membrane|integral component of membrane|carbohydrate binding|positive regulation of T cell apoptotic process|positive regulation of extrinsic apoptotic signaling pathway|protein binding|extracellular region|plasma membrane	mmu04514	Cell adhesion molecules (CAMs)
NM_011454.1	49.57948	56.87665	54.70679	16.89464	30.89656	19.89509	8.872528	15.16085	57.63314	29.0666	57.74416	Serpinb6b	GeneID:20708,Genbank:NM_011454.1,MGI:MGI:894688	serine (or cysteine) peptidase inhibitor, clade B, member 6b	GO:0005622,GO:0005737,GO:0008406,GO:0010951,GO:0004867,GO:0005615	intracellular|cytoplasm|gonad development|negative regulation of endopeptidase activity|serine-type endopeptidase inhibitor activity|extracellular space	mmu05146	Amoebiasis
NM_011468.4	8.471596e-31	5.536876e-30	3.375745e-31	0.1003935	0.09949109	0.1184787	0.1354446	0.1827228	1.792814	0.004703042	0.1501029	Sprr2a1	GeneID:20755,Genbank:NM_011468.4,MGI:MGI:1330350	small proline-rich protein 2A1	GO:0005200,GO:0005634,GO:0005737,GO:0008360,GO:0008544,GO:0018149,GO:0030216,GO:0032355,GO:0001533,GO:0005198	structural constituent of cytoskeleton|nucleus|cytoplasm|regulation of cell shape|epidermis development|peptide cross-linking|keratinocyte differentiation|response to estradiol|cornified envelope|structural molecule activity
NM_011495.2	2.505784	2.817076	2.655309	0.5357327	1.952706	0.7670696	0.2667948	0.5910769	2.700964	1.349251	2.576781	Plk4	GeneID:20873,Genbank:NM_011495.2,MGI:MGI:101783	polo-like kinase 4, transcript variant 1	GO:0098536,GO:0007099,GO:0004674,GO:0016301,GO:0016310,GO:0005515,GO:0005524,GO:0005634,GO:0005730,GO:0005737,GO:0016740,GO:0005813,GO:0042802,GO:0005814,GO:0005829,GO:0046601,GO:0005856,GO:0000166,GO:0060707,GO:0006468,GO:0001741,GO:0098535,GO:0004672	deuterosome|centriole replication|protein serine/threonine kinase activity|kinase activity|phosphorylation|protein binding|ATP binding|nucleus|nucleolus|cytoplasm|transferase activity|centrosome|identical protein binding|centriole|cytosol|positive regulation of centriole replication|cytoskeleton|nucleotide binding|trophoblast giant cell differentiation|protein phosphorylation|XY body|de novo cent…	mmu04068	FoxO signaling pathway
NM_011529.2	0.001070598	1.150237	0.4464627	0.7571058	0.6352844	0.6524382	0.3183424	0.6897495	4.812444	1.990673	0.689765	Tank	GeneID:21353,Genbank:NM_011529.2,MGI:MGI:107676	TRAF family member-associated Nf-kappa B activator, transcript variant 3	GO:2000158,GO:0005829,GO:0006974,GO:0007249,GO:0031625,GO:0032991,GO:0035800,GO:0043124,GO:0046872,GO:0071347,GO:0071356,GO:0004843,GO:0071479,GO:0005515,GO:1903003,GO:0005737	positive regulation of ubiquitin-specific protease activity|cytosol|cellular response to DNA damage stimulus|I-kappaB kinase/NF-kappaB signaling|ubiquitin protein ligase binding|protein-containing complex|deubiquitinase activator activity|negative regulation of I-kappaB kinase/NF-kappaB signaling|metal ion binding|cellular response to interleukin-1|cellular response to tumor necrosis factor|thiol…	mmu04621,mmu04622	NOD-like receptor signaling pathway|RIG-I-like receptor signaling pathway
NM_011579.3	2.161405	4.062254	2.781997	5.442614	7.573005	6.340508	4.495941	10.03535	132.0551	37.19951	111.2963	Tgtp1	GeneID:21822,Genbank:NM_011579.3,MGI:MGI:98734	T cell specific GTPase 1	GO:0034341,GO:0035455,GO:0035458,GO:0003924,GO:0005525,GO:0005789	response to interferon-gamma|response to interferon-alpha|cellular response to interferon-beta|GTPase activity|GTP binding|endoplasmic reticulum membrane
NM_011604.3	0.007075179	1.00413	0.7435904	0.2237879	0.8382042	0.4710939	0.2417564	0.5441251	3.475172	1.140448	2.20305	Tlr6	GeneID:21899,Genbank:NM_011604.3,MGI:MGI:1341296	toll-like receptor 6	GO:0005794,GO:0005886,GO:0005887,GO:0006954,GO:0007165,GO:0010628,GO:0042498,GO:0016020,GO:0042742,GO:0016021,GO:0042802,GO:0031410,GO:0043032,GO:0043123,GO:0043235,GO:0043507,GO:0071723,GO:0045084,GO:0045087,GO:0045121,GO:0071726,GO:0140052,GO:1900017,GO:0001774,GO:1900227,GO:0001775,GO:1903223,GO:0002224,GO:1903428,GO:0002376,GO:0002755,GO:0004888,GO:0005102,GO:0005622,GO:0032493,GO:0034136,GO:…	Golgi apparatus|plasma membrane|integral component of plasma membrane|inflammatory response|signal transduction|positive regulation of gene expression|diacyl lipopeptide binding|membrane|defense response to bacterium|integral component of membrane|identical protein binding|cytoplasmic vesicle|positive regulation of macrophage activation|positive regulation of I-kappaB kinase/NF-kappaB signaling|r…	mmu04145,mmu04620,mmu05152,mmu05142	Phagosome|Toll-like receptor signaling pathway|Tuberculosis|Chagas disease (American trypanosomiasis)
NM_011623.2	1.964177	1.825583	2.01653	0.9737644	2.383068	1.504479	0.7400848	0.8181065	5.297454	1.669371	3.713201	Top2a	GeneID:21973,Genbank:NM_011623.2,MGI:MGI:98790	topoisomerase (DNA) II alpha	GO:0003682,GO:0003916,GO:0003918,GO:0005080,GO:0005515,GO:0007059,GO:0005524,GO:0005634,GO:0008022,GO:0008094,GO:0008144,GO:0008301,GO:0043565,GO:0009330,GO:0044774,GO:0016853,GO:0045070,GO:0019899,GO:0045870,GO:0045944,GO:0046872,GO:0046982,GO:0000166,GO:0048511,GO:0000228,GO:0051309,GO:0000287,GO:1905463,GO:0000712,GO:0000793,GO:0000819,GO:0002244,GO:0003677,GO:0005654,GO:0005730,GO:0005814,GO:…	chromatin binding|DNA topoisomerase activity|DNA topoisomerase type II (ATP-hydrolyzing) activity|protein kinase C binding|protein binding|chromosome segregation|ATP binding|nucleus|protein C-terminus binding|DNA-dependent ATPase activity|drug binding|DNA binding, bending|sequence-specific DNA binding|DNA topoisomerase complex (ATP-hydrolyzing)|mitotic DNA integrity checkpoint|isomerase activity|…	mmu01524	Platinum drug resistance
NM_011654.2	124.3056	178.8946	130.2588	49.09276	76.07118	59.18534	36.58188	42.12989	193.6596	107.7098	202.8546	Tuba1b	GeneID:22143,Genbank:NM_011654.2,MGI:MGI:107804	tubulin, alpha 1B	GO:0007017,GO:0003725,GO:0003924,GO:0015630,GO:0005200,GO:0005515,GO:0005525,GO:0031625,GO:0005737,GO:0043209,GO:0071353,GO:0005856,GO:0005874,GO:0000166,GO:0000226,GO:0005881,GO:0000278	microtubule-based process|double-stranded RNA binding|GTPase activity|microtubule cytoskeleton|structural constituent of cytoskeleton|protein binding|GTP binding|ubiquitin protein ligase binding|cytoplasm|myelin sheath|cellular response to interleukin-4|cytoskeleton|microtubule|nucleotide binding|microtubule cytoskeleton organization|cytoplasmic microtubule|mitotic cell cycle	mmu04145,mmu04210,mmu04530,mmu04540	Phagosome|Apoptosis|Tight junction|Gap junction
NM_011684.2	0	0	0	0.05481111	0.05049372	0.1260923	0.04600741	0.04753846	0.1381471	0.07753889	0.05638323	Vmn1r45	GeneID:22297,Genbank:NM_011684.2,MGI:MGI:1333762	vomeronasal 1 receptor 45	GO:0007165,GO:0007186,GO:0007606,GO:0016020,GO:0016021,GO:0016503,GO:0019236,GO:0004871,GO:0004930,GO:0005886	signal transduction|G-protein coupled receptor signaling pathway|sensory perception of chemical stimulus|membrane|integral component of membrane|pheromone receptor activity|response to pheromone|signal transducer activity|G-protein coupled receptor activity|plasma membrane
NM_011710.3	2.11273	4.176237	1.730317	1.032413	2.262455	0.7587698	0.9231594	2.186399	15.85288	6.353899	16.12525	Wars	GeneID:22375,Genbank:NM_011710.3,MGI:MGI:104630	tryptophanyl-tRNA synthetase, transcript variant 1	GO:0045765,GO:0010628,GO:0004812,GO:0010835,GO:0004830,GO:0016874,GO:0005524,GO:0005634,GO:0005737,GO:0019210,GO:0005829,GO:0019901,GO:0006412,GO:0019904,GO:0006418,GO:0031334,GO:0006436,GO:0000166,GO:0032991,GO:0001525,GO:0042803,GO:0006469,GO:0001933	regulation of angiogenesis|positive regulation of gene expression|aminoacyl-tRNA ligase activity|regulation of protein ADP-ribosylation|tryptophan-tRNA ligase activity|ligase activity|ATP binding|nucleus|cytoplasm|kinase inhibitor activity|cytosol|protein kinase binding|translation|protein domain specific binding|tRNA aminoacylation for protein translation|positive regulation of protein complex a…	mmu00970	Aminoacyl-tRNA biosynthesis
NM_011785.3	12.11505	13.67533	14.90035	3.839288	8.636141	5.540259	2.186456	3.523271	18.27968	8.629463	14.77275	Akt3	GeneID:23797,Genbank:NM_011785.3,MGI:MGI:1345147	thymoma viral proto-oncogene 3	GO:2000773,GO:0035556,GO:0016020,GO:0004672,GO:0043536,GO:0016301,GO:0004674,GO:0045766,GO:0016310,GO:0045793,GO:0005080,GO:0005515,GO:0005524,GO:0005622,GO:0016740,GO:0005634,GO:0048854,GO:0018105,GO:0005737,GO:0048873,GO:0005886,GO:0090050,GO:0018107,GO:0006468,GO:0000002,GO:1905564,GO:0032008,GO:0007165,GO:0000166,GO:1905653,GO:0032869,GO:0010765,GO:0001938	negative regulation of cellular senescence|intracellular signal transduction|membrane|protein kinase activity|positive regulation of blood vessel endothelial cell migration|kinase activity|protein serine/threonine kinase activity|positive regulation of angiogenesis|phosphorylation|positive regulation of cell size|protein kinase C binding|protein binding|ATP binding|intracellular|transferase activ…	mmu04014,mmu04015,mmu04010,mmu04012,mmu04370,mmu04371,mmu04630,mmu04668,mmu04066,mmu04068,mmu04072,mmu04071,mmu04024,mmu04022,mmu04151,mmu04152,mmu04150,mmu04140,mmu04210,mmu04218,mmu04510,mmu04550,mmu04611,mmu04620,mmu04625,mmu04660,mmu04662,mmu04664,mmu04666,mmu04062,mmu04910,mmu04922,mmu04923,mmu04920,mmu04915,mmu04914,mmu04917,mmu04926,mmu04919,mmu04261,mmu04973,mmu04725,mmu04728,mmu04722,mmu…	Ras signaling pathway|Rap1 signaling pathway|MAPK signaling pathway|ErbB signaling pathway|VEGF signaling pathway|Apelin signaling pathway|Jak-STAT signaling pathway|TNF signaling pathway|HIF-1 signaling pathway|FoxO signaling pathway|Phospholipase D signaling pathway|Sphingolipid signaling pathway|cAMP signaling pathway|cGMP - PKG signaling pathway|PI3K-Akt signaling pathway|AMPK signaling pathw…
NM_011852.3	0.4243162	0.2216798	0.6253108	1.537691	1.780169	1.237685	1.369787	2.374521	25.10903	5.375683	22.23429	Oas1g	GeneID:23960,Genbank:NM_011852.3,MGI:MGI:97429	2'-5' oligoadenylate synthetase 1G, transcript variant 1	GO:0003725,GO:0005634,GO:0005654,GO:0005737,GO:0005829,GO:0016020,GO:0045071,GO:0001730,GO:0051607,GO:0060700	double-stranded RNA binding|nucleus|nucleoplasm|cytoplasm|cytosol|membrane|negative regulation of viral genome replication|2'-5'-oligoadenylate synthetase activity|defense response to virus|regulation of ribonuclease activity	mmu04621,mmu05162,mmu05164,mmu05160,mmu05168	NOD-like receptor signaling pathway|Measles|Influenza A|Hepatitis C|Herpes simplex infection
NM_011881.3	0.003794103	0.0503807	1.95705e-28	0.1124987	0.07264638	0.1579489	0.04442143	0.08844918	0.1431451	0.1419492	0.09701977	Grk1	GeneID:24013,Genbank:NM_011881.3,MGI:MGI:1345146	G protein-coupled receptor kinase 1	GO:0042327,GO:0004674,GO:0043066,GO:0004703,GO:0046777,GO:0005524,GO:0006468,GO:0007165,GO:0007601,GO:0008594,GO:0050254,GO:0009416,GO:0050896,GO:0016020,GO:0060060,GO:0016301,GO:0016310,GO:0000166,GO:0016740,GO:0001750,GO:0022400,GO:0004672	positive regulation of phosphorylation|protein serine/threonine kinase activity|negative regulation of apoptotic process|G-protein coupled receptor kinase activity|protein autophosphorylation|ATP binding|protein phosphorylation|signal transduction|visual perception|photoreceptor cell morphogenesis|rhodopsin kinase activity|response to light stimulus|response to stimulus|membrane|post-embryonic re…	mmu04144,mmu04062,mmu04744	Endocytosis|Chemokine signaling pathway|Phototransduction
NM_011909.2	6.676657	9.322407	7.899413	5.362028	10.49031	8.312126	4.128534	9.064004	113.3326	31.91331	97.46482	Usp18	GeneID:24110,Genbank:NM_011909.2,MGI:MGI:1344364	ubiquitin specific peptidase 18	GO:0006508,GO:0006511,GO:0008233,GO:0008234,GO:0016579,GO:0016787,GO:0019785,GO:0035634,GO:0036459,GO:0050727,GO:0005515,GO:0005634,GO:0005829	proteolysis|ubiquitin-dependent protein catabolic process|peptidase activity|cysteine-type peptidase activity|protein deubiquitination|hydrolase activity|ISG15-specific protease activity|response to stilbenoid|thiol-dependent ubiquitinyl hydrolase activity|regulation of inflammatory response|protein binding|nucleus|cytosol
NM_011940.2	0.1817644	0.6488575	0.4371164	3.820287	2.568479	2.360614	5.297725	7.728783	39.76064	16.09958	45.62811	Ifi202b	GeneID:26388,Genbank:NM_011940.2,MGI:MGI:1347083	interferon activated gene 202B, transcript variant 2	GO:0035458	cellular response to interferon-beta	mmu04623	Cytosolic DNA-sensing pathway
NM_011966.3	68.77092	66.39304	64.46989	16.54218	40.1543	23.60277	11.11978	17.10286	94.01677	42.42704	97.35349	Psma4	GeneID:26441,Genbank:NM_011966.3,MGI:MGI:1347060	proteasome (prosome, macropain) subunit, alpha type 4	GO:0010499,GO:0004175,GO:0016787,GO:0004298,GO:0019773,GO:0005634,GO:0005737,GO:0005829,GO:0005839,GO:0043161,GO:0043231,GO:0006508,GO:0051603,GO:0006511,GO:0000502,GO:0008233,GO:0000932,GO:0010498	proteasomal ubiquitin-independent protein catabolic process|endopeptidase activity|hydrolase activity|threonine-type endopeptidase activity|proteasome core complex, alpha-subunit complex|nucleus|cytoplasm|cytosol|proteasome core complex|proteasome-mediated ubiquitin-dependent protein catabolic process|intracellular membrane-bounded organelle|proteolysis|proteolysis involved in cellular protein ca…	mmu03050	Proteasome
NM_011970.4	55.90548	69.65551	68.87279	31.08002	49.07398	35.35223	17.45875	29.767	120.6462	73.13089	138.6762	Psmb2	GeneID:26445,Genbank:NM_011970.4,MGI:MGI:1347045	proteasome (prosome, macropain) subunit, beta type 2	GO:0043161,GO:0004298,GO:0051603,GO:0005634,GO:0005654,GO:0005737,GO:0005839,GO:0006508,GO:0008233,GO:0010498,GO:0000502,GO:0010499,GO:0004175,GO:0016787	proteasome-mediated ubiquitin-dependent protein catabolic process|threonine-type endopeptidase activity|proteolysis involved in cellular protein catabolic process|nucleus|nucleoplasm|cytoplasm|proteasome core complex|proteolysis|peptidase activity|proteasomal protein catabolic process|proteasome complex|proteasomal ubiquitin-independent protein catabolic process|endopeptidase activity|hydrolase a…	mmu03050	Proteasome
NM_011981.4	13.75839	23.06804	14.44834	3.999851	10.82259	7.008692	2.045086	2.913004	20.47502	7.928453	14.68389	Zfp260	GeneID:26466,Genbank:NM_011981.4,MGI:MGI:1347071	zinc finger protein 260	GO:0005634,GO:0005654,GO:0005829,GO:0006351,GO:0006355,GO:0007275,GO:0046872,GO:0003676,GO:0003677,GO:0003700	nucleus|nucleoplasm|cytosol|transcription, DNA-templated|regulation of transcription, DNA-templated|multicellular organism development|metal ion binding|nucleic acid binding|DNA binding|DNA binding transcription factor activity
NM_013468.3	22.70067	23.81382	17.64688	3.526921	38.22511	26.11873	3.914066	8.377256	78.29473	15.6569	33.24283	Ankrd1	GeneID:107765,Genbank:NM_013468.3,MGI:MGI:1097717	ankyrin repeat domain 1 (cardiac muscle)	GO:0005634,GO:0005667,GO:0005737,GO:0035914,GO:0005829,GO:0006357,GO:0035994,GO:0042826,GO:0043065,GO:0043517,GO:0045445,GO:0050714,GO:0055008,GO:0061629,GO:0000122,GO:0001085,GO:0001105,GO:0001650,GO:0002039,GO:0003677,GO:0003712,GO:0003714,GO:0005515,GO:0008134,GO:0010976,GO:0030016,GO:0031432,GO:0031674,GO:0070412,GO:0071222,GO:0035690,GO:0071260,GO:0071347,GO:0071356,GO:0071560,GO:2000279	nucleus|transcription factor complex|cytoplasm|skeletal muscle cell differentiation|cytosol|regulation of transcription by RNA polymerase II|response to muscle stretch|histone deacetylase binding|positive regulation of apoptotic process|positive regulation of DNA damage response, signal transduction by p53 class mediator|myoblast differentiation|positive regulation of protein secretion|cardiac mu…
NM_013484.2	15.48526	18.69929	14.79587	3.594513	7.949946	5.784137	1.991344	3.863687	55.55726	15.91072	41.1477	C2	GeneID:12263,Genbank:NM_013484.2,MGI:MGI:88226	complement component 2 (within H-2S)	GO:0005615,GO:0006508,GO:0006956,GO:0006958,GO:0008233,GO:0008236,GO:0016787,GO:0045087,GO:0046872,GO:2000427,GO:0002376,GO:0004252,GO:0005576	extracellular space|proteolysis|complement activation|complement activation, classical pathway|peptidase activity|serine-type peptidase activity|hydrolase activity|innate immune response|metal ion binding|positive regulation of apoptotic cell clearance|immune system process|serine-type endopeptidase activity|extracellular region	mmu04610,mmu05322,mmu05133,mmu05150	Complement and coagulation cascades|Systemic lupus erythematosus|Pertussis|Staphylococcus aureus infection
NM_013489.3	8.736065	10.60579	9.971236	3.860821	7.236676	4.541228	2.539034	2.66323	16.23932	5.849676	11.32761	Cd84	GeneID:12523,Genbank:NM_013489.3,MGI:MGI:1336885	CD84 antigen, transcript variant 1	GO:0071639,GO:0007155,GO:1900165,GO:0016020,GO:1904469,GO:0016021,GO:0031664,GO:0032685,GO:0032701,GO:0033004,GO:2001180,GO:0042802,GO:2001256,GO:0043030,GO:0043305,GO:0043410,GO:0002250,GO:0045087,GO:0002376,GO:0051092,GO:0005886	positive regulation of monocyte chemotactic protein-1 production|cell adhesion|negative regulation of interleukin-6 secretion|membrane|positive regulation of tumor necrosis factor secretion|integral component of membrane|regulation of lipopolysaccharide-mediated signaling pathway|negative regulation of granulocyte macrophage colony-stimulating factor production|negative regulation of interleukin-…
NM_013492.3	33.41104	37.79826	38.83495	7.383576	25.38796	16.24247	6.950788	11.48235	69.68896	23.58971	60.49205	Clu	GeneID:12759,Genbank:NM_013492.3,MGI:MGI:88423	clusterin	GO:0005634,GO:0005737,GO:0005739,GO:0005783,GO:0005856,GO:0008284,GO:0009986,GO:0032436,GO:0010628,GO:0032463,GO:0016020,GO:0032464,GO:0032760,GO:0032991,GO:0034366,GO:0050750,GO:0042981,GO:0050821,GO:0043005,GO:0051092,GO:0043065,GO:0051131,GO:0051787,GO:0051788,GO:0000902,GO:1902230,GO:0060548,GO:0001540,GO:1902430,GO:0061077,GO:0001774,GO:1902847,GO:0061518,GO:0005515,GO:1902949,GO:0005576,GO:…	nucleus|cytoplasm|mitochondrion|endoplasmic reticulum|cytoskeleton|positive regulation of cell proliferation|cell surface|positive regulation of proteasomal ubiquitin-dependent protein catabolic process|positive regulation of gene expression|negative regulation of protein homooligomerization|membrane|positive regulation of protein homooligomerization|positive regulation of tumor necrosis factor p…	mmu04610	Complement and coagulation cascades
NM_013538.5	0.6227938	0.5137012	0.4462115	0.5971047	1.42078	0.8962112	0.2689106	0.3426789	2.105567	1.078464	2.162161	Cdca3	GeneID:14793,Genbank:NM_013538.5,MGI:MGI:1315198	cell division cycle associated 3	GO:0007049,GO:0051301,GO:0003674,GO:0005737,GO:0005913	cell cycle|cell division|molecular_function|cytoplasm|cell-cell adherens junction
NM_013542.2	2.141509	1.047231	0.7492693	0.8316078	2.413333	1.377426	0.9178285	3.194979	30.86937	10.08859	22.13045	Gzmb	GeneID:14939,Genbank:NM_013542.2,MGI:MGI:109267	granzyme B	GO:0005737,GO:0006508,GO:0006915,GO:0008233,GO:0008236,GO:0008626,GO:0016485,GO:0016787,GO:0019835,GO:0030141,GO:0001913,GO:0042267,GO:0004252,GO:0044194,GO:0005515	cytoplasm|proteolysis|apoptotic process|peptidase activity|serine-type peptidase activity|granzyme-mediated apoptotic signaling pathway|protein processing|hydrolase activity|cytolysis|secretory granule|T cell mediated cytotoxicity|natural killer cell mediated cytotoxicity|serine-type endopeptidase activity|cytolytic granule|protein binding	mmu04210,mmu04650,mmu05202,mmu05320,mmu05330,mmu05332,mmu04940	Apoptosis|Natural killer cell mediated cytotoxicity|Transcriptional misregulation in cancers|Autoimmune thyroid disease|Allograft rejection|Graft-versus-host disease|Type I diabetes mellitus
NM_013545.3	13.7788	15.4414	14.54819	3.7141	6.45143	4.374578	1.549502	2.630526	47.94527	8.963923	25.01806	Ptpn6	GeneID:15170,Genbank:NM_013545.3,MGI:MGI:96055	protein tyrosine phosphatase, non-receptor type 6, transcript variant 1	GO:0005730,GO:0005737,GO:0005911,GO:0006470,GO:0033277,GO:0008283,GO:0033630,GO:0008284,GO:0035335,GO:0014068,GO:0035556,GO:0035855,GO:0042105,GO:0042130,GO:0070372,GO:0042169,GO:0070527,GO:0042267,GO:0140031,GO:0043407,GO:2000045,GO:0001784,GO:0002244,GO:0002924,GO:0004721,GO:0004725,GO:0005001,GO:0005515,GO:0005634,GO:0016311,GO:0016787,GO:0016791,GO:0017124,GO:0018108,GO:0019221,GO:0019901,GO:…	nucleolus|cytoplasm|cell-cell junction|protein dephosphorylation|abortive mitotic cell cycle|cell proliferation|positive regulation of cell adhesion mediated by integrin|positive regulation of cell proliferation|peptidyl-tyrosine dephosphorylation|positive regulation of phosphatidylinositol 3-kinase signaling|intracellular signal transduction|megakaryocyte development|alpha-beta T cell receptor c…	mmu04630,mmu04520,mmu04650,mmu04660,mmu04662,mmu05205,mmu05140	Jak-STAT signaling pathway|Adherens junction|Natural killer cell mediated cytotoxicity|T cell receptor signaling pathway|B cell receptor signaling pathway|Proteoglycans in cancer|Leishmaniasis
NM_013602.3	35.75886	52.61493	46.70365	8.391759	35.51549	18.5434	13.26442	19.64822	178.1168	94.01206	356.1258	Mt1	GeneID:17748,Genbank:NM_013602.3,MGI:MGI:97171	metallothionein 1	GO:0071247,GO:0005764,GO:0071276,GO:0005829,GO:0071280,GO:0006875,GO:0006882,GO:0007263,GO:0008270,GO:0071294,GO:0010273,GO:0043524,GO:0046872,GO:0005507,GO:0005634,GO:0050794,GO:0005737	cellular response to chromate|lysosome|cellular response to cadmium ion|cytosol|cellular response to copper ion|cellular metal ion homeostasis|cellular zinc ion homeostasis|nitric oxide mediated signal transduction|zinc ion binding|cellular response to zinc ion|detoxification of copper ion|negative regulation of neuron apoptotic process|metal ion binding|copper ion binding|nucleus|regulation of c…	mmu04978	Mineral absorption
NM_013650.2	38.01005	82.63969	91.18491	63.36323	69.26459	50.09431	58.86154	71.81835	178.0495	146.2612	277.6086	S100a8	GeneID:20201,Genbank:NM_013650.2,MGI:MGI:88244	S100 calcium binding protein A8 (calgranulin A)	GO:0045111,GO:0008017,GO:0002793,GO:0046872,GO:0008270,GO:0005509,GO:0050544,GO:0014002,GO:0005576,GO:0050727,GO:0005615,GO:0005737,GO:0005829,GO:0005856,GO:0016020,GO:0005886,GO:0050729,GO:0016209,GO:0006914,GO:0050786,GO:0018119,GO:0006915,GO:0070488,GO:0030593,GO:0006919,GO:0002376,GO:2001244,GO:0035662,GO:0006935,GO:0002523,GO:0045087,GO:0006954	intermediate filament cytoskeleton|microtubule binding|positive regulation of peptide secretion|metal ion binding|zinc ion binding|calcium ion binding|arachidonic acid binding|astrocyte development|extracellular region|regulation of inflammatory response|extracellular space|cytoplasm|cytosol|cytoskeleton|membrane|plasma membrane|positive regulation of inflammatory response|antioxidant activity|au…	mmu04657	IL-17 signaling pathway
NM_013652.2	1.436393	1.553261	0.6120723	1.408043	1.962509	0.8467531	5.177239	7.120558	63.75359	18.99835	56.38554	Ccl4	GeneID:20303,Genbank:NM_013652.2,MGI:MGI:98261	chemokine (C-C motif) ligand 4	GO:0071356,GO:0048245,GO:0031726,GO:0005576,GO:2000503,GO:0048247,GO:0031730,GO:0005615,GO:0050729,GO:0032760,GO:0050850,GO:0006935,GO:0006954,GO:0006955,GO:0035690,GO:0007186,GO:0051928,GO:0042802,GO:0008009,GO:0070098,GO:0043117,GO:0070374,GO:0043547,GO:0009636,GO:0002548,GO:0071346,GO:0043922,GO:0030593,GO:0005125,GO:0071347,GO:0048020,GO:0030595,GO:0005515	cellular response to tumor necrosis factor|eosinophil chemotaxis|CCR1 chemokine receptor binding|extracellular region|positive regulation of natural killer cell chemotaxis|lymphocyte chemotaxis|CCR5 chemokine receptor binding|extracellular space|positive regulation of inflammatory response|positive regulation of tumor necrosis factor production|positive regulation of calcium-mediated signaling|ch…	mmu04064,mmu04060,mmu04620,mmu04623,mmu04062,mmu05132	NF-kappa B signaling pathway|Cytokine-cytokine receptor interaction|Toll-like receptor signaling pathway|Cytosolic DNA-sensing pathway|Chemokine signaling pathway|Salmonella infection
NM_013653.3	18.14997	14.46537	17.16331	8.499426	18.41857	8.305332	3.331085	10.62975	87.68995	28.15075	65.88355	Ccl5	GeneID:20304,Genbank:NM_013653.3,MGI:MGI:98262	chemokine (C-C motif) ligand 5	GO:0005615,GO:0005737,GO:0006816,GO:0006874,GO:0006887,GO:0006935,GO:0006954,GO:0010759,GO:0010820,GO:0006955,GO:0014068,GO:0014911,GO:0016004,GO:0030298,GO:0034112,GO:0030335,GO:0034341,GO:0030593,GO:0034612,GO:0031269,GO:0035688,GO:0042056,GO:0042102,GO:0042119,GO:0000165,GO:0045766,GO:0042327,GO:0002230,GO:0045785,GO:0042379,GO:0002548,GO:0046817,GO:0042531,GO:0004435,GO:0048020,GO:0004672,GO:…	extracellular space|cytoplasm|calcium ion transport|cellular calcium ion homeostasis|exocytosis|chemotaxis|inflammatory response|positive regulation of macrophage chemotaxis|positive regulation of T cell chemotaxis|immune response|positive regulation of phosphatidylinositol 3-kinase signaling|positive regulation of smooth muscle cell migration|phospholipase activator activity|receptor signaling p…	mmu04668,mmu04060,mmu04620,mmu04621,mmu04623,mmu04062,mmu05323,mmu05020,mmu05164,mmu05168,mmu05142	TNF signaling pathway|Cytokine-cytokine receptor interaction|Toll-like receptor signaling pathway|NOD-like receptor signaling pathway|Cytosolic DNA-sensing pathway|Chemokine signaling pathway|Rheumatoid arthritis|Prion diseases|Influenza A|Herpes simplex infection|Chagas disease (American trypanosomiasis)
NM_013654.3	0	0.6662579	0.2372167	2.038967	2.479503	1.966233	9.567506	15.05261	117.1334	41.66854	98.36534	Ccl7	GeneID:20306,Genbank:NM_013654.3,MGI:MGI:99512	chemokine (C-C motif) ligand 7	GO:0048247,GO:0005615,GO:0070098,GO:0070374,GO:0006935,GO:0006954,GO:0006955,GO:0007186,GO:0008009,GO:0071346,GO:0008201,GO:0071347,GO:0030593,GO:0071356,GO:0031727,GO:0071361,GO:0043547,GO:0002548,GO:0048020,GO:0005125,GO:0048245,GO:0005576	lymphocyte chemotaxis|extracellular space|chemokine-mediated signaling pathway|positive regulation of ERK1 and ERK2 cascade|chemotaxis|inflammatory response|immune response|G-protein coupled receptor signaling pathway|chemokine activity|cellular response to interferon-gamma|heparin binding|cellular response to interleukin-1|neutrophil chemotaxis|cellular response to tumor necrosis factor|CCR2 che…	mmu04060,mmu04657,mmu04062	Cytokine-cytokine receptor interaction|IL-17 signaling pathway|Chemokine signaling pathway
NM_013683.2	11.39784	12.91679	10.65584	4.003504	7.463393	4.191878	2.637498	4.736507	89.89937	20.78414	69.22794	Tap1	GeneID:21354,Genbank:NM_013683.2,MGI:MGI:98483	transporter 1, ATP-binding cassette, sub-family B (MDR/TAP), transcript variant 1	GO:0015433,GO:0015440,GO:0015833,GO:0016020,GO:0016021,GO:0016887,GO:0043531,GO:0019885,GO:0046967,GO:0023029,GO:0046978,GO:0030176,GO:0046979,GO:0046980,GO:0046982,GO:0055085,GO:1904680,GO:0000166,GO:0002250,GO:0002376,GO:0005524,GO:0005739,GO:0005783,GO:0005815,GO:0006952,GO:0015031,GO:0042270,GO:0042287,GO:0042288,GO:0042605,GO:0042626,GO:0042803,GO:0042825,GO:0043231	peptide antigen-transporting ATPase activity|peptide-transporting ATPase activity|peptide transport|membrane|integral component of membrane|ATPase activity|ADP binding|antigen processing and presentation of endogenous peptide antigen via MHC class I|cytosol to ER transport|MHC class Ib protein binding|TAP1 binding|integral component of endoplasmic reticulum membrane|TAP2 binding|tapasin binding|p…	mmu02010,mmu04145,mmu04612,mmu05340,mmu05168	ABC transporters|Phagosome|Antigen processing and presentation|Primary immunodeficiency|Herpes simplex infection
NM_013694.4	1.815559	0.9683859	0.6237894	16.62154	40.3154	50.79253	19.29547	29.06783	78.02167	45.01882	33.73852	Tnp2	GeneID:21959,Genbank:NM_013694.4,MGI:MGI:98785	transition protein 2	GO:0008270,GO:0003677,GO:0010954,GO:0005634,GO:0030154,GO:0005694,GO:0007275,GO:0007283,GO:0030317,GO:0007339,GO:0035093,GO:0007340,GO:0046872,GO:0007341,GO:0000786,GO:0000788,GO:0001673	zinc ion binding|DNA binding|positive regulation of protein processing|nucleus|cell differentiation|chromosome|multicellular organism development|spermatogenesis|flagellated sperm motility|binding of sperm to zona pellucida|spermatogenesis, exchange of chromosomal proteins|acrosome reaction|metal ion binding|penetration of zona pellucida|nucleosome|nuclear nucleosome|male germ cell nucleus
NM_013745.5	2.049106	2.560228	2.083324	0.5450391	1.535703	0.7947596	0.3136247	0.6603547	3.790658	1.347035	2.055223	Nufip1	GeneID:27275,Genbank:NM_013745.5,MGI:MGI:1351474	nuclear fragile X mental retardation protein interacting protein 1	GO:0045944,GO:0016363,GO:0003676,GO:0003723,GO:0046872,GO:0022626,GO:0048786,GO:0005515,GO:0005634,GO:0005726,GO:0051117,GO:0030515,GO:0051259,GO:0005730,GO:0070761,GO:0030674,GO:0000492,GO:0032991,GO:0008023,GO:0042802,GO:0001650	positive regulation of transcription by RNA polymerase II|nuclear matrix|nucleic acid binding|RNA binding|metal ion binding|cytosolic ribosome|presynaptic active zone|protein binding|nucleus|perichromatin fibrils|ATPase binding|snoRNA binding|protein complex oligomerization|nucleolus|pre-snoRNP complex|protein binding, bridging|box C/D snoRNP assembly|protein-containing complex|transcription elon…
NM_013765.2	370.6503	452.6079	432.2676	117.8342	329.0896	192.737	64.88575	100.2562	586.4503	254.2478	668.5895	Rps26	GeneID:27370,Genbank:NM_013765.2,MGI:MGI:1351628	ribosomal protein S26	GO:0003735,GO:0005622,GO:0005840,GO:0006412,GO:0022627,GO:0033119,GO:0042788,GO:0045296,GO:0002181,GO:0003729	structural constituent of ribosome|intracellular|ribosome|translation|cytosolic small ribosomal subunit|negative regulation of RNA splicing|polysomal ribosome|cadherin binding|cytoplasmic translation|mRNA binding	mmu03010	Ribosome
NM_013808.4	0.728634	0.5529814	1.023967	2.729226	13.23141	13.42196	0.8463314	2.628928	17.10795	4.38439	7.069426	Csrp3	GeneID:13009,Genbank:NM_013808.4,MGI:MGI:1330824	cysteine and glycine-rich protein 3, transcript variant 1	GO:0006874,GO:0007275,GO:0007517,GO:0008307,GO:0010831,GO:0030018,GO:0045944,GO:0046872,GO:0030154,GO:0048738,GO:0031433,GO:0051091,GO:0055003,GO:0060048,GO:0061629,GO:1903919,GO:1903920,GO:0002026,GO:0003300,GO:0003779,GO:0005515,GO:0005634,GO:0005737,GO:0005856,GO:0006351,GO:0006355,GO:0033365,GO:0035995,GO:0042802,GO:0042805,GO:0043426,GO:0045662,GO:0045663	cellular calcium ion homeostasis|multicellular organism development|muscle organ development|structural constituent of muscle|positive regulation of myotube differentiation|Z disc|positive regulation of transcription by RNA polymerase II|metal ion binding|cell differentiation|cardiac muscle tissue development|telethonin binding|positive regulation of DNA binding transcription factor activity|card…
NM_013918.2	22.17678	26.8022	27.15468	5.454235	11.77771	8.161897	3.042289	4.239446	49.6892	14.88264	30.5617	Usp25	GeneID:30940,Genbank:NM_013918.2,MGI:MGI:1353655	ubiquitin specific peptidase 25	GO:0070536,GO:0005634,GO:0071108,GO:0005737,GO:1904293,GO:0005783,GO:0005829,GO:0006508,GO:0006511,GO:0008233,GO:0008234,GO:0016579,GO:0016787,GO:0031625,GO:0000502,GO:0036459,GO:0004843,GO:0051117	protein K63-linked deubiquitination|nucleus|protein K48-linked deubiquitination|cytoplasm|negative regulation of ERAD pathway|endoplasmic reticulum|cytosol|proteolysis|ubiquitin-dependent protein catabolic process|peptidase activity|cysteine-type peptidase activity|protein deubiquitination|hydrolase activity|ubiquitin protein ligase binding|proteasome complex|thiol-dependent ubiquitinyl hydrolase…	mmu04657	IL-17 signaling pathway
NM_013927.2	0.006626809	0.006737001	0.01979314	0.192708	0.1114361	0.1637229	0.1232962	0.2190527	1.789957	0.7652691	1.875205	Cngb3	GeneID:30952,Genbank:NM_013927.2,MGI:MGI:1353562	cyclic nucleotide gated channel beta 3	GO:0016021,GO:0005222,GO:0030553,GO:0005223,GO:0005249,GO:0005515,GO:0005886,GO:0005887,GO:0042391,GO:0006811,GO:0050896,GO:0006812,GO:0071805,GO:0007601,GO:0000166,GO:0098655,GO:0009187,GO:0001750,GO:1902495,GO:0016020,GO:0005221	integral component of membrane|intracellular cAMP activated cation channel activity|cGMP binding|intracellular cGMP activated cation channel activity|voltage-gated potassium channel activity|protein binding|plasma membrane|integral component of plasma membrane|regulation of membrane potential|ion transport|response to stimulus|cation transport|potassium ion transmembrane transport|visual percepti…	mmu04024	cAMP signaling pathway
NM_015783.3	5.726948	9.749135	6.409575	4.352833	8.690126	6.037525	5.371956	7.115689	172.5414	39.80671	128.2451	Isg15	GeneID:100038882,Genbank:NM_015783.3,MGI:MGI:1855694	ISG15 ubiquitin-like modifier	GO:0070628,GO:0032020,GO:0005737,GO:0032649,GO:0034340,GO:0016567,GO:0019941,GO:0030501,GO:0042742,GO:0031386,GO:0045071,GO:0031397,GO:0045648,GO:0031625,GO:0005515,GO:0051607,GO:0005576,GO:0005634	proteasome binding|ISG15-protein conjugation|cytoplasm|regulation of interferon-gamma production|response to type I interferon|protein ubiquitination|modification-dependent protein catabolic process|positive regulation of bone mineralization|defense response to bacterium|protein tag|negative regulation of viral genome replication|negative regulation of protein ubiquitination|positive regulation o…	mmu04622,mmu05165	RIG-I-like receptor signaling pathway|Human papillomavirus infection
NM_015811.2	0.6141354	1.193143	1.012886	1.677274	2.224706	1.430487	2.14079	2.99664	18.99641	6.083801	16.61721	Rgs1	GeneID:50778,Genbank:NM_015811.2,MGI:MGI:1354694	regulator of G-protein signaling 1	GO:0005737,GO:0005829,GO:0005886,GO:0007165,GO:0007186,GO:0008277,GO:0009968,GO:0016020,GO:0031234,GO:0043547,GO:0001965,GO:0061737,GO:0005096	cytoplasm|cytosol|plasma membrane|signal transduction|G-protein coupled receptor signaling pathway|regulation of G-protein coupled receptor protein signaling pathway|negative regulation of signal transduction|membrane|extrinsic component of cytoplasmic side of plasma membrane|positive regulation of GTPase activity|G-protein alpha-subunit binding|leukotriene signaling pathway|GTPase activator acti…
NM_016659.3	1.476055	1.517672	1.073402	1.095873	1.224984	1.093636	0.2708849	1.174766	4.391852	0.4481853	2.568602	Klra1	GeneID:16627,Genbank:NM_016659.3,MGI:MGI:101907	killer cell lectin-like receptor, subfamily A, member 1	GO:0009897,GO:0016020,GO:0016021,GO:0030246,GO:0004871,GO:0005886,GO:0007155	external side of plasma membrane|membrane|integral component of membrane|carbohydrate binding|signal transducer activity|plasma membrane|cell adhesion	mmu04650,mmu05332	Natural killer cell mediated cytotoxicity|Graft-versus-host disease
NM_016689.2	0.5509596	0.9409032	0.8458242	0.2181261	1.780156	0.9470001	0.3648399	0.5460132	4.833694	0.6777601	3.742139	Aqp3	GeneID:11828,Genbank:NM_016689.2,MGI:MGI:1333777	aquaporin 3	GO:0070295,GO:0015267,GO:0005886,GO:0071456,GO:0015793,GO:0090650,GO:0015840,GO:0005887,GO:0005911,GO:0006833,GO:0016020,GO:0016021,GO:0016323,GO:0015204,GO:0032526,GO:0015250,GO:0002684,GO:0055085,GO:0005634,GO:0015254,GO:0005737	renal water absorption|channel activity|plasma membrane|cellular response to hypoxia|glycerol transport|cellular response to oxygen-glucose deprivation|urea transport|integral component of plasma membrane|cell-cell junction|water transport|membrane|integral component of membrane|basolateral plasma membrane|urea transmembrane transporter activity|response to retinoic acid|water channel activity|po…	mmu04962	Vasopressin-regulated water reabsorption
NM_016723.2	7.418899	11.30417	10.04803	1.711571	6.668802	3.802386	1.32972	1.53914	13.56373	6.170804	17.02092	Uchl3	GeneID:50933,Genbank:NM_016723.2,MGI:MGI:1355274	ubiquitin carboxyl-terminal esterase L3 (ubiquitin thiolesterase)	GO:0101005,GO:0016787,GO:0005634,GO:0030163,GO:0005737,GO:0005829,GO:0006508,GO:0006511,GO:0007628,GO:0008233,GO:0032869,GO:0036459,GO:0008234,GO:0042755,GO:0016579,GO:0043130,GO:0004843,GO:0045600,GO:0060041,GO:0005622	ubiquitinyl hydrolase activity|hydrolase activity|nucleus|protein catabolic process|cytoplasm|cytosol|proteolysis|ubiquitin-dependent protein catabolic process|adult walking behavior|peptidase activity|cellular response to insulin stimulus|thiol-dependent ubiquitinyl hydrolase activity|cysteine-type peptidase activity|eating behavior|protein deubiquitination|ubiquitin binding|thiol-dependent ubiq…
NM_016802.5	138.2498	147.4088	134.0065	34.38216	65.17356	36.9839	17.33094	27.77581	154.1627	65.4862	145.0164	Rhoa	GeneID:11848,Genbank:NM_016802.5,MGI:MGI:1096342	ras homolog family member A, transcript variant 1	GO:0046638,GO:0050773,GO:0050919,GO:0051017,GO:0003924,GO:0051022,GO:0004871,GO:0051301,GO:0005515,GO:0051496,GO:0005525,GO:1903427,GO:0051924,GO:1903673,GO:0060193,GO:0005622,GO:1904695,GO:0060548,GO:0005634,GO:1905244,GO:0007010,GO:0005737,GO:1990869,GO:0007015,GO:2000177,GO:0007049,GO:0005739,GO:2000406,GO:0007155,GO:0007160,GO:0007163,GO:0007229,GO:0019003,GO:0007264,GO:0019901,GO:0007266,GO:…	positive regulation of alpha-beta T cell differentiation|regulation of dendrite development|negative chemotaxis|actin filament bundle assembly|GTPase activity|Rho GDP-dissociation inhibitor binding|signal transducer activity|cell division|protein binding|positive regulation of stress fiber assembly|GTP binding|negative regulation of reactive oxygen species biosynthetic process|regulation of calci…	mmu04014,mmu04015,mmu04310,mmu04350,mmu04072,mmu04071,mmu04024,mmu04022,mmu04150,mmu04144,mmu04510,mmu04520,mmu04530,mmu04810,mmu04611,mmu04621,mmu04625,mmu04660,mmu04670,mmu04062,mmu04921,mmu04270,mmu04972,mmu04722,mmu04360,mmu05200,mmu05206,mmu05205,mmu05203,mmu05210,mmu05418,mmu05133,mmu05152,mmu05100	Ras signaling pathway|Rap1 signaling pathway|Wnt signaling pathway|TGF-beta signaling pathway|Phospholipase D signaling pathway|Sphingolipid signaling pathway|cAMP signaling pathway|cGMP - PKG signaling pathway|mTOR signaling pathway|Endocytosis|Focal adhesion|Adherens junction|Tight junction|Regulation of actin cytoskeleton|Platelet activation|NOD-like receptor signaling pathway|C-type lectin re…
NM_016850.3	1.777667	5.179304	3.391698	18.41868	25.06082	18.45219	11.30138	22.53152	291.0584	82.07215	246.6777	Irf7	GeneID:54123,Genbank:NM_016850.3,MGI:MGI:1859212	interferon regulatory factor 7, transcript variant 1	GO:0045087,GO:0032607,GO:0002376,GO:0045088,GO:0032608,GO:0002819,GO:0045351,GO:0032727,GO:0003677,GO:0045893,GO:0003700,GO:0005515,GO:0005634,GO:0005654,GO:0005737,GO:0045944,GO:0032728,GO:0005829,GO:0051607,GO:0006351,GO:0060340,GO:0034124,GO:0006355,GO:0000979,GO:0034127,GO:0016064,GO:0000982,GO:0044212,GO:0032481	innate immune response|interferon-alpha production|immune system process|regulation of innate immune response|interferon-beta production|regulation of adaptive immune response|type I interferon biosynthetic process|positive regulation of interferon-alpha production|DNA binding|positive regulation of transcription, DNA-templated|DNA binding transcription factor activity|protein binding|nucleus|nuc…	mmu04620,mmu04621,mmu04622,mmu04623,mmu05203,mmu05162,mmu05164,mmu05161,mmu05160,mmu05168,mmu05167	Toll-like receptor signaling pathway|NOD-like receptor signaling pathway|RIG-I-like receptor signaling pathway|Cytosolic DNA-sensing pathway|Viral carcinogenesis|Measles|Influenza A|Hepatitis B|Hepatitis C|Herpes simplex infection|Kaposi's sarcoma-associated herpesvirus infection
NM_016878.4	9.092052	12.92386	12.3748	2.827392	6.354437	3.952051	1.574288	2.424901	14.11325	6.912546	14.72874	Dnpep	GeneID:13437,Genbank:NM_016878.4,MGI:MGI:1278328	aspartyl aminopeptidase, transcript variant 2	GO:0005829,GO:0006508,GO:0006518,GO:0008233,GO:0008237,GO:0008270,GO:0016787,GO:0042802,GO:0046872,GO:0070006,GO:0004177,GO:0005576,GO:0005737	cytosol|proteolysis|peptide metabolic process|peptidase activity|metallopeptidase activity|zinc ion binding|hydrolase activity|identical protein binding|metal ion binding|metalloaminopeptidase activity|aminopeptidase activity|extracellular region|cytoplasm
NM_016960.2	0.3533683	1.04094e-11	0.3529123	0.2126933	2.081576	1.648058	1.20321	3.450589	10.98815	6.093447	11.80135	Ccl20	GeneID:20297,Genbank:NM_016960.2,MGI:MGI:1329031	chemokine (C-C motif) ligand 20, transcript variant 1	GO:0070374,GO:0031731,GO:0005515,GO:0071346,GO:0035584,GO:0005576,GO:0071347,GO:0043547,GO:0005615,GO:0071356,GO:0006935,GO:0006954,GO:0048020,GO:0006955,GO:0072678,GO:0048247,GO:0007186,GO:0072679,GO:0050726,GO:0008009,GO:2000319,GO:0051770,GO:0002548,GO:2000406,GO:0060326,GO:0030593,GO:0002724,GO:0070098,GO:0005125	positive regulation of ERK1 and ERK2 cascade|CCR6 chemokine receptor binding|protein binding|cellular response to interferon-gamma|calcium-mediated signaling using intracellular calcium source|extracellular region|cellular response to interleukin-1|positive regulation of GTPase activity|extracellular space|cellular response to tumor necrosis factor|chemotaxis|inflammatory response|CCR chemokine r…	mmu04668,mmu04060,mmu04657,mmu04062,mmu05323	TNF signaling pathway|Cytokine-cytokine receptor interaction|IL-17 signaling pathway|Chemokine signaling pathway|Rheumatoid arthritis
NM_018738.4	7.627198	10.08071	7.541716	2.724091	8.674806	4.156652	2.761555	3.569999	151.1453	36.66868	109.1671	Igtp	GeneID:16145,Genbank:NM_018738.4,MGI:MGI:107729	interferon gamma induced GTPase	GO:0005829,GO:0006952,GO:0035458,GO:0003924,GO:0005789	cytosol|defense response|cellular response to interferon-beta|GTPase activity|endoplasmic reticulum membrane	mmu05145	Toxoplasmosis
NM_018819.4	78.54948	91.2975	88.50416	41.17571	98.02351	69.37457	15.81609	35.22108	95.41905	55.17905	104.9888	Mpc1	GeneID:55951,Genbank:NM_018819.4,MGI:MGI:1915240	mitochondrial pyruvate carrier 1	GO:0006850,GO:0016020,GO:0016021,GO:0031305,GO:0050833,GO:0061732,GO:1990830,GO:0005739,GO:0005743	mitochondrial pyruvate transmembrane transport|membrane|integral component of membrane|integral component of mitochondrial inner membrane|pyruvate transmembrane transporter activity|mitochondrial acetyl-CoA biosynthetic process from pyruvate|cellular response to leukemia inhibitory factor|mitochondrion|mitochondrial inner membrane
NM_018866.2	2.320232	3.108958	5.812905	3.322192	8.621992	6.886986	13.76134	27.53936	85.20535	61.55155	105.0535	Cxcl13	GeneID:55985,Genbank:NM_018866.2,MGI:MGI:1888499	chemokine (C-X-C motif) ligand 13	GO:0006955,GO:0007166,GO:0007186,GO:0007204,GO:0007267,GO:0008009,GO:0035768,GO:0035769,GO:0008201,GO:0042127,GO:0010820,GO:0042742,GO:0045236,GO:0046982,GO:0048018,GO:0048248,GO:0048535,GO:0002518,GO:0002690,GO:0005125,GO:0005576,GO:0005615,GO:0006935,GO:0006952,GO:0006954,GO:0017134,GO:0031724,GO:0031735,GO:0032496,GO:0033625,GO:0033634,GO:0070098,GO:0035754,GO:0090630,GO:2000545	immune response|cell surface receptor signaling pathway|G-protein coupled receptor signaling pathway|positive regulation of cytosolic calcium ion concentration|cell-cell signaling|chemokine activity|endothelial cell chemotaxis to fibroblast growth factor|B cell chemotaxis across high endothelial venule|heparin binding|regulation of cell proliferation|positive regulation of T cell chemotaxis|defen…	mmu04060,mmu04062	Cytokine-cytokine receptor interaction|Chemokine signaling pathway
NM_018868.2	11.11357	12.90766	13.9069	3.828332	8.516631	5.003118	3.805075	5.818772	20.37576	10.9685	17.38613	Nop58	GeneID:55989,Genbank:NM_018868.2,MGI:MGI:1933184	NOP58 ribonucleoprotein	GO:0005634,GO:0005730,GO:0005732,GO:0005829,GO:0015030,GO:0030515,GO:0031428,GO:0032040,GO:0042254,GO:0048254,GO:0000154,GO:0051117,GO:0001094,GO:0070761,GO:0001650	nucleus|nucleolus|small nucleolar ribonucleoprotein complex|cytosol|Cajal body|snoRNA binding|box C/D snoRNP complex|small-subunit processome|ribosome biogenesis|snoRNA localization|rRNA modification|ATPase binding|TFIID-class transcription factor binding|pre-snoRNP complex|fibrillar center	mmu03008	Ribosome biogenesis in eukaryotes
NM_019428.3	7.864124	9.623823	7.94812	2.671012	6.796499	3.643459	2.074819	3.323049	11.10214	6.962523	9.746436	Rpp30	GeneID:54364,Genbank:NM_019428.3,MGI:MGI:1859683	ribonuclease P/MRP 30 subunit	GO:0003824,GO:0004526,GO:0004540,GO:0005634,GO:0005655,GO:0008033,GO:0016787,GO:0030681,GO:0090502,GO:0000172,GO:0001682,GO:0003723	catalytic activity|ribonuclease P activity|ribonuclease activity|nucleus|nucleolar ribonuclease P complex|tRNA processing|hydrolase activity|multimeric ribonuclease P complex|RNA phosphodiester bond hydrolysis, endonucleolytic|ribonuclease MRP complex|tRNA 5'-leader removal|RNA binding	mmu03013,mmu03008	RNA transport|Ribosome biogenesis in eukaryotes
NM_019438.1	0.6019091	0.2506578	0.6573515	0.3543863	0.6000122	0.6687376	0.3800243	0.6755966	1.45336	0.8684975	1.519174	Ncapg	GeneID:54392,Genbank:NM_019438.1,MGI:MGI:1930197	non-SMC condensin I complex, subunit G	GO:0000796,GO:0003674,GO:0005737,GO:0007076,GO:0000779,GO:0000793	condensin complex|molecular_function|cytoplasm|mitotic chromosome condensation|condensed chromosome, centromeric region|condensed chromosome
NM_019440.3	8.748773	11.4836	7.569548	4.147794	7.63379	4.670553	3.534154	7.443631	85.659	23.33562	60.19381	Irgm2	GeneID:54396,Genbank:NM_019440.3,MGI:MGI:1926262	immunity-related GTPase family M member 2	GO:0005829,GO:0006952,GO:0010508,GO:0010800,GO:0019901,GO:0020003,GO:0031648,GO:0051434,GO:0033138,GO:0060335,GO:0034341,GO:0061635,GO:0061739,GO:0061762,GO:0070431,GO:0071222,GO:0071902,GO:0075044,GO:0098586,GO:0000045,GO:0000139,GO:0001934,GO:0003924,GO:0005739,GO:0005789,GO:0005794,GO:0035458,GO:0042742,GO:0042832,GO:0043254,GO:0043539,GO:0045087,GO:1901098,GO:0050700,GO:0050821,GO:0050829	cytosol|defense response|positive regulation of autophagy|positive regulation of peptidyl-threonine phosphorylation|protein kinase binding|symbiont-containing vacuole|protein destabilization|BH3 domain binding|positive regulation of peptidyl-serine phosphorylation|positive regulation of interferon-gamma-mediated signaling pathway|response to interferon-gamma|regulation of protein complex stabilit…
NM_019549.2	17.92643	21.15902	22.53489	6.505377	10.62481	7.165977	3.900319	6.050738	46.44639	14.4182	33.9354	Plek	GeneID:56193,Genbank:NM_019549.2,MGI:MGI:1860485	pleckstrin	GO:0070527,GO:0033625,GO:0007229,GO:0070528,GO:0035556,GO:0010572,GO:0070560,GO:0042803,GO:0010920,GO:0010925,GO:0030030,GO:0030836,GO:0043325,GO:0030845,GO:0045744,GO:0030866,GO:0046488,GO:0031529,GO:0060305,GO:0031532,GO:0005080,GO:0070493,GO:0032233,GO:0005737,GO:0032587,GO:0006904	platelet aggregation|positive regulation of integrin activation|integrin-mediated signaling pathway|protein kinase C signaling|intracellular signal transduction|positive regulation of platelet activation|protein secretion by platelet|protein homodimerization activity|negative regulation of inositol phosphate biosynthetic process|positive regulation of inositol-polyphosphate 5-phosphatase activity…
NM_019569.2	1.161307	1.132035	1.141979	6.046247	16.76858	18.49696	6.431808	8.783634	27.56401	13.82728	9.30829	Fscn3	GeneID:56223,Genbank:NM_019569.2,MGI:MGI:1890386	fascin actin-bundling protein 3	GO:0031941,GO:0005737,GO:0051015,GO:0005856,GO:0051017,GO:0005902,GO:0007015,GO:0007163,GO:0007286,GO:0009653,GO:0016477,GO:0030027,GO:0030175,GO:0030426,GO:0001726,GO:0030674,GO:0003779,GO:0031253	filamentous actin|cytoplasm|actin filament binding|cytoskeleton|actin filament bundle assembly|microvillus|actin filament organization|establishment or maintenance of cell polarity|spermatid development|anatomical structure morphogenesis|cell migration|lamellipodium|filopodium|growth cone|ruffle|protein binding, bridging|actin binding|cell projection membrane
NM_019655.3	6.02331	6.666436	5.807168	1.496218	3.668879	1.572844	0.6426529	1.485402	17.27174	4.508277	9.102862	Adar	GeneID:56417,Genbank:NM_019655.3,MGI:MGI:1889575	adenosine deaminase, RNA-specific, transcript variant 1	GO:0003726,GO:0004000,GO:0005515,GO:0005634,GO:0005654,GO:0005730,GO:0016553,GO:0016607,GO:0005737,GO:0016787,GO:0030218,GO:0031047,GO:0031054,GO:0035196,GO:0060339,GO:0035280,GO:0061484,GO:0035455,GO:0098586,GO:0043066,GO:1900369,GO:0001649,GO:0001701,GO:0002244,GO:0002376,GO:0002566,GO:0003677,GO:0003692,GO:0003723,GO:0006351,GO:0006355,GO:0006382,GO:0006396,GO:0006397,GO:0044387,GO:0006606,GO:…	double-stranded RNA adenosine deaminase activity|adenosine deaminase activity|protein binding|nucleus|nucleoplasm|nucleolus|base conversion or substitution editing|nuclear speck|cytoplasm|hydrolase activity|erythrocyte differentiation|gene silencing by RNA|pre-miRNA processing|production of miRNAs involved in gene silencing by miRNA|negative regulation of type I interferon-mediated signaling path…	mmu04623,mmu05162,mmu05164	Cytosolic DNA-sensing pathway|Measles|Influenza A
NM_019755.5	43.16214	52.68252	50.29717	16.36508	25.81024	16.465	7.998842	11.3164	60.27977	34.2008	61.58362	Plp2	GeneID:18824,Genbank:NM_019755.5,MGI:MGI:1298382	proteolipid protein 2	GO:0019956,GO:0005789,GO:0005886,GO:0016021	chemokine binding|endoplasmic reticulum membrane|plasma membrane|integral component of membrane
NM_019770.2	118.5806	135.647	139.7155	29.08272	59.27132	40.04907	16.42749	26.73215	158.8753	67.66269	146.2959	Tmed2	GeneID:56334,Genbank:NM_019770.2,MGI:MGI:1929269	transmembrane emp24 domain trafficking protein 2	GO:0043231,GO:0007030,GO:0001892,GO:0048598,GO:0010628,GO:0001893,GO:0060716,GO:0016021,GO:0001947,GO:0003674,GO:0004871,GO:0005783,GO:0030134,GO:0005793,GO:0030137,GO:0032525,GO:0005794,GO:0035264,GO:0001701,GO:0036342,GO:0006886,GO:0001756,GO:0042589,GO:0006888,GO:0001843	intracellular membrane-bounded organelle|Golgi organization|embryonic placenta development|embryonic morphogenesis|positive regulation of gene expression|maternal placenta development|labyrinthine layer blood vessel development|integral component of membrane|heart looping|molecular_function|signal transducer activity|endoplasmic reticulum|COPII-coated ER to Golgi transport vesicle|endoplasmic ret…
NM_019809.3	1.333418	0.47101	0.7199823	0.2473538	1.959757	1.871987	0.3402742	0.2953694	2.991598	0.8491205	1.920126	Pdlim5	GeneID:56376,Genbank:NM_019809.3,MGI:MGI:1927489	PDZ and LIM domain 5, transcript variant 2	GO:0046872,GO:0005737,GO:0047485,GO:0005829,GO:0051963,GO:0005886,GO:0005913,GO:0014069,GO:0015629,GO:0016020,GO:0061001,GO:0030018,GO:0061049,GO:0030054,GO:0098609,GO:0042805,GO:0098641,GO:0043005,GO:0003779,GO:0045202,GO:0005080,GO:0045211,GO:0005515	metal ion binding|cytoplasm|protein N-terminus binding|cytosol|regulation of synapse assembly|plasma membrane|cell-cell adherens junction|postsynaptic density|actin cytoskeleton|membrane|regulation of dendritic spine morphogenesis|Z disc|cell growth involved in cardiac muscle cell development|cell junction|cell-cell adhesion|actinin binding|cadherin binding involved in cell-cell adhesion|neuron p…
NM_019824.4	92.06749	98.1538	97.7356	40.70695	65.86274	46.81572	19.38688	35.55729	127.3928	69.42938	145.9667	Arpc3	GeneID:56378,Genbank:NM_019824.4,MGI:MGI:1928375	actin related protein 2/3 complex, subunit 3	GO:0051015,GO:0005856,GO:0061850,GO:0005885,GO:0030027,GO:0030833,GO:0031252,GO:0031941,GO:0034314,GO:0003779,GO:0042995,GO:0005200,GO:0005737	actin filament binding|cytoskeleton|growth cone leading edge|Arp2/3 protein complex|lamellipodium|regulation of actin filament polymerization|cell leading edge|filamentous actin|Arp2/3 complex-mediated actin nucleation|actin binding|cell projection|structural constituent of cytoskeleton|cytoplasm	mmu04144,mmu04810,mmu04666,mmu05132,mmu05100	Endocytosis|Regulation of actin cytoskeleton|Fc gamma R-mediated phagocytosis|Salmonella infection|Bacterial invasion of epithelial cells
NM_019948.2	0.4729301	0.8279699	0.6830101	0.4108807	0.6198183	0.4472008	1.37682	1.429442	7.869963	4.060272	8.175244	Clec4e	GeneID:56619,Genbank:NM_019948.2,MGI:MGI:1861232	C-type lectin domain family 4, member e	GO:0006955,GO:0016020,GO:0016021,GO:0030246,GO:0038023,GO:0038094,GO:0042742,GO:0045087,GO:0050715,GO:0002292,GO:0002376,GO:0005515	immune response|membrane|integral component of membrane|carbohydrate binding|signaling receptor activity|Fc-gamma receptor signaling pathway|defense response to bacterium|innate immune response|positive regulation of cytokine secretion|T cell differentiation involved in immune response|immune system process|protein binding	mmu04625,mmu05152	C-type lectin receptor signaling pathway|Tuberculosis
NM_019963.1	4.907848	5.36048	5.163992	1.648895	3.366866	1.941294	0.8764603	1.811424	30.3132	7.831893	17.87095	Stat2	GeneID:20847,Genbank:NM_019963.1,MGI:MGI:103039	signal transducer and activator of transcription 2	GO:0060337,GO:0004871,GO:0090140,GO:0005515,GO:0005634,GO:0005737,GO:0005829,GO:0005886,GO:0006351,GO:0006355,GO:0007165,GO:0042802,GO:0044389,GO:0001932,GO:0051607,GO:0003677,GO:0003700	type I interferon signaling pathway|signal transducer activity|regulation of mitochondrial fission|protein binding|nucleus|cytoplasm|cytosol|plasma membrane|transcription, DNA-templated|regulation of transcription, DNA-templated|signal transduction|identical protein binding|ubiquitin-like protein ligase binding|regulation of protein phosphorylation|defense response to virus|DNA binding|DNA bindin…	mmu04630,mmu04217,mmu04621,mmu04625,mmu04062,mmu04380,mmu05200,mmu05162,mmu05164,mmu05161,mmu05160,mmu05168,mmu05167,mmu05165	Jak-STAT signaling pathway|Necroptosis|NOD-like receptor signaling pathway|C-type lectin receptor signaling pathway|Chemokine signaling pathway|Osteoclast differentiation|Pathways in cancer|Measles|Influenza A|Hepatitis B|Hepatitis C|Herpes simplex infection|Kaposi's sarcoma-associated herpesvirus infection|Human papillomavirus infection
NM_020034.2	8.021724	7.370043	7.214528	3.324825	6.798759	3.863481	2.047745	3.373058	17.74599	6.32997	17.81851	Hist1h1b	GeneID:56702,Genbank:NM_020034.2,MGI:MGI:1861461	histone cluster 1, H1b	GO:0005634,GO:0005694,GO:0006334,GO:0007517,GO:0000786,GO:0003677,GO:0005515	nucleus|chromosome|nucleosome assembly|muscle organ development|nucleosome|DNA binding|protein binding
NM_020509.3	52.86099	67.03323	57.5345	38.98001	58.67595	49.41501	7.872473	16.7961	230.4456	128.3944	235.9655	Retnla	GeneID:57262,Genbank:NM_020509.3,MGI:MGI:1888504	resistin like alpha	GO:0005179,GO:0005576,GO:0005615	hormone activity|extracellular region|extracellular space
NM_020557.4	7.36634	8.737868	8.065512	3.740226	7.345146	5.02951	3.56709	6.508753	89.87867	25.68303	68.40217	Cmpk2	GeneID:22169,Genbank:NM_020557.4,MGI:MGI:99830	cytidine monophosphate (UMP-CMP) kinase 2, mitochondrial	GO:0009041,GO:0004798,GO:0009142,GO:0016301,GO:0005524,GO:0005737,GO:0005739,GO:0006165,GO:0006221,GO:0016310,GO:0006227,GO:0016740,GO:0033862,GO:0006233,GO:0071222,GO:0000166,GO:0006235,GO:0004127,GO:0004550	uridylate kinase activity|thymidylate kinase activity|nucleoside triphosphate biosynthetic process|kinase activity|ATP binding|cytoplasm|mitochondrion|nucleoside diphosphate phosphorylation|pyrimidine nucleotide biosynthetic process|phosphorylation|dUDP biosynthetic process|transferase activity|UMP kinase activity|dTDP biosynthetic process|cellular response to lipopolysaccharide|nucleotide bindin…	mmu00240	Pyrimidine metabolism
NM_021274.2	0.7394675	1.025267	0.7949974	7.586926	7.890446	4.291259	20.11828	49.58887	414.4478	120.6185	333.7077	Cxcl10	GeneID:15945,Genbank:NM_021274.2,MGI:MGI:1352450	chemokine (C-X-C motif) ligand 10	GO:0006954,GO:0006955,GO:0007186,GO:0008009,GO:0043950,GO:0008201,GO:0045236,GO:0008284,GO:0045662,GO:0009897,GO:0048248,GO:0051281,GO:0051607,GO:0070098,GO:0071222,GO:0002690,GO:0005125,GO:0005576,GO:0005615,GO:0006935,GO:0006952,GO:0010818,GO:0010819,GO:0016525,GO:0030335,GO:0030816,GO:0032496,GO:0090026,GO:0042118,GO:1901509,GO:0042127,GO:1901740,GO:2000406	inflammatory response|immune response|G-protein coupled receptor signaling pathway|chemokine activity|positive regulation of cAMP-mediated signaling|heparin binding|CXCR chemokine receptor binding|positive regulation of cell proliferation|negative regulation of myoblast differentiation|external side of plasma membrane|CXCR3 chemokine receptor binding|positive regulation of release of sequestered …	mmu04668,mmu04060,mmu04620,mmu04622,mmu04623,mmu04657,mmu04062,mmu05164	TNF signaling pathway|Cytokine-cytokine receptor interaction|Toll-like receptor signaling pathway|RIG-I-like receptor signaling pathway|Cytosolic DNA-sensing pathway|IL-17 signaling pathway|Chemokine signaling pathway|Influenza A
NM_021281.3	118.0007	140.4543	123.6017	50.63222	79.20891	51.68769	27.19283	43.01898	416.5254	123.1535	314.8858	Ctss	GeneID:13040,Genbank:NM_021281.3,MGI:MGI:107341	cathepsin S, transcript variant 2	GO:2001259,GO:0043236,GO:0010447,GO:0004197,GO:0043394,GO:0016020,GO:0005518,GO:0045453,GO:0016485,GO:0005615,GO:0048002,GO:0005764,GO:0016787,GO:0006508,GO:0050729,GO:0019882,GO:0051603,GO:0030574,GO:0006955,GO:0034769,GO:0008233,GO:0001968,GO:0008234,GO:0051930,GO:0043231,GO:0009986	positive regulation of cation channel activity|laminin binding|response to acidic pH|cysteine-type endopeptidase activity|proteoglycan binding|membrane|collagen binding|bone resorption|protein processing|extracellular space|antigen processing and presentation of peptide antigen|lysosome|hydrolase activity|proteolysis|positive regulation of inflammatory response|antigen processing and presentation…	mmu04145,mmu04142,mmu04210,mmu04612,mmu05152	Phagosome|Lysosome|Apoptosis|Antigen processing and presentation|Tuberculosis
NM_021288.4	1.868009	2.062966	1.988811	1.201935	1.463819	1.597655	1.366487	1.116821	2.09892	1.586093	3.087584	Tyms	GeneID:22171,Genbank:NM_021288.4,MGI:MGI:98878	thymidylate synthase, transcript variant 1	GO:0016020,GO:0004799,GO:0016740,GO:0005542,GO:0017148,GO:0005634,GO:0005730,GO:0005737,GO:0005739,GO:0005743,GO:0032259,GO:0005759,GO:0035999,GO:0006231,GO:0042803,GO:0006417,GO:0046078,GO:0008144,GO:0000166,GO:0048037,GO:0008168,GO:0000900,GO:1990825,GO:0009165,GO:0003729	membrane|thymidylate synthase activity|transferase activity|folic acid binding|negative regulation of translation|nucleus|nucleolus|cytoplasm|mitochondrion|mitochondrial inner membrane|methylation|mitochondrial matrix|tetrahydrofolate interconversion|dTMP biosynthetic process|protein homodimerization activity|regulation of translation|dUMP metabolic process|drug binding|nucleotide binding|cofacto…	mmu00240,mmu00670,mmu01523	Pyrimidine metabolism|One carbon pool by folate|Antifolate resistance
NM_021297.3	9.444018	11.97843	11.57603	2.780302	5.898126	3.225245	1.813862	2.908807	12.57162	5.305712	9.862575	Tlr4	GeneID:21898,Genbank:NM_021297.3,MGI:MGI:96824	toll-like receptor 4	GO:0050718,GO:0050727,GO:0050729,GO:0002322,GO:0050731,GO:0002376,GO:0050829,GO:0002537,GO:0002730,GO:0071222,GO:0050965,GO:0002755,GO:0050966,GO:0002758,GO:0051091,GO:0004888,GO:0071223,GO:0007250,GO:0005102,GO:0140052,GO:0007252,GO:0005515,GO:1900017,GO:0005622,GO:1900227,GO:0009617,GO:1901224,GO:0009897,GO:1903223,GO:0009986,GO:1903428,GO:0010572,GO:0032496,GO:0010628,GO:0032497,GO:0032609,GO:…	positive regulation of interleukin-1 beta secretion|regulation of inflammatory response|positive regulation of inflammatory response|B cell proliferation involved in immune response|positive regulation of peptidyl-tyrosine phosphorylation|immune system process|defense response to Gram-negative bacterium|nitric oxide production involved in inflammatory response|regulation of dendritic cell cytokin…	mmu04064,mmu04066,mmu04151,mmu04145,mmu04217,mmu04620,mmu04621,mmu05205,mmu05323,mmu05321,mmu05132,mmu05133,mmu05134,mmu05152,mmu05162,mmu05164,mmu05161,mmu05146,mmu05144,mmu05145,mmu05140,mmu05142	NF-kappa B signaling pathway|HIF-1 signaling pathway|PI3K-Akt signaling pathway|Phagosome|Necroptosis|Toll-like receptor signaling pathway|NOD-like receptor signaling pathway|Proteoglycans in cancer|Rheumatoid arthritis|Inflammatiory bowel disease (IBD)|Salmonella infection|Pertussis|Legionellosis|Tuberculosis|Measles|Influenza A|Hepatitis B|Amoebiasis|Malaria|Toxoplasmosis|Leishmaniasis|Chagas d…
NM_021384.4	3.739655	6.206904	10.49285	4.098562	5.478177	3.528558	7.165691	11.70652	193.749	44.00936	124.866	Rsad2	GeneID:58185,Genbank:NM_021384.4,MGI:MGI:1929628	radical S-adenosyl methionine domain containing 2	GO:0050709,GO:0034157,GO:0003824,GO:0051536,GO:0034165,GO:0005515,GO:0051539,GO:0035710,GO:0005739,GO:0051607,GO:0005741,GO:0005743,GO:0005783,GO:0043367,GO:0005789,GO:0043621,GO:0005811,GO:2000553,GO:0045071,GO:0009615,GO:0001503,GO:0045087,GO:0016020,GO:0001650,GO:0046872,GO:0030278,GO:0002376	negative regulation of protein secretion|positive regulation of toll-like receptor 7 signaling pathway|catalytic activity|iron-sulfur cluster binding|positive regulation of toll-like receptor 9 signaling pathway|protein binding|4 iron, 4 sulfur cluster binding|CD4-positive, alpha-beta T cell activation|mitochondrion|defense response to virus|mitochondrial outer membrane|mitochondrial inner membra…	mmu05164	Influenza A
NM_021394.2	0.4114698	0.4323887	0.3035043	0.4887858	1.123291	0.7894481	0.8166606	1.092931	36.876	6.01353	20.5262	Zbp1	GeneID:58203,Genbank:NM_021394.2,MGI:MGI:1927449	Z-DNA binding protein 1, transcript variant 1	GO:0060340,GO:0003677,GO:0003692,GO:0003723,GO:0003726,GO:0005515,GO:0005634,GO:0005737,GO:0005829,GO:0016032,GO:0042802,GO:0002376,GO:0045087,GO:0051607	positive regulation of type I interferon-mediated signaling pathway|DNA binding|left-handed Z-DNA binding|RNA binding|double-stranded RNA adenosine deaminase activity|protein binding|nucleus|cytoplasm|cytosol|viral process|identical protein binding|immune system process|innate immune response|defense response to virus	mmu04217,mmu04623	Necroptosis|Cytosolic DNA-sensing pathway
NM_021398.3	43.25759	47.76841	39.65655	12.33623	25.37074	12.30584	5.951169	8.89337	72.95063	27.06068	55.31563	Slc43a3	GeneID:58207,Genbank:NM_021398.3,MGI:MGI:1931054	solute carrier family 43, member 3	GO:0016020,GO:0016021,GO:0055085	membrane|integral component of membrane|transmembrane transport
NM_021443.3	2.3003	5.812794	1.293498	2.747814	5.55932	2.007005	1.261369	5.142088	18.83	6.333747	17.13718	Ccl8	GeneID:20307,Genbank:NM_021443.3,MGI:MGI:101878	chemokine (C-C motif) ligand 8	GO:0048247,GO:0005615,GO:0070098,GO:0070374,GO:0006935,GO:0006954,GO:0006955,GO:0007186,GO:0008009,GO:0071346,GO:0008201,GO:0071347,GO:0030593,GO:0071356,GO:0043547,GO:1901741,GO:0045663,GO:0002548,GO:0048020,GO:0005125,GO:0048245,GO:0005576	lymphocyte chemotaxis|extracellular space|chemokine-mediated signaling pathway|positive regulation of ERK1 and ERK2 cascade|chemotaxis|inflammatory response|immune response|G-protein coupled receptor signaling pathway|chemokine activity|cellular response to interferon-gamma|heparin binding|cellular response to interleukin-1|neutrophil chemotaxis|cellular response to tumor necrosis factor|positive…	mmu04060,mmu04062	Cytokine-cytokine receptor interaction|Chemokine signaling pathway
NM_021476.5	3.496239	3.405159	2.345059	1.279451	1.961313	1.763512	1.082366	1.058457	4.218873	2.051367	4.03345	Cysltr1	GeneID:58861,Genbank:NM_021476.5,MGI:MGI:1926218	cysteinyl leukotriene receptor 1, transcript variant 1	GO:0045907,GO:0007166,GO:0004871,GO:0007186,GO:0004930,GO:0007188,GO:0004966,GO:0004974,GO:0005515,GO:0005886,GO:0007200,GO:0005887,GO:0007218,GO:0008528,GO:0006816,GO:0016020,GO:0006935,GO:0001631,GO:0016021,GO:0006954,GO:0002437,GO:0045766,GO:0007165,GO:0003013	positive regulation of vasoconstriction|cell surface receptor signaling pathway|signal transducer activity|G-protein coupled receptor signaling pathway|G-protein coupled receptor activity|adenylate cyclase-modulating G-protein coupled receptor signaling pathway|galanin receptor activity|leukotriene receptor activity|protein binding|plasma membrane|phospholipase C-activating G-protein coupled rece…	mmu04020,mmu04080	Calcium signaling pathway|Neuroactive ligand-receptor interaction
NM_021498.2	10.43607	12.60757	13.59451	4.3054	10.19244	5.879317	4.041147	4.927424	17.52865	8.061653	15.84539	Pole3	GeneID:59001,Genbank:NM_021498.2,MGI:MGI:1933378	polymerase (DNA directed), epsilon 3 (p17 subunit)	GO:0005634,GO:0005671,GO:0008622,GO:0016740,GO:0016779,GO:0043966,GO:0046982,GO:0003677,GO:0003887,GO:0005515	nucleus|Ada2/Gcn5/Ada3 transcription activator complex|epsilon DNA polymerase complex|transferase activity|nucleotidyltransferase activity|histone H3 acetylation|protein heterodimerization activity|DNA binding|DNA-directed DNA polymerase activity|protein binding	mmu00230,mmu00240,mmu03030,mmu03410,mmu03420,mmu05166	Purine metabolism|Pyrimidine metabolism|DNA replication|Base excision repair|Nucleotide excision repair|HTLV-I infection
NM_021524.2	19.32793	23.72829	19.95913	5.057977	12.45789	7.776447	2.830221	5.61675	59.83512	19.81238	47.04137	Nampt	GeneID:59027,Genbank:NM_021524.2,MGI:MGI:1929865	nicotinamide phosphoribosyltransferase	GO:0042802,GO:0005615,GO:0005634,GO:0042803,GO:0005737,GO:0007623,GO:0008144,GO:0009435,GO:0045944,GO:0016607,GO:0047280,GO:0016740,GO:0016757,GO:0048511,GO:0019363,GO:0004514,GO:0048661,GO:0030054,GO:0005125,GO:0051770,GO:0032922,GO:0005576	identical protein binding|extracellular space|nucleus|protein homodimerization activity|cytoplasm|circadian rhythm|drug binding|NAD biosynthetic process|positive regulation of transcription by RNA polymerase II|nuclear speck|nicotinamide phosphoribosyltransferase activity|transferase activity|transferase activity, transferring glycosyl groups|rhythmic process|pyridine nucleotide biosynthetic proc…	mmu00760,mmu04621	Nicotinate and nicotinamide metabolism|NOD-like receptor signaling pathway
NM_021526.2	27.46772	31.81206	29.76563	8.56334	17.46858	12.58405	6.471081	10.36003	48.53794	21.7379	50.33411	Psmd14	GeneID:59029,Genbank:NM_021526.2,MGI:MGI:1913284	proteasome (prosome, macropain) 26S subunit, non-ATPase, 14	GO:0036459,GO:0000724,GO:0046872,GO:0004175,GO:0061133,GO:0005515,GO:0006281,GO:0006303,GO:0006508,GO:0006974,GO:0061136,GO:0008233,GO:0061578,GO:0008237,GO:0070536,GO:0008541,GO:0070628,GO:0016787,GO:0000502,GO:0022624,GO:0031597	thiol-dependent ubiquitinyl hydrolase activity|double-strand break repair via homologous recombination|metal ion binding|endopeptidase activity|endopeptidase activator activity|protein binding|DNA repair|double-strand break repair via nonhomologous end joining|proteolysis|cellular response to DNA damage stimulus|regulation of proteasomal protein catabolic process|peptidase activity|Lys63-specific…	mmu03050,mmu05169	Proteasome|Epstein-Barr virus infection
NM_021529.3	7.59965	7.607258	8.181293	3.377852	5.654237	3.566457	1.86394	2.872308	8.468109	4.552641	9.58774	Ppp2r3c	GeneID:59032,Genbank:NM_021529.3,MGI:MGI:1930009	protein phosphatase 2, regulatory subunit B'', gamma	GO:0045579,GO:0002759,GO:0005515,GO:0046872,GO:0005634,GO:0005737,GO:0005794,GO:0005813,GO:0048536,GO:0005819,GO:0050864,GO:0005829,GO:0051900,GO:0030865,GO:0032147,GO:0000226,GO:0043029,GO:0001782	positive regulation of B cell differentiation|regulation of antimicrobial humoral response|protein binding|metal ion binding|nucleus|cytoplasm|Golgi apparatus|centrosome|spleen development|spindle|regulation of B cell activation|cytosol|regulation of mitochondrial depolarization|cortical cytoskeleton organization|activation of protein kinase activity|microtubule cytoskeleton organization|T cell h…	mmu03015,mmu04071,mmu04151,mmu04152,mmu04261,mmu04728,mmu05165	mRNA surveillance pathway|Sphingolipid signaling pathway|PI3K-Akt signaling pathway|AMPK signaling pathway|Adrenergic signaling in cardiomyocytes|Dopaminergic synapse|Human papillomavirus infection
NM_021552.5	31.20445	32.91233	29.99617	16.84792	25.48511	21.65502	10.36332	14.11597	40.29323	21.2327	40.62779	Nsa2	GeneID:59050,Genbank:NM_021552.5,MGI:MGI:1913883	NSA2 ribosome biogenesis homolog	GO:0005730,GO:0006364,GO:0030687,GO:0042254,GO:0000460,GO:0000470,GO:0005634	nucleolus|rRNA processing|preribosome, large subunit precursor|ribosome biogenesis|maturation of 5.8S rRNA|maturation of LSU-rRNA|nucleus
NM_021792.4	12.77691	14.46822	12.21363	25.27868	34.39639	21.47495	30.33049	53.0969	256.0138	97.24282	227.5174	Iigp1	GeneID:60440,Genbank:NM_021792.4,MGI:MGI:1926259	interferon inducible GTPase 1, transcript variant 1	GO:0045087,GO:0016787,GO:0003924,GO:0050829,GO:0019003,GO:0019221,GO:0005515,GO:0005525,GO:0005634,GO:0005737,GO:0005783,GO:0020005,GO:0005789,GO:0035458,GO:0005794,GO:0042802,GO:0006952,GO:0000166,GO:0010506,GO:0002376,GO:0042832,GO:0016020	innate immune response|hydrolase activity|GTPase activity|defense response to Gram-negative bacterium|GDP binding|cytokine-mediated signaling pathway|protein binding|GTP binding|nucleus|cytoplasm|endoplasmic reticulum|symbiont-containing vacuole membrane|endoplasmic reticulum membrane|cellular response to interferon-beta|Golgi apparatus|identical protein binding|defense response|nucleotide bindin…
NM_022310.3	19.12228	20.20687	17.09686	4.277932	11.14173	6.561457	5.064314	4.912228	28.31446	13.66087	19.84148	Hspa5	GeneID:14828,Genbank:NM_022310.3,MGI:MGI:95835	heat shock protein 5, transcript variant 2	GO:0005783,GO:0005788,GO:0005789,GO:0005790,GO:0005793,GO:0019904,GO:0021589,GO:0005886,GO:0021680,GO:0006983,GO:0030176,GO:0030335,GO:0030433,GO:0030496,GO:0040019,GO:0030512,GO:0042026,GO:0030968,GO:0042149,GO:0031072,GO:0042623,GO:0043022,GO:0043066,GO:0043209,GO:0000166,GO:0044183,GO:0005515,GO:0045296,GO:0005524,GO:0051082,GO:0005634,GO:0005737,GO:0005739,GO:0006986,GO:0006987,GO:0008180,GO:…	endoplasmic reticulum|endoplasmic reticulum lumen|endoplasmic reticulum membrane|smooth endoplasmic reticulum|endoplasmic reticulum-Golgi intermediate compartment|protein domain specific binding|cerebellum structural organization|plasma membrane|cerebellar Purkinje cell layer development|ER overload response|integral component of endoplasmic reticulum membrane|positive regulation of cell migratio…	mmu03060,mmu04141,mmu04612,mmu04918,mmu05020	Protein export|Protein processing in endoplasmic reticulum|Antigen processing and presentation|Thyroid hormone synthesis|Prion diseases
NM_023137.3	0.03811685	0	0	0.3801951	1.854774	0.6941467	0.7810413	2.520199	14.58651	4.869975	10.43189	Ubd	GeneID:24108,Genbank:NM_023137.3,MGI:MGI:1344410	ubiquitin D	GO:0070628,GO:0032446,GO:0005634,GO:0034341,GO:0070842,GO:0034612,GO:0005737,GO:1901990,GO:0006511,GO:0016235,GO:0043011,GO:0016567,GO:0043065,GO:0019941,GO:0001650,GO:0043123,GO:0031386,GO:0005515,GO:0031625	proteasome binding|protein modification by small protein conjugation|nucleus|response to interferon-gamma|aggresome assembly|response to tumor necrosis factor|cytoplasm|regulation of mitotic cell cycle phase transition|ubiquitin-dependent protein catabolic process|aggresome|myeloid dendritic cell differentiation|protein ubiquitination|positive regulation of apoptotic process|modification-dependen…
NM_023140.4	25.36046	30.35126	28.24707	7.055983	17.43357	10.75951	5.221231	8.24587	28.11564	13.14328	30.36866	Glrx3	GeneID:30926,Genbank:NM_023140.4,MGI:MGI:1353653	glutaredoxin 3	GO:0005634,GO:0005737,GO:0009055,GO:0010614,GO:0015035,GO:0030018,GO:0030425,GO:0042802,GO:0044571,GO:0045454,GO:0046872,GO:0002026,GO:0051536,GO:0005080,GO:0097428,GO:0005515	nucleus|cytoplasm|electron transfer activity|negative regulation of cardiac muscle hypertrophy|protein disulfide oxidoreductase activity|Z disc|dendrite|identical protein binding|[2Fe-2S] cluster assembly|cell redox homeostasis|metal ion binding|regulation of the force of heart contraction|iron-sulfur cluster binding|protein kinase C binding|protein maturation by iron-sulfur cluster transfer|prot…
NM_023143.3	31.90845	38.94392	27.50861	12.99081	19.75509	13.78247	7.548301	14.99216	119.6616	42.49273	100.6789	C1ra	GeneID:50909,Genbank:NM_023143.3,MGI:MGI:1355313	complement component 1, r subcomponent A	GO:0005615,GO:0006508,GO:0006958,GO:0008233,GO:0008236,GO:0016787,GO:0045087,GO:0002376,GO:0004252,GO:0005509	extracellular space|proteolysis|complement activation, classical pathway|peptidase activity|serine-type peptidase activity|hydrolase activity|innate immune response|immune system process|serine-type endopeptidase activity|calcium ion binding	mmu04145,mmu04610,mmu05322,mmu05133,mmu05150	Phagosome|Complement and coagulation cascades|Systemic lupus erythematosus|Pertussis|Staphylococcus aureus infection
NM_023209.2	0.9149021	1.117019	0.6003936	0.8190586	1.62521	0.8606001	0.5564553	0.8669684	2.193681	0.8824591	3.36634	Pbk	GeneID:52033,Genbank:NM_023209.2,MGI:MGI:1289156	PDZ binding kinase	GO:0034644,GO:0004672,GO:0050728,GO:0004674,GO:0005524,GO:0005634,GO:0006468,GO:0016301,GO:0016310,GO:0016740,GO:0018105,GO:0018107,GO:0000166,GO:0032435,GO:0000278,GO:0032873,GO:0001933	cellular response to UV|protein kinase activity|negative regulation of inflammatory response|protein serine/threonine kinase activity|ATP binding|nucleus|protein phosphorylation|kinase activity|phosphorylation|transferase activity|peptidyl-serine phosphorylation|peptidyl-threonine phosphorylation|nucleotide binding|negative regulation of proteasomal ubiquitin-dependent protein catabolic process|m…
NM_023211.4	256.1433	396.3877	336.7274	60.55601	234.1362	131.106	27.38236	49.36754	377.1452	179.1095	414.0764	Usmg5	GeneID:66477,Genbank:NM_023211.4,MGI:MGI:1891435	upregulated during skeletal muscle growth 5	GO:0005739,GO:0005743,GO:0005753,GO:0008150,GO:0016020,GO:0016021,GO:0003674	mitochondrion|mitochondrial inner membrane|mitochondrial proton-transporting ATP synthase complex|biological_process|membrane|integral component of membrane|molecular_function
NM_023243.5	7.619722	7.227828	8.277282	2.842081	5.756312	2.797206	1.494433	2.15924	8.471847	3.646975	7.141354	Ccnh	GeneID:66671,Genbank:NM_023243.5,MGI:MGI:1913921	cyclin H	GO:0045944,GO:0005634,GO:0005654,GO:0050821,GO:0005675,GO:0006351,GO:0006355,GO:0006366,GO:0007049,GO:0070985,GO:0008094,GO:1901409,GO:0008353,GO:0016301,GO:0016538,GO:0000307,GO:0019907,GO:0004693,GO:0045737	positive regulation of transcription by RNA polymerase II|nucleus|nucleoplasm|protein stabilization|holo TFIIH complex|transcription, DNA-templated|regulation of transcription, DNA-templated|transcription by RNA polymerase II|cell cycle|TFIIK complex|DNA-dependent ATPase activity|positive regulation of phosphorylation of RNA polymerase II C-terminal domain|RNA polymerase II carboxy-terminal domai…	mmu03022,mmu03420,mmu04110	Basal transcription factors|Nucleotide excision repair|Cell cycle
NM_023284.3	0.1080624	0.004641485	0.001578223	0.1652848	0.3506251	0.01984446	0.02875593	0.1979469	0.6501207	0.0239802	0.3202939	Nuf2	GeneID:66977,Genbank:NM_023284.3,MGI:MGI:1914227	NUF2, NDC80 kinetochore complex component	GO:0003674,GO:0005634,GO:0005694,GO:0007049,GO:0007052,GO:0008608,GO:0031262,GO:0045132,GO:0051301,GO:0051315,GO:0000775,GO:0051383,GO:0000776,GO:0000778	molecular_function|nucleus|chromosome|cell cycle|mitotic spindle organization|attachment of spindle microtubules to kinetochore|Ndc80 complex|meiotic chromosome segregation|cell division|attachment of mitotic spindle microtubules to kinetochore|chromosome, centromeric region|kinetochore organization|kinetochore|condensed nuclear chromosome kinetochore
NM_023331.2	15.05025	17.81045	16.75875	5.703344	12.99307	11.93979	2.651654	5.597345	19.35597	11.61682	16.61662	Mrpl46	GeneID:67308,Genbank:NM_023331.2,MGI:MGI:1914558	mitochondrial ribosomal protein L46	GO:0005739,GO:0005762,GO:0005840,GO:0008150,GO:0016787,GO:0030054,GO:0003735,GO:0005654	mitochondrion|mitochondrial large ribosomal subunit|ribosome|biological_process|hydrolase activity|cell junction|structural constituent of ribosome|nucleoplasm
NM_023380.2	5.322608	4.485912	3.8784	1.438867	2.981671	1.310958	0.8316617	1.445125	12.16409	3.453525	9.282036	Samsn1	GeneID:67742,Genbank:NM_023380.2,MGI:MGI:1914992	SAM domain, SH3 domain and nuclear localization signals, 1	GO:0005634,GO:0005737,GO:0005829,GO:0005886,GO:0009966,GO:0042995,GO:0050732,GO:0001784,GO:0050869,GO:0002820	nucleus|cytoplasm|cytosol|plasma membrane|regulation of signal transduction|cell projection|negative regulation of peptidyl-tyrosine phosphorylation|phosphotyrosine residue binding|negative regulation of B cell activation|negative regulation of adaptive immune response
NM_023409.4	166.1124	202.1618	206.2663	46.44285	83.38847	51.60027	22.57113	31.3942	205.9694	92.89146	206.9046	Npc2	GeneID:67963,Genbank:NM_023409.4,MGI:MGI:1915213	Niemann-Pick type C2	GO:0032366,GO:0005764,GO:0005783,GO:0032367,GO:0006629,GO:0008202,GO:0008203,GO:0015485,GO:0033344,GO:0017127,GO:0019899,GO:0042632,GO:0030301,GO:0005576,GO:0005615	intracellular sterol transport|lysosome|endoplasmic reticulum|intracellular cholesterol transport|lipid metabolic process|steroid metabolic process|cholesterol metabolic process|cholesterol binding|cholesterol efflux|cholesterol transporter activity|enzyme binding|cholesterol homeostasis|cholesterol transport|extracellular region|extracellular space	mmu04142,mmu04979	Lysosome|Cholesterol metabolism
NM_023449.3	30.49107	25.12744	32.52185	7.491895	15.57928	10.72095	3.842298	6.242543	44.90352	20.79463	37.75606	Slc9a3r2	GeneID:65962,Genbank:NM_023449.3,MGI:MGI:1890662	solute carrier family 9 (sodium/hydrogen exchanger), member 3 regulator 2, transcript variant B	GO:0019902,GO:0005634,GO:0030165,GO:0005737,GO:0032420,GO:0005886,GO:0007605,GO:0008013,GO:0008022,GO:0032421,GO:0014067,GO:0032947,GO:0016020,GO:0032991,GO:0016247,GO:0045296,GO:0016324,GO:0005102,GO:0045838,GO:0005515,GO:0050750	phosphatase binding|nucleus|PDZ domain binding|cytoplasm|stereocilium|plasma membrane|sensory perception of sound|beta-catenin binding|protein C-terminus binding|stereocilium bundle|negative regulation of phosphatidylinositol 3-kinase signaling|protein-containing complex scaffold activity|membrane|protein-containing complex|channel regulator activity|cadherin binding|apical plasma membrane|signal…	mmu04960	Aldosterone-regulated sodium reabsorption
NM_023476.3	0.100169	0.1333036	0.1029414	0.3557434	0.4096888	0.4755887	0.3922227	0.8611769	1.014781	1.16087	0.6322386	Tinagl1	GeneID:94242,Genbank:NM_023476.3,MGI:MGI:2137617	tubulointerstitial nephritis antigen-like 1, transcript variant 1	GO:0005615,GO:0005737,GO:0005764,GO:0006508,GO:0006955,GO:0007155,GO:0008234,GO:0030247,GO:0031012,GO:0004197,GO:0043236,GO:0005044,GO:0051603,GO:0005576	extracellular space|cytoplasm|lysosome|proteolysis|immune response|cell adhesion|cysteine-type peptidase activity|polysaccharide binding|extracellular matrix|cysteine-type endopeptidase activity|laminin binding|scavenger receptor activity|proteolysis involved in cellular protein catabolic process|extracellular region
NM_023595.6	1.453122	1.167913	2.456086	0.8063546	1.554298	0.885202	0.4202859	0.7402778	2.815226	0.5130781	2.792922	Dut	GeneID:110074,Genbank:NM_023595.6,MGI:MGI:1346051	deoxyuridine triphosphatase, transcript variant 2	GO:0070207,GO:0005634,GO:0005654,GO:0005737,GO:0005739,GO:0005829,GO:0006226,GO:0030547,GO:0032556,GO:0042975,GO:0043497,GO:0000287,GO:0046081,GO:0004170	protein homotrimerization|nucleus|nucleoplasm|cytoplasm|mitochondrion|cytosol|dUMP biosynthetic process|receptor inhibitor activity|pyrimidine deoxyribonucleotide binding|peroxisome proliferator activated receptor binding|regulation of protein heterodimerization activity|magnesium ion binding|dUTP catabolic process|dUTP diphosphatase activity	mmu00240,mmu00983	Pyrimidine metabolism|Drug metabolism - other enzymes
NM_023871.4	8.895624	13.4264	11.41765	4.827075	6.416993	6.290574	4.210739	5.540652	21.37433	7.403034	19.35002	Set	GeneID:56086,Genbank:NM_023871.4,MGI:MGI:1860267	SET nuclear oncogene, transcript variant 1	GO:0005654,GO:0005737,GO:0005783,GO:0005811,GO:0006334,GO:0032991,GO:0043524,GO:0045892,GO:0048471,GO:0003677,GO:0005634	nucleoplasm|cytoplasm|endoplasmic reticulum|lipid droplet|nucleosome assembly|protein-containing complex|negative regulation of neuron apoptotic process|negative regulation of transcription, DNA-templated|perinuclear region of cytoplasm|DNA binding|nucleus
NM_024225.5	18.79804	25.96993	26.74114	6.154218	11.71705	9.863248	4.139591	7.306605	42.80354	15.08972	38.15114	Snx5	GeneID:69178,Genbank:NM_024225.5,MGI:MGI:1916428	sorting nexin 5, transcript variant 2	GO:0034452,GO:0006886,GO:0035091,GO:0006897,GO:0006907,GO:0008289,GO:0015031,GO:0016020,GO:0016050,GO:0042147,GO:0019898,GO:0042995,GO:0030904,GO:0045296,GO:0031234,GO:0070685,GO:0031313,GO:0005737,GO:0097422,GO:0031410,GO:0005768,GO:0031901,GO:0005886	dynactin binding|intracellular protein transport|phosphatidylinositol binding|endocytosis|pinocytosis|lipid binding|protein transport|membrane|vesicle organization|retrograde transport, endosome to Golgi|extrinsic component of membrane|cell projection|retromer complex|cadherin binding|extrinsic component of cytoplasmic side of plasma membrane|macropinocytic cup|extrinsic component of endosome mem…	mmu04144	Endocytosis
NM_024269.4	8.24844	4.978006	5.402276	2.0873	5.857399	2.435026	1.019142	1.680467	10.7095	5.176136	10.51981	Arl2bp	GeneID:107566,Genbank:NM_024269.4,MGI:MGI:1349429	ADP-ribosylation factor-like 2 binding protein, transcript variant 2	GO:0005623,GO:0005634,GO:0005737,GO:0005739,GO:0005758,GO:0005813,GO:0005856,GO:0005929,GO:0030496,GO:0030695,GO:0042531,GO:0003713,GO:0042995,GO:0005096,GO:0051457,GO:0005515	cell|nucleus|cytoplasm|mitochondrion|mitochondrial intermembrane space|centrosome|cytoskeleton|cilium|midbody|GTPase regulator activity|positive regulation of tyrosine phosphorylation of STAT protein|transcription coactivator activity|cell projection|GTPase activator activity|maintenance of protein location in nucleus|protein binding
NM_024461.2	56.40478	77.25833	70.00946	14.75899	33.77769	21.49531	9.143352	12.14867	65.17672	33.9477	71.2029	1810037I17Rik	GeneID:67704,Genbank:NM_024461.2,MGI:MGI:1914954	RIKEN cDNA 1810037I17 gene	GO:0016020,GO:0016021,GO:0003674,GO:0005575,GO:0008150	membrane|integral component of membrane|molecular_function|cellular_component|biological_process
NM_024495.5	2.513018	2.027909	1.861952	0.8890989	1.605405	1.156642	1.329186	2.190374	9.919518	4.072593	10.01669	Car13	GeneID:71934,Genbank:NM_024495.5,MGI:MGI:1931322	carbonic anhydrase 13	GO:0008270,GO:0016829,GO:0043209,GO:0043231,GO:0046872,GO:0004089,GO:0005829,GO:0006730	zinc ion binding|lyase activity|myelin sheath|intracellular membrane-bounded organelle|metal ion binding|carbonate dehydratase activity|cytosol|one-carbon metabolic process	mmu00910	Nitrogen metabolism
NM_025336.1	14.05656	19.13152	16.67827	4.000141	12.40292	7.850329	2.378511	5.787468	17.99992	7.794308	15.44811	Chchd3	GeneID:66075,Genbank:NM_025336.1,MGI:MGI:1913325	coiled-coil-helix-coiled-coil-helix domain containing 3	GO:0008053,GO:0005634,GO:0016020,GO:0005737,GO:0019902,GO:0005739,GO:0005743,GO:0032947,GO:0042407,GO:0006351,GO:0061617,GO:0006355,GO:0000122,GO:0007007,GO:0001227,GO:0005515	mitochondrial fusion|nucleus|membrane|cytoplasm|phosphatase binding|mitochondrion|mitochondrial inner membrane|protein-containing complex scaffold activity|cristae formation|transcription, DNA-templated|MICOS complex|regulation of transcription, DNA-templated|negative regulation of transcription by RNA polymerase II|inner mitochondrial membrane organization|transcriptional repressor activity, RNA…
NM_025364.2	21.66082	23.67582	19.49149	4.928976	12.17346	9.555083	3.734132	4.250554	25.74923	14.18653	19.829	Sarnp	GeneID:66118,Genbank:NM_025364.2,MGI:MGI:1913368	SAP domain containing ribonucleoprotein	GO:0000978,GO:0001078,GO:0005515,GO:0005634,GO:0006406,GO:0008022,GO:0016607,GO:0036464,GO:0050733,GO:0000122,GO:0000346	RNA polymerase II proximal promoter sequence-specific DNA binding|transcriptional repressor activity, RNA polymerase II proximal promoter sequence-specific DNA binding|protein binding|nucleus|mRNA export from nucleus|protein C-terminus binding|nuclear speck|cytoplasmic ribonucleoprotein granule|RS domain binding|negative regulation of transcription by RNA polymerase II|transcription export complex
NM_025378.2	220.0915	266.8796	221.3241	63.17154	136.3004	84.88755	35.2859	49.54111	793.9454	275.889	695.4271	Ifitm3	GeneID:66141,Genbank:NM_025378.2,MGI:MGI:1913391	interferon induced transmembrane protein 3	GO:0051607,GO:0045071,GO:0016021,GO:0005764,GO:0031410,GO:0005768,GO:0060337,GO:0045087,GO:0032897,GO:0005783,GO:0045177,GO:0005886,GO:0006898,GO:0034341,GO:0008285,GO:0046597,GO:0009607,GO:0035455,GO:0009615,GO:0002376,GO:0035456,GO:0009986,GO:0005634,GO:0016020,GO:0005737	defense response to virus|negative regulation of viral genome replication|integral component of membrane|lysosome|cytoplasmic vesicle|endosome|type I interferon signaling pathway|innate immune response|negative regulation of viral transcription|endoplasmic reticulum|apical part of cell|plasma membrane|receptor-mediated endocytosis|response to interferon-gamma|negative regulation of cell prolifera…
NM_025380.2	7.083416	9.840913	8.349472	2.318607	5.662523	3.730734	1.834532	3.890814	14.01674	7.31291	22.19742	Eef1e1	GeneID:66143,Genbank:NM_025380.2,MGI:MGI:1913393	eukaryotic translation elongation factor 1 epsilon 1	GO:1990830,GO:0005634,GO:2000774,GO:0005654,GO:2001235,GO:0005730,GO:0005737,GO:0005829,GO:0006412,GO:0006749,GO:0008285,GO:0017101,GO:0004364,GO:0043065,GO:0005515,GO:0043517	cellular response to leukemia inhibitory factor|nucleus|positive regulation of cellular senescence|nucleoplasm|positive regulation of apoptotic signaling pathway|nucleolus|cytoplasm|cytosol|translation|glutathione metabolic process|negative regulation of cell proliferation|aminoacyl-tRNA synthetase multienzyme complex|glutathione transferase activity|positive regulation of apoptotic process|prote…
NM_025459.3	0.1409424	0.2846099	0.6455122	0.07336231	1.177253	0.9126218	0.1173764	0.4793441	0.8198718	0.6571756	2.732097	Fam134b	GeneID:66270,Genbank:NM_025459.3,MGI:MGI:1913520	family with sequence similarity 134, member B, transcript variant 2	GO:0005794,GO:0005801,GO:0006914,GO:0016020,GO:0016021,GO:0016604,GO:0019233,GO:0030176,GO:0043524,GO:0061709,GO:0003674,GO:0005730,GO:0005783	Golgi apparatus|cis-Golgi network|autophagy|membrane|integral component of membrane|nuclear body|sensory perception of pain|integral component of endoplasmic reticulum membrane|negative regulation of neuron apoptotic process|reticulophagy|molecular_function|nucleolus|endoplasmic reticulum
NM_025460.2	16.16733	16.88473	19.10067	4.820377	11.42925	7.110411	2.048343	4.095785	25.76595	11.17986	26.39387	Tmem126a	GeneID:66271,Genbank:NM_025460.2,MGI:MGI:1913521	transmembrane protein 126A	GO:0005743,GO:0016020,GO:0016021,GO:0021554,GO:0003674,GO:0005739	mitochondrial inner membrane|membrane|integral component of membrane|optic nerve development|molecular_function|mitochondrion
NM_025546.2	19.97714	22.53306	21.48954	4.335022	10.74129	7.039957	3.394992	5.393863	27.19695	11.19168	24.68405	Rsl1d1	GeneID:66409,Genbank:NM_025546.2,MGI:MGI:1913659	ribosomal L1 domain containing 1	GO:0005515,GO:0005634,GO:0005730,GO:0006412,GO:0022625,GO:0030686,GO:0032880,GO:0042981,GO:0045296,GO:0048027,GO:0000470,GO:2000772,GO:0003723,GO:0003730	protein binding|nucleus|nucleolus|translation|cytosolic large ribosomal subunit|90S preribosome|regulation of protein localization|regulation of apoptotic process|cadherin binding|mRNA 5'-UTR binding|maturation of LSU-rRNA|regulation of cellular senescence|RNA binding|mRNA 3'-UTR binding
NM_025646.3	2.274682	5.62613	5.903162	2.330625	3.493364	2.989462	1.691582	2.372488	4.961416	3.731668	9.556036	Crls1	GeneID:66586,Genbank:NM_025646.3,MGI:MGI:1913836	cardiolipin synthase 1, transcript variant 2	GO:0006629,GO:0008654,GO:0008808,GO:0016020,GO:0016021,GO:0016740,GO:0016780,GO:0031966,GO:0032049,GO:0046474,GO:0005739,GO:0097068,GO:1905711,GO:0005743	lipid metabolic process|phospholipid biosynthetic process|cardiolipin synthase activity|membrane|integral component of membrane|transferase activity|phosphotransferase activity, for other substituted phosphate groups|mitochondrial membrane|cardiolipin biosynthetic process|glycerophospholipid biosynthetic process|mitochondrion|response to thyroxine|response to phosphatidylethanolamine|mitochondria…	mmu00564	Glycerophospholipid metabolism
NM_025894.2	24.87305	29.33288	27.03575	6.665439	16.27627	12.18199	6.422719	8.693154	44.94074	20.92677	37.51097	Psmd12	GeneID:66997,Genbank:NM_025894.2,MGI:MGI:1914247	proteasome (prosome, macropain) 26S subunit, non-ATPase, 12	GO:0005838,GO:0008541,GO:0022624,GO:0031595,GO:0043161,GO:0000502,GO:0003674,GO:0005737	proteasome regulatory particle|proteasome regulatory particle, lid subcomplex|proteasome accessory complex|nuclear proteasome complex|proteasome-mediated ubiquitin-dependent protein catabolic process|proteasome complex|molecular_function|cytoplasm	mmu03050,mmu05169	Proteasome|Epstein-Barr virus infection
NM_025900.2	36.68814	45.70906	41.4351	11.45112	23.6234	17.09069	6.576115	9.161165	48.30247	22.5301	37.45412	Dek	GeneID:110052,Genbank:NM_025900.2,MGI:MGI:1926209	DEK oncogene (DNA binding)	GO:0005634,GO:0006325,GO:0006338,GO:0042393,GO:0043292,GO:0044838,GO:2000779,GO:2001032,GO:0003677,GO:0003682	nucleus|chromatin organization|chromatin remodeling|histone binding|contractile fiber|cell quiescence|regulation of double-strand break repair|regulation of double-strand break repair via nonhomologous end joining|DNA binding|chromatin binding
NM_025959.3	51.55486	58.16947	52.59921	15.80268	41.47562	25.06083	12.79138	17.57736	77.62983	41.17697	75.80052	Psmc6	GeneID:67089,Genbank:NM_025959.3,MGI:MGI:1914339	proteasome (prosome, macropain) 26S subunit, ATPase, 6	GO:0042802,GO:0005634,GO:0045899,GO:0005737,GO:0090261,GO:0008540,GO:0016234,GO:0016787,GO:0017025,GO:0022624,GO:0030163,GO:0030433,GO:0031595,GO:0031597,GO:0000166,GO:0000502,GO:0036402,GO:0005524	identical protein binding|nucleus|positive regulation of RNA polymerase II transcriptional preinitiation complex assembly|cytoplasm|positive regulation of inclusion body assembly|proteasome regulatory particle, base subcomplex|inclusion body|hydrolase activity|TBP-class protein binding|proteasome accessory complex|protein catabolic process|ubiquitin-dependent ERAD pathway|nuclear proteasome compl…	mmu03050,mmu05169	Proteasome|Epstein-Barr virus infection
NM_025961.5	6.872885	6.492291	5.044349	2.280107	3.563426	2.506324	1.541451	2.493066	23.33357	6.402071	14.92197	Gatm	GeneID:67092,Genbank:NM_025961.5,MGI:MGI:1914342	glycine amidinotransferase (L-arginine:glycine amidinotransferase)	GO:0016020,GO:0005743,GO:0016740,GO:0005758,GO:0043434,GO:0006600,GO:0006601,GO:0007275,GO:0007584,GO:0046689,GO:0007611,GO:0010033,GO:0014889,GO:0015067,GO:0005739,GO:0015068	membrane|mitochondrial inner membrane|transferase activity|mitochondrial intermembrane space|response to peptide hormone|creatine metabolic process|creatine biosynthetic process|multicellular organism development|response to nutrient|response to mercury ion|learning or memory|response to organic substance|muscle atrophy|amidinotransferase activity|mitochondrion|glycine amidinotransferase activity	mmu00260,mmu00330	Glycine, serine and threonine metabolism|Arginine and proline metabolism
NM_025992.2	4.500642	5.749899	4.621856	1.835027	3.060198	2.358253	1.293439	2.147262	34.47647	8.241864	22.25391	Herc6	GeneID:67138,Genbank:NM_025992.2,MGI:MGI:1914388	hect domain and RLD 6	GO:0005634,GO:0005737,GO:0005829,GO:0016567,GO:0016740,GO:0030332,GO:0045087,GO:0061630,GO:0002244,GO:0002376,GO:0004842	nucleus|cytoplasm|cytosol|protein ubiquitination|transferase activity|cyclin binding|innate immune response|ubiquitin protein ligase activity|hematopoietic progenitor cell differentiation|immune system process|ubiquitin-protein transferase activity
NM_026054.3	8.025522	10.48639	9.642881	2.561398	4.283261	3.129297	1.548531	1.54786	13.20889	4.784838	6.994421	2810474O19Rik	GeneID:67246,Genbank:NM_026054.3,MGI:MGI:1914496	RIKEN cDNA 2810474O19 gene, transcript variant 3	GO:0003674,GO:0005575,GO:0008150	molecular_function|cellular_component|biological_process
NM_026090.2	0.145295	0.1590216	0.1040945	4.344777	7.02873	8.966394	4.577776	5.755244	6.844211	9.125253	3.398014	Iqcf4	GeneID:67320,Genbank:NM_026090.2,MGI:MGI:1914570	IQ motif containing F4	GO:0001669,GO:0005516,GO:2000344	acrosomal vesicle|calmodulin binding|positive regulation of acrosome reaction
NM_026115.4	12.23938	13.44068	12.96472	2.652038	7.832089	4.238327	2.601183	2.791292	20.4991	7.19013	17.32012	Hat1	GeneID:107435,Genbank:NM_026115.4,MGI:MGI:96013	histone aminotransferase 1	GO:0043231,GO:0005634,GO:0043967,GO:0005654,GO:0006325,GO:0006335,GO:0006336,GO:0006348,GO:0010485,GO:0016573,GO:0016740,GO:0016746,GO:0000790,GO:0032991,GO:0042393,GO:0004402	intracellular membrane-bounded organelle|nucleus|histone H4 acetylation|nucleoplasm|chromatin organization|DNA replication-dependent nucleosome assembly|DNA replication-independent nucleosome assembly|chromatin silencing at telomere|H4 histone acetyltransferase activity|histone acetylation|transferase activity|transferase activity, transferring acyl groups|nuclear chromatin|protein-containing com…	mmu05034	Alcoholism
NM_026273.2	16.49137	18.53498	15.22052	4.411963	10.87554	5.218174	2.604914	4.890061	25.42733	11.64683	25.3341	4930453N24Rik	GeneID:67609,Genbank:NM_026273.2,MGI:MGI:1914859	RIKEN cDNA 4930453N24 gene	GO:0043065,GO:0003674,GO:0005634,GO:0006915	positive regulation of apoptotic process|molecular_function|nucleus|apoptotic process
NM_026309.2	21.50636	21.78323	18.54064	3.117006	10.79156	7.382189	3.264252	6.196854	23.77041	9.761609	28.63732	Lsm3	GeneID:67678,Genbank:NM_026309.2,MGI:MGI:1914928	LSM3 homolog, U6 small nuclear RNA and mRNA degradation associated	GO:0071013,GO:0000956,GO:1990726,GO:0003723,GO:0005634,GO:0005681,GO:0005688,GO:0006397,GO:0008380,GO:0030629,GO:0033962,GO:0046540,GO:0000398,GO:0071011,GO:0000932	catalytic step 2 spliceosome|nuclear-transcribed mRNA catabolic process|Lsm1-7-Pat1 complex|RNA binding|nucleus|spliceosomal complex|U6 snRNP|mRNA processing|RNA splicing|U6 snRNA 3'-end binding|cytoplasmic mRNA processing body assembly|U4/U6 x U5 tri-snRNP complex|mRNA splicing, via spliceosome|precatalytic spliceosome|P-body	mmu03040,mmu03018	Spliceosome|RNA degradation
NM_026312.5	7.554155	6.990716	6.888054	1.8343	4.655017	2.585127	1.330984	1.620568	8.846992	3.892434	6.582322	Pbdc1	GeneID:67683,Genbank:NM_026312.5,MGI:MGI:1914933	polysaccharide biosynthesis domain containing 1, transcript variant 1	GO:0003674,GO:0005737,GO:0008150	molecular_function|cytoplasm|biological_process
NM_026332.4	24.97477	22.61824	31.10964	4.933667	18.88172	8.476784	4.482828	5.976907	24.64436	13.27198	39.44024	Dnajc19	GeneID:67713,Genbank:NM_026332.4,MGI:MGI:1914963	DnaJ heat shock protein family (Hsp40) member C19, transcript variant 1	GO:0005739,GO:0005743,GO:0007601,GO:0008565,GO:0030150,GO:0032991,GO:0048806,GO:0001405,GO:0001671,GO:0003674	mitochondrion|mitochondrial inner membrane|visual perception|protein transporter activity|protein import into mitochondrial matrix|protein-containing complex|genitalia development|presequence translocase-associated import motor|ATPase activator activity|molecular_function
NM_026377.2	36.85962	44.55036	40.23522	11.70007	21.79475	17.38884	7.426066	11.81213	37.94118	21.40832	38.83034	Sfr1	GeneID:67788,Genbank:NM_026377.2,MGI:MGI:1915038	SWI5 dependent recombination repair 1	GO:0005634,GO:0006281,GO:0006351,GO:0006355,GO:0006974,GO:0030374,GO:0032798,GO:0045893,GO:0071391,GO:0000724	nucleus|DNA repair|transcription, DNA-templated|regulation of transcription, DNA-templated|cellular response to DNA damage stimulus|ligand-dependent nuclear receptor transcription coactivator activity|Swi5-Sfr1 complex|positive regulation of transcription, DNA-templated|cellular response to estrogen stimulus|double-strand break repair via homologous recombination
NM_026381.5	0.5143115	2.953297	0.7970135	1.625556	2.395562	0.8393833	0.3740115	0.9341905	8.364191	2.958016	5.59369	Shisa5	GeneID:66940,Genbank:NM_026381.5,MGI:MGI:1915044	shisa family member 5, transcript variant 2	GO:0005635,GO:0005783,GO:0006915,GO:0016020,GO:0016021,GO:0042771,GO:0043123,GO:0050699,GO:0072332,GO:0004871,GO:0005622,GO:0005634	nuclear envelope|endoplasmic reticulum|apoptotic process|membrane|integral component of membrane|intrinsic apoptotic signaling pathway in response to DNA damage by p53 class mediator|positive regulation of I-kappaB kinase/NF-kappaB signaling|WW domain binding|intrinsic apoptotic signaling pathway by p53 class mediator|signal transducer activity|intracellular|nucleus	mmu04115	p53 signaling pathway
NM_026386.1	41.65272	47.50322	46.80047	13.32943	25.67566	17.65933	8.843478	15.59719	61.90141	26.69241	50.26083	Snx2	GeneID:67804,Genbank:NM_026386.1,MGI:MGI:1915054	sorting nexin 2	GO:0046982,GO:0030904,GO:0005764,GO:0051259,GO:0030905,GO:0005768,GO:0072673,GO:0032991,GO:1990459,GO:0006886,GO:0006897,GO:0008289,GO:0010008,GO:0034498,GO:1990460,GO:0035091,GO:0015031,GO:0042147,GO:0016020,GO:0042803,GO:0005154,GO:0042995,GO:0016050,GO:0005158,GO:0045296,GO:0019898,GO:0005737	protein heterodimerization activity|retromer complex|lysosome|protein complex oligomerization|retromer, tubulation complex|endosome|lamellipodium morphogenesis|protein-containing complex|transferrin receptor binding|intracellular protein transport|endocytosis|lipid binding|endosome membrane|early endosome to Golgi transport|leptin receptor binding|phosphatidylinositol binding|protein transport|re…	mmu04144	Endocytosis
NM_026402.3	17.57636	20.14415	22.04841	4.395689	8.940672	5.798374	2.543174	3.897609	21.91469	10.39769	17.67601	Atg3	GeneID:67841,Genbank:NM_026402.3,MGI:MGI:1915091	autophagy related 3	GO:0019776,GO:0000153,GO:0019777,GO:0000422,GO:0019787,GO:0005515,GO:0005737,GO:0005829,GO:0006464,GO:0019899,GO:0006914,GO:0043653,GO:0015031,GO:0044804,GO:0016236,GO:0050765,GO:0016567,GO:0000045,GO:1902017,GO:0016874	Atg8 ligase activity|cytoplasmic ubiquitin ligase complex|Atg12 transferase activity|autophagy of mitochondrion|ubiquitin-like protein transferase activity|protein binding|cytoplasm|cytosol|cellular protein modification process|enzyme binding|autophagy|mitochondrial fragmentation involved in apoptotic process|protein transport|autophagy of nucleus|macroautophagy|negative regulation of phagocytosi…	mmu04140,mmu04136,mmu05167	Autophagy - animal|Autophagy - other eukaryotes|Kaposi's sarcoma-associated herpesvirus infection
NM_026412.3	0.9827784	0.8430663	0.7170475	0.4534342	0.8254209	0.513275	0.2399	0.2361069	1.250156	0.4535969	1.074867	Knstrn	GeneID:51944,Genbank:NM_026412.3,MGI:MGI:1289298	kinetochore-localized astrin/SPAG5 binding	GO:0051988,GO:0005515,GO:0072686,GO:0005634,GO:0005694,GO:0005737,GO:0005829,GO:0005856,GO:0005874,GO:0007049,GO:0007051,GO:0007059,GO:0015630,GO:0000070,GO:0035371,GO:0000775,GO:0051301,GO:0000776	regulation of attachment of spindle microtubules to kinetochore|protein binding|mitotic spindle|nucleus|chromosome|cytoplasm|cytosol|cytoskeleton|microtubule|cell cycle|spindle organization|chromosome segregation|microtubule cytoskeleton|mitotic sister chromatid segregation|microtubule plus-end|chromosome, centromeric region|cell division|kinetochore
NM_026425.3	2.293346	2.897292	1.549028	1.87168	5.760109	1.823771	1.053427	2.919294	8.455144	2.912493	25.66799	Naa20	GeneID:67877,Genbank:NM_026425.3,MGI:MGI:1915127	N(alpha)-acetyltransferase 20, NatB catalytic subunit, transcript variant 2	GO:0005737,GO:0005829,GO:0006474,GO:0008080,GO:0016740,GO:0016746,GO:0017196,GO:0031248,GO:0031416,GO:0004596,GO:0005622,GO:0005634	cytoplasm|cytosol|N-terminal protein amino acid acetylation|N-acetyltransferase activity|transferase activity|transferase activity, transferring acyl groups|N-terminal peptidyl-methionine acetylation|protein acetyltransferase complex|NatB complex|peptide alpha-N-acetyltransferase activity|intracellular|nucleus
NM_026467.4	117.9107	151.7715	132.8229	28.86235	69.30528	45.13974	19.09803	37.47339	159.7444	75.46034	185.9304	Rps27l	GeneID:67941,Genbank:NM_026467.4,MGI:MGI:1915191	ribosomal protein S27-like, transcript variant 2	GO:0005634,GO:0005840,GO:0006412,GO:0006919,GO:0006978,GO:0008494,GO:0008656,GO:0022627,GO:0031571,GO:0042771,GO:0045727,GO:0000028,GO:0046872,GO:0003735,GO:0005622	nucleus|ribosome|translation|activation of cysteine-type endopeptidase activity involved in apoptotic process|DNA damage response, signal transduction by p53 class mediator resulting in transcription of p21 class mediator|translation activator activity|cysteine-type endopeptidase activator activity involved in apoptotic process|cytosolic small ribosomal subunit|mitotic G1 DNA damage checkpoint|in…	mmu03010	Ribosome
NM_026515.2	1.200267	1.118618	1.232494	0.4766595	1.178288	0.5971266	0.286421	0.4126367	3.260334	0.8152689	2.334952	2810417H13Rik	GeneID:68026,Genbank:NM_026515.2,MGI:MGI:1915276	RIKEN cDNA 2810417H13 gene	GO:0005634,GO:0005737,GO:0005813,GO:0006260,GO:0006281,GO:0006974,GO:0007098,GO:0009411,GO:0019985,GO:0048471,GO:0003682,GO:0051726	nucleus|cytoplasm|centrosome|DNA replication|DNA repair|cellular response to DNA damage stimulus|centrosome cycle|response to UV|translesion synthesis|perinuclear region of cytoplasm|chromatin binding|regulation of cell cycle
NM_026527.3	3.399354	4.483594	3.359504	0.9410981	2.547684	1.830376	0.7694897	1.373157	4.227711	2.284532	5.843799	Chac2	GeneID:68044,Genbank:NM_026527.3,MGI:MGI:1915294	ChaC, cation transport regulator 2, transcript variant 1	GO:0016829,GO:0003839,GO:0005737,GO:0006751	lyase activity|gamma-glutamylcyclotransferase activity|cytoplasm|glutathione catabolic process
NM_026558.5	10.01728	10.62826	10.76202	3.190346	7.50572	5.843926	1.240853	2.648158	13.232	7.392698	12.46179	Fam92a	GeneID:68099,Genbank:NM_026558.5,MGI:MGI:1915349	family with sequence similarity 92, member A, transcript variant 1	GO:0005814,GO:0005856,GO:0030030,GO:0036064,GO:0042995,GO:0060271,GO:0097546,GO:0005515,GO:0005634,GO:0005737	centriole|cytoskeleton|cell projection organization|ciliary basal body|cell projection|cilium assembly|ciliary base|protein binding|nucleus|cytoplasm
NM_026603.4	9.082716	11.27232	9.762853	3.61546	7.035107	3.53116	1.505474	3.629794	11.69306	6.235918	7.889072	Denr	GeneID:68184,Genbank:NM_026603.4,MGI:MGI:1915434	density-regulated protein	GO:0002192,GO:0003729,GO:0003743,GO:0005840,GO:0006412,GO:0006413,GO:0032790,GO:0043022,GO:0070992,GO:0075522,GO:0001731,GO:0002188	IRES-dependent translational initiation of linear mRNA|mRNA binding|translation initiation factor activity|ribosome|translation|translational initiation|ribosome disassembly|ribosome binding|translation initiation complex|IRES-dependent viral translational initiation|formation of translation preinitiation complex|translation reinitiation
NM_026611.2	0.5174373	0.5166458	0.6154277	0.5380667	1.467292	1.462595	0.4136745	0.5377261	4.205206	1.77943	4.88822	Rnaset2b	GeneID:68195,Genbank:NM_026611.2,MGI:MGI:3702087	ribonuclease T2B	GO:0005788,GO:0004540,GO:0005615,GO:0005764	endoplasmic reticulum lumen|ribonuclease activity|extracellular space|lysosome
NM_026635.3	18.78316	24.33093	19.3043	5.10762	11.02854	6.774078	3.083491	4.057873	24.91479	10.32008	24.23395	Fam96a	GeneID:68250,Genbank:NM_026635.3,MGI:MGI:1915500	family with sequence similarity 96, member A	GO:0005737,GO:0005829,GO:0007059,GO:0046872,GO:0003674,GO:0005634,GO:0005654	cytoplasm|cytosol|chromosome segregation|metal ion binding|molecular_function|nucleus|nucleoplasm
NM_026640.2	10.2505	9.107273	9.861016	2.979746	5.92753	4.049577	2.819526	4.209221	19.99963	6.830696	12.35047	Fam111a	GeneID:107373,Genbank:NM_026640.2,MGI:MGI:1915508	family with sequence similarity 111, member A	GO:0005634,GO:0005737,GO:0006260,GO:0045071,GO:0000785,GO:0001650,GO:0003674	nucleus|cytoplasm|DNA replication|negative regulation of viral genome replication|chromatin|fibrillar center|molecular_function
NM_026660.2	3.691514	3.481535	0.05029609	1.241666	2.228028	1.373036	0.3178271	0.9218724	4.975826	2.055503	3.453351	Mfsd10	GeneID:68294,Genbank:NM_026660.2,MGI:MGI:1915544	major facilitator superfamily domain containing 10	GO:0008493,GO:0008514,GO:0015904,GO:0016020,GO:0016021,GO:0030659,GO:0031526,GO:0043252,GO:0055085,GO:0005215,GO:0006915	tetracycline transmembrane transporter activity|organic anion transmembrane transporter activity|tetracycline transport|membrane|integral component of membrane|cytoplasmic vesicle membrane|brush border membrane|sodium-independent organic anion transport|transmembrane transport|transporter activity|apoptotic process
NM_026673.4	10.08938	11.80809	10.98972	2.703466	7.201862	4.158504	1.5429	3.119988	11.3354	5.51256	10.23982	Apoo	GeneID:68316,Genbank:NM_026673.4,MGI:MGI:1915566	apolipoprotein O, transcript variant 1	GO:0005739,GO:0005743,GO:0005783,GO:0005789,GO:0005794,GO:0005829,GO:0016020,GO:0016021,GO:0031305,GO:0042407,GO:0000139,GO:0061617,GO:0003674,GO:0005576	mitochondrion|mitochondrial inner membrane|endoplasmic reticulum|endoplasmic reticulum membrane|Golgi apparatus|cytosol|membrane|integral component of membrane|integral component of mitochondrial inner membrane|cristae formation|Golgi membrane|MICOS complex|molecular_function|extracellular region
NM_026678.4	16.0789	17.32674	14.52971	18.40123	52.35839	54.55865	15.36855	20.20206	75.43217	38.65731	35.5867	Blvra	GeneID:109778,Genbank:NM_026678.4,MGI:MGI:88170	biliverdin reductase A	GO:0004074,GO:0005737,GO:0005829,GO:0008270,GO:0016491,GO:0042167,GO:0046872,GO:0055114,GO:0000166	biliverdin reductase activity|cytoplasm|cytosol|zinc ion binding|oxidoreductase activity|heme catabolic process|metal ion binding|oxidation-reduction process|nucleotide binding	mmu00860	Porphyrin and chlorophyll metabolism
NM_026835.2	3.608064	7.644093	7.520234	7.651911	8.033302	5.941929	17.12237	26.74922	170.3558	53.50482	156.4923	Ms4a6d	GeneID:68774,Genbank:NM_026835.2,MGI:MGI:1916024	membrane-spanning 4-domains, subfamily A, member 6D	GO:0016020,GO:0016021,GO:0003674,GO:0005575,GO:0008150	membrane|integral component of membrane|molecular_function|cellular_component|biological_process
NM_026887.3	3.574535	3.980206	3.890189	1.378927	3.508065	1.567097	0.6835183	0.9019354	5.76538	2.289997	6.436067	Ap1s2	GeneID:108012,Genbank:NM_026887.3,MGI:MGI:1889383	adaptor-related protein complex 1, sigma 2 subunit, transcript variant 1	GO:0006886,GO:0008542,GO:0015031,GO:0016020,GO:0016192,GO:0030117,GO:0031410,GO:0036465,GO:0043231,GO:0045444,GO:0050885,GO:0005515,GO:0060612,GO:0005794,GO:0005905	intracellular protein transport|visual learning|protein transport|membrane|vesicle-mediated transport|membrane coat|cytoplasmic vesicle|synaptic vesicle recycling|intracellular membrane-bounded organelle|fat cell differentiation|neuromuscular process controlling balance|protein binding|adipose tissue development|Golgi apparatus|clathrin-coated pit	mmu04142	Lysosome
NM_026913.2	7.311804	11.38123	10.2325	1.867152	5.338823	3.399656	0.9523293	2.671742	22.65373	9.032311	22.70162	Mitd1	GeneID:69028,Genbank:NM_026913.2,MGI:MGI:1916278	MIT, microtubule interacting and transport, domain containing 1	GO:0007049,GO:0016020,GO:0019898,GO:0019904,GO:0030496,GO:0032091,GO:0035091,GO:0042803,GO:0043231,GO:0051301,GO:0000281,GO:0000920,GO:0005768	cell cycle|membrane|extrinsic component of membrane|protein domain specific binding|midbody|negative regulation of protein binding|phosphatidylinositol binding|protein homodimerization activity|intracellular membrane-bounded organelle|cell division|mitotic cytokinesis|cell separation after cytokinesis|endosome
NM_026914.1	90.46382	101.682	92.36712	23.42791	57.13582	37.75349	11.34317	20.61871	99.45429	43.71063	97.5968	Smdt1	GeneID:69029,Genbank:NM_026914.1,MGI:MGI:1916279	single-pass membrane protein with aspartate rich tail 1	GO:0005739,GO:0005743,GO:0006811,GO:0006816,GO:0006851,GO:0016020,GO:0016021,GO:0031305,GO:0036444,GO:0051560,GO:1990246,GO:0003674,GO:0005634	mitochondrion|mitochondrial inner membrane|ion transport|calcium ion transport|mitochondrial calcium ion transmembrane transport|membrane|integral component of membrane|integral component of mitochondrial inner membrane|calcium import into the mitochondrion|mitochondrial calcium ion homeostasis|uniplex complex|molecular_function|nucleus
NM_026958.3	54.89725	67.56386	67.3071	16.88077	27.46194	20.42549	11.56676	17.86422	62.30356	30.31998	75.46349	Slirp	GeneID:380773,Genbank:NM_026958.3,MGI:MGI:1916394	SRA stem-loop interacting RNA binding protein	GO:0070584,GO:0003723,GO:0005634,GO:0005737,GO:0005739,GO:0006351,GO:0006355,GO:0007286,GO:0007338,GO:0030317,GO:0000961,GO:0036126,GO:0001669,GO:0048471,GO:0003676	mitochondrion morphogenesis|RNA binding|nucleus|cytoplasm|mitochondrion|transcription, DNA-templated|regulation of transcription, DNA-templated|spermatid development|single fertilization|flagellated sperm motility|negative regulation of mitochondrial RNA catabolic process|sperm flagellum|acrosomal vesicle|perinuclear region of cytoplasm|nucleic acid binding
NM_027011.2	0.1450541	0.318205	0.2274567	0.1185136	0.7259108	0.1599098	0.1632023	0.2120908	0.9971796	0.5625527	1.649597	Krt5	GeneID:110308,Genbank:NM_027011.2,MGI:MGI:96702	keratin 5	GO:0005739,GO:0005882,GO:0005886,GO:0045095,GO:0097110,GO:0005198,GO:0005515,GO:0005737	mitochondrion|intermediate filament|plasma membrane|keratin filament|scaffold protein binding|structural molecule activity|protein binding|cytoplasm
NM_027101.2	1.37875	3.358457	0.8603777	1.498711	4.697992	1.902051	0.7504319	1.236348	9.044169	0.5926428	9.033075	Polr2d	GeneID:69241,Genbank:NM_027101.2,MGI:MGI:1916491	polymerase (RNA) II (DNA directed) polypeptide D, transcript variant 2	GO:0006351,GO:0003697,GO:0006366,GO:0006367,GO:0003727,GO:0003824,GO:0003899,GO:0016607,GO:0031369,GO:0005634,GO:0031990,GO:0005654,GO:0034402,GO:0005665,GO:0000166,GO:0044237,GO:0000288,GO:0045948,GO:0005829,GO:0000932	transcription, DNA-templated|single-stranded DNA binding|transcription by RNA polymerase II|transcription initiation from RNA polymerase II promoter|single-stranded RNA binding|catalytic activity|DNA-directed 5'-3' RNA polymerase activity|nuclear speck|translation initiation factor binding|nucleus|mRNA export from nucleus in response to heat stress|nucleoplasm|recruitment of 3'-end processing fac…	mmu00230,mmu00240,mmu03020,mmu05016,mmu05169	Purine metabolism|Pyrimidine metabolism|RNA polymerase|Huntington's disease|Epstein-Barr virus infection
NM_027139.5	22.59556	26.32632	26.14165	9.591077	18.40047	13.91859	7.525578	11.81332	26.94926	17.4182	32.25165	Taf9	GeneID:108143,Genbank:NM_027139.5,MGI:MGI:1888697	TATA-box binding protein associated factor 9, transcript variant 1	GO:0070555,GO:0043966,GO:0006366,GO:0001075,GO:0070742,GO:0044212,GO:0008134,GO:0070761,GO:0030307,GO:0002039,GO:0071339,GO:0045944,GO:0003677,GO:0003713,GO:0004402,GO:0030914,GO:0032435,GO:0033276,GO:0005634,GO:0050821,GO:0033613,GO:0000124,GO:0051117,GO:0043066,GO:0005669,GO:0000125,GO:0060760,GO:0000492	response to interleukin-1|histone H3 acetylation|transcription by RNA polymerase II|transcription factor activity, RNA polymerase II core promoter sequence-specific binding involved in preinitiation complex assembly|C2H2 zinc finger domain binding|transcription regulatory region DNA binding|transcription factor binding|pre-snoRNP complex|positive regulation of cell growth|p53 binding|MLL1 complex…	mmu03022	Basal transcription factors
NM_027164.1	1.739251	2.673491	1.342219	4.593044	19.01208	15.70082	3.840482	5.093135	30.71806	14.50679	10.86636	Lrrc27	GeneID:76612,Genbank:NM_027164.1,MGI:MGI:1923862	leucine rich repeat containing 27, transcript variant 1	GO:0003674,GO:0005886,GO:0007165	molecular_function|plasma membrane|signal transduction
NM_027175.3	2.412755	3.826289	3.123318	1.02223	2.996527	1.785597	0.8728432	0.9309724	4.983123	2.35863	5.092733	Ndufaf1	GeneID:69702,Genbank:NM_027175.3,MGI:MGI:1916952	NADH dehydrogenase (ubiquinone) 1 alpha subcomplex, assembly factor 1	GO:0005747,GO:0005829,GO:0006120,GO:0008137,GO:0008150,GO:0010257,GO:0032981,GO:0051082,GO:0003674,GO:0005739	mitochondrial respiratory chain complex I|cytosol|mitochondrial electron transport, NADH to ubiquinone|NADH dehydrogenase (ubiquinone) activity|biological_process|NADH dehydrogenase complex assembly|mitochondrial respiratory chain complex I assembly|unfolded protein binding|molecular_function|mitochondrion	mmu04714	Thermogenesis
NM_027209.3	8.773983	10.4843	6.853028	4.575874	6.603665	5.351427	4.709187	6.838493	48.93357	16.86746	51.93691	Ms4a6b	GeneID:69774,Genbank:NM_027209.3,MGI:MGI:1917024	membrane-spanning 4-domains, subfamily A, member 6B	GO:0016020,GO:0016021,GO:0003674,GO:0005575,GO:0008150	membrane|integral component of membrane|molecular_function|cellular_component|biological_process
NM_027261.3	6.921033	5.495867	5.790101	4.171489	6.400237	4.831594	2.230197	3.891855	9.894435	7.450301	13.7263	Taf1d	GeneID:75316,Genbank:NM_027261.3,MGI:MGI:1922566	TATA-box binding protein associated factor, RNA polymerase I, D, transcript variant 3	GO:0005654,GO:0005668,GO:0005815,GO:0006351,GO:0006355,GO:0008150,GO:0003674,GO:0003677,GO:0005634	nucleoplasm|RNA polymerase transcription factor SL1 complex|microtubule organizing center|transcription, DNA-templated|regulation of transcription, DNA-templated|biological_process|molecular_function|DNA binding|nucleus
NM_027283.1	7.977054	11.06935	10.82278	79.79023	171.8724	223.8685	98.44027	108.2936	176.8354	129.1829	70.27913	Spaca9	GeneID:69987,Genbank:NM_027283.1,MGI:MGI:1917237	sperm acrosome associated 9	GO:0008150,GO:0031410,GO:0036126,GO:0048306,GO:0097546,GO:0001669,GO:0005737,GO:0005881	biological_process|cytoplasmic vesicle|sperm flagellum|calcium-dependent protein binding|ciliary base|acrosomal vesicle|cytoplasm|cytoplasmic microtubule
NM_027289.1	9.154469	9.335835	8.480086	1.138291	6.150109	3.068057	0.9012223	1.712557	11.11636	6.001567	12.81967	Nt5dc2	GeneID:70021,Genbank:NM_027289.1,MGI:MGI:1917271	5'-nucleotidase domain containing 2	GO:0005575,GO:0008253	cellular_component|5'-nucleotidase activity
NM_027572.1	9.524107e-21	3.632915e-34	0.01670785	0.6419841	1.211832	1.708439	0.5379321	0.8971002	1.613547	1.143472	0.8397388	Slc22a16	GeneID:70840,Genbank:NM_027572.1,MGI:MGI:1918090	solute carrier family 22 (organic cation transporter), member 16	GO:0016021,GO:0005887,GO:0006811,GO:0022857,GO:0007275,GO:0007283,GO:0007338,GO:0008514,GO:0015101,GO:0030154,GO:0015226,GO:0030317,GO:0015347,GO:0043252,GO:0015695,GO:0046717,GO:0015711,GO:0005275,GO:0055085,GO:0015879,GO:0005452,GO:0016020,GO:0005886	integral component of membrane|integral component of plasma membrane|ion transport|transmembrane transporter activity|multicellular organism development|spermatogenesis|single fertilization|organic anion transmembrane transporter activity|organic cation transmembrane transporter activity|cell differentiation|carnitine transmembrane transporter activity|flagellated sperm motility|sodium-independen…
NM_027642.2	7.84031	8.080861	7.292913	2.057814	4.402559	2.883773	0.9923792	1.714295	9.034813	3.82722	6.857999	Phf6	GeneID:70998,Genbank:NM_027642.2,MGI:MGI:1918248	PHD finger protein 6, transcript variant 1	GO:0043021,GO:0001227,GO:0043565,GO:0003677,GO:0046872,GO:0005634,GO:0005654,GO:0005694,GO:0005730,GO:0051219,GO:0006351,GO:0097110,GO:0006355,GO:0015631,GO:0019899,GO:0000122,GO:0042393,GO:0000775,GO:0042826,GO:0000776	ribonucleoprotein complex binding|transcriptional repressor activity, RNA polymerase II transcription regulatory region sequence-specific DNA binding|sequence-specific DNA binding|DNA binding|metal ion binding|nucleus|nucleoplasm|chromosome|nucleolus|phosphoprotein binding|transcription, DNA-templated|scaffold protein binding|regulation of transcription, DNA-templated|tubulin binding|enzyme bindi…
NM_027836.6	1.650025	1.872757	1.459201	4.88236	3.346244	3.055462	2.58125	4.809255	26.21093	7.412471	16.58399	Ms4a7	GeneID:109225,Genbank:NM_027836.6,MGI:MGI:1918846	membrane-spanning 4-domains, subfamily A, member 7, transcript variant 1	GO:0003674,GO:0005575,GO:0008150	molecular_function|cellular_component|biological_process
NM_027869.1	6.052702	1.944121e-05	6.941012	2.381996	5.559282	3.252114	1.322398	2.093002	18.62137	4.819232	13.01275	Pnpt1	GeneID:71701,Genbank:NM_027869.1,MGI:MGI:1918951	polyribonucleotide nucleotidyltransferase 1	GO:0000964,GO:0000965,GO:0003676,GO:0003723,GO:0004518,GO:0004527,GO:0006396,GO:0004654,GO:0006397,GO:0006401,GO:0005634,GO:0006402,GO:0008266,GO:0016020,GO:0045926,GO:0016740,GO:0051260,GO:0016779,GO:0061014,GO:0016787,GO:0070207,GO:0070584,GO:0071042,GO:0071850,GO:0000175,GO:0097222,GO:2000627,GO:0000957,GO:2000772,GO:0000958,GO:0000962,GO:0000963,GO:0005737,GO:0005739,GO:0005758,GO:0034046,GO:…	mitochondrial RNA 5'-end processing|mitochondrial RNA 3'-end processing|nucleic acid binding|RNA binding|nuclease activity|exonuclease activity|RNA processing|polyribonucleotide nucleotidyltransferase activity|mRNA processing|RNA catabolic process|nucleus|mRNA catabolic process|poly(U) RNA binding|membrane|negative regulation of growth|transferase activity|protein homooligomerization|nucleotidylt…	mmu00230,mmu00240,mmu03018	Purine metabolism|Pyrimidine metabolism|RNA degradation
NM_027941.1	2.162054	3.202172	3.065058	2.301784	4.477839	6.707418	0.8063225	0.6844628	5.39013	2.029488	1.989266	Lrrc34	GeneID:71827,Genbank:NM_027941.1,MGI:MGI:1919077	leucine rich repeat containing 34	GO:0005737,GO:0008150,GO:0030154,GO:0003674,GO:0005575,GO:0005634	cytoplasm|biological_process|cell differentiation|molecular_function|cellular_component|nucleus
NM_027970.1	0.3454373	0.7104242	0.2388445	2.144102	9.042959	7.498731	1.590918	2.518411	8.25087	4.077741	4.058696	Thegl	GeneID:71868,Genbank:NM_027970.1,MGI:MGI:1919118	theg spermatid protein like	GO:0003674,GO:0005575,GO:0008150	molecular_function|cellular_component|biological_process
NM_028039.2	0.4924585	0.4325236	0.3948443	0.3427243	0.7253154	0.7092469	0.3292482	0.3830467	1.309824	0.7099398	1.035942	Esco2	GeneID:71988,Genbank:NM_028039.2,MGI:MGI:1919238	establishment of sister chromatid cohesion N-acetyltransferase 2	GO:0034421,GO:0004468,GO:0035861,GO:0005634,GO:0046872,GO:0005694,GO:0005794,GO:0006275,GO:0006302,GO:0007049,GO:0071168,GO:0007059,GO:0010369,GO:0016740,GO:0016746,GO:0000785,GO:0030054,GO:0001741,GO:0031618,GO:0002244	post-translational protein acetylation|lysine N-acetyltransferase activity, acting on acetyl phosphate as donor|site of double-strand break|nucleus|metal ion binding|chromosome|Golgi apparatus|regulation of DNA replication|double-strand break repair|cell cycle|protein localization to chromatin|chromosome segregation|chromocenter|transferase activity|transferase activity, transferring acyl groups|…
NM_028166.3	4.556691	5.649189	6.038199	1.48402	2.893436	2.035455	1.088806	1.570692	17.61887	5.416123	13.72317	1600014C10Rik	GeneID:72244,Genbank:NM_028166.3,MGI:MGI:1919494	RIKEN cDNA 1600014C10 gene, transcript variant 2	GO:0005739,GO:0005783,GO:0006914,GO:0006915,GO:0006979,GO:0016020,GO:0016021,GO:0031966,GO:0051560,GO:0003674,GO:0005623,GO:0005737	mitochondrion|endoplasmic reticulum|autophagy|apoptotic process|response to oxidative stress|membrane|integral component of membrane|mitochondrial membrane|mitochondrial calcium ion homeostasis|molecular_function|cell|cytoplasm
NM_028245.4	4.368511	3.913412	3.873025	1.305983	2.939928	1.776622	0.8268035	1.345642	4.989518	3.642273	5.083132	Zfp131	GeneID:72465,Genbank:NM_028245.4,MGI:MGI:1919715	zinc finger protein 131, transcript variant 5	GO:0003677,GO:0005634,GO:0005654,GO:0006351,GO:0006355,GO:0006357,GO:0043565,GO:0045111,GO:0045944,GO:0046872,GO:0000981,GO:0001228,GO:0003676	DNA binding|nucleus|nucleoplasm|transcription, DNA-templated|regulation of transcription, DNA-templated|regulation of transcription by RNA polymerase II|sequence-specific DNA binding|intermediate filament cytoskeleton|positive regulation of transcription by RNA polymerase II|metal ion binding|RNA polymerase II transcription factor activity, sequence-specific DNA binding|transcriptional activator …
NM_028358.2	5.59926	5.112311	5.419843	1.909421	5.876999	5.800865	1.57142	2.108348	14.05946	6.405469	7.522558	Ssbp1	GeneID:381760,Genbank:NM_028358.2,MGI:MGI:1920040	single-stranded DNA binding protein 1, transcript variant 2	GO:0005739,GO:0006260,GO:0042645,GO:0051096,GO:0070584,GO:0003677,GO:0003682,GO:0003697	mitochondrion|DNA replication|mitochondrial nucleoid|positive regulation of helicase activity|mitochondrion morphogenesis|DNA binding|chromatin binding|single-stranded DNA binding	mmu03030,mmu03430,mmu03440	DNA replication|Mismatch repair|Homologous recombination
NM_028417.1	2.036516e-20	0.1188943	0.05153774	0.5277124	2.767323	1.416259	0.1860613	0.4333117	3.073762	1.723446	0.9085632	Ttc9b	GeneID:73032,Genbank:NM_028417.1,MGI:MGI:1920282	tetratricopeptide repeat domain 9B
NM_028475.2	0.1492413	1.283149	0.7389267	0.3786583	1.190099	0.5658064	0.1016556	0.2419067	3.310874	1.142067	1.779379	Ubap2l	GeneID:74383,Genbank:NM_028475.2,MGI:MGI:1921633	ubiquitin-associated protein 2-like, transcript variant 1	GO:0010628,GO:0031519,GO:0061484,GO:0003674,GO:0005634,GO:0005737	positive regulation of gene expression|PcG protein complex|hematopoietic stem cell homeostasis|molecular_function|nucleus|cytoplasm
NM_028521.2	4.203355	5.931827	5.36718	1.653762	2.608519	2.17261	0.6915404	1.16373	5.970306	2.468747	5.188856	Phospho2	GeneID:73373,Genbank:NM_028521.2,MGI:MGI:1920623	phosphatase, orphan 2	GO:0033883,GO:0046872,GO:0005575,GO:0016787,GO:0016791	pyridoxal phosphatase activity|metal ion binding|cellular_component|hydrolase activity|phosphatase activity	mmu00750	Vitamin B6 metabolism
NM_028561.2	1.510921e-57	4.677081e-57	2.77727e-62	0.04314276	0.3134152	0.2722512	0.06305959	0.1276505	0.2463365	0.1651978	0.06531961	Speer4b	GeneID:73526,Genbank:NM_028561.2,MGI:MGI:1920776	spermatogenesis associated glutamate (E)-rich protein 4B	GO:0003674,GO:0005575,GO:0008150	molecular_function|cellular_component|biological_process
NM_028608.3	5.899172	10.99168	10.39208	1.976625	4.722726	3.549447	1.550898	2.154573	17.32095	5.085995	14.46064	Glipr1	GeneID:73690,Genbank:NM_028608.3,MGI:MGI:1920940	GLI pathogenesis-related 1 (glioma)	GO:0016021,GO:0005576,GO:0005615,GO:0016020	integral component of membrane|extracellular region|extracellular space|membrane
NM_028632.2	21.07028	22.58388	21.03129	4.988599	11.66672	5.660244	2.627323	4.376889	23.57555	10.73269	25.98646	Fcf1	GeneID:73736,Genbank:NM_028632.2,MGI:MGI:1920986	FCF1 rRNA processing protein	GO:0005730,GO:0006364,GO:0032040,GO:0042254,GO:0000447,GO:0000480,GO:0005634	nucleolus|rRNA processing|small-subunit processome|ribosome biogenesis|endonucleolytic cleavage in ITS1 to separate SSU-rRNA from 5.8S rRNA and LSU-rRNA from tricistronic rRNA transcript (SSU-rRNA, 5.8S rRNA, LSU-rRNA)|endonucleolytic cleavage in 5'-ETS of tricistronic rRNA transcript (SSU-rRNA, 5.8S rRNA, LSU-rRNA)|nucleus	mmu03008	Ribosome biogenesis in eukaryotes
NM_028737.3	0.007728335	0	0.005967786	0.09332259	0.1576699	0.1485516	0.0959381	0.166129	0.1463943	0.05925462	0.06579145	4931406B18Rik	GeneID:74054,Genbank:NM_028737.3,MGI:MGI:1921304	RIKEN cDNA 4931406B18 gene	GO:0003674,GO:0005575,GO:0008150	molecular_function|cellular_component|biological_process
NM_029367.1	0.1046293	0.1238525	0.06163541	0.9012553	2.774935	2.6221	0.4901661	0.9301448	4.039449	1.887408	1.51513	Spaca3	GeneID:75622,Genbank:NM_029367.1,MGI:MGI:1922872	sperm acrosome associated 3	GO:0050829,GO:0005515,GO:0050830,GO:0005576,GO:0005615,GO:0007342,GO:0009566,GO:0016020,GO:0016021,GO:0016998,GO:0030141,GO:0031410,GO:0001669,GO:0035036,GO:0002080,GO:0043159,GO:0003796	defense response to Gram-negative bacterium|protein binding|defense response to Gram-positive bacterium|extracellular region|extracellular space|fusion of sperm to egg plasma membrane involved in single fertilization|fertilization|membrane|integral component of membrane|cell wall macromolecule catabolic process|secretory granule|cytoplasmic vesicle|acrosomal vesicle|sperm-egg recognition|acrosoma…
NM_029376.2	5.733711e-58	1.750588e-33	0	0.1671112	0.280325	0.3572579	0.03998844	0.1760156	0.7264673	0.1886403	0.06045707	Speer4a	GeneID:75657,Genbank:NM_029376.2,MGI:MGI:1922907	spermatogenesis associated glutamate (E)-rich protein 4A	GO:0003674,GO:0005575,GO:0008150	molecular_function|cellular_component|biological_process
NM_029495.2	2.954402	2.447606	2.961113	3.462771	7.120741	4.569481	2.00835	3.726427	33.89716	8.918292	23.02687	Epsti1	GeneID:108670,Genbank:NM_029495.2,MGI:MGI:1915168	epithelial stromal interaction 1 (breast), transcript variant a	GO:0003674,GO:0005575,GO:0008150	molecular_function|cellular_component|biological_process
NM_029509.4	1.481201	1.725774	0.9937256	1.396976	1.705973	1.25565	0.3847834	1.733875	24.94658	6.092693	15.59941	Gbp8	GeneID:76074,Genbank:NM_029509.4,MGI:MGI:1923324	guanylate-binding protein 8	GO:0003674,GO:0005575,GO:0071346	molecular_function|cellular_component|cellular response to interferon-gamma
NM_029711.1	24.27385	24.31698	27.3318	16.89055	20.53881	14.53089	13.03991	15.97801	38.44085	33.49602	50.89626	Arpc2	GeneID:76709,Genbank:NM_029711.1,MGI:MGI:1923959	actin related protein 2/3 complex, subunit 2	GO:0005885,GO:0005886,GO:0005925,GO:0009986,GO:0010592,GO:0014911,GO:0015629,GO:0035254,GO:0030027,GO:0036120,GO:0030041,GO:0036195,GO:0030054,GO:0042995,GO:0043005,GO:0043197,GO:0043198,GO:0071364,GO:0043204,GO:0071437,GO:0043679,GO:0071803,GO:0044877,GO:0072752,GO:0090314,GO:0090725,GO:0097440,GO:0003779,GO:1900026,GO:0005200,GO:1904628,GO:1905926,GO:0005515,GO:0005737,GO:0005768,GO:0005856,GO:…	Arp2/3 protein complex|plasma membrane|focal adhesion|cell surface|positive regulation of lamellipodium assembly|positive regulation of smooth muscle cell migration|actin cytoskeleton|glutamate receptor binding|lamellipodium|cellular response to platelet-derived growth factor stimulus|actin filament polymerization|muscle cell projection membrane|cell junction|cell projection|neuron projection|den…	mmu04144,mmu04810,mmu04666,mmu05132,mmu05100	Endocytosis|Regulation of actin cytoskeleton|Fc gamma R-mediated phagocytosis|Salmonella infection|Bacterial invasion of epithelial cells
NM_029803.3	49.5535	66.12753	50.73558	196.7919	237.0687	222.3511	119.9224	198.0619	769.6976	338.7873	770.5976	Ifi27l2a	GeneID:76933,Genbank:NM_029803.3,MGI:MGI:1924183	interferon, alpha-inducible protein 27 like 2A, transcript variant 1	GO:0006919,GO:0007568,GO:0009615,GO:0016020,GO:0016021,GO:0097190,GO:0003674,GO:0005575,GO:0005739	activation of cysteine-type endopeptidase activity involved in apoptotic process|aging|response to virus|membrane|integral component of membrane|apoptotic signaling pathway|molecular_function|cellular_component|mitochondrion
NM_029852.2	10.86098	12.69758	13.4718	3.205541	8.932946	5.141787	1.816911	3.313192	13.89371	7.969472	12.3548	Cep83	GeneID:77048,Genbank:NM_029852.2,MGI:MGI:1924298	centrosomal protein 83	GO:0005814,GO:0005856,GO:0030030,GO:0048278,GO:0051660,GO:0060271,GO:0071539,GO:0097539,GO:0003674,GO:0005737,GO:0005794	centriole|cytoskeleton|cell projection organization|vesicle docking|establishment of centrosome localization|cilium assembly|protein localization to centrosome|ciliary transition fiber|molecular_function|cytoplasm|Golgi apparatus
NM_030150.2	2.919559	3.286357	2.410341	0.9225134	2.483668	1.35585	0.4871984	1.033383	26.25637	5.576177	19.57236	Dhx58	GeneID:80861,Genbank:NM_030150.2,MGI:MGI:1931560	DEXH (Asp-Glu-X-His) box polypeptide 58	GO:1900245,GO:0039534,GO:0003723,GO:1900246,GO:0039536,GO:0003725,GO:0003727,GO:0004386,GO:0005524,GO:0005737,GO:0045087,GO:0008270,GO:0045088,GO:0009615,GO:0045824,GO:0016787,GO:0032480,GO:0000166,GO:0046872,GO:0002376,GO:0051607,GO:0032481,GO:0003677	positive regulation of MDA-5 signaling pathway|negative regulation of MDA-5 signaling pathway|RNA binding|positive regulation of RIG-I signaling pathway|negative regulation of RIG-I signaling pathway|double-stranded RNA binding|single-stranded RNA binding|helicase activity|ATP binding|cytoplasm|innate immune response|zinc ion binding|regulation of innate immune response|response to virus|negative…	mmu04622	RIG-I-like receptor signaling pathway
NM_030609.3	6.763124	7.785499	6.640506	3.046437	6.536198	3.472635	1.651261	4.09453	20.03878	5.54093	22.999	Hist1h1a	GeneID:80838,Genbank:NM_030609.3,MGI:MGI:1931523	histone cluster 1, H1a	GO:0005634,GO:0005694,GO:0006334,GO:0007283,GO:0008201,GO:0009986,GO:0031982,GO:0048260,GO:0000786,GO:0003677,GO:0005515	nucleus|chromosome|nucleosome assembly|spermatogenesis|heparin binding|cell surface|vesicle|positive regulation of receptor-mediated endocytosis|nucleosome|DNA binding|protein binding
NM_030736.2	0	0	0	0.334691	0.4941852	0.2253822	0.1515972	0.2067592	0.0397678	0.1289077	0.3616941	Vmn1r148	GeneID:81011,Genbank:NM_030736.2,MGI:MGI:3033483	vomeronasal 1 receptor 148	GO:0003674,GO:0005575,GO:0007606	molecular_function|cellular_component|sensory perception of chemical stimulus
NM_030739.2	0.2316067	0.2016718	0.3168674	0.3177629	0.7986467	1.025599	0.7877654	0.565479	0.5476342	0.7027188	0.7272096	Vmn1r58	GeneID:81014,Genbank:NM_030739.2,MGI:MGI:3033473	vomeronasal 1 receptor 58	GO:0003674,GO:0005575,GO:0007606	molecular_function|cellular_component|sensory perception of chemical stimulus
NM_030744.2	3.309003	2.008782	2.816533	24.22517	55.57475	64.08812	19.23724	32.65806	72.42042	41.9991	27.868	Ropn1	GeneID:76378,Genbank:NM_030744.2,MGI:MGI:1923628	ropporin, rhophilin associated protein 1	GO:0005737,GO:0030317,GO:0042802,GO:0042995,GO:0044782,GO:0048240,GO:0061512,GO:0097228,GO:0097598,GO:0001932,GO:0005515	cytoplasm|flagellated sperm motility|identical protein binding|cell projection|cilium organization|sperm capacitation|protein localization to cilium|sperm principal piece|sperm cytoplasmic droplet|regulation of protein phosphorylation|protein binding
NM_031159.3	1.545799	1.101345	2.257176	1.694509	2.024169	1.287222	2.149858	2.986144	25.03	8.959763	19.35404	Apobec1	GeneID:11810,Genbank:NM_031159.3,MGI:MGI:103298	apolipoprotein B mRNA editing enzyme, catalytic polypeptide 1, transcript variant 1	GO:0005737,GO:0006397,GO:0006641,GO:0006970,GO:0008047,GO:0008270,GO:0042157,GO:0010332,GO:0042158,GO:0016554,GO:0042493,GO:0042953,GO:0043021,GO:0045471,GO:0046872,GO:0048255,GO:0051592,GO:0051607,GO:0003723,GO:0003729,GO:0003824,GO:0004126,GO:0004131,GO:0005515,GO:0005634,GO:0016556,GO:0016787,GO:0016814,GO:0070383,GO:0017091,GO:0080111,GO:0019904,GO:0042127,GO:0090209,GO:0090310,GO:0090366	cytoplasm|mRNA processing|triglyceride metabolic process|response to osmotic stress|enzyme activator activity|zinc ion binding|lipoprotein metabolic process|response to gamma radiation|lipoprotein biosynthetic process|cytidine to uridine editing|response to drug|lipoprotein transport|ribonucleoprotein complex binding|response to ethanol|metal ion binding|mRNA stabilization|response to calcium ion…
NM_031170.2	50.09926	68.95557	67.3268	11.48253	30.84707	19.13501	10.88108	16.63531	98.14711	51.26326	147.188	Krt8	GeneID:16691,Genbank:NM_031170.2,MGI:MGI:96705	keratin 8	GO:0071944,GO:0042383,GO:0005634,GO:0097110,GO:0043034,GO:0005737,GO:0097191,GO:0044877,GO:0005882,GO:0097284,GO:0005911,GO:0007275,GO:0016010,GO:0045095,GO:0016327,GO:0045111,GO:0030018,GO:0045214,GO:0051599,GO:0033209,GO:0000904,GO:0051707,GO:0005198,GO:0060706,GO:0005515	cell periphery|sarcolemma|nucleus|scaffold protein binding|costamere|cytoplasm|extrinsic apoptotic signaling pathway|protein-containing complex binding|intermediate filament|hepatocyte apoptotic process|cell-cell junction|multicellular organism development|dystrophin-associated glycoprotein complex|keratin filament|apicolateral plasma membrane|intermediate filament cytoskeleton|Z disc|sarcomere o…
NM_031367.1	1.046055	1.627534	0.898587	4.530424	6.414567	4.656834	4.549535	8.037428	73.22722	23.1513	54.52503	Ifi44l	GeneID:15061,Genbank:NM_031367.1,MGI:MGI:95975	interferon-induced protein 44 like	GO:0005737,GO:0006955,GO:0051607	cytoplasm|immune response|defense response to virus
NM_031863.3	2.543218	3.362829	3.155553	1.149075	3.054783	2.062336	1.255055	1.478504	5.396196	1.954204	6.080227	Cenpq	GeneID:83815,Genbank:NM_031863.3,MGI:MGI:1933744	centromere protein Q	GO:0005694,GO:0015629,GO:0051310,GO:1905342,GO:0000775,GO:0005634,GO:0005654	chromosome|actin cytoskeleton|metaphase plate congression|positive regulation of protein localization to kinetochore|chromosome, centromeric region|nucleus|nucleoplasm
NM_033075.3	3.382036	5.946543	6.869911	2.998227	8.117132	4.386806	1.760279	2.425123	21.28727	6.621039	15.82957	D17H6S56E-5	GeneID:110956,Genbank:NM_033075.3,MGI:MGI:1306799	DNA segment, Chr 17, human D6S56E 5
NM_053108.4	18.36416	23.07465	21.988	6.057815	10.70285	7.582688	6.839587	8.626721	36.40894	22.55084	42.2602	Glrx	GeneID:93692,Genbank:NM_053108.4,MGI:MGI:2135625	glutaredoxin	GO:0045921,GO:0005737,GO:0047485,GO:0005739,GO:0055114,GO:0005758,GO:0005829,GO:0009055,GO:0015035,GO:0015038,GO:0060355,GO:0019153,GO:0071392,GO:0030425,GO:1901224,GO:0032024,GO:1901299,GO:0043025,GO:0005634,GO:2000587,GO:0045454,GO:2000651,GO:0045838	positive regulation of exocytosis|cytoplasm|protein N-terminus binding|mitochondrion|oxidation-reduction process|mitochondrial intermembrane space|cytosol|electron transfer activity|protein disulfide oxidoreductase activity|glutathione disulfide oxidoreductase activity|positive regulation of cell adhesion molecule production|protein-disulfide reductase (glutathione) activity|cellular response to …
NM_054098.3	6.857022	10.69493	7.780425	2.142879	4.044477	2.895896	1.718194	2.447114	27.37975	9.080444	14.62889	Steap4	GeneID:117167,Genbank:NM_054098.3,MGI:MGI:1923560	STEAP family member 4	GO:0052851,GO:0005886,GO:0055072,GO:0005887,GO:0055114,GO:0006811,GO:0008823,GO:0015677,GO:0016020,GO:0098706,GO:0016021,GO:0016491,GO:0045444,GO:0005768,GO:0046872,GO:0005794	ferric-chelate reductase (NADPH) activity|plasma membrane|iron ion homeostasis|integral component of plasma membrane|oxidation-reduction process|ion transport|cupric reductase activity|copper ion import|membrane|ferric iron import across plasma membrane|integral component of membrane|oxidoreductase activity|fat cell differentiation|endosome|metal ion binding|Golgi apparatus
NM_080464.2	0.8033352	0.833116	0.7152789	0.2123363	0.9083821	0.6495587	0.08257067	0.214933	1.817001	0.2553221	0.7832076	Ppp1r3a	GeneID:140491,Genbank:NM_080464.2,MGI:MGI:2153588	protein phosphatase 1, regulatory (inhibitor) subunit 3A	GO:0016020,GO:0016021,GO:0004722,GO:0005975,GO:0005977	membrane|integral component of membrane|protein serine/threonine phosphatase activity|carbohydrate metabolic process|glycogen metabolic process	mmu04910,mmu04931	Insulin signaling pathway|Insulin resistance
NM_130889.2	14.98646	19.51271	20.50504	4.609056	12.0643	6.699599	2.351586	3.70876	29.08303	10.7599	24.42521	Anp32b	GeneID:67628,Genbank:NM_130889.2,MGI:MGI:1914878	acidic (leucine-rich) nuclear phosphoprotein 32 family, member B	GO:0060021,GO:0005634,GO:1900087,GO:0006334,GO:0006338,GO:0006913,GO:0008284,GO:0021591,GO:0042393,GO:0042981,GO:0043066,GO:0043281,GO:0000082,GO:0043486,GO:0001944,GO:0048839	roof of mouth development|nucleus|positive regulation of G1/S transition of mitotic cell cycle|nucleosome assembly|chromatin remodeling|nucleocytoplasmic transport|positive regulation of cell proliferation|ventricular system development|histone binding|regulation of apoptotic process|negative regulation of apoptotic process|regulation of cysteine-type endopeptidase activity involved in apoptotic …
NM_133212.3	1.814768	4.461708	2.347592	0.6024393	1.838888	0.8207784	0.3245912	0.5325579	5.042365	1.100967	2.219423	Tlr8	GeneID:170744,Genbank:NM_133212.3,MGI:MGI:2176887	toll-like receptor 8, transcript variant 1	GO:0045356,GO:0009897,GO:0002224,GO:0045359,GO:0016020,GO:0002376,GO:0045416,GO:0016021,GO:0002755,GO:0050707,GO:0003677,GO:0003725,GO:0003727,GO:0005515,GO:0034158,GO:0005887,GO:0050718,GO:0038023,GO:0006954,GO:0051607,GO:0042802,GO:0007165,GO:2000778,GO:0045078,GO:0007249,GO:0001774,GO:2001183,GO:0045087,GO:0008144,GO:0001932,GO:0045089,GO:0009615	positive regulation of interferon-alpha biosynthetic process|external side of plasma membrane|toll-like receptor signaling pathway|positive regulation of interferon-beta biosynthetic process|membrane|immune system process|positive regulation of interleukin-8 biosynthetic process|integral component of membrane|MyD88-dependent toll-like receptor signaling pathway|regulation of cytokine secretion|DN…	mmu04620	Toll-like receptor signaling pathway
NM_133363.3	3.112851e-06	2.598453e-32	0.01106754	0.1369927	0.2422696	0.3881319	0.08003325	0.09810868	0.4429028	0.5004044	0.4734489	Myoz3	GeneID:170947,Genbank:NM_133363.3,MGI:MGI:2179296	myozenin 3	GO:0015629,GO:0030018,GO:0030239,GO:0031433,GO:0051373,GO:0003779,GO:0005515,GO:0005737	actin cytoskeleton|Z disc|myofibril assembly|telethonin binding|FATZ binding|actin binding|protein binding|cytoplasm
NM_133755.2	0.7513623	0.01466448	0.3188369	0.8039638	0.640807	0.8292767	0.5600228	0.4275614	2.234104	1.434938	3.513111	Tubgcp2	GeneID:74237,Genbank:NM_133755.2,MGI:MGI:1921487	tubulin, gamma complex associated protein 2, transcript variant 2	GO:0043015,GO:0000930,GO:0051011,GO:0005200,GO:0005654,GO:0005737,GO:0005813,GO:0005815,GO:0051298,GO:0005816,GO:0051321,GO:0005856,GO:0051415,GO:0005874,GO:0090307,GO:0007020,GO:0000226,GO:0008275,GO:0000922,GO:0031122,GO:0000923	gamma-tubulin binding|gamma-tubulin complex|microtubule minus-end binding|structural constituent of cytoskeleton|nucleoplasm|cytoplasm|centrosome|microtubule organizing center|centrosome duplication|spindle pole body|meiotic cell cycle|cytoskeleton|microtubule nucleation by interphase microtubule organizing center|microtubule|mitotic spindle assembly|microtubule nucleation|microtubule cytoskeleto…
NM_133787.2	9.975237	11.61215	12.78142	2.553284	6.639697	4.279771	2.211878	3.1941	14.42387	7.628332	13.73108	Nmd3	GeneID:97112,Genbank:NM_133787.2,MGI:MGI:2140103	NMD3 ribosome export adaptor	GO:0005634,GO:0005654,GO:0005730,GO:0005737,GO:0015031,GO:0030674,GO:0032092,GO:0043023,GO:1902680,GO:0000055,GO:1904751	nucleus|nucleoplasm|nucleolus|cytoplasm|protein transport|protein binding, bridging|positive regulation of protein binding|ribosomal large subunit binding|positive regulation of RNA biosynthetic process|ribosomal large subunit export from nucleus|positive regulation of protein localization to nucleolus	mmu03013,mmu03008	RNA transport|Ribosome biogenesis in eukaryotes
NM_133809.1	1.944888	2.195797	1.099983	0.8311946	1.237974	1.139497	0.4247002	0.6082154	5.465169	1.430836	3.390135	Kmo	GeneID:98256,Genbank:NM_133809.1,MGI:MGI:2138151	kynurenine 3-monooxygenase (kynurenine 3-hydroxylase)	GO:0055114,GO:0016491,GO:0004502,GO:0070189,GO:0019363,GO:0005739,GO:0019441,GO:0071949,GO:0005741,GO:0005743,GO:0006569,GO:0019674,GO:0006950,GO:0009651,GO:0019805,GO:0016020,GO:0044550,GO:0016021,GO:0004497,GO:0050660,GO:0016174	oxidation-reduction process|oxidoreductase activity|kynurenine 3-monooxygenase activity|kynurenine metabolic process|pyridine nucleotide biosynthetic process|mitochondrion|tryptophan catabolic process to kynurenine|FAD binding|mitochondrial outer membrane|mitochondrial inner membrane|tryptophan catabolic process|NAD metabolic process|response to stress|response to salt stress|quinolinate biosynth…	mmu00380	Tryptophan metabolism
NM_133851.3	1.333974	1.186529	1.080612	0.1568753	1.785192	0.6822847	0.3839511	0.3707959	2.571406	0.891543	2.811373	Nusap1	GeneID:108907,Genbank:NM_133851.3,MGI:MGI:2675669	nucleolar and spindle associated protein 1, transcript variant 1	GO:0007076,GO:0000281,GO:0003677,GO:0008017,GO:0005634,GO:0005694,GO:0005730,GO:0005737,GO:0005819,GO:0040001,GO:0005856,GO:0005874,GO:0045840,GO:0005876,GO:0000070,GO:0051301,GO:0000226,GO:0072686,GO:0007049	mitotic chromosome condensation|mitotic cytokinesis|DNA binding|microtubule binding|nucleus|chromosome|nucleolus|cytoplasm|spindle|establishment of mitotic spindle localization|cytoskeleton|microtubule|positive regulation of mitotic nuclear division|spindle microtubule|mitotic sister chromatid segregation|cell division|microtubule cytoskeleton organization|mitotic spindle|cell cycle
NM_133869.4	18.46596	23.26932	18.10328	6.249649	10.58106	7.791552	4.464992	5.455834	23.80677	10.91879	19.5627	Cept1	GeneID:99712,Genbank:NM_133869.4,MGI:MGI:2139793	choline/ethanolaminephosphotransferase 1, transcript variant 1	GO:0005783,GO:0005789,GO:0006629,GO:0006656,GO:0008654,GO:0016020,GO:0016021,GO:0016740,GO:0016780,GO:0046872,GO:0004142,GO:0004307,GO:0005634	endoplasmic reticulum|endoplasmic reticulum membrane|lipid metabolic process|phosphatidylcholine biosynthetic process|phospholipid biosynthetic process|membrane|integral component of membrane|transferase activity|phosphotransferase activity, for other substituted phosphate groups|metal ion binding|diacylglycerol cholinephosphotransferase activity|ethanolaminephosphotransferase activity|nucleus	mmu00564,mmu00565,mmu00440	Glycerophospholipid metabolism|Ether lipid metabolism|Phosphonate and phosphinate metabolism
NM_133871.2	4.464405	5.000937	3.476079	1.671009	2.406651	2.037494	4.446252	3.268187	66.28039	14.26018	34.42635	Ifi44	GeneID:99899,Genbank:NM_133871.2,MGI:MGI:2443016	interferon-induced protein 44	GO:0003674,GO:0005737,GO:0008150	molecular_function|cytoplasm|biological_process
NM_133990.5	14.73682	19.40189	17.82536	4.365525	7.345246	5.392037	3.45131	4.593176	28.71963	11.53335	26.15547	Il13ra1	GeneID:16164,Genbank:NM_133990.5,MGI:MGI:105052	interleukin 13 receptor, alpha 1	GO:0016515,GO:0004896,GO:0016020,GO:0016021	interleukin-13 receptor activity|cytokine receptor activity|membrane|integral component of membrane	mmu04630,mmu04060,mmu05200	Jak-STAT signaling pathway|Cytokine-cytokine receptor interaction|Pathways in cancer
NM_138668.2	12.84725	13.6528	11.87412	3.290285	9.233533	4.986909	2.428675	2.337449	15.04998	6.532256	10.99637	Ufsp2	GeneID:192169,Genbank:NM_138668.2,MGI:MGI:1913679	UFM1-specific peptidase 2	GO:0006508,GO:0008233,GO:0008234,GO:0016787,GO:0016790,GO:0033146,GO:0071567,GO:0005634,GO:0005737,GO:0005783	proteolysis|peptidase activity|cysteine-type peptidase activity|hydrolase activity|thiolester hydrolase activity|regulation of intracellular estrogen receptor signaling pathway|UFM1 hydrolase activity|nucleus|cytoplasm|endoplasmic reticulum
NM_139297.6	17.76448	22.97991	19.43632	5.045564	14.7246	8.146571	2.994431	4.631064	23.63905	13.2874	19.70868	Ugp2	GeneID:216558,Genbank:NM_139297.6,MGI:MGI:2183447	UDP-glucose pyrophosphorylase 2, transcript variant 1	GO:0005737,GO:0005977,GO:0006011,GO:0008152,GO:0016740,GO:0016779,GO:0019255,GO:0032557,GO:0042802,GO:0003983,GO:0046872,GO:0070569,GO:0005536	cytoplasm|glycogen metabolic process|UDP-glucose metabolic process|metabolic process|transferase activity|nucleotidyltransferase activity|glucose 1-phosphate metabolic process|pyrimidine ribonucleotide binding|identical protein binding|UTP:glucose-1-phosphate uridylyltransferase activity|metal ion binding|uridylyltransferase activity|glucose binding	mmu00040,mmu00052,mmu00500,mmu00520	Pentose and glucuronate interconversions|Galactose metabolism|Starch and sucrose metabolism|Amino sugar and nucleotide sugar metabolism
NM_139303.1	1.137463	1.183085	1.104276	0.6334421	1.399487	1.088811	0.6652858	0.4761147	1.747994	0.7942573	1.787816	Kif18a	GeneID:228421,Genbank:NM_139303.1,MGI:MGI:2446977	kinesin family member 18A	GO:0072520,GO:0008574,GO:0007018,GO:0001726,GO:1990023,GO:0015031,GO:0007019,GO:0003777,GO:0015630,GO:0003779,GO:0016887,GO:0005524,GO:0005634,GO:0005737,GO:0007080,GO:0005828,GO:0042995,GO:0005856,GO:0051010,GO:0007140,GO:0005871,GO:0061673,GO:0008017,GO:0005874,GO:0000070,GO:0070463,GO:0000166,GO:0070507,GO:0005901,GO:0000776	seminiferous tubule development|ATP-dependent microtubule motor activity, plus-end-directed|microtubule-based movement|ruffle|mitotic spindle midzone|protein transport|microtubule depolymerization|microtubule motor activity|microtubule cytoskeleton|actin binding|ATPase activity|ATP binding|nucleus|cytoplasm|mitotic metaphase plate congression|kinetochore microtubule|cell projection|cytoskeleton|m…
NM_144515.2	3.28605	2.781921	3.344113	1.229716	2.075407	1.359218	0.5766164	1.349041	5.037285	2.380417	2.938065	Zfp52	GeneID:22710,Genbank:NM_144515.2,MGI:MGI:99199	zinc finger protein 52	GO:0003700,GO:0005575,GO:0006355	DNA binding transcription factor activity|cellular_component|regulation of transcription, DNA-templated
NM_144539.5	0.8080388	0.9393796	0.8496706	0.4377942	0.6348086	0.3635085	0.2789436	0.4872478	7.798372	1.864353	3.37285	Slamf7	GeneID:75345,Genbank:NM_144539.5,MGI:MGI:1922595	SLAM family member 7	GO:0005783,GO:0005886,GO:0009897,GO:0016020,GO:0016021,GO:0032814,GO:0042802,GO:0045087,GO:0002250,GO:0002376,GO:0005515	endoplasmic reticulum|plasma membrane|external side of plasma membrane|membrane|integral component of membrane|regulation of natural killer cell activation|identical protein binding|innate immune response|adaptive immune response|immune system process|protein binding
NM_144553.2	0.09634957	0.3881212	0.09335591	0.4508522	0.4927916	0.5811349	0.09113998	0.3707553	1.224195	0.8697963	1.570346	Dlgap5	GeneID:218977,Genbank:NM_144553.2,MGI:MGI:2183453	discs, large (Drosophila) homolog-associated protein 5	GO:0005739,GO:0005815,GO:0005829,GO:0005856,GO:0007049,GO:0023052,GO:0031616,GO:0065003,GO:0004721,GO:0005634,GO:0005737	mitochondrion|microtubule organizing center|cytosol|cytoskeleton|cell cycle|signaling|spindle pole centrosome|protein-containing complex assembly|phosphoprotein phosphatase activity|nucleus|cytoplasm
NM_144938.2	6.190472	8.324081	7.035094	2.985353	4.471939	3.001694	1.139482	2.19065	21.5423	7.027581	24.01484	C1s1	GeneID:50908,Genbank:NM_144938.2,MGI:MGI:1355312	complement component 1, s subcomponent 1, transcript variant 1	GO:0004252,GO:0005509,GO:0005576,GO:0005615,GO:0006508,GO:0006958,GO:0008233,GO:0008236,GO:0016787,GO:0042802,GO:0045087,GO:0001867,GO:0046872,GO:0002376	serine-type endopeptidase activity|calcium ion binding|extracellular region|extracellular space|proteolysis|complement activation, classical pathway|peptidase activity|serine-type peptidase activity|hydrolase activity|identical protein binding|innate immune response|complement activation, lectin pathway|metal ion binding|immune system process	mmu04610,mmu05322,mmu05133,mmu05150	Complement and coagulation cascades|Systemic lupus erythematosus|Pertussis|Staphylococcus aureus infection
NM_144948.5	29.73657	37.5917	31.77166	7.492981	19.27674	11.23843	3.62213	6.548672	42.95299	16.50213	34.88566	Rbm7	GeneID:67010,Genbank:NM_144948.5,MGI:MGI:1914260	RNA binding motif protein 7, transcript variant 1	GO:0003727,GO:0005634,GO:0005654,GO:0051321,GO:0000381,GO:0003676,GO:0003723	single-stranded RNA binding|nucleus|nucleoplasm|meiotic cell cycle|regulation of alternative mRNA splicing, via spliceosome|nucleic acid binding|RNA binding
NM_145211.2	1.160581	3.535034	2.507538	3.285835	3.753077	2.620823	2.460978	3.436071	42.70298	13.52798	40.23685	Oas1a	GeneID:246730,Genbank:NM_145211.2,MGI:MGI:2180860	2'-5' oligoadenylate synthetase 1A	GO:0016020,GO:0003725,GO:0045071,GO:0048525,GO:0005515,GO:0005634,GO:0005654,GO:0051607,GO:0005737,GO:0060700,GO:0005829,GO:0001730,GO:0006164,GO:0009615	membrane|double-stranded RNA binding|negative regulation of viral genome replication|negative regulation of viral process|protein binding|nucleus|nucleoplasm|defense response to virus|cytoplasm|regulation of ribonuclease activity|cytosol|2'-5'-oligoadenylate synthetase activity|purine nucleotide biosynthetic process|response to virus	mmu04621,mmu05162,mmu05164,mmu05160,mmu05168	NOD-like receptor signaling pathway|Measles|Influenza A|Hepatitis C|Herpes simplex infection
NM_145226.2	0.2373774	0.7019669	0.3358524	0.6506086	1.069058	0.7266522	0.5918143	0.9434006	26.42506	4.934467	15.59616	Oas3	GeneID:246727,Genbank:NM_145226.2,MGI:MGI:2180850	2'-5' oligoadenylate synthetase 3	GO:0045087,GO:0005829,GO:0001730,GO:0046872,GO:0005886,GO:0002376,GO:0051607,GO:0006955,GO:0003723,GO:0003725,GO:0005524,GO:0009615,GO:0005634,GO:0060700,GO:0016020,GO:0016740,GO:0005654,GO:0016779,GO:0000166,GO:0045071,GO:0005737	innate immune response|cytosol|2'-5'-oligoadenylate synthetase activity|metal ion binding|plasma membrane|immune system process|defense response to virus|immune response|RNA binding|double-stranded RNA binding|ATP binding|response to virus|nucleus|regulation of ribonuclease activity|membrane|transferase activity|nucleoplasm|nucleotidyltransferase activity|nucleotide binding|negative regulation of…	mmu04621,mmu05162,mmu05164,mmu05160,mmu05168	NOD-like receptor signaling pathway|Measles|Influenza A|Hepatitis C|Herpes simplex infection
NM_145227.3	0.1439579	0.2467669	0.1058056	0.3748074	0.644117	0.2914048	0.4201238	0.7526134	9.692719	2.695303	7.151668	Oas2	GeneID:246728,Genbank:NM_145227.3,MGI:MGI:2180852	2'-5' oligoadenylate synthetase 2	GO:0060700,GO:0043231,GO:0005783,GO:0001730,GO:1903487,GO:0045071,GO:0005829,GO:0002376,GO:0045087,GO:0003723,GO:0046872,GO:0003725,GO:0005524,GO:0006401,GO:0005634,GO:0048471,GO:0006955,GO:0051607,GO:0009615,GO:0005654,GO:0016020,GO:0000166,GO:0016740,GO:0005737,GO:0060337,GO:0016779,GO:0005739	regulation of ribonuclease activity|intracellular membrane-bounded organelle|endoplasmic reticulum|2'-5'-oligoadenylate synthetase activity|regulation of lactation|negative regulation of viral genome replication|cytosol|immune system process|innate immune response|RNA binding|metal ion binding|double-stranded RNA binding|ATP binding|RNA catabolic process|nucleus|perinuclear region of cytoplasm|im…	mmu04621,mmu05162,mmu05164,mmu05160,mmu05168	NOD-like receptor signaling pathway|Measles|Influenza A|Hepatitis C|Herpes simplex infection
NM_145484.2	7.566413	6.827835	6.914947	3.68472	7.092378	4.804718	1.619324	3.196038	7.725848	4.174274	6.333559	Zfp758	GeneID:224598,Genbank:NM_145484.2,MGI:MGI:2385044	zinc finger protein 758	GO:0006355,GO:0003700,GO:0005575,GO:0005634	regulation of transcription, DNA-templated|DNA binding transcription factor activity|cellular_component|nucleus
NM_145545.4	2.736159	3.289925	1.278665	1.540383	3.54586	3.061685	0.8536855	1.950932	21.34497	5.612487	14.02116	Gbp7	GeneID:229900,Genbank:NM_145545.4,MGI:MGI:2444421	guanylate binding protein 7, transcript variant 1	GO:0042832,GO:0044406,GO:0050830,GO:0071346,GO:0003674,GO:0020005,GO:0031410	defense response to protozoan|adhesion of symbiont to host|defense response to Gram-positive bacterium|cellular response to interferon-gamma|molecular_function|symbiont-containing vacuole membrane|cytoplasmic vesicle	mmu04621	NOD-like receptor signaling pathway
NM_145713.4	22.84518	30.9113	23.36317	11.72191	17.078	14.30047	3.955975	5.889748	39.43283	17.69467	42.14305	Hist1h1d	GeneID:14957,Genbank:NM_145713.4,MGI:MGI:107502	histone cluster 1, H1d	GO:0003677,GO:0005515,GO:0005634,GO:0005694,GO:0005719,GO:0006334,GO:0006357,GO:0016584,GO:0031490,GO:0080182,GO:0098532,GO:0000122,GO:0000786,GO:0000790	DNA binding|protein binding|nucleus|chromosome|nuclear euchromatin|nucleosome assembly|regulation of transcription by RNA polymerase II|nucleosome positioning|chromatin DNA binding|histone H3-K4 trimethylation|histone H3-K27 trimethylation|negative regulation of transcription by RNA polymerase II|nucleosome|nuclear chromatin
NM_145746.2	1.307142	1.2287	0.8518267	16.18988	34.83864	45.57686	20.44381	24.29409	41.53643	25.32342	15.47013	Odf4	GeneID:252868,Genbank:NM_145746.2,MGI:MGI:2182079	outer dense fiber of sperm tails 4	GO:0007283,GO:0008150,GO:0016020,GO:0016021,GO:0030154,GO:0031514,GO:0001520,GO:0003674,GO:0007275	spermatogenesis|biological_process|membrane|integral component of membrane|cell differentiation|motile cilium|outer dense fiber|molecular_function|multicellular organism development
NM_145968.2	2.647303	3.812171	2.061175	0.8059549	1.675637	0.8175509	0.397451	1.044338	8.001399	2.223896	3.676234	Tagap	GeneID:72536,Genbank:NM_145968.2,MGI:MGI:3615484	T cell activation Rho GTPase activating protein	GO:0007165,GO:0051607,GO:0003674,GO:0005085,GO:0005096	signal transduction|defense response to virus|molecular_function|guanyl-nucleotide exchange factor activity|GTPase activator activity
NM_146023.4	0.668537	1.30925	0.9027757	0.4405824	1.187652	0.3393528	0.3390331	0.5410418	3.449297	1.097505	3.131654	Gm21975	GeneID:101488212,Genbank:NM_146023.4,MGI:MGI:5439444	predicted gene 21975
NM_146036.1	30.94258	38.21586	36.29807	7.991242	20.90642	10.90144	4.938865	8.521211	45.59138	19.79014	40.69641	Ahsa1	GeneID:217737,Genbank:NM_146036.1,MGI:MGI:2387603	AHA1, activator of heat shock protein ATPase 1	GO:0005783,GO:0005829,GO:0006950,GO:0045296,GO:0051087,GO:0001671,GO:0005515,GO:0005737	endoplasmic reticulum|cytosol|response to stress|cadherin binding|chaperone binding|ATPase activator activity|protein binding|cytoplasm
NM_146156.3	0.6830989	1.034652	0.5327214	0.4069582	1.10009	0.799759	0.2338917	0.2644121	2.506537	0.6068254	1.535986	Pdik1l	GeneID:230809,Genbank:NM_146156.3,MGI:MGI:2385213	PDLIM1 interacting kinase 1 like, transcript variant 1	GO:0005524,GO:0005634,GO:0005654,GO:0006468,GO:0016301,GO:0016310,GO:0016740,GO:0000166,GO:0004672,GO:0004674	ATP binding|nucleus|nucleoplasm|protein phosphorylation|kinase activity|phosphorylation|transferase activity|nucleotide binding|protein kinase activity|protein serine/threonine kinase activity
NM_146159.1	5.59758	6.103621	5.472744	1.195774	3.836924	2.893807	1.107744	1.439494	8.938506	3.199841	4.275012	Haus3	GeneID:231123,Genbank:NM_146159.1,MGI:MGI:2387633	HAUS augmin-like complex, subunit 3	GO:0070652,GO:0005813,GO:0072686,GO:0005819,GO:0005856,GO:0005874,GO:0007049,GO:0007098,GO:0015630,GO:0045171,GO:0051225,GO:0005654,GO:0005737,GO:0051301,GO:0005739	HAUS complex|centrosome|mitotic spindle|spindle|cytoskeleton|microtubule|cell cycle|centrosome cycle|microtubule cytoskeleton|intercellular bridge|spindle assembly|nucleoplasm|cytoplasm|cell division|mitochondrion
NM_146235.3	0.5416661	0.5649108	0.3916789	0.3852549	0.4383434	0.3402764	0.214707	0.2738958	1.170124	0.4825191	1.024423	Ercc6l	GeneID:236930,Genbank:NM_146235.3,MGI:MGI:2654144	excision repair cross-complementing rodent repair deficiency complementation group 6 like	GO:0003677,GO:0004386,GO:0005524,GO:0005694,GO:0007049,GO:0015616,GO:0016787,GO:0051301,GO:0000166,GO:0000775,GO:0000776	DNA binding|helicase activity|ATP binding|chromosome|cell cycle|DNA translocase activity|hydrolase activity|cell division|nucleotide binding|chromosome, centromeric region|kinetochore
NM_146257.2	0.3405287	0.590321	0.5449599	1.043891	3.712849	3.578236	0.6910739	1.416593	4.609364	3.684507	1.859953	Slc29a4	GeneID:243328,Genbank:NM_146257.2,MGI:MGI:2385330	solute carrier family 29 (nucleoside transporters), member 4	GO:0015844,GO:0016020,GO:0016021,GO:0055085,GO:1901642,GO:0005337,GO:0005886,GO:0008504	monoamine transport|membrane|integral component of membrane|transmembrane transport|nucleoside transmembrane transport|nucleoside transmembrane transporter activity|plasma membrane|monoamine transmembrane transporter activity
NM_146402.2	0	0	0	0.1870553	0.2220844	0.3034952	0.1049071	0.2450857	0.06290524	0.3011734	0.3510423	Olfr1303	GeneID:258397,Genbank:NM_146402.2,MGI:MGI:3031137	olfactory receptor 1303	GO:0007186,GO:0007608,GO:0016021,GO:0050907,GO:0004888,GO:0004984	G-protein coupled receptor signaling pathway|sensory perception of smell|integral component of membrane|detection of chemical stimulus involved in sensory perception|transmembrane signaling receptor activity|olfactory receptor activity	mmu04740	Olfactory transduction
NM_147100.3	0.07173386	0.3437143	0.2061526	0.5539317	0.8243226	1.262853	1.231128	0.9561091	0.9126823	1.279339	1.532695	Olfr613	GeneID:259104,Genbank:NM_147100.3,MGI:MGI:3030447	olfactory receptor 613	GO:0007165,GO:0007186,GO:0007608,GO:0016021,GO:0004984,GO:0005886	signal transduction|G-protein coupled receptor signaling pathway|sensory perception of smell|integral component of membrane|olfactory receptor activity|plasma membrane	mmu04740	Olfactory transduction
NM_153093.3	0.4939947	0.8119859	0.491324	0.5948837	1.00236	0.6082905	0.3123624	0.3889937	1.530232	0.6068908	1.161542	AF366264	GeneID:231201,Genbank:NM_153093.3,MGI:MGI:2667157	cDNA sequence AF366264	GO:0016926,GO:0016929,GO:0004175,GO:0005634,GO:0006508	protein desumoylation|SUMO-specific protease activity|endopeptidase activity|nucleus|proteolysis
NM_153559.3	1.976654	3.377218	2.486482	0.6894961	2.328487	0.6572623	0.3997097	0.8149956	4.381534	1.677156	3.183836	Qsox2	GeneID:227638,Genbank:NM_153559.3,MGI:MGI:2387194	quiescin Q6 sulfhydryl oxidase 2, transcript variant 2	GO:0005794,GO:0006457,GO:0016020,GO:0016021,GO:0016491,GO:0016971,GO:0016972,GO:0030173,GO:0045454,GO:0055114,GO:0003756,GO:0005615,GO:0005654	Golgi apparatus|protein folding|membrane|integral component of membrane|oxidoreductase activity|flavin-linked sulfhydryl oxidase activity|thiol oxidase activity|integral component of Golgi membrane|cell redox homeostasis|oxidation-reduction process|protein disulfide isomerase activity|extracellular space|nucleoplasm
NM_153564.2	2.310625	2.841231	2.310928	1.291334	2.364308	1.594823	1.576878	3.636608	79.19584	15.86153	37.22437	Gbp5	GeneID:229898,Genbank:NM_153564.2,MGI:MGI:2429943	guanylate binding protein 5	GO:0071346,GO:0005515,GO:0072616,GO:0005525,GO:1900017,GO:0005737,GO:0005794,GO:0006954,GO:0016020,GO:0016787,GO:1900227,GO:0031410,GO:0042802,GO:0045089,GO:0050702,GO:0000166,GO:0002376,GO:0051289,GO:0003924	cellular response to interferon-gamma|protein binding|interleukin-18 secretion|GTP binding|positive regulation of cytokine production involved in inflammatory response|cytoplasm|Golgi apparatus|inflammatory response|membrane|hydrolase activity|positive regulation of NLRP3 inflammasome complex assembly|cytoplasmic vesicle|identical protein binding|positive regulation of innate immune response|inte…	mmu04621	NOD-like receptor signaling pathway
NM_153576.2	13.87342	18.61742	19.25169	10.79556	18.88158	15.00312	6.179086	10.57067	20.23865	15.30853	24.93464	Cxcl17	GeneID:232983,Genbank:NM_153576.2,MGI:MGI:2387642	chemokine (C-X-C motif) ligand 17	GO:0005615,GO:0006935,GO:0007204,GO:0007275,GO:0008009,GO:0010575,GO:0010759,GO:0030154,GO:0048246,GO:0050728,GO:0000187,GO:0070098,GO:0001525,GO:0090026,GO:0005576	extracellular space|chemotaxis|positive regulation of cytosolic calcium ion concentration|multicellular organism development|chemokine activity|positive regulation of vascular endothelial growth factor production|positive regulation of macrophage chemotaxis|cell differentiation|macrophage chemotaxis|negative regulation of inflammatory response|activation of MAPK activity|chemokine-mediated signal…
NM_153806.1	16.43505	18.87937	18.79092	4.110086	10.61276	6.50035	2.626845	3.971446	20.71107	9.693847	17.62349	Dnttip2	GeneID:99480,Genbank:NM_153806.1,MGI:MGI:1923173	deoxynucleotidyltransferase, terminal, interacting protein 2	GO:0006355,GO:0008150,GO:0005634,GO:0005730,GO:0006351	regulation of transcription, DNA-templated|biological_process|nucleus|nucleolus|transcription, DNA-templated
NM_170777.3	0.6347048	0.8104873	1.454273	1.677686	6.091828	3.279863	0.2464981	0.9904833	5.082442	2.499977	3.06351	Elof1	GeneID:66126,Genbank:NM_170777.3,MGI:MGI:1913376	ELF1 homolog, elongation factor 1	GO:0006355,GO:0006368,GO:0008023,GO:0046872,GO:0048096,GO:0000993,GO:0005634,GO:0006351	regulation of transcription, DNA-templated|transcription elongation from RNA polymerase II promoter|transcription elongation factor complex|metal ion binding|chromatin-mediated maintenance of transcription|RNA polymerase II core binding|nucleus|transcription, DNA-templated
NM_172301.3	1.285653	1.320813	0.8087888	0.7979513	1.298142	0.9390185	0.6164555	0.8058951	2.075857	1.070807	2.216819	Ccnb1	GeneID:268697,Genbank:NM_172301.3,MGI:MGI:88302	cyclin B1	GO:0005737,GO:0005759,GO:0005813,GO:0005829,GO:0005856,GO:0044877,GO:0006468,GO:0045787,GO:0007049,GO:0045931,GO:0007052,GO:0048146,GO:0051301,GO:0051987,GO:0060045,GO:0060623,GO:0061575,GO:0065003,GO:0000922,GO:0000942,GO:0001556,GO:0001701,GO:0001933,GO:0005113,GO:0005515,GO:0005634,GO:0007080,GO:0010629,GO:0010971,GO:0016020,GO:0016301,GO:0019901,GO:0031442,GO:0090266,GO:0033129,GO:0097125,GO:…	cytoplasm|mitochondrial matrix|centrosome|cytosol|cytoskeleton|protein-containing complex binding|protein phosphorylation|positive regulation of cell cycle|cell cycle|positive regulation of mitotic cell cycle|mitotic spindle organization|positive regulation of fibroblast proliferation|cell division|positive regulation of attachment of spindle microtubules to kinetochore|positive regulation of car…	mmu04068,mmu04110,mmu04114,mmu04115,mmu04218,mmu04914	FoxO signaling pathway|Cell cycle|Oocyte meiosis|p53 signaling pathway|Cellular senescence|Progesterone-mediated oocyte maturation
NM_172435.3	4.898269	3.710062	1.829493	1.536884	3.190651	3.295686	0.8672775	2.226973	6.506582	1.517087	5.344582	P2ry10	GeneID:78826,Genbank:NM_172435.3,MGI:MGI:1926076	purinergic receptor P2Y, G-protein coupled 10	GO:0005886,GO:0005887,GO:0007165,GO:0007186,GO:0016020,GO:0016021,GO:0035025,GO:0045028,GO:0051482,GO:0004871,GO:0004930,GO:0005623	plasma membrane|integral component of plasma membrane|signal transduction|G-protein coupled receptor signaling pathway|membrane|integral component of membrane|positive regulation of Rho protein signal transduction|G-protein coupled purinergic nucleotide receptor activity|positive regulation of cytosolic calcium ion concentration involved in phospholipase C-activating G-protein coupled signaling p…	mmu04080	Neuroactive ligand-receptor interaction
NM_172575.3	1.143478	1.041865	1.815256	0.5373517	1.670456	1.228226	0.552347	0.7702634	1.536073	1.24643	1.858226	Zfp277	GeneID:246196,Genbank:NM_172575.3,MGI:MGI:1890393	zinc finger protein 277, transcript variant 1	GO:0005575,GO:0070301,GO:2000772,GO:0000978,GO:0000979,GO:0005515	cellular_component|cellular response to hydrogen peroxide|regulation of cellular senescence|RNA polymerase II proximal promoter sequence-specific DNA binding|RNA polymerase II core promoter sequence-specific DNA binding|protein binding
NM_172578.2	0.5128149	0.5457682	0.5658776	0.401263	0.6918777	0.4131919	0.2817619	0.3212944	0.9026348	0.5023473	1.091495	Mis18bp1	GeneID:217653,Genbank:NM_172578.2,MGI:MGI:2145099	MIS18 binding protein 1	GO:0005515,GO:0005634,GO:0005694,GO:0007049,GO:0051301,GO:0000775,GO:0000778,GO:0003677	protein binding|nucleus|chromosome|cell cycle|cell division|chromosome, centromeric region|condensed nuclear chromosome kinetochore|DNA binding
NM_172616.2	1.450285	1.372859	1.298579	0.7518498	1.418562	0.7437807	0.5092503	0.8450243	2.542654	0.8625149	2.214231	C330027C09Rik	GeneID:224171,Genbank:NM_172616.2,MGI:MGI:2146335	RIKEN cDNA C330027C09 gene	GO:0007283,GO:0016020,GO:0016021,GO:0042803,GO:0045296,GO:2000179,GO:0005737,GO:0005829,GO:0005886	spermatogenesis|membrane|integral component of membrane|protein homodimerization activity|cadherin binding|positive regulation of neural precursor cell proliferation|cytoplasm|cytosol|plasma membrane
NM_172648.3	2.670663	4.55589	3.908756	3.599198	6.415749	4.695786	9.35285	13.7289	89.11466	38.45593	85.45933	Ifi205	GeneID:226695,Genbank:NM_172648.3,MGI:MGI:101847	interferon activated gene 205	GO:0003690,GO:0005634,GO:0005730,GO:0005829,GO:0006351,GO:0006355,GO:0008134,GO:0035458,GO:0042802,GO:0000978,GO:0001047,GO:0001078	double-stranded DNA binding|nucleus|nucleolus|cytosol|transcription, DNA-templated|regulation of transcription, DNA-templated|transcription factor binding|cellular response to interferon-beta|identical protein binding|RNA polymerase II proximal promoter sequence-specific DNA binding|core promoter binding|transcriptional repressor activity, RNA polymerase II proximal promoter sequence-specific DNA…
NM_172689.3	13.66889	15.14257	13.59703	4.095937	7.714286	5.655938	2.458351	2.902764	46.94137	13.78632	25.45611	Ddx58	GeneID:230073,Genbank:NM_172689.3,MGI:MGI:2442858	DEAD (Asp-Glu-Ala-Asp) box polypeptide 58	GO:0003727,GO:0004386,GO:0005515,GO:0005524,GO:0005737,GO:0005829,GO:0005856,GO:0032725,GO:0005886,GO:0032727,GO:0005923,GO:0032728,GO:0008270,GO:0032755,GO:0032757,GO:0035549,GO:2000778,GO:0039529,GO:0042802,GO:0042995,GO:0000166,GO:0002230,GO:0002376,GO:0003677,GO:0003690,GO:0003723,GO:0003725,GO:0009597,GO:0009615,GO:0010628,GO:0015629,GO:0016020,GO:0016787,GO:0030054,GO:0043330,GO:0030334,GO:…	single-stranded RNA binding|helicase activity|protein binding|ATP binding|cytoplasm|cytosol|cytoskeleton|positive regulation of granulocyte macrophage colony-stimulating factor production|plasma membrane|positive regulation of interferon-alpha production|bicellular tight junction|positive regulation of interferon-beta production|zinc ion binding|positive regulation of interleukin-6 production|pos…	mmu04064,mmu04622,mmu04623,mmu05162,mmu05164,mmu05161,mmu05160,mmu05168,mmu05169	NF-kappa B signaling pathway|RIG-I-like receptor signaling pathway|Cytosolic DNA-sensing pathway|Measles|Influenza A|Hepatitis B|Hepatitis C|Herpes simplex infection|Epstein-Barr virus infection
NM_172777.3	9.693585	9.116606	5.808275	3.163199	8.379489	5.127606	2.940158	6.098614	57.02289	16.7615	36.21875	Gbp9	GeneID:236573,Genbank:NM_172777.3,MGI:MGI:3605620	guanylate-binding protein 9	GO:0042832,GO:0044406,GO:0050830,GO:0071346,GO:0003674,GO:0020005,GO:0031410	defense response to protozoan|adhesion of symbiont to host|defense response to Gram-positive bacterium|cellular response to interferon-gamma|molecular_function|symbiont-containing vacuole membrane|cytoplasmic vesicle
NM_172796.2	0.04936644	6.078289e-06	3.315415e-17	1.121006e-07	0.272558	0.3940783	0.05187403	0.3344586	1.657736	0.245681	1.494305	Slfn9	GeneID:237886,Genbank:NM_172796.2,MGI:MGI:2445121	schlafen 9	GO:0005634,GO:0008150,GO:0051607,GO:0000049,GO:0003674,GO:0005622	nucleus|biological_process|defense response to virus|tRNA binding|molecular_function|intracellular
NM_172980.2	0.01770122	0.02499224	0.0007745837	0.101739	0.1462955	0.3355277	0.07511456	0.2584091	1.849427	0.9821752	0.7506964	Slc28a2	GeneID:269346,Genbank:NM_172980.2,MGI:MGI:1913105	solute carrier family 28 (sodium-coupled nucleoside transporter), member 2	GO:0005415,GO:0005887,GO:0015211,GO:0015860,GO:0016020,GO:0016021,GO:0034394,GO:1901642,GO:0001895,GO:0005337	nucleoside:sodium symporter activity|integral component of plasma membrane|purine nucleoside transmembrane transporter activity|purine nucleoside transmembrane transport|membrane|integral component of membrane|protein localization to cell surface|nucleoside transmembrane transport|retina homeostasis|nucleoside transmembrane transporter activity
NM_173398.3	1.322067	1.423756	1.176754	0.974273	1.489853	1.019987	0.5844587	1.182723	9.044776	2.513742	6.062277	Gpr171	GeneID:229323,Genbank:NM_173398.3,MGI:MGI:2442043	G protein-coupled receptor 171	GO:0005887,GO:0007165,GO:0007186,GO:0016020,GO:0016021,GO:0045028,GO:0045638,GO:0004871,GO:0004930,GO:0005886	integral component of plasma membrane|signal transduction|G-protein coupled receptor signaling pathway|membrane|integral component of membrane|G-protein coupled purinergic nucleotide receptor activity|negative regulation of myeloid cell differentiation|signal transducer activity|G-protein coupled receptor activity|plasma membrane
NM_173743.4	0.1992781	0.4759202	0.343366	0.5541994	1.198426	0.823878	0.2867751	0.4511444	11.83727	2.331462	9.625542	Apol9b	GeneID:71898,Genbank:NM_173743.4,MGI:MGI:1919148	apolipoprotein L 9b, transcript variant 2	GO:0008289,GO:0016020,GO:0050896,GO:0003674,GO:0005575,GO:0008150	lipid binding|membrane|response to stimulus|molecular_function|cellular_component|biological_process
NM_175369.4	0.800724	1.293445	1.089178	0.5071251	1.048817	1.02762	0.2252099	0.6492736	2.359984	0.9858101	2.307092	Ccdc122	GeneID:108811,Genbank:NM_175369.4,MGI:MGI:1918358	coiled-coil domain containing 122, transcript variant 1	GO:0003674,GO:0005575,GO:0008150	molecular_function|cellular_component|biological_process
NM_175389.4	0.6540704	0.4856768	0.2954814	0.331257	0.7070433	0.26134	0.1090871	0.3252121	0.8407056	0.4989491	0.769914	Trmt10a	GeneID:108943,Genbank:NM_175389.4,MGI:MGI:1920421	tRNA methyltransferase 10A	GO:0005730,GO:0005829,GO:0008168,GO:0009019,GO:0010960,GO:0015629,GO:0016740,GO:0030488,GO:0032259,GO:0052905,GO:0000049,GO:0005634,GO:0005654	nucleolus|cytosol|methyltransferase activity|tRNA (guanine-N1-)-methyltransferase activity|magnesium ion homeostasis|actin cytoskeleton|transferase activity|tRNA methylation|methylation|tRNA (guanine(9)-N(1))-methyltransferase activity|tRNA binding|nucleus|nucleoplasm
NM_175393.4	5.352859e-38	2.481453e-16	0.00094962	0.7706385	0.7882174	1.45866	0.5399067	0.9918503	1.168583	1.040231	0.6478046	4930555G01Rik	GeneID:108978,Genbank:NM_175393.4,MGI:MGI:1922055	RIKEN cDNA 4930555G01 gene	GO:0003674,GO:0005575,GO:0008150	molecular_function|cellular_component|biological_process
NM_175397.4	1.959585	1.817984	1.465288	0.9785604	1.477666	1.015573	0.4908791	1.230656	13.46869	3.328798	8.560708	Sp110	GeneID:109032,Genbank:NM_175397.4,MGI:MGI:1923364	Sp110 nuclear body protein, transcript variant 1	GO:0005634,GO:0006338,GO:0006351,GO:0006355,GO:0006915,GO:0009617,GO:0043065,GO:0045087,GO:0002376,GO:0003677,GO:0003682	nucleus|chromatin remodeling|transcription, DNA-templated|regulation of transcription, DNA-templated|apoptotic process|response to bacterium|positive regulation of apoptotic process|innate immune response|immune system process|DNA binding|chromatin binding
NM_175563.5	0.2300949	0.1870193	0.4111402	0.2486369	0.3684671	0.2459868	0.1874359	0.2477626	0.7686066	0.6003109	0.5649935	Prr11	GeneID:270906,Genbank:NM_175563.5,MGI:MGI:2444496	proline rich 11	GO:0005737,GO:0007050,GO:0051726,GO:0003674,GO:0005634	cytoplasm|cell cycle arrest|regulation of cell cycle|molecular_function|nucleus
NM_175665.2	18.08308	20.34266	22.57698	7.275911	20.22609	8.839371	3.132101	5.132072	44.99751	10.43025	44.99717	Hist1h2bk	GeneID:319184,Genbank:NM_175665.2,MGI:MGI:2448399	histone cluster 1, H2bk	GO:0005615,GO:0005634,GO:0005654,GO:0005694,GO:0005829,GO:0006334,GO:0019731,GO:0031640,GO:0046982,GO:0050829,GO:0050830,GO:0000786,GO:0061844,GO:0002227,GO:0003677	extracellular space|nucleus|nucleoplasm|chromosome|cytosol|nucleosome assembly|antibacterial humoral response|killing of cells of other organism|protein heterodimerization activity|defense response to Gram-negative bacterium|defense response to Gram-positive bacterium|nucleosome|antimicrobial humoral immune response mediated by antimicrobial peptide|innate immune response in mucosa|DNA binding	mmu05203,mmu05322,mmu05034	Viral carcinogenesis|Systemic lupus erythematosus|Alcoholism
NM_177135.5	4.355859e-10	1.526102e-05	0.002088455	0.5938751	1.301985	0.6805487	0.6139693	0.7528711	0.4061085	0.8739138	0.2062111	D830030K20Rik	GeneID:320333,Genbank:NM_177135.5,MGI:MGI:2443830	RIKEN cDNA D830030K20 gene, transcript variant 2	GO:0003674,GO:0005575,GO:0008150	molecular_function|cellular_component|biological_process
NM_177596.3	2.327895	2.283465	2.350008	0.9112531	1.557293	1.51026	0.3385601	0.8365454	4.280012	1.182993	2.476098	Zfp947	GeneID:210853,Genbank:NM_177596.3,MGI:MGI:3646759	zinc finger protein 947	GO:0005634,GO:0006355,GO:0008150,GO:0003674,GO:0003700,GO:0005575	nucleus|regulation of transcription, DNA-templated|biological_process|molecular_function|DNA binding transcription factor activity|cellular_component
NM_177705.3	0	0	0	0.1485896	0.1898888	0.270622	0.131628	0.1098232	0.161567	0.1264195	0.138721	4932411N23Rik	GeneID:237029,Genbank:NM_177705.3,MGI:MGI:3045322	RIKEN cDNA 4932411N23 gene	GO:0006357,GO:0006361,GO:0006363,GO:0030154,GO:0043565,GO:0044212,GO:0000981,GO:0001135,GO:0005634	regulation of transcription by RNA polymerase II|transcription initiation from RNA polymerase I promoter|termination of RNA polymerase I transcription|cell differentiation|sequence-specific DNA binding|transcription regulatory region DNA binding|RNA polymerase II transcription factor activity, sequence-specific DNA binding|transcription factor activity, RNA polymerase II transcription factor recr…
NM_177913.4	0	0	0	0.01888455	0.1132627	0.3642806	0.02971338	0.1668885	0.3563474	0.3067303	0.2005879	A430089I19Rik	GeneID:331195,Genbank:NM_177913.4,MGI:MGI:2683305	RIKEN cDNA A430089I19 gene
NM_178183.2	24.19455	14.8628	13.33369	5.974834	9.394935	7.106757	1.970765	3.745279	45.62584	10.07858	38.8911	Hist1h2ak	GeneID:319169,Genbank:NM_178183.2,MGI:MGI:2448297	histone cluster 1, H2ak	GO:0005634,GO:0005694,GO:0006325,GO:0006342,GO:0046982,GO:0000786,GO:0000790,GO:0003677	nucleus|chromosome|chromatin organization|chromatin silencing|protein heterodimerization activity|nucleosome|nuclear chromatin|DNA binding	mmu04217,mmu05322,mmu05034	Necroptosis|Systemic lupus erythematosus|Alcoholism
NM_178212.3	0.4680627	0.6981959	0.7867761	1.462577	2.680722	4.453552	1.373417	2.071358	1.74822	2.129166	2.856076	Hist2h2aa2	GeneID:319192,Genbank:NM_178212.3,MGI:MGI:2448283	histone cluster 2, H2aa2	GO:0006325,GO:0006342,GO:0000790,GO:0003677,GO:0005634	chromatin organization|chromatin silencing|nuclear chromatin|DNA binding|nucleus	mmu04217,mmu05322,mmu05034	Necroptosis|Systemic lupus erythematosus|Alcoholism
NM_178706.5	0.5202893	0.8254694	0.4325529	0.6100062	0.5767189	0.6817558	0.3209856	0.3994703	5.462331	1.298493	4.171356	Siglech	GeneID:233274,Genbank:NM_178706.5,MGI:MGI:2443256	sialic acid binding Ig-like lectin H, transcript variant 1	GO:0038024,GO:0006898,GO:0009986,GO:0033691	cargo receptor activity|receptor-mediated endocytosis|cell surface|sialic acid binding	mmu04640	Hematopoietic cell lineage
NM_178856.1	1.381835	1.148066	1.526692	0.5719895	2.079797	1.103244	0.5020613	0.8197028	3.272538	1.61243	3.797702	Gins2	GeneID:272551,Genbank:NM_178856.1,MGI:MGI:1921019	GINS complex subunit 2 (Psf2 homolog)	GO:0006260,GO:0031298,GO:0043138,GO:1902975,GO:0000727,GO:0000811,GO:0005634	DNA replication|replication fork protection complex|3'-5' DNA helicase activity|mitotic DNA replication initiation|double-strand break repair via break-induced replication|GINS complex|nucleus
NM_181545.4	1.264042	1.138267	0.8780245	0.58738	1.180109	1.808793	0.7015088	1.550258	22.60288	4.748736	11.20388	Slfn8	GeneID:276950,Genbank:NM_181545.4,MGI:MGI:2672859	schlafen 8, transcript variant 1	GO:0008150,GO:0051607,GO:0000049,GO:0003674,GO:0005622	biological_process|defense response to virus|tRNA binding|molecular_function|intracellular
NM_183135.1	0.9826123	0.6268922	0.3718967	4.821669	4.252159	5.776335	3.13652	2.827278	7.134626	6.619655	4.468992	Zfp972	GeneID:78703,Genbank:NM_183135.1,MGI:MGI:1925953	zinc finger protein 972	GO:0003674,GO:0005575,GO:0008150	molecular_function|cellular_component|biological_process
NM_183319.2	0.2194849	0.2832134	0.1915856	0.3646086	1.160402	0.8902787	0.2259716	0.197245	0.9126313	0.8678511	1.396183	Xkrx	GeneID:331524,Genbank:NM_183319.2,MGI:MGI:3584011	X-linked Kx blood group related, X-linked	GO:0016020,GO:0016021,GO:0003674,GO:0005575,GO:0008150	membrane|integral component of membrane|molecular_function|cellular_component|biological_process
NM_194268.2	0.005197766	0.001354307	0.00531805	0.02254017	0.02851955	0.03665346	0.0207489	0.0171236	0.05047909	0.0550877	0.03345531	Onecut2	GeneID:225631,Genbank:NM_194268.2,MGI:MGI:1891408	one cut domain, family member 2	GO:0048935,GO:0030154,GO:0001889,GO:0060271,GO:0030335,GO:0001952,GO:0030512,GO:0002064,GO:0003677,GO:0003700,GO:0005634,GO:0031016,GO:0031018,GO:0005654,GO:0045165,GO:0006351,GO:0045944,GO:0006355,GO:0000978,GO:0009653,GO:0001077,GO:0015629	peripheral nervous system neuron development|cell differentiation|liver development|cilium assembly|positive regulation of cell migration|regulation of cell-matrix adhesion|negative regulation of transforming growth factor beta receptor signaling pathway|epithelial cell development|DNA binding|DNA binding transcription factor activity|nucleus|pancreas development|endocrine pancreas development|nu…
NM_194336.2	1.202229	3.180703	1.083818	3.844183	6.367944	4.694085	4.682581	7.537803	85.35698	24.84569	56.91424	Gbp6	GeneID:100702,Genbank:NM_194336.2,MGI:MGI:2140937	guanylate binding protein 6	GO:0035458,GO:0042832,GO:0044406,GO:0050830,GO:0071222,GO:0071346,GO:0003674,GO:0020005,GO:0031410	cellular response to interferon-beta|defense response to protozoan|adhesion of symbiont to host|defense response to Gram-positive bacterium|cellular response to lipopolysaccharide|cellular response to interferon-gamma|molecular_function|symbiont-containing vacuole membrane|cytoplasmic vesicle
NM_198023.2	1.978092	0.03166338	7.110831e-07	1.105945	2.751702	1.526587	0.5995642	0.8938061	3.443153	1.800607	3.586811	Rcor1	GeneID:217864,Genbank:NM_198023.2,MGI:MGI:106340	REST corepressor 1	GO:0019899,GO:0003700,GO:0030218,GO:0003714,GO:0044212,GO:0005515,GO:0005634,GO:0005667,GO:0006325,GO:0006351,GO:0045654,GO:0006355,GO:0045892,GO:0006357,GO:0070933,GO:0008134,GO:0000122,GO:1990391,GO:0017053,GO:0001078,GO:0003677	enzyme binding|DNA binding transcription factor activity|erythrocyte differentiation|transcription corepressor activity|transcription regulatory region DNA binding|protein binding|nucleus|transcription factor complex|chromatin organization|transcription, DNA-templated|positive regulation of megakaryocyte differentiation|regulation of transcription, DNA-templated|negative regulation of transcripti…	mmu05016	Huntington's disease
NM_198095.2	25.23104	34.45655	33.04808	18.3173	27.73197	21.3518	14.93018	23.26038	316.1756	93.4764	256.2244	Bst2	GeneID:69550,Genbank:NM_198095.2,MGI:MGI:1916800	bone marrow stromal cell antigen 2	GO:1901253,GO:0032956,GO:0005768,GO:0034341,GO:0005794,GO:0035455,GO:0005886,GO:0008191,GO:0009615,GO:0009986,GO:0035456,GO:0045071,GO:0045087,GO:0016020,GO:0016021,GO:0002376,GO:0051607,GO:0016324,GO:0005622,GO:0031225,GO:0005737	negative regulation of intracellular transport of viral material|regulation of actin cytoskeleton organization|endosome|response to interferon-gamma|Golgi apparatus|response to interferon-alpha|plasma membrane|metalloendopeptidase inhibitor activity|response to virus|cell surface|response to interferon-beta|negative regulation of viral genome replication|innate immune response|membrane|integral c…
NM_198895.2	0.206997	0.641733	0.3325216	0.3347792	0.4563308	0.2128194	0.08328891	0.2470183	1.622448	0.4551296	0.3052054	Abr	GeneID:109934,Genbank:NM_198895.2,MGI:MGI:107771	active BCR-related gene, transcript variant 3	GO:0042472,GO:0005096,GO:0043114,GO:0043314,GO:0005829,GO:0005886,GO:0007165,GO:0007420,GO:0050728,GO:0016020,GO:0050766,GO:0030036,GO:0050885,GO:0030336,GO:0060313,GO:0032496,GO:0002692,GO:0035023,GO:0005085,GO:0035556,GO:0005089	inner ear morphogenesis|GTPase activator activity|regulation of vascular permeability|negative regulation of neutrophil degranulation|cytosol|plasma membrane|signal transduction|brain development|negative regulation of inflammatory response|membrane|positive regulation of phagocytosis|actin cytoskeleton organization|neuromuscular process controlling balance|negative regulation of cell migration|n…
NM_199007.2	0.4678524	0.7308184	0.495681	0.3678598	0.6696054	0.5049906	0.2797712	0.3414188	0.81333	0.6526087	1.149223	Sgol2a	GeneID:68549,Genbank:NM_199007.2,MGI:MGI:1098767	shugoshin-like 2a (S. pombe), transcript variant 1	GO:0030892,GO:0000779,GO:0051301,GO:0000780,GO:0051321,GO:0005515,GO:0005634,GO:0005654,GO:0005694,GO:0007049,GO:0051754,GO:0007059,GO:2000711,GO:0007140,GO:0007143,GO:0008104,GO:0000775,GO:0010789,GO:0016604,GO:0000776	mitotic cohesin complex|condensed chromosome, centromeric region|cell division|condensed nuclear chromosome, centromeric region|meiotic cell cycle|protein binding|nucleus|nucleoplasm|chromosome|cell cycle|meiotic sister chromatid cohesion, centromeric|chromosome segregation|positive regulation of maintenance of meiotic sister chromatid cohesion, centromeric|male meiotic nuclear division|female me…
NM_199015.4	6.54609	10.47779	8.299488	9.587089	10.09459	7.809776	8.79769	12.78358	100.1247	39.4797	89.89841	Phf11d	GeneID:219132,Genbank:NM_199015.4,MGI:MGI:1277133	PHD finger protein 11D	GO:0006351,GO:0006355,GO:0008150,GO:0031965,GO:0046872,GO:0003674,GO:0005634,GO:0005654	transcription, DNA-templated|regulation of transcription, DNA-templated|biological_process|nuclear membrane|metal ion binding|molecular_function|nucleus|nucleoplasm
NM_199146.2	0.8326858	1.004794	1.103555	1.616088	1.594379	1.010949	1.420846	1.167562	18.11144	4.646319	10.11259	Trim30d	GeneID:209387,Genbank:NM_199146.2,MGI:MGI:3035181	tripartite motif-containing 30D, transcript variant 1	GO:0003674,GO:0005575,GO:0008150	molecular_function|cellular_component|biological_process
NM_199465.2	0.6286282	0.1553877	0.7309632	0.3812266	0.6047196	0.5865255	0.3703026	0.5133282	1.252389	1.042097	0.8129708	Nexn	GeneID:68810,Genbank:NM_199465.2,MGI:MGI:1916060	nexilin	GO:0005924,GO:0008307,GO:0030018,GO:0030054,GO:0030334,GO:0048739,GO:0051015,GO:0051493,GO:0003779,GO:0005737,GO:0005856	cell-substrate adherens junction|structural constituent of muscle|Z disc|cell junction|regulation of cell migration|cardiac muscle fiber development|actin filament binding|regulation of cytoskeleton organization|actin binding|cytoplasm|cytoskeleton
NM_201362.2	7.914727	7.853155	8.11657	1.840565	4.155763	3.644663	1.706975	2.123279	9.21693	4.21697	7.248886	Ccdc68	GeneID:381175,Genbank:NM_201362.2,MGI:MGI:3612676	coiled-coil domain containing 68	GO:0005814,GO:0005856,GO:0008104,GO:0034454,GO:0035556,GO:0120103,GO:0003674,GO:0005622,GO:0005737	centriole|cytoskeleton|protein localization|microtubule anchoring at centrosome|intracellular signal transduction|centriolar subdistal appendage|molecular_function|intracellular|cytoplasm
NM_205820.1	2.90492	3.555005	3.373734	1.569991	2.440298	1.730998	2.196568	2.53767	25.69649	7.404437	17.16242	Tlr13	GeneID:279572,Genbank:NM_205820.1,MGI:MGI:3045213	toll-like receptor 13	GO:0042803,GO:0005515,GO:0043408,GO:0005737,GO:0045087,GO:0005768,GO:0005887,GO:0006954,GO:0007165,GO:0009615,GO:0016020,GO:0016021,GO:0019843,GO:0034178,GO:0002376,GO:0038023,GO:0002755,GO:0042802,GO:0003723	protein homodimerization activity|protein binding|regulation of MAPK cascade|cytoplasm|innate immune response|endosome|integral component of plasma membrane|inflammatory response|signal transduction|response to virus|membrane|integral component of membrane|rRNA binding|toll-like receptor 13 signaling pathway|immune system process|signaling receptor activity|MyD88-dependent toll-like receptor sign…
NM_207248.3	0	0	0	0.06324158	0.1002105	0.224582	0.1621826	0.1895116	0.1365126	0.07580718	0.2195442	4930433I11Rik	GeneID:243944,Genbank:NM_207248.3,MGI:MGI:2685327	RIKEN cDNA 4930433I11 gene	GO:0003674,GO:0005575,GO:0008150	molecular_function|cellular_component|biological_process
NM_207634.1	198.5308	210.9257	186.545	143.8367	157.9219	140.792	88.64033	137.6283	450.6409	213.8047	478.6139	Rps24	GeneID:20088,Genbank:NM_207634.1,MGI:MGI:98147	ribosomal protein S24, transcript variant 2	GO:0005840,GO:0006364,GO:0006412,GO:0022627,GO:0031369,GO:0034101,GO:0042274,GO:0044877,GO:0000462,GO:0003735,GO:0005622	ribosome|rRNA processing|translation|cytosolic small ribosomal subunit|translation initiation factor binding|erythrocyte homeostasis|ribosomal small subunit biogenesis|protein-containing complex binding|maturation of SSU-rRNA from tricistronic rRNA transcript (SSU-rRNA, 5.8S rRNA, LSU-rRNA)|structural constituent of ribosome|intracellular	mmu03010	Ribosome
XM_003084879.4	0.01376475	0	0	0.2692066	1.376757	0.7373848	0.2182127	0.2076022	2.359627	0.5249056	0.3870674	LOC100504180	GeneID:100504180,Genbank:XM_003084879.4	double homeobox protein 4-like
XM_003084981.4	2.703218e-17	6.10145e-24	3.583828e-26	0.01949098	0.098103	0.08575815	0.07457441	0.06757203	0.1968962	0.02872089	0.06471447	Gm3667	GeneID:100042100,Genbank:XM_003084981.4,MGI:MGI:3781843	predicted gene 3667, transcript variant X1
XM_003688812.3	3.157716e-07	0.1973229	0.1104168	0.2650047	0.2829978	0.3799982	0.2045268	0.3917296	0.4149414	0.4138172	0.9254067	Gm21149	GeneID:100861702,Genbank:XM_003688812.3,MGI:MGI:5434504	predicted gene, 21149
XM_003688962.2	0	0	0	0.4501556	0.4704528	0.3616227	0.3830112	0.2314918	1.204688	0.3350915	0.5852931	Spin2e	GeneID:100862118,Genbank:XM_003688962.2,MGI:MGI:5434847	spindlin family, member 2E	GO:0005654,GO:0005829,GO:0035064	nucleoplasm|cytosol|methylated histone binding
XM_003688965.3	0.0004362371	0	0	0.2223753	0.3517908	0.3387221	0.5555835	0.2592299	1.559335	0.3284298	0.890368	Gm21645	GeneID:100862323,Genbank:XM_003688965.3,MGI:MGI:5435000	predicted gene, 21645	GO:0000151,GO:0005634	ubiquitin ligase complex|nucleus
XM_003688968.3	0	0	0	0.858296	0.7685183	0.6852958	0.8225578	1.456283	0.7503063	0.8363742	1.108749	Gm21681	GeneID:100862369,Genbank:XM_003688968.3,MGI:MGI:5435036	predicted gene, 21681
XM_003688969.4	0	0	0	0.0734182	0.06132007	0.151541	0.08517383	0.06900299	0.2369258	0.4410975	0.2613733	Gm21699	GeneID:100862389,Genbank:XM_003688969.4,MGI:MGI:5435054	predicted gene, 21699	GO:0000151,GO:0005634	ubiquitin ligase complex|nucleus
XM_003945557.2	6.553497	2.765652	8.746507	5.261404	9.072434	8.626353	2.310075	2.369754	13.24431	4.253811	16.51542	Gm15776	GeneID:100043507,Genbank:XM_003945557.2,MGI:MGI:3783217	predicted gene 15776
XM_006495699.3	1.808543	1.148335	1.117238	0.945752	2.202668	1.272257	1.00783	0.6264882	2.578616	1.666286	2.255238	Fn1	GeneID:14268,Genbank:XM_006495699.3,MGI:MGI:95566	fibronectin 1, transcript variant X3	GO:0005578,GO:0005604,GO:0005605,GO:0005615,GO:0010628,GO:0016324,GO:0005793,GO:0016504,GO:0006953,GO:0018149,GO:0019899,GO:0030198,GO:0030335,GO:0050921,GO:0031012,GO:0051087,GO:0051702,GO:0052047,GO:0070062,GO:0070372,GO:0071288,GO:0001525,GO:0071347,GO:0001775,GO:0097718,GO:0001932,GO:1901166,GO:0002020,GO:0005102,GO:0005178,GO:0005515,GO:0005576,GO:0005577,GO:0007044,GO:0007155,GO:0007160,GO:…	proteinaceous extracellular matrix|basement membrane|basal lamina|extracellular space|positive regulation of gene expression|apical plasma membrane|endoplasmic reticulum-Golgi intermediate compartment|peptidase activator activity|acute-phase response|peptide cross-linking|enzyme binding|extracellular matrix organization|positive regulation of cell migration|positive regulation of chemotaxis|extra…	mmu04151,mmu04512,mmu04510,mmu04810,mmu05200,mmu05205,mmu05222,mmu04933,mmu05100,mmu05165,mmu05146	PI3K-Akt signaling pathway|ECM-receptor interaction|Focal adhesion|Regulation of actin cytoskeleton|Pathways in cancer|Proteoglycans in cancer|Small cell lung cancer|AGE-RAGE signaling pathway in diabetic complications|Bacterial invasion of epithelial cells|Human papillomavirus infection|Amoebiasis
XM_006496063.3	0	0	0	0.03795516	0.0242974	0.02656954	0.01043124	0.02175322	0.01458024	0.0311619	0.02869208	Vwc2l	GeneID:320460,Genbank:XM_006496063.3,MGI:MGI:2444069	von Willebrand factor C domain-containing protein 2-like, transcript variant X1	GO:0007275,GO:0030054,GO:0030514,GO:0032281,GO:0045202,GO:0045666,GO:0003674,GO:0005576,GO:0005615	multicellular organism development|cell junction|negative regulation of BMP signaling pathway|AMPA glutamate receptor complex|synapse|positive regulation of neuron differentiation|molecular_function|extracellular region|extracellular space
XM_006496215.3	0.08787225	0.255744	0.002982658	1.002112	1.572357	1.874252	1.070614	1.444057	2.12838	2.311435	5.178577	Spats2l	GeneID:67198,Genbank:XM_006496215.3,MGI:MGI:1914448	spermatogenesis associated, serine-rich 2-like, transcript variant X7	GO:0005737,GO:0005829,GO:0008150,GO:0032991,GO:0005634,GO:0005730	cytoplasm|cytosol|biological_process|protein-containing complex|nucleus|nucleolus
XM_006496236.2	0.228836	0.1395126	0.2719104	0.2163973	0.3459324	0.2193136	0.1409064	0.1702807	0.5297186	0.1249455	0.3730518	Fam135a	GeneID:68187,Genbank:XM_006496236.2,MGI:MGI:1915437	family with sequence similarity 135, member A, transcript variant X9	GO:0005575,GO:0044255,GO:0052689	cellular_component|cellular lipid metabolic process|carboxylic ester hydrolase activity
XM_006496314.3	1.430887	4.781045	1.590575	1.316948	2.118894	0.9013924	0.4756575	0.7640471	2.999131	1.489318	4.375953	Tex30	GeneID:75623,Genbank:XM_006496314.3,MGI:MGI:1922873	testis expressed 30, transcript variant X1	GO:0008150,GO:0016573,GO:0016787,GO:0003674,GO:0004402,GO:0005634	biological_process|histone acetylation|hydrolase activity|molecular_function|histone acetyltransferase activity|nucleus
XM_006496328.3	1.304886	0.7427533	0.1951183	2.807781	2.564787	2.072002	1.78898	2.744203	1.410653	2.605897	3.620214	Cyp20a1	GeneID:77951,Genbank:XM_006496328.3,MGI:MGI:1925201	cytochrome P450, family 20, subfamily a, polypeptide 1, transcript variant X1	GO:0016021,GO:0016491,GO:0016705,GO:0020037,GO:0046872,GO:0055114,GO:0004497,GO:0005506,GO:0016020	integral component of membrane|oxidoreductase activity|oxidoreductase activity, acting on paired donors, with incorporation or reduction of molecular oxygen|heme binding|metal ion binding|oxidation-reduction process|monooxygenase activity|iron ion binding|membrane
XM_006496359.3	2.245889	1.153699	1.54015	0.2264415	1.658964	0.4584066	0.4404316	0.8067133	2.707676	0.7011452	1.526749	Stk17b	GeneID:98267,Genbank:XM_006496359.3,MGI:MGI:2138162	serine/threonine kinase 17b (apoptosis-inducing), transcript variant X1	GO:0016740,GO:0004674,GO:0035556,GO:0005524,GO:0046777,GO:0005634,GO:0005886,GO:0006468,GO:2000271,GO:0006915,GO:0012501,GO:0015629,GO:0016020,GO:0000166,GO:0016301,GO:0004672,GO:0016310	transferase activity|protein serine/threonine kinase activity|intracellular signal transduction|ATP binding|protein autophosphorylation|nucleus|plasma membrane|protein phosphorylation|positive regulation of fibroblast apoptotic process|apoptotic process|programmed cell death|actin cytoskeleton|membrane|nucleotide binding|kinase activity|protein kinase activity|phosphorylation
XM_006496521.3	0.09501449	0.2981206	0.2569848	0.3194016	0.4190944	0.1668737	0.1658307	0.1860383	1.83817	0.9139332	1.336343	Gm7609	GeneID:665378,Genbank:XM_006496521.3,MGI:MGI:3644536	predicted pseudogene 7609, transcript variant X1
XM_006496600.3	1.065987	1.484807	0.8402564	0.7254694	1.483511	1.116996	0.5976599	0.7911721	7.697404	2.137061	2.728483	Mndal	GeneID:100040462,Genbank:XM_006496600.3,MGI:MGI:3780953	myeloid nuclear differentiation antigen like, transcript variant X6	GO:0003690,GO:0005634,GO:0005730,GO:0005829,GO:0008134,GO:0030308,GO:0040008,GO:0042802,GO:0000978,GO:0001047,GO:0001078	double-stranded DNA binding|nucleus|nucleolus|cytosol|transcription factor binding|negative regulation of cell growth|regulation of growth|identical protein binding|RNA polymerase II proximal promoter sequence-specific DNA binding|core promoter binding|transcriptional repressor activity, RNA polymerase II proximal promoter sequence-specific DNA binding
[truncated: 341 more rows]
