# Supplementary material for: Integrated Analysis of microRNA-mRNA Expression in Mouse Lungs Infected With H7N9 Influenza Virus: A Direct Comparison of Host-Adapting PB2 Mutants
Source: Front Microbiol. 2020 Jul 28;11:1762. doi: 10.3389/fmicb.2020.01762 (PMC7399063; doi:10.3389/fmicb.2020.01762)
Supplement: Supplementary file 1 [file Data_Sheet_1.zip › S5 intersection_Down_anno.xls]

id	C2	C3	C4	E3	E4	E8	EN1	EN4	WT1	WT2	WT3	gene	Dbxref	product	GO_id	GO_term	pathway	pathway_description
NM_001001602.2	6.8478	8.523768	7.617891	0.5092567	0.9358826	0.3272444	0.1440796	0.1305403	1.576309	0.5151607	1.557768	Dab2ip	GeneID:69601,Genbank:NM_001001602.2,MGI:MGI:1916851	disabled 2 interacting protein, transcript variant 3	GO:0071356,GO:0071364,GO:0071889,GO:0005515,GO:0071901,GO:0005737,GO:0071902,GO:0005886,GO:2001235,GO:0090090,GO:0006915,GO:0006954,GO:0014067,GO:0006986,GO:0016020,GO:0007049,GO:0016525,GO:0007165,GO:0017124,GO:0019900,GO:0019901,GO:0032809,GO:0034144,GO:0021814,GO:0034260,GO:0021819,GO:0035148,GO:0035591,GO:0000122,GO:0043065,GO:0035662,GO:0000185,GO:0043087,GO:0035924,GO:0001525,GO:0043122,GO:…	cellular response to tumor necrosis factor|cellular response to epidermal growth factor stimulus|14-3-3 protein binding|protein binding|negative regulation of protein serine/threonine kinase activity|cytoplasm|positive regulation of protein serine/threonine kinase activity|plasma membrane|positive regulation of apoptotic signaling pathway|negative regulation of canonical Wnt signaling pathway|apo…	mmu04668,mmu04210	TNF signaling pathway|Apoptosis
NM_001001884.1	2.264574	2.191082	1.311674	0.0463497	0.09507532	0.05928829	0.004906789	0.01669015	0.4467783	0.1864823	0.2606015	Nckap5l	GeneID:380969,Genbank:NM_001001884.1,MGI:MGI:3609653	NCK-associated protein 5-like	GO:0005813,GO:0005856,GO:0005874,GO:0007019,GO:0035371,GO:0001578,GO:0003674,GO:0005737	centrosome|cytoskeleton|microtubule|microtubule depolymerization|microtubule plus-end|microtubule bundle formation|molecular_function|cytoplasm
NM_001003949.3	20.56743	27.20524	26.46948	0.2544134	1.314762	0.4368179	0.1039997	0.09976633	8.667555	1.389565	5.590701	Tmem259	GeneID:216157,Genbank:NM_001003949.3,MGI:MGI:2177957	transmembrane protein 259	GO:0016020,GO:0016021,GO:0034976,GO:1901215,GO:1904294,GO:0005515,GO:0005783	membrane|integral component of membrane|response to endoplasmic reticulum stress|negative regulation of neuron death|positive regulation of ERAD pathway|protein binding|endoplasmic reticulum
NM_001004176.2	5.285504	5.005559	5.786175	0	0.2931743	0.05884844	0	0.0469515	1.578644	0.233	0.3066145	Maml3	GeneID:433586,Genbank:NM_001004176.2,MGI:MGI:2389461	mastermind like 3 (Drosophila)	GO:0005654,GO:0007219,GO:0007221,GO:0016607,GO:0045944,GO:0003713,GO:0005634	nucleoplasm|Notch signaling pathway|positive regulation of transcription of Notch receptor target|nuclear speck|positive regulation of transcription by RNA polymerase II|transcription coactivator activity|nucleus	mmu04330,mmu04658,mmu05165	Notch signaling pathway|Th1 and Th2 cell differentiation|Human papillomavirus infection
NM_001004363.1	5.195052	6.706742	6.418728	0.1091464	0.8314104	0.4277199	0.05734682	0.03395894	1.664475	0.5242958	0.6849819	Nuak1	GeneID:77976,Genbank:NM_001004363.1,MGI:MGI:1925226	NUAK family, SNF1-like kinase, 1	GO:0016301,GO:0004672,GO:0016310,GO:0004674,GO:0016740,GO:0005524,GO:0005634,GO:0005737,GO:0030155,GO:0035507,GO:0006468,GO:0035556,GO:2000772,GO:0006974,GO:0000166,GO:0007155,GO:0001650,GO:0015630,GO:0002039	kinase activity|protein kinase activity|phosphorylation|protein serine/threonine kinase activity|transferase activity|ATP binding|nucleus|cytoplasm|regulation of cell adhesion|regulation of myosin-light-chain-phosphatase activity|protein phosphorylation|intracellular signal transduction|regulation of cellular senescence|cellular response to DNA damage stimulus|nucleotide binding|cell adhesion|fib…
NM_001004468.2	1.918441	1.51083	2.384961	0.02871506	0.002729547	0.08590952	2.462632e-07	0.03669717	0.07871815	1.52412e-05	0.1601995	Tacc2	GeneID:57752,Genbank:NM_001004468.2,MGI:MGI:1928899	transforming, acidic coiled-coil containing protein 2, transcript variant 3	GO:0030953,GO:0005654,GO:0032886,GO:0005737,GO:0035257,GO:0005829,GO:0005856,GO:0005886,GO:0008283,GO:0015630,GO:0019904,GO:0021987,GO:0000226,GO:0022008,GO:0022027,GO:0005634	astral microtubule organization|nucleoplasm|regulation of microtubule-based process|cytoplasm|nuclear hormone receptor binding|cytosol|cytoskeleton|plasma membrane|cell proliferation|microtubule cytoskeleton|protein domain specific binding|cerebral cortex development|microtubule cytoskeleton organization|neurogenesis|interkinetic nuclear migration|nucleus
NM_001005784.1	3.19829	3.699363	4.822659	2.560284e-08	0.01577936	1.636421e-08	1.20028e-08	1.208797e-11	1.353781	0.1161951	0.2810435	Inadl	GeneID:12695,Genbank:NM_001005784.1,MGI:MGI:1277960	InaD-like (Drosophila), transcript variant 2	GO:0005815,GO:0005829,GO:0005886,GO:0005923,GO:0016020,GO:0030054,GO:0032991,GO:0045177,GO:0048471,GO:0005515,GO:0005737,GO:0005813	microtubule organizing center|cytosol|plasma membrane|bicellular tight junction|membrane|cell junction|protein-containing complex|apical part of cell|perinuclear region of cytoplasm|protein binding|cytoplasm|centrosome
NM_001007589.3	18.34773	11.53399	7.005423	0.1118848	0.09059264	5.382999e-05	1.698016e-07	0.02976463	0.2063916	0.08024661	0.7833622	Akirin2	GeneID:433693,Genbank:NM_001007589.3,MGI:MGI:1889364	akirin 2	GO:0045087,GO:0005634,GO:0045892,GO:0005654,GO:0045944,GO:0006351,GO:0006355,GO:0007275,GO:0008284,GO:0009792,GO:0010629,GO:0010950,GO:0017053,GO:0019899,GO:0000122,GO:0032496,GO:0002376,GO:0032755,GO:0005515	innate immune response|nucleus|negative regulation of transcription, DNA-templated|nucleoplasm|positive regulation of transcription by RNA polymerase II|transcription, DNA-templated|regulation of transcription, DNA-templated|multicellular organism development|positive regulation of cell proliferation|embryo development ending in birth or egg hatching|negative regulation of gene expression|positiv…
NM_001008422.1	3.194797	1.8456	3.803338	2.427515e-09	0.04683983	5.278068e-08	1.147846e-24	0	0.441064	5.758206e-05	0.5464948	Scaf1	GeneID:233208,Genbank:NM_001008422.1,MGI:MGI:2141980	SR-related CTD-associated factor 1	GO:0006397,GO:0008380,GO:0019904,GO:0003723,GO:0005634,GO:0006366	mRNA processing|RNA splicing|protein domain specific binding|RNA binding|nucleus|transcription by RNA polymerase II
NM_001013753.2	2.937697	3.424978	3.731338	0.02754501	0.172898	0.01713852	0.0208575	9.405062e-05	1.082097	0.03876726	0.2391514	Pcdh17	GeneID:219228,Genbank:NM_001013753.2,MGI:MGI:2684924	protocadherin 17	GO:0030534,GO:0050805,GO:1904071,GO:2000807,GO:0005887,GO:0007155,GO:0007267	adult behavior|negative regulation of synaptic transmission|presynaptic active zone assembly|regulation of synaptic vesicle clustering|integral component of plasma membrane|cell adhesion|cell-cell signaling
NM_001013833.3	5.443771	4.891668	4.537157	0.08974761	0.2085851	0.08573719	0.04240515	0.03944529	0.6327844	0.2121378	0.4918551	Prkg1	GeneID:19091,Genbank:NM_001013833.3,MGI:MGI:108174	protein kinase, cGMP-dependent, type I, transcript variant 1	GO:0005246,GO:0005515,GO:0005524,GO:0005654,GO:0005737,GO:0005794,GO:0016310,GO:0005829,GO:0016358,GO:0005886,GO:0016740,GO:0019934,GO:0030553,GO:0030900,GO:0042753,GO:2000224,GO:0042802,GO:0042803,GO:0043087,GO:0000166,GO:0001669,GO:0001764,GO:0003824,GO:0004672,GO:0004674,GO:0004692,GO:0006468,GO:0007165,GO:0007204,GO:0008152,GO:0010920,GO:0014050,GO:0045822,GO:0014912,GO:0045986,GO:0016020,GO:…	calcium channel regulator activity|protein binding|ATP binding|nucleoplasm|cytoplasm|Golgi apparatus|phosphorylation|cytosol|dendrite development|plasma membrane|transferase activity|cGMP-mediated signaling|cGMP binding|forebrain development|positive regulation of circadian rhythm|regulation of testosterone biosynthetic process|identical protein binding|protein homodimerization activity|regulatio…	mmu04022,mmu04540,mmu04611,mmu04923,mmu04270,mmu04970,mmu04730,mmu04740,mmu04713,mmu04714	cGMP - PKG signaling pathway|Gap junction|Platelet activation|Regulation of lipolysis in adipocyte|Vascular smooth muscle contraction|Salivary secretion|Long-term depression|Olfactory transduction|Circadian entrainment|Thermogenesis
NM_001015507.2	1.794715	1.541899	1.704569	7.235421e-06	0.03112831	0.009791555	1.543524e-07	1.231457e-05	0.06324967	0.006545364	0.05579236	Vprbp	GeneID:321006,Genbank:NM_001015507.2,MGI:MGI:2445220	Vpr (HIV-1) binding protein	GO:0030183,GO:0004674,GO:0030331,GO:0005524,GO:0033151,GO:0005634,GO:0005737,GO:0006325,GO:0006351,GO:0006355,GO:0035212,GO:0008180,GO:0080008,GO:0016032,GO:1990244,GO:0016301,GO:1990245,GO:0016310,GO:0000122,GO:0016567,GO:0000166,GO:0016740,GO:0001650	B cell differentiation|protein serine/threonine kinase activity|estrogen receptor binding|ATP binding|V(D)J recombination|nucleus|cytoplasm|chromatin organization|transcription, DNA-templated|regulation of transcription, DNA-templated|cell competition in a multicellular organism|COP9 signalosome|Cul4-RING E3 ubiquitin ligase complex|viral process|histone kinase activity (H2A-T120 specific)|kinase…
NM_001024135.2	8.895673	9.290196	7.572153	0.4491003	0.9100704	0.4740248	0.0792572	0.1655588	2.60344	0.7606706	1.557457	Kbtbd7	GeneID:211255,Genbank:NM_001024135.2,MGI:MGI:2685141	kelch repeat and BTB (POZ) domain containing 7	GO:0031463,GO:0004842,GO:0016567	Cul3-RING ubiquitin ligase complex|ubiquitin-protein transferase activity|protein ubiquitination
NM_001024716.1	13.46163	15.87186	15.0475	0.01648383	0.0733118	0.03860802	0.03326829	0.01506459	5.181164	0.1698785	2.571365	Triobp	GeneID:110253,Genbank:NM_001024716.1,MGI:MGI:1349410	TRIO and F-actin binding protein, transcript variant 1	GO:0060088,GO:0005856,GO:0120043,GO:0007049,GO:0120044,GO:0007605,GO:0009790,GO:0015629,GO:0031625,GO:0032420,GO:1900026,GO:0032437,GO:0032956,GO:0051015,GO:0003779,GO:0051017,GO:0005634,GO:0051301,GO:0005737	auditory receptor cell stereocilium organization|cytoskeleton|stereocilium shaft|cell cycle|stereocilium base|sensory perception of sound|embryo development|actin cytoskeleton|ubiquitin protein ligase binding|stereocilium|positive regulation of substrate adhesion-dependent cell spreading|cuticular plate|regulation of actin cytoskeleton organization|actin filament binding|actin binding|actin filam…
NM_001024720.3	12.96932	16.82242	14.11164	0.3968591	1.330247	0.8253618	0.101695	0.1017516	2.355759	0.3947436	0.7029276	Hmcn1	GeneID:545370,Genbank:NM_001024720.3,MGI:MGI:2685047	hemicentin 1	GO:0005578,GO:0005604,GO:0005737,GO:0005938,GO:0007049,GO:0008150,GO:0030054,GO:0051301,GO:0003674,GO:0005509,GO:0005576	proteinaceous extracellular matrix|basement membrane|cytoplasm|cell cortex|cell cycle|biological_process|cell junction|cell division|molecular_function|calcium ion binding|extracellular region
NM_001024927.2	2.088702	2.881905	2.980452	0.06828108	0.0888651	0.09405557	0.01633313	0.01848754	0.7598759	0.04347787	0.2294331	Pitpnm3	GeneID:327958,Genbank:NM_001024927.2,MGI:MGI:2685726	PITPNM family member 3, transcript variant 1	GO:0008289,GO:0016020,GO:0030971,GO:0046872,GO:0005509,GO:0005575,GO:0008150	lipid binding|membrane|receptor tyrosine kinase binding|metal ion binding|calcium ion binding|cellular_component|biological_process
NM_001025246.1	3.553901	4.258432	3.521171	0.01741288	0.04644507	0.005848648	0.02239969	0.01978436	1.101383	0.1056629	0.49872	Trp53i11	GeneID:277414,Genbank:NM_001025246.1,MGI:MGI:2670995	transformation related protein 53 inducible protein 11	GO:0016020,GO:0016021,GO:0003674,GO:0005575,GO:0008150	membrane|integral component of membrane|molecular_function|cellular_component|biological_process
NM_001025250.3	68.44076	78.86726	80.0902	1.735494	5.653843	2.677514	0.3301818	0.5399114	15.09841	3.330899	9.385756	Vegfa	GeneID:22339,Genbank:NM_001025250.3,MGI:MGI:103178	vascular endothelial growth factor A, transcript variant 1	GO:1900745,GO:1901215,GO:1901492,GO:1901532,GO:1901727,GO:1902336,GO:1902966,GO:1903572,GO:1903589,GO:1903672,GO:0043066,GO:0043069,GO:0043117,GO:0001666,GO:0043129,GO:0043154,GO:0001701,GO:0043183,GO:0001822,GO:0045766,GO:0001934,GO:0001938,GO:0043184,GO:0045779,GO:0003151,GO:0045785,GO:0003169,GO:0001944,GO:0045944,GO:0005102,GO:0001946,GO:0046982,GO:0005125,GO:0048739,GO:0048010,GO:0005161,GO:…	positive regulation of p38MAPK cascade|negative regulation of neuron death|positive regulation of lymphangiogenesis|regulation of hematopoietic progenitor cell differentiation|positive regulation of histone deacetylase activity|positive regulation of retinal ganglion cell axon guidance|positive regulation of protein localization to early endosome|positive regulation of protein kinase D signaling|…	mmu04014,mmu04015,mmu04010,mmu04370,mmu04066,mmu04151,mmu04060,mmu04510,mmu04926,mmu05200,mmu05206,mmu05205,mmu05212,mmu05211,mmu05219,mmu05323,mmu05418,mmu04933,mmu05167,mmu05165,mmu01521	Ras signaling pathway|Rap1 signaling pathway|MAPK signaling pathway|VEGF signaling pathway|HIF-1 signaling pathway|PI3K-Akt signaling pathway|Cytokine-cytokine receptor interaction|Focal adhesion|Relaxin signaling pathway|Pathways in cancer|MicroRNAs in cancer|Proteoglycans in cancer|Pancreatic cancer|Renal cell carcinoma|Bladder cancer|Rheumatoid arthritis|Fluid shear stress and atherosclerosis|…
NM_001025257.3	10.31314	10.04484	8.267705	0.1303485	0.3415973	0.234424	0.04780918	0.02150598	1.623367	0.2679387	1.917463	Vegfa	GeneID:22339,Genbank:NM_001025257.3,MGI:MGI:103178	vascular endothelial growth factor A, transcript variant 3	GO:1900745,GO:1901215,GO:1901492,GO:1901532,GO:1901727,GO:1902336,GO:1902966,GO:1903572,GO:1903589,GO:1903672,GO:0043066,GO:0043069,GO:0043117,GO:0001666,GO:0043129,GO:0043154,GO:0001701,GO:0043183,GO:0001822,GO:0045766,GO:0001934,GO:0001938,GO:0043184,GO:0045779,GO:0003151,GO:0045785,GO:0003169,GO:0001944,GO:0045944,GO:0005102,GO:0001946,GO:0046982,GO:0005125,GO:0048739,GO:0048010,GO:0005161,GO:…	positive regulation of p38MAPK cascade|negative regulation of neuron death|positive regulation of lymphangiogenesis|regulation of hematopoietic progenitor cell differentiation|positive regulation of histone deacetylase activity|positive regulation of retinal ganglion cell axon guidance|positive regulation of protein localization to early endosome|positive regulation of protein kinase D signaling|…	mmu04014,mmu04015,mmu04010,mmu04370,mmu04066,mmu04151,mmu04060,mmu04510,mmu04926,mmu05200,mmu05206,mmu05205,mmu05212,mmu05211,mmu05219,mmu05323,mmu05418,mmu04933,mmu05167,mmu05165,mmu01521	Ras signaling pathway|Rap1 signaling pathway|MAPK signaling pathway|VEGF signaling pathway|HIF-1 signaling pathway|PI3K-Akt signaling pathway|Cytokine-cytokine receptor interaction|Focal adhesion|Relaxin signaling pathway|Pathways in cancer|MicroRNAs in cancer|Proteoglycans in cancer|Pancreatic cancer|Renal cell carcinoma|Bladder cancer|Rheumatoid arthritis|Fluid shear stress and atherosclerosis|…
NM_001025379.1	74.07191	87.09278	71.79715	1.366768	8.955425	3.083134	0.4252157	0.5176338	30.57279	6.472429	13.87613	Sema3g	GeneID:218877,Genbank:NM_001025379.1,MGI:MGI:3041242	sema domain, immunoglobulin domain (Ig), short basic domain, secreted, (semaphorin) 3G	GO:0005615,GO:0030215,GO:0030335,GO:0030517,GO:0038191,GO:0045499,GO:0048843,GO:0050919,GO:0071526,GO:0001755,GO:0005102,GO:0005576	extracellular space|semaphorin receptor binding|positive regulation of cell migration|negative regulation of axon extension|neuropilin binding|chemorepellent activity|negative regulation of axon extension involved in axon guidance|negative chemotaxis|semaphorin-plexin signaling pathway|neural crest cell migration|signaling receptor binding|extracellular region	mmu04360	Axon guidance
NM_001025445.2	1.102649	1.12085	0.7522413	0.009808808	0.01345162	0.009012769	5.199377e-05	0.001542588	0.1535531	0.06529794	0.004039067	Aptx	GeneID:66408,Genbank:NM_001025445.2,MGI:MGI:1913658	aprataxin, transcript variant 3	GO:0003690,GO:0003697,GO:0003725,GO:0003824,GO:0005634,GO:0033699,GO:0005654,GO:0005730,GO:0042542,GO:0046403,GO:0046872,GO:0047485,GO:0051219,GO:0070566,GO:1990165,GO:0000012,GO:0000785,GO:0000790,GO:0003676,GO:0003677,GO:0003682,GO:0003684,GO:0006266,GO:0006281,GO:0006302,GO:0006796,GO:0006974,GO:0008967,GO:0016787,GO:0030983,GO:0031647	double-stranded DNA binding|single-stranded DNA binding|double-stranded RNA binding|catalytic activity|nucleus|DNA 5'-adenosine monophosphate hydrolase activity|nucleoplasm|nucleolus|response to hydrogen peroxide|polynucleotide 3'-phosphatase activity|metal ion binding|protein N-terminus binding|phosphoprotein binding|adenylyltransferase activity|single-strand break-containing DNA binding|single …
NM_001025577.2	4.120094	5.124871	5.762153	0.04036276	0.1200661	0.07923713	0.03855895	0.03064489	1.367081	0.2897251	0.6027296	Maf	GeneID:17132,Genbank:NM_001025577.2,MGI:MGI:96909	avian musculoaponeurotic fibrosarcoma oncogene homolog	GO:0070306,GO:0042803,GO:0001816,GO:0043565,GO:0002088,GO:0045944,GO:0003677,GO:0003690,GO:0003700,GO:0005515,GO:0005634,GO:0005737,GO:0046982,GO:0006351,GO:0048468,GO:0006355,GO:0000122,GO:0048839,GO:0010628,GO:0000981,GO:0032330,GO:0001228	lens fiber cell differentiation|protein homodimerization activity|cytokine production|sequence-specific DNA binding|lens development in camera-type eye|positive regulation of transcription by RNA polymerase II|DNA binding|double-stranded DNA binding|DNA binding transcription factor activity|protein binding|nucleus|cytoplasm|protein heterodimerization activity|transcription, DNA-templated|cell dev…	mmu04658,mmu05202,mmu05321	Th1 and Th2 cell differentiation|Transcriptional misregulation in cancers|Inflammatiory bowel disease (IBD)
NM_001033217.4	22.93868	27.69622	27.12881	0.0215122	2.668441	0.4861737	3.821756e-05	5.757938e-05	8.863318	1.226502	3.20907	Prickle1	GeneID:106042,Genbank:NM_001033217.4,MGI:MGI:1916034	prickle planar cell polarity protein 1	GO:0060976,GO:0005634,GO:0090090,GO:0005737,GO:2000691,GO:0005829,GO:0006606,GO:0008134,GO:0008270,GO:0016020,GO:0031398,GO:0031965,GO:0032436,GO:0035904,GO:0001843,GO:0045892,GO:0005515,GO:0046872	coronary vasculature development|nucleus|negative regulation of canonical Wnt signaling pathway|cytoplasm|negative regulation of cardiac muscle cell myoblast differentiation|cytosol|protein import into nucleus|transcription factor binding|zinc ion binding|membrane|positive regulation of protein ubiquitination|nuclear membrane|positive regulation of proteasomal ubiquitin-dependent protein cataboli…	mmu04310	Wnt signaling pathway
NM_001033275.4	3.008651	2.208126	1.781214	0.09017788	0.1243843	0.2435955	0.0228632	0.009600256	0.2129247	0.05320019	0.001659599	Gxylt1	GeneID:223827,Genbank:NM_001033275.4,MGI:MGI:2684933	glucoside xylosyltransferase 1	GO:0016266,GO:0016740,GO:0016757,GO:0035252,GO:0005575,GO:0016020,GO:0016021	O-glycan processing|transferase activity|transferase activity, transferring glycosyl groups|UDP-xylosyltransferase activity|cellular_component|membrane|integral component of membrane	mmu00514	Other types of O-glycan biosynthesis
NM_001033285.1	6.465288	5.727421	5.748409	0.2365236	0.4333252	0.07662165	0.02980604	0.05940153	1.037364	0.4652587	0.6776909	Cdc42bpa	GeneID:226751,Genbank:NM_001033285.1,MGI:MGI:2441841	CDC42 binding protein kinase alpha	GO:0046872,GO:0030027,GO:0004672,GO:0051056,GO:0030036,GO:0004674,GO:0031032,GO:0005515,GO:0005524,GO:0005737,GO:0005911,GO:0006468,GO:0031252,GO:0007010,GO:0031532,GO:0007097,GO:0035556,GO:0016301,GO:0042641,GO:0016310,GO:0000166,GO:0042802,GO:0016477,GO:0000226,GO:0042995,GO:0016740,GO:0000287	metal ion binding|lamellipodium|protein kinase activity|regulation of small GTPase mediated signal transduction|actin cytoskeleton organization|protein serine/threonine kinase activity|actomyosin structure organization|protein binding|ATP binding|cytoplasm|cell-cell junction|protein phosphorylation|cell leading edge|cytoskeleton organization|actin cytoskeleton reorganization|nuclear migration|int…
NM_001033352.3	8.263627	10.8464	10.66338	0.2218036	0.7539692	0.3753618	0.05198745	0.0521512	2.453852	0.3594204	1.072393	Klhl21	GeneID:242785,Genbank:NM_001033352.3,MGI:MGI:1919288	kelch-like 21	GO:0004842,GO:0005737,GO:0005827,GO:0005856,GO:0007049,GO:0015629,GO:0016567,GO:0031463,GO:0032465,GO:0003779,GO:0035853,GO:0051301	ubiquitin-protein transferase activity|cytoplasm|polar microtubule|cytoskeleton|cell cycle|actin cytoskeleton|protein ubiquitination|Cul3-RING ubiquitin ligase complex|regulation of cytokinesis|actin binding|chromosome passenger complex localization to spindle midzone|cell division
NM_001033399.4	4.776859	6.325728	5.562582	0.04332331	0.4601443	0.06282894	0.01745174	0.01817425	2.195183	0.2346904	1.465067	Gfod1	GeneID:328232,Genbank:NM_001033399.4,MGI:MGI:2145304	glucose-fructose oxidoreductase domain containing 1	GO:0055114,GO:0005575,GO:0005576,GO:0016491	oxidation-reduction process|cellular_component|extracellular region|oxidoreductase activity
NM_001033550.2	5.934762	7.716398	5.752568	0.03908929	0.7369854	0.4658634	0.01202813	0.008788787	2.035617	0.6801246	0.2932658	Lrrc8b	GeneID:433926,Genbank:NM_001033550.2,MGI:MGI:2141353	leucine rich repeat containing 8 family, member B	GO:0005783,GO:0005886,GO:0006811,GO:0007165,GO:0016020,GO:0016021,GO:0034702,GO:0098656,GO:0005225,GO:0005737	endoplasmic reticulum|plasma membrane|ion transport|signal transduction|membrane|integral component of membrane|ion channel complex|anion transmembrane transport|volume-sensitive anion channel activity|cytoplasm
NM_001033759.2	37.12015	45.2227	36.64892	0.5036965	3.022235	0.8114901	0.1114348	0.1161622	9.383298	1.103455	4.252204	Tmem2	GeneID:83921,Genbank:NM_001033759.2,MGI:MGI:1890373	transmembrane protein 2, transcript variant 2	GO:0045296,GO:0005509,GO:0005540,GO:0005886,GO:0005887,GO:0007275,GO:0008152,GO:0016020,GO:0016021,GO:0016787,GO:0016798,GO:0001525,GO:0030214,GO:0004415	cadherin binding|calcium ion binding|hyaluronic acid binding|plasma membrane|integral component of plasma membrane|multicellular organism development|metabolic process|membrane|integral component of membrane|hydrolase activity|hydrolase activity, acting on glycosyl bonds|angiogenesis|hyaluronan catabolic process|hyalurononglucosaminidase activity
NM_001033877.4	2.89761	4.132401	2.607605	0.04008031	0.1679512	0.0004785551	0.008712947	0.003333958	0.1609126	0.0278117	0.04245703	Adamts17	GeneID:233332,Genbank:NM_001033877.4,MGI:MGI:3588195	a disintegrin-like and metallopeptidase (reprolysin type) with thrombospondin type 1 motif, 17	GO:0003674,GO:0005575,GO:0008150	molecular_function|cellular_component|biological_process
NM_001034851.2	11.77685	12.34498	14.63497	0.2600147	1.449707	0.6554032	0.03686319	0.09401209	3.190208	0.9012296	3.715573	Fam134b	GeneID:66270,Genbank:NM_001034851.2,MGI:MGI:1913520	family with sequence similarity 134, member B, transcript variant 1	GO:0005794,GO:0005801,GO:0006914,GO:0016020,GO:0016021,GO:0016604,GO:0019233,GO:0030176,GO:0043524,GO:0061709,GO:0003674,GO:0005730,GO:0005783	Golgi apparatus|cis-Golgi network|autophagy|membrane|integral component of membrane|nuclear body|sensory perception of pain|integral component of endoplasmic reticulum membrane|negative regulation of neuron apoptotic process|reticulophagy|molecular_function|nucleolus|endoplasmic reticulum
NM_001035532.2	19.51828	18.79651	20.56769	0.4650596	1.350234	0.9810787	0.277521	0.4407181	5.979044	1.922391	4.945009	Akap2	GeneID:11641,Genbank:NM_001035532.2,MGI:MGI:1306795	A kinase (PRKA) anchor protein 2, transcript variant 2	GO:0007178,GO:0008104,GO:0019904,GO:0023052,GO:0032991,GO:0051018,GO:0051291,GO:0005515,GO:0007015	transmembrane receptor protein serine/threonine kinase signaling pathway|protein localization|protein domain specific binding|signaling|protein-containing complex|protein kinase A binding|protein heterooligomerization|protein binding|actin filament organization
NM_001037298.1	3.764837	4.373502	2.897451	0.06475929	0.1593187	0.1640949	0.01096427	0.01564556	1.316769	0.4012975	0.5257737	Piezo1	GeneID:234839,Genbank:NM_001037298.1,MGI:MGI:3603204	piezo-type mechanosensitive ion channel component 1	GO:0033634,GO:0005515,GO:0042391,GO:0005783,GO:0005886,GO:0006811,GO:0006812,GO:0042802,GO:0008381,GO:0042995,GO:0050982,GO:0016020,GO:0005261,GO:0071260,GO:0016021,GO:0033625	positive regulation of cell-cell adhesion mediated by integrin|protein binding|regulation of membrane potential|endoplasmic reticulum|plasma membrane|ion transport|cation transport|identical protein binding|mechanosensitive ion channel activity|cell projection|detection of mechanical stimulus|membrane|cation channel activity|cellular response to mechanical stimulus|integral component of membrane|…
NM_001037709.2	3.735106	8.060257	7.74211	0.02498153	0.2471829	0.1117696	0.009740692	0.002588758	1.17554	0.1092382	1.095112	Rusc2	GeneID:100213,Genbank:NM_001037709.2,MGI:MGI:2140371	RUN and SH3 domain containing 2, transcript variant 2	GO:0031410,GO:0005737,GO:0008150,GO:0017137	cytoplasmic vesicle|cytoplasm|biological_process|Rab GTPase binding
NM_001038637.1	13.39696	11.43636	13.46747	0.07937816	1.302423	0.4979565	0.1470103	0.1607737	3.568512	0.9758148	2.591244	Gng2	GeneID:14702,Genbank:NM_001038637.1,MGI:MGI:102705	guanine nucleotide binding protein (G protein), gamma 2, transcript variant 2	GO:0005886,GO:0007165,GO:0007186,GO:0008283,GO:0016020,GO:0031681,GO:0003924,GO:0004871,GO:0005834	plasma membrane|signal transduction|G-protein coupled receptor signaling pathway|cell proliferation|membrane|G-protein beta-subunit binding|GTPase activity|signal transducer activity|heterotrimeric G-protein complex	mmu04014,mmu04371,mmu04151,mmu04062,mmu04926,mmu04724,mmu04727,mmu04725,mmu04728,mmu04726,mmu04723,mmu04713,mmu05200,mmu05032,mmu05034,mmu05167	Ras signaling pathway|Apelin signaling pathway|PI3K-Akt signaling pathway|Chemokine signaling pathway|Relaxin signaling pathway|Glutamatergic synapse|GABAergic synapse|Cholinergic synapse|Dopaminergic synapse|Serotonergic synapse|Retrograde endocannabinoid signaling|Circadian entrainment|Pathways in cancer|Morphine addiction|Alcoholism|Kaposi's sarcoma-associated herpesvirus infection
NM_001039056.2	0.8657982	2.783814	2.725691	0.0007275519	0.03313457	0.01780431	0.007172358	0.00153963	0.1039423	0.0426371	0.09267493	Kcnj15	GeneID:16516,Genbank:NM_001039056.2,MGI:MGI:1310000	potassium inwardly-rectifying channel, subfamily J, member 15, transcript variant 3	GO:0005267,GO:0005515,GO:0005886,GO:0005887,GO:0006811,GO:0006813,GO:0010107,GO:0016020,GO:0016021,GO:0034765,GO:0005242,GO:0005244	potassium channel activity|protein binding|plasma membrane|integral component of plasma membrane|ion transport|potassium ion transport|potassium ion import|membrane|integral component of membrane|regulation of ion transmembrane transport|inward rectifier potassium channel activity|voltage-gated ion channel activity	mmu04971	Gastric acid secretion
NM_001039057.2	0.877656	1.442613	2.135454	0.02247465	0.01026216	0.003013757	0.009497737	0.005113992	0.3900423	0.004837054	0.02746505	Kcnj15	GeneID:16516,Genbank:NM_001039057.2,MGI:MGI:1310000	potassium inwardly-rectifying channel, subfamily J, member 15, transcript variant 1	GO:0005267,GO:0005515,GO:0005886,GO:0005887,GO:0006811,GO:0006813,GO:0010107,GO:0016020,GO:0016021,GO:0034765,GO:0005242,GO:0005244	potassium channel activity|protein binding|plasma membrane|integral component of plasma membrane|ion transport|potassium ion transport|potassium ion import|membrane|integral component of membrane|regulation of ion transmembrane transport|inward rectifier potassium channel activity|voltage-gated ion channel activity	mmu04971	Gastric acid secretion
NM_001039126.2	2.125747	4.89419	4.494092	0.1323079	0.4790335	0.1678166	0.01897478	0.0001431923	1.303837	0.2213129	0.8178502	Asb1	GeneID:65247,Genbank:NM_001039126.2,MGI:MGI:1929735	ankyrin repeat and SOCS box-containing 1, transcript variant 1	GO:0030539,GO:0035556,GO:0061630,GO:0000151,GO:0007275,GO:0016567	male genitalia development|intracellular signal transduction|ubiquitin protein ligase activity|ubiquitin ligase complex|multicellular organism development|protein ubiquitination
NM_001039181.1	3.866575	9.524232	8.489815	0.06973904	0.8187097	0.3103293	0.01906434	0.02251952	1.178109	0.1368633	0.4795099	Npr3	GeneID:18162,Genbank:NM_001039181.1,MGI:MGI:97373	natriuretic peptide receptor 3, transcript variant 2	GO:0033688,GO:0007193,GO:0035810,GO:0007194,GO:0042277,GO:0007200,GO:0008217,GO:0008528,GO:0016020,GO:0042562,GO:0016021,GO:0042803,GO:0016941,GO:0048015,GO:0017046,GO:0048662,GO:0030157,GO:0001501,GO:0051000,GO:0031404,GO:0032991,GO:0002158	regulation of osteoblast proliferation|adenylate cyclase-inhibiting G-protein coupled receptor signaling pathway|positive regulation of urine volume|negative regulation of adenylate cyclase activity|peptide binding|phospholipase C-activating G-protein coupled receptor signaling pathway|regulation of blood pressure|G-protein coupled peptide receptor activity|membrane|hormone binding|integral compo…
NM_001039483.1	16.86331	17.4882	18.26359	0.2032109	0.5344498	0.3874126	0.2044856	0.1978958	2.369463	0.7856515	1.503372	Tmco1	GeneID:68944,Genbank:NM_001039483.1,MGI:MGI:1921173	transmembrane and coiled-coil domains 1	GO:0006811,GO:0006816,GO:0006983,GO:0016020,GO:0016021,GO:0030176,GO:0032469,GO:0070588,GO:0005262,GO:0005783,GO:0005794	ion transport|calcium ion transport|ER overload response|membrane|integral component of membrane|integral component of endoplasmic reticulum membrane|endoplasmic reticulum calcium ion homeostasis|calcium ion transmembrane transport|calcium channel activity|endoplasmic reticulum|Golgi apparatus
NM_001040112.1	2.645933	2.388283	3.072644	0.04079666	0.3099707	0.06244893	0.01536755	0.006094552	0.9551414	0.06068895	0.4447626	Arap1	GeneID:69710,Genbank:NM_001040112.1,MGI:MGI:1916960	ArfGAP with RhoGAP domain, ankyrin repeat and PH domain 1, transcript variant 4	GO:0043231,GO:0016020,GO:0005547,GO:0043547,GO:0005654,GO:0046872,GO:0016192,GO:0005737,GO:0051270,GO:0005794,GO:0005802,GO:0031267,GO:0005829,GO:0051491,GO:0031410,GO:0051497,GO:0031702,GO:0005886,GO:0032012,GO:0001921,GO:0035023,GO:0007165,GO:0005096,GO:0008360	intracellular membrane-bounded organelle|membrane|phosphatidylinositol-3,4,5-trisphosphate binding|positive regulation of GTPase activity|nucleoplasm|metal ion binding|vesicle-mediated transport|cytoplasm|regulation of cellular component movement|Golgi apparatus|trans-Golgi network|small GTPase binding|cytosol|positive regulation of filopodium assembly|cytoplasmic vesicle|negative regulation of s…	mmu04144	Endocytosis
NM_001040459.2	1.429144	2.671157	2.217232	0.05076274	0.1217041	0.07224939	0.002191152	0.02929532	0.3693817	0.07368365	0.1399174	Shroom4	GeneID:208431,Genbank:NM_001040459.2,MGI:MGI:2685570	shroom family member 4, transcript variant 1	GO:0016460,GO:0005737,GO:0030036,GO:0005856,GO:0030864,GO:0005912,GO:0007015,GO:0007275,GO:0007420,GO:0009898,GO:0031941,GO:0043296,GO:0009925,GO:0050890,GO:0015629,GO:0000902,GO:0051015,GO:0016324,GO:0001725,GO:0003779	myosin II complex|cytoplasm|actin cytoskeleton organization|cytoskeleton|cortical actin cytoskeleton|adherens junction|actin filament organization|multicellular organism development|brain development|cytoplasmic side of plasma membrane|filamentous actin|apical junction complex|basal plasma membrane|cognition|actin cytoskeleton|cell morphogenesis|actin filament binding|apical plasma membrane|stres…
NM_001043336.2	3.231438	4.132943	1.850104	0.02947141	0.0334387	0.03259643	0.002639357	4.485944e-05	0.3548918	0.1822848	0.1745532	Eml1	GeneID:68519,Genbank:NM_001043336.2,MGI:MGI:1915769	echinoderm microtubule associated protein like 1, transcript variant 2	GO:0015631,GO:0005737,GO:0097431,GO:0005829,GO:1990023,GO:0005856,GO:0005874,GO:0007052,GO:0007405,GO:0007420,GO:0008017,GO:0000226,GO:0015630,GO:0002244	tubulin binding|cytoplasm|mitotic spindle pole|cytosol|mitotic spindle midzone|cytoskeleton|microtubule|mitotic spindle organization|neuroblast proliferation|brain development|microtubule binding|microtubule cytoskeleton organization|microtubule cytoskeleton|hematopoietic progenitor cell differentiation
NM_001045486.2	5.037051	8.024312	8.350787	0.1762805	0.5112271	0.389593	0.0459166	0.1421445	3.093633	0.4262964	1.214894	Zfp180	GeneID:210135,Genbank:NM_001045486.2,MGI:MGI:1923701	zinc finger protein 180, transcript variant 1	GO:0005634,GO:0008150,GO:0043565,GO:0003674,GO:0003700,GO:0005575	nucleus|biological_process|sequence-specific DNA binding|molecular_function|DNA binding transcription factor activity|cellular_component
NM_001077403.1	1.268518	2.111039	1.974611	0.00675232	0.04122858	0.07290469	0.006430776	0.01006667	0.3473652	0.1403656	0.1044748	Nrp2	GeneID:18187,Genbank:NM_001077403.1,MGI:MGI:1100492	neuropilin 2, transcript variant 1	GO:1902285,GO:0048846,GO:0021649,GO:0003148,GO:1903375,GO:0050919,GO:0021675,GO:0005021,GO:1904835,GO:0021828,GO:0005515,GO:1990830,GO:0061549,GO:0005886,GO:0007275,GO:0007399,GO:0007411,GO:0030154,GO:0007507,GO:0061551,GO:0030424,GO:0008201,GO:0097374,GO:0036486,GO:0016020,GO:0097490,GO:0038084,GO:0016021,GO:0001525,GO:0097491,GO:0042802,GO:0017154,GO:0001755,GO:1901166,GO:0046872,GO:0021612,GO:…	semaphorin-plexin signaling pathway involved in neuron projection guidance|axon extension involved in axon guidance|vestibulocochlear nerve structural organization|outflow tract septum morphogenesis|facioacoustic ganglion development|negative chemotaxis|nerve development|vascular endothelial growth factor-activated receptor activity|dorsal root ganglion morphogenesis|gonadotrophin-releasing hormo…
NM_001077404.1	9.40866	9.419294	9.683578	0.1024864	0.2300953	0.1750662	0.152656	0.08027364	2.452344	0.29963	0.7991169	Nrp2	GeneID:18187,Genbank:NM_001077404.1,MGI:MGI:1100492	neuropilin 2, transcript variant 2	GO:1902285,GO:0048846,GO:0021649,GO:0003148,GO:1903375,GO:0050919,GO:0021675,GO:0005021,GO:1904835,GO:0021828,GO:0005515,GO:1990830,GO:0061549,GO:0005886,GO:0007275,GO:0007399,GO:0007411,GO:0030154,GO:0007507,GO:0061551,GO:0030424,GO:0008201,GO:0097374,GO:0036486,GO:0016020,GO:0097490,GO:0038084,GO:0016021,GO:0001525,GO:0097491,GO:0042802,GO:0017154,GO:0001755,GO:1901166,GO:0046872,GO:0021612,GO:…	semaphorin-plexin signaling pathway involved in neuron projection guidance|axon extension involved in axon guidance|vestibulocochlear nerve structural organization|outflow tract septum morphogenesis|facioacoustic ganglion development|negative chemotaxis|nerve development|vascular endothelial growth factor-activated receptor activity|dorsal root ganglion morphogenesis|gonadotrophin-releasing hormo…
NM_001077405.1	1.955347	3.510819	2.961204	0.03382304	0.1205744	0.03736896	0.006220453	0.009775134	0.3809332	0.08503505	0.2778671	Nrp2	GeneID:18187,Genbank:NM_001077405.1,MGI:MGI:1100492	neuropilin 2, transcript variant 4	GO:1902285,GO:0048846,GO:0021649,GO:0003148,GO:1903375,GO:0050919,GO:0021675,GO:0005021,GO:1904835,GO:0021828,GO:0005515,GO:1990830,GO:0061549,GO:0005886,GO:0007275,GO:0007399,GO:0007411,GO:0030154,GO:0007507,GO:0061551,GO:0030424,GO:0008201,GO:0097374,GO:0036486,GO:0016020,GO:0097490,GO:0038084,GO:0016021,GO:0001525,GO:0097491,GO:0042802,GO:0017154,GO:0001755,GO:1901166,GO:0046872,GO:0021612,GO:…	semaphorin-plexin signaling pathway involved in neuron projection guidance|axon extension involved in axon guidance|vestibulocochlear nerve structural organization|outflow tract septum morphogenesis|facioacoustic ganglion development|negative chemotaxis|nerve development|vascular endothelial growth factor-activated receptor activity|dorsal root ganglion morphogenesis|gonadotrophin-releasing hormo…
NM_001077595.2	5.368651	7.599292	8.553248	0.1530861	0.5199651	0.1659163	0.1248089	0.1520734	2.769341	0.5603369	1.269709	Shroom3	GeneID:27428,Genbank:NM_001077595.2,MGI:MGI:1351655	shroom family member 3, transcript variant 2	GO:0030036,GO:0002066,GO:0003779,GO:0030054,GO:0005737,GO:0005856,GO:0005874,GO:0005912,GO:0030864,GO:0007015,GO:0043296,GO:0007275,GO:0007389,GO:0045177,GO:0008360,GO:0000902,GO:0051015,GO:0016324,GO:0001843,GO:0002064	actin cytoskeleton organization|columnar/cuboidal epithelial cell development|actin binding|cell junction|cytoplasm|cytoskeleton|microtubule|adherens junction|cortical actin cytoskeleton|actin filament organization|apical junction complex|multicellular organism development|pattern specification process|apical part of cell|regulation of cell shape|cell morphogenesis|actin filament binding|apical p…
NM_001077712.2	2.865739	4.310789	5.572889	0.09268771	0.5003383	0.04821896	0.05606719	0.06904389	0.77147	0.08816362	0.6983371	Stag2	GeneID:20843,Genbank:NM_001077712.2,MGI:MGI:1098583	stromal antigen 2, transcript variant 2	GO:0097431,GO:0001228,GO:1901673,GO:0003682,GO:0005634,GO:0005694,GO:0007049,GO:0007059,GO:0007062,GO:0008278,GO:0016363,GO:0019827,GO:0032876,GO:0000775,GO:0051301,GO:0000785,GO:0051321	mitotic spindle pole|transcriptional activator activity, RNA polymerase II transcription regulatory region sequence-specific DNA binding|regulation of mitotic spindle assembly|chromatin binding|nucleus|chromosome|cell cycle|chromosome segregation|sister chromatid cohesion|cohesin complex|nuclear matrix|stem cell population maintenance|negative regulation of DNA endoreduplication|chromosome, centr…	mmu04110	Cell cycle
NM_001080924.2	0.974787	1.831055	2.0058	0.0103377	0.01194374	0.007082951	0.001359126	0.003757029	0.08190032	0.04147553	0.03157659	Znrf3	GeneID:407821,Genbank:NM_001080924.2,MGI:MGI:3039616	zinc and ring finger 3, transcript variant 1	GO:0090090,GO:0005887,GO:2000051,GO:0006511,GO:0016020,GO:0016021,GO:0016055,GO:0016567,GO:0016740,GO:0030178,GO:0038018,GO:0046872,GO:0060070,GO:0004842,GO:0060071,GO:0005109,GO:0072089,GO:0005886	negative regulation of canonical Wnt signaling pathway|integral component of plasma membrane|negative regulation of non-canonical Wnt signaling pathway|ubiquitin-dependent protein catabolic process|membrane|integral component of membrane|Wnt signaling pathway|protein ubiquitination|transferase activity|negative regulation of Wnt signaling pathway|Wnt receptor catabolic process|metal ion binding|c…
NM_001081022.1	2.176174	2.063277	3.060521	0.07517977	0.1245247	0.0924553	0.02997568	0.01657658	1.080652	0.2914123	0.2759668	D430042O09Rik	GeneID:233865,Genbank:NM_001081022.1,MGI:MGI:2442760	RIKEN cDNA D430042O09 gene	GO:0008150,GO:0042995,GO:0003674,GO:0005737,GO:0005856	biological_process|cell projection|molecular_function|cytoplasm|cytoskeleton
NM_001081039.1	6.593314	9.003883	8.219961	0.2680819	1.209981	0.3165274	0.1253364	0.1004943	3.226404	0.6282961	1.423633	Dock9	GeneID:105445,Genbank:NM_001081039.1,MGI:MGI:106321	dedicator of cytokinesis 9, transcript variant 1	GO:0016020,GO:0017048,GO:0043547,GO:0045296,GO:0005085,GO:0005089,GO:0007264	membrane|Rho GTPase binding|positive regulation of GTPase activity|cadherin binding|guanyl-nucleotide exchange factor activity|Rho guanyl-nucleotide exchange factor activity|small GTPase mediated signal transduction
NM_001081050.2	5.429747	5.871527	5.615545	0.08094321	0.2730824	0.1734909	0.03681865	0.02458104	1.04675	0.1729253	0.794327	Pard3b	GeneID:72823,Genbank:NM_001081050.2,MGI:MGI:1919301	par-3 family cell polarity regulator beta	GO:0032991,GO:0005737,GO:0035091,GO:0005912,GO:0043296,GO:0005913,GO:0005923,GO:0005938,GO:0007049,GO:0007155,GO:0045197,GO:0008150,GO:0051301,GO:0016020,GO:0016324,GO:0016604,GO:0000226,GO:0030010,GO:0005515,GO:0030054,GO:0005654	protein-containing complex|cytoplasm|phosphatidylinositol binding|adherens junction|apical junction complex|cell-cell adherens junction|bicellular tight junction|cell cortex|cell cycle|cell adhesion|establishment or maintenance of epithelial cell apical/basal polarity|biological_process|cell division|membrane|apical plasma membrane|nuclear body|microtubule cytoskeleton organization|establishment …
NM_001081058.2	5.554416	6.850623	5.722514	0.02767304	0.6233284	0.1950023	0.006892631	0.009571758	2.321921	0.26451	1.325367	Cdk13	GeneID:69562,Genbank:NM_001081058.2,MGI:MGI:1916812	cyclin-dependent kinase 13, transcript variant 1	GO:0070816,GO:0019901,GO:0008024,GO:0004672,GO:2000737,GO:0019908,GO:0008134,GO:0004674,GO:0030097,GO:0008353,GO:0004693,GO:0030332,GO:0005524,GO:0005634,GO:0005694,GO:0005794,GO:0008380,GO:0005829,GO:0016301,GO:0006368,GO:0044212,GO:0016310,GO:0006397,GO:0000166,GO:0045944,GO:0016607,GO:0006468,GO:0000380,GO:0016740,GO:0002945	phosphorylation of RNA polymerase II C-terminal domain|protein kinase binding|cyclin/CDK positive transcription elongation factor complex|protein kinase activity|negative regulation of stem cell differentiation|nuclear cyclin-dependent protein kinase holoenzyme complex|transcription factor binding|protein serine/threonine kinase activity|hemopoiesis|RNA polymerase II carboxy-terminal domain kinas…
NM_001081106.1	30.03682	37.83216	40.75187	0.871957	3.259205	1.683601	0.4869205	0.8455734	7.660674	2.179177	5.097058	Cytl1	GeneID:231162,Genbank:NM_001081106.1,MGI:MGI:2684993	cytokine-like 1	GO:0048839,GO:0050650,GO:0051091,GO:1990079,GO:0002062,GO:0005575,GO:0045944	inner ear development|chondroitin sulfate proteoglycan biosynthetic process|positive regulation of DNA binding transcription factor activity|cartilage homeostasis|chondrocyte differentiation|cellular_component|positive regulation of transcription by RNA polymerase II
NM_001081116.1	14.94385	16.30443	17.89039	0.2607812	1.499393	0.5737059	0.09003767	0.1371374	7.607182	1.094834	2.604754	Arhgef17	GeneID:207212,Genbank:NM_001081116.1,MGI:MGI:2673002	Rho guanine nucleotide exchange factor (GEF) 17	GO:0005089,GO:0030036,GO:0035023,GO:0005085	Rho guanyl-nucleotide exchange factor activity|actin cytoskeleton organization|regulation of Rho protein signal transduction|guanyl-nucleotide exchange factor activity
NM_001081135.2	5.879987	6.181967	7.52325	0.2213781	0.9529424	0.1552122	0.01904748	0.03010027	1.499756	0.2218246	1.318765	Prrg3	GeneID:208748,Genbank:NM_001081135.2,MGI:MGI:2685214	proline rich Gla (G-carboxyglutamic acid) 3 (transmembrane), transcript variant 1	GO:0005576,GO:0008150,GO:0016020,GO:0016021,GO:0003674,GO:0005509,GO:0005575	extracellular region|biological_process|membrane|integral component of membrane|molecular_function|calcium ion binding|cellular_component
NM_001081150.1	1.849592	2.368083	2.240653	0.05230358	0.1225881	0.08318978	0.004203227	0.01260501	0.546346	0.05346057	0.3339829	Lonrf1	GeneID:244421,Genbank:NM_001081150.1,MGI:MGI:3609241	LON peptidase N-terminal domain and ring finger 1	GO:0016567,GO:0031624,GO:0032436,GO:0061630,GO:0000209,GO:0004842,GO:0005622	protein ubiquitination|ubiquitin conjugating enzyme binding|positive regulation of proteasomal ubiquitin-dependent protein catabolic process|ubiquitin protein ligase activity|protein polyubiquitination|ubiquitin-protein transferase activity|intracellular
NM_001081163.1	11.82448	15.26139	12.43152	0.09340728	0.6389295	0.5570673	0.01784839	0.04162733	5.294707	0.3350632	2.171253	Chsy1	GeneID:269941,Genbank:NM_001081163.1,MGI:MGI:2681120	chondroitin sulfate synthase 1	GO:0050510,GO:0008376,GO:0051216,GO:0009954,GO:0051923,GO:0016020,GO:0016021,GO:0016740,GO:0016757,GO:0030206,GO:0060349,GO:0030279,GO:0032580,GO:0045880,GO:0002063,GO:0046872,GO:0005576,GO:0047238,GO:0005794	N-acetylgalactosaminyl-proteoglycan 3-beta-glucuronosyltransferase activity|acetylgalactosaminyltransferase activity|cartilage development|proximal/distal pattern formation|sulfation|membrane|integral component of membrane|transferase activity|transferase activity, transferring glycosyl groups|chondroitin sulfate biosynthetic process|bone morphogenesis|negative regulation of ossification|Golgi ci…	mmu00532	Glycosaminoglycan biosynthesis - chondroitin sulfate / dermatan sulfate
NM_001081178.1	72.5473	83.60619	85.27393	3.375297	12.09363	5.407848	1.292847	1.280698	25.39246	9.546092	9.969659	Adgrf5	GeneID:224792,Genbank:NM_001081178.1,MGI:MGI:2182928	adhesion G protein-coupled receptor F5	GO:0045444,GO:0005886,GO:0071073,GO:0006112,GO:0007166,GO:0007186,GO:0009986,GO:0016020,GO:0016021,GO:0019216,GO:0031410,GO:0042593,GO:0043031,GO:0003674,GO:0043129,GO:0004888,GO:0045177,GO:0004930	fat cell differentiation|plasma membrane|positive regulation of phospholipid biosynthetic process|energy reserve metabolic process|cell surface receptor signaling pathway|G-protein coupled receptor signaling pathway|cell surface|membrane|integral component of membrane|regulation of lipid metabolic process|cytoplasmic vesicle|glucose homeostasis|negative regulation of macrophage activation|molecul…
NM_001081265.1	3.374306	4.091156	4.223465	0.04946135	0.1577435	0.05858469	0.04115442	0.03817919	1.118843	0.2171126	0.5696284	Dnaaf5	GeneID:433956,Genbank:NM_001081265.1,MGI:MGI:3616079	dynein, axonemal assembly factor 5	GO:0005737,GO:0030030,GO:0031514,GO:0036158,GO:0036159,GO:0045505,GO:0003341	cytoplasm|cell projection organization|motile cilium|outer dynein arm assembly|inner dynein arm assembly|dynein intermediate chain binding|cilium movement
NM_001081351.1	8.973652	12.65357	12.17159	0.0465202	0.8552002	0.1275435	2.252536e-05	0.03362147	0.9427638	0.02399375	0.1668037	Cped1	GeneID:214642,Genbank:NM_001081351.1,MGI:MGI:2444814	cadherin-like and PC-esterase domain containing 1	GO:0003674,GO:0005783,GO:0008150	molecular_function|endoplasmic reticulum|biological_process
NM_001081395.1	13.56735	13.58214	13.39694	0.2173937	0.4343353	0.3173231	0.1092577	0.07712664	4.357349	0.6676086	1.806462	Amotl1	GeneID:75723,Genbank:NM_001081395.1,MGI:MGI:1922973	angiomotin-like 1	GO:0031410,GO:0005515,GO:0035329,GO:0005886,GO:0005923,GO:0008180,GO:0016055,GO:0042802,GO:0016324,GO:0043536,GO:0030027,GO:0030036,GO:0030054,GO:0001525,GO:0030334,GO:0003365	cytoplasmic vesicle|protein binding|hippo signaling|plasma membrane|bicellular tight junction|COP9 signalosome|Wnt signaling pathway|identical protein binding|apical plasma membrane|positive regulation of blood vessel endothelial cell migration|lamellipodium|actin cytoskeleton organization|cell junction|angiogenesis|regulation of cell migration|establishment of cell polarity involved in ameboidal…	mmu04530	Tight junction
NM_001081413.2	1.985999	2.500604	2.791508	0.02858662	0.1093761	0.03702793	0.0158416	0.03484101	0.4991906	0.06481742	0.2731375	Unc13b	GeneID:22249,Genbank:NM_001081413.2,MGI:MGI:1342278	unc-13 homolog B (C. elegans), transcript variant 2	GO:0005886,GO:0006887,GO:0007268,GO:0007528,GO:0010808,GO:0016020,GO:0030742,GO:0016081,GO:0031594,GO:0016082,GO:0031914,GO:0032009,GO:0035249,GO:0048786,GO:0050714,GO:0035556,GO:0060384,GO:0042734,GO:0061669,GO:0061789,GO:0061790,GO:0001566,GO:0071333,GO:0005509,GO:0090382,GO:0005516,GO:0097060,GO:0005543,GO:0005737,GO:0005794,GO:0005829,GO:0016188,GO:0017075,GO:0019905,GO:0043065,GO:0019992,GO:…	plasma membrane|exocytosis|chemical synaptic transmission|neuromuscular junction development|positive regulation of synaptic vesicle priming|membrane|GTP-dependent protein binding|synaptic vesicle docking|neuromuscular junction|synaptic vesicle priming|negative regulation of synaptic plasticity|early phagosome|synaptic transmission, glutamatergic|presynaptic active zone|positive regulation of pro…	mmu04721	Synaptic vesicle cycle
NM_001081656.2	3.697869	4.77959	4.559913	0.1665445	0.4407545	0.1648429	0.04239536	0.04832754	1.404337	0.2623876	0.812997	Neurl1b	GeneID:240055,Genbank:NM_001081656.2,MGI:MGI:3643092	neuralized E3 ubiquitin protein ligase 1B	GO:0007219,GO:0016740,GO:0016874,GO:0046872,GO:0070086,GO:0005515,GO:0005737,GO:0005769	Notch signaling pathway|transferase activity|ligase activity|metal ion binding|ubiquitin-dependent endocytosis|protein binding|cytoplasm|early endosome
NM_001081959.1	5.540948	5.303884	6.165173	0.2454544	0.6917032	0.03272888	0.1482499	0.03235698	1.740434	0.2650838	0.6918519	Klc1	GeneID:16593,Genbank:NM_001081959.1,MGI:MGI:107978	kinesin light chain 1, transcript variant h	GO:0043025,GO:0031410,GO:0005829,GO:0043227,GO:0031982,GO:0005856,GO:0035253,GO:0005871,GO:0005874,GO:0006886,GO:0007018,GO:0008088,GO:0035418,GO:0015631,GO:0035617,GO:0016020,GO:0042995,GO:0030424,GO:0003777,GO:0043005,GO:0005515,GO:0030426,GO:0005737	neuronal cell body|cytoplasmic vesicle|cytosol|membrane-bounded organelle|vesicle|cytoskeleton|ciliary rootlet|kinesin complex|microtubule|intracellular protein transport|microtubule-based movement|axo-dendritic transport|protein localization to synapse|tubulin binding|stress granule disassembly|membrane|cell projection|axon|microtubule motor activity|neuron projection|protein binding|growth cone…	mmu05132	Salmonella infection
NM_001082976.2	4.882803	9.665068	9.310405	0.07314596	0.2419197	0.2323755	0.08554331	0.0569548	1.282672	0.5233002	0.6537591	Tc2n	GeneID:74413,Genbank:NM_001082976.2,MGI:MGI:1921663	tandem C2 domains, nuclear, transcript variant 2	GO:0005886,GO:0006906,GO:0016079,GO:0017158,GO:0019905,GO:0030276,GO:0048791,GO:0005509,GO:0005544,GO:0005634	plasma membrane|vesicle fusion|synaptic vesicle exocytosis|regulation of calcium ion-dependent exocytosis|syntaxin binding|clathrin binding|calcium ion-regulated exocytosis of neurotransmitter|calcium ion binding|calcium-dependent phospholipid binding|nucleus
NM_001083917.1	41.9094	44.8647	35.50487	1.161487	3.286285	1.950253	0.3213441	0.3419824	3.002275	0.9011876	3.106141	Scn3b	GeneID:235281,Genbank:NM_001083917.1,MGI:MGI:1918882	sodium channel, voltage-gated, type III, beta, transcript variant 3	GO:0086005,GO:0051899,GO:0005886,GO:0086006,GO:0060048,GO:0006811,GO:0060371,GO:0006814,GO:0086010,GO:0010460,GO:0010765,GO:0016020,GO:0016021,GO:0017080,GO:0086012,GO:0060373,GO:0030018,GO:0086014,GO:0061337,GO:0034765,GO:0086015,GO:0072659,GO:0035725,GO:0001518,GO:0086091,GO:0086002,GO:0044325,GO:0005244,GO:2000649,GO:0005272	ventricular cardiac muscle cell action potential|membrane depolarization|plasma membrane|voltage-gated sodium channel activity involved in cardiac muscle cell action potential|cardiac muscle contraction|ion transport|regulation of atrial cardiac muscle cell membrane depolarization|sodium ion transport|membrane depolarization during action potential|positive regulation of heart rate|positive regul…
NM_001083967.1	12.50897	6.603804	10.47246	0.2514746	0.3253442	0.04284824	0.03104774	0.09057174	3.198461	0.5263894	0.8630698	Tcf4	GeneID:21413,Genbank:NM_001083967.1,MGI:MGI:98506	transcription factor 4, transcript variant 2	GO:0003677,GO:0003682,GO:0003690,GO:0003700,GO:0003714,GO:0010629,GO:0005515,GO:0016525,GO:0005634,GO:0030154,GO:0042118,GO:0042802,GO:0042803,GO:0043425,GO:0070888,GO:1900746,GO:0043621,GO:1990907,GO:0045666,GO:0000122,GO:0000790,GO:0000978,GO:0001011,GO:0001077,GO:0001087,GO:0001093,GO:0005667,GO:0006351,GO:0006352,GO:0006355,GO:0006367,GO:0007275,GO:0045893,GO:0007399,GO:0045944,GO:0008022,GO:…	DNA binding|chromatin binding|double-stranded DNA binding|DNA binding transcription factor activity|transcription corepressor activity|negative regulation of gene expression|protein binding|negative regulation of angiogenesis|nucleus|cell differentiation|endothelial cell activation|identical protein binding|protein homodimerization activity|bHLH transcription factor binding|E-box binding|regulati…
NM_001085374.1	15.81747	18.23236	17.0011	0.3802779	0.9691862	0.48081	0.1585439	0.1124931	3.909836	0.7109598	1.259111	Mcc	GeneID:328949,Genbank:NM_001085374.1,MGI:MGI:96930	mutated in colorectal cancers, transcript variant 2	GO:0005829,GO:0005886,GO:0010633,GO:0045184,GO:0050680,GO:0090090,GO:0005634,GO:0005654,GO:0005737	cytosol|plasma membrane|negative regulation of epithelial cell migration|establishment of protein localization|negative regulation of epithelial cell proliferation|negative regulation of canonical Wnt signaling pathway|nucleus|nucleoplasm|cytoplasm
NM_001085515.2	4.232288	6.289414	5.703797	0.05550542	0.1808652	0.1011437	0.01669265	0.01124319	0.8476833	0.1296698	0.2238166	AI464131	GeneID:329828,Genbank:NM_001085515.2,MGI:MGI:2140300	expressed sequence AI464131	GO:0005783,GO:0005789,GO:0005975,GO:0008152,GO:0016020,GO:0016021,GO:0016787,GO:0016798,GO:0031965,GO:0043568,GO:0048741,GO:0004553,GO:0005515,GO:0051897,GO:0005634	endoplasmic reticulum|endoplasmic reticulum membrane|carbohydrate metabolic process|metabolic process|membrane|integral component of membrane|hydrolase activity|hydrolase activity, acting on glycosyl bonds|nuclear membrane|positive regulation of insulin-like growth factor receptor signaling pathway|skeletal muscle fiber development|hydrolase activity, hydrolyzing O-glycosyl compounds|protein bind…
NM_001093764.1	2.954821	2.652857	2.526574	0.07347398	0.1949706	0.09900566	9.031806e-06	0.03116024	0.8766141	0.003812759	0.3364287	Myadm	GeneID:50918,Genbank:NM_001093764.1,MGI:MGI:1355332	myeloid-associated differentiation marker, transcript variant 1	GO:1900026,GO:0005911,GO:0010629,GO:0016020,GO:0016021,GO:0030335,GO:0030837,GO:0030864,GO:0031579,GO:0034115,GO:0045121,GO:0061028,GO:0001726,GO:0072659,GO:0001933,GO:0090038,GO:0005886	positive regulation of substrate adhesion-dependent cell spreading|cell-cell junction|negative regulation of gene expression|membrane|integral component of membrane|positive regulation of cell migration|negative regulation of actin filament polymerization|cortical actin cytoskeleton|membrane raft organization|negative regulation of heterotypic cell-cell adhesion|membrane raft|establishment of end…
NM_001097621.1	9.2625	11.72132	8.639151	0.2655337	0.6792154	0.2244198	0.05222109	0.06916921	2.025173	0.3901505	0.8226835	Kif26a	GeneID:668303,Genbank:NM_001097621.1,MGI:MGI:2447072	kinesin family member 26A	GO:0009968,GO:0003777,GO:0016887,GO:0005515,GO:0005524,GO:0005737,GO:0005856,GO:0005871,GO:0005874,GO:0048484,GO:0007018,GO:0000166,GO:0008017,GO:0001560	negative regulation of signal transduction|microtubule motor activity|ATPase activity|protein binding|ATP binding|cytoplasm|cytoskeleton|kinesin complex|microtubule|enteric nervous system development|microtubule-based movement|nucleotide binding|microtubule binding|regulation of cell growth by extracellular stimulus
NM_001099276.2	1.32376	2.255428	1.873162	0.01125702	0.1912206	0.03905863	0.01989267	0.004233272	0.4220338	0.05031173	0.3859016	Pik3c2b	GeneID:240752,Genbank:NM_001099276.2,MGI:MGI:2685045	phosphoinositide-3-kinase, class 2, beta polypeptide	GO:0036092,GO:0005737,GO:0043491,GO:0005829,GO:0046854,GO:0005886,GO:0005942,GO:0009267,GO:0014065,GO:0016020,GO:0048015,GO:0016236,GO:0052742,GO:0016303,GO:1905037,GO:0016477,GO:0030139,GO:0001727,GO:0035005,GO:0005515,GO:0005654	phosphatidylinositol-3-phosphate biosynthetic process|cytoplasm|protein kinase B signaling|cytosol|phosphatidylinositol phosphorylation|plasma membrane|phosphatidylinositol 3-kinase complex|cellular response to starvation|phosphatidylinositol 3-kinase signaling|membrane|phosphatidylinositol-mediated signaling|macroautophagy|phosphatidylinositol kinase activity|1-phosphatidylinositol-3-kinase acti…	mmu00562,mmu04070	Inositol phosphate metabolism|Phosphatidylinositol signaling system
NM_001099664.1	16.05892	25.2977	28.67899	0.03484883	0.5425851	0.09996653	0.005866215	0.002974543	1.883066	0.1260006	0.9310963	Npw	GeneID:381073,Genbank:NM_001099664.1,MGI:MGI:2685781	neuropeptide W	GO:0007631,GO:0001664,GO:0005575,GO:0007186	feeding behavior|G-protein coupled receptor binding|cellular_component|G-protein coupled receptor signaling pathway
NM_001101471.1	111.4903	145.5992	152.028	6.180911	15.29705	9.529309	1.625333	2.038086	32.78751	9.302674	15.07286	Akap5	GeneID:238276,Genbank:NM_001101471.1,MGI:MGI:2685104	A kinase (PRKA) anchor protein 5	GO:0006605,GO:0007165,GO:0007193,GO:0007194,GO:0008179,GO:0009898,GO:0032279,GO:0010524,GO:0032590,GO:0010738,GO:0032591,GO:0014069,GO:0032947,GO:0032991,GO:0034237,GO:0035254,GO:0050811,GO:0036394,GO:0060076,GO:0042307,GO:0097110,GO:0043025,GO:1903078,GO:0001664,GO:0001934,GO:0003779,GO:0005515,GO:0005516,GO:0005737,GO:0005856,GO:0005886,GO:0016020,GO:0016323,GO:0017124,GO:0019900,GO:0019901,GO:…	protein targeting|signal transduction|adenylate cyclase-inhibiting G-protein coupled receptor signaling pathway|negative regulation of adenylate cyclase activity|adenylate cyclase binding|cytoplasmic side of plasma membrane|asymmetric synapse|positive regulation of calcium ion transport into cytosol|dendrite membrane|regulation of protein kinase A signaling|dendritic spine membrane|postsynaptic d…
NM_001101502.1	3.474158	3.787805	4.885603	0.1357561	0.4553796	0.1711091	0.02439703	0.0758219	1.308682	0.40068	0.9307874	Zfp703	GeneID:353310,Genbank:NM_001101502.1,MGI:MGI:2662729	zinc finger protein 703, transcript variant 1	GO:0071392,GO:0034111,GO:0005737,GO:0034333,GO:0045892,GO:0006351,GO:0006355,GO:0008284,GO:0010718,GO:0016363,GO:0017015,GO:0046872,GO:0051726,GO:0030335,GO:0060644,GO:0032991,GO:0003676,GO:0060828,GO:0033601,GO:0005634,GO:0070491	cellular response to estradiol stimulus|negative regulation of homotypic cell-cell adhesion|cytoplasm|adherens junction assembly|negative regulation of transcription, DNA-templated|transcription, DNA-templated|regulation of transcription, DNA-templated|positive regulation of cell proliferation|positive regulation of epithelial to mesenchymal transition|nuclear matrix|regulation of transforming gr…
NM_001102456.1	7.568507	4.881013	3.306568	0.0003424436	0.07167668	0.00661236	0.0002961054	1.846369e-06	1.288709	0.08134499	0.3027084	Aplp2	GeneID:11804,Genbank:NM_001102456.1,MGI:MGI:88047	amyloid beta (A4) precursor-like protein 2, transcript variant 2	GO:0030901,GO:0005634,GO:0042802,GO:0005886,GO:0043393,GO:0006878,GO:0007176,GO:0007617,GO:0007626,GO:0008201,GO:0046914,GO:0008203,GO:0050885,GO:0009790,GO:0016020,GO:0016021,GO:0001967,GO:0030198,GO:0003677,GO:0030900,GO:0005515	midbrain development|nucleus|identical protein binding|plasma membrane|regulation of protein binding|cellular copper ion homeostasis|regulation of epidermal growth factor-activated receptor activity|mating behavior|locomotory behavior|heparin binding|transition metal ion binding|cholesterol metabolic process|neuromuscular process controlling balance|embryo development|membrane|integral component …
NM_001109989.2	38.61857	33.04032	39.70641	0.713135	0.4631841	0.5444401	0.7862978	0.2852586	0.6804911	0.4749245	0.6305537	Nrep	GeneID:27528,Genbank:NM_001109989.2,MGI:MGI:99444	neuronal regeneration related protein, transcript variant 3	GO:0005737,GO:0017015,GO:0031103,GO:0045664,GO:0005515,GO:0005634	cytoplasm|regulation of transforming growth factor beta receptor signaling pathway|axon regeneration|regulation of neuron differentiation|protein binding|nucleus
NM_001110013.1	6.842289	10.76504	9.990717	0.2555134	0.6949081	0.1223904	0.1576744	0.1212564	2.126773	1.031013	2.11268	Tmtc3	GeneID:237500,Genbank:NM_001110013.1,MGI:MGI:3036255	transmembrane and tetratricopeptide repeat containing 3, transcript variant 1	GO:0010468,GO:0016020,GO:0016021,GO:0030154,GO:0030324,GO:0034976,GO:0048286,GO:0048747,GO:0060447,GO:1901800,GO:0003674,GO:0005783,GO:0009791	regulation of gene expression|membrane|integral component of membrane|cell differentiation|lung development|response to endoplasmic reticulum stress|lung alveolus development|muscle fiber development|bud outgrowth involved in lung branching|positive regulation of proteasomal protein catabolic process|molecular_function|endoplasmic reticulum|post-embryonic development
NM_001110253.2	8.534653	10.87091	11.45057	0.03667244	0.2052643	0.1050017	0.02699123	0.02547989	1.806875	0.2120771	0.4160144	Fyco1	GeneID:17281,Genbank:NM_001110253.2,MGI:MGI:107277	FYVE and coiled-coil domain containing 1, transcript variant 2	GO:0061077,GO:0005768,GO:0072383,GO:0005770,GO:0005776,GO:0005794,GO:0005832,GO:1901098,GO:0006458,GO:0031410,GO:0043231,GO:0044183,GO:0005524,GO:0046872,GO:0005764,GO:0051082	chaperone-mediated protein folding|endosome|plus-end-directed vesicle transport along microtubule|late endosome|autophagosome|Golgi apparatus|chaperonin-containing T-complex|positive regulation of autophagosome maturation|'de novo' protein folding|cytoplasmic vesicle|intracellular membrane-bounded organelle|protein binding involved in protein folding|ATP binding|metal ion binding|lysosome|unfolde…
NM_001110266.1	7.523904	11.1264	10.80631	0.1285028	0.4742883	0.2918409	0.02607092	0.01788293	1.044057	0.1614865	0.4540414	Vegfa	GeneID:22339,Genbank:NM_001110266.1,MGI:MGI:103178	vascular endothelial growth factor A, transcript variant 4	GO:1900745,GO:1901215,GO:1901492,GO:1901532,GO:1901727,GO:1902336,GO:1902966,GO:1903572,GO:1903589,GO:1903672,GO:0043066,GO:0043069,GO:0043117,GO:0001666,GO:0043129,GO:0043154,GO:0001701,GO:0043183,GO:0001822,GO:0045766,GO:0001934,GO:0001938,GO:0043184,GO:0045779,GO:0003151,GO:0045785,GO:0003169,GO:0001944,GO:0045944,GO:0005102,GO:0001946,GO:0046982,GO:0005125,GO:0048739,GO:0048010,GO:0005161,GO:…	positive regulation of p38MAPK cascade|negative regulation of neuron death|positive regulation of lymphangiogenesis|regulation of hematopoietic progenitor cell differentiation|positive regulation of histone deacetylase activity|positive regulation of retinal ganglion cell axon guidance|positive regulation of protein localization to early endosome|positive regulation of protein kinase D signaling|…	mmu04014,mmu04015,mmu04010,mmu04370,mmu04066,mmu04151,mmu04060,mmu04510,mmu04926,mmu05200,mmu05206,mmu05205,mmu05212,mmu05211,mmu05219,mmu05323,mmu05418,mmu04933,mmu05167,mmu05165,mmu01521	Ras signaling pathway|Rap1 signaling pathway|MAPK signaling pathway|VEGF signaling pathway|HIF-1 signaling pathway|PI3K-Akt signaling pathway|Cytokine-cytokine receptor interaction|Focal adhesion|Relaxin signaling pathway|Pathways in cancer|MicroRNAs in cancer|Proteoglycans in cancer|Pancreatic cancer|Renal cell carcinoma|Bladder cancer|Rheumatoid arthritis|Fluid shear stress and atherosclerosis|…
NM_001110267.1	4.796337	7.42659	8.540533	0.04816008	0.176817	0.03108299	0.0002469147	0.01742082	1.295377	0.1812119	0.3065736	Vegfa	GeneID:22339,Genbank:NM_001110267.1,MGI:MGI:103178	vascular endothelial growth factor A, transcript variant 5	GO:1900745,GO:1901215,GO:1901492,GO:1901532,GO:1901727,GO:1902336,GO:1902966,GO:1903572,GO:1903589,GO:1903672,GO:0043066,GO:0043069,GO:0043117,GO:0001666,GO:0043129,GO:0043154,GO:0001701,GO:0043183,GO:0001822,GO:0045766,GO:0001934,GO:0001938,GO:0043184,GO:0045779,GO:0003151,GO:0045785,GO:0003169,GO:0001944,GO:0045944,GO:0005102,GO:0001946,GO:0046982,GO:0005125,GO:0048739,GO:0048010,GO:0005161,GO:…	positive regulation of p38MAPK cascade|negative regulation of neuron death|positive regulation of lymphangiogenesis|regulation of hematopoietic progenitor cell differentiation|positive regulation of histone deacetylase activity|positive regulation of retinal ganglion cell axon guidance|positive regulation of protein localization to early endosome|positive regulation of protein kinase D signaling|…	mmu04014,mmu04015,mmu04010,mmu04370,mmu04066,mmu04151,mmu04060,mmu04510,mmu04926,mmu05200,mmu05206,mmu05205,mmu05212,mmu05211,mmu05219,mmu05323,mmu05418,mmu04933,mmu05167,mmu05165,mmu01521	Ras signaling pathway|Rap1 signaling pathway|MAPK signaling pathway|VEGF signaling pathway|HIF-1 signaling pathway|PI3K-Akt signaling pathway|Cytokine-cytokine receptor interaction|Focal adhesion|Relaxin signaling pathway|Pathways in cancer|MicroRNAs in cancer|Proteoglycans in cancer|Pancreatic cancer|Renal cell carcinoma|Bladder cancer|Rheumatoid arthritis|Fluid shear stress and atherosclerosis|…
NM_001110268.1	4.46765	4.190207	3.636995	0.004867344	0.03922106	0.0263218	0.007097623	0.008751589	0.774934	0.09529951	0.1287375	Vegfa	GeneID:22339,Genbank:NM_001110268.1,MGI:MGI:103178	vascular endothelial growth factor A, transcript variant 6	GO:1900745,GO:1901215,GO:1901492,GO:1901532,GO:1901727,GO:1902336,GO:1902966,GO:1903572,GO:1903589,GO:1903672,GO:0043066,GO:0043069,GO:0043117,GO:0001666,GO:0043129,GO:0043154,GO:0001701,GO:0043183,GO:0001822,GO:0045766,GO:0001934,GO:0001938,GO:0043184,GO:0045779,GO:0003151,GO:0045785,GO:0003169,GO:0001944,GO:0045944,GO:0005102,GO:0001946,GO:0046982,GO:0005125,GO:0048739,GO:0048010,GO:0005161,GO:…	positive regulation of p38MAPK cascade|negative regulation of neuron death|positive regulation of lymphangiogenesis|regulation of hematopoietic progenitor cell differentiation|positive regulation of histone deacetylase activity|positive regulation of retinal ganglion cell axon guidance|positive regulation of protein localization to early endosome|positive regulation of protein kinase D signaling|…	mmu04014,mmu04015,mmu04010,mmu04370,mmu04066,mmu04151,mmu04060,mmu04510,mmu04926,mmu05200,mmu05206,mmu05205,mmu05212,mmu05211,mmu05219,mmu05323,mmu05418,mmu04933,mmu05167,mmu05165,mmu01521	Ras signaling pathway|Rap1 signaling pathway|MAPK signaling pathway|VEGF signaling pathway|HIF-1 signaling pathway|PI3K-Akt signaling pathway|Cytokine-cytokine receptor interaction|Focal adhesion|Relaxin signaling pathway|Pathways in cancer|MicroRNAs in cancer|Proteoglycans in cancer|Pancreatic cancer|Renal cell carcinoma|Bladder cancer|Rheumatoid arthritis|Fluid shear stress and atherosclerosis|…
NM_001110310.1	7.813508	8.32812	6.252585	0.04145179	0.128362	0.05766817	0.03865295	0.04347731	0.9053706	0.1880029	0.6038286	Snx12	GeneID:55988,Genbank:NM_001110310.1,MGI:MGI:1919331	sorting nexin 12, transcript variant 1	GO:2000642,GO:0008289,GO:0010629,GO:0010955,GO:0015031,GO:0016020,GO:0016050,GO:0019898,GO:0019899,GO:0030100,GO:0035091,GO:0005768,GO:0042177,GO:0005769,GO:0051224,GO:0006897	negative regulation of early endosome to late endosome transport|lipid binding|negative regulation of gene expression|negative regulation of protein processing|protein transport|membrane|vesicle organization|extrinsic component of membrane|enzyme binding|regulation of endocytosis|phosphatidylinositol binding|endosome|negative regulation of protein catabolic process|early endosome|negative regulat…	mmu04144	Endocytosis
NM_001111016.1	2.1198	2.149728	2.446325	0.1080393	0.2364299	0.04338399	0.0136777	0.02705266	0.3781439	0.05713888	0.04496565	Nav2	GeneID:78286,Genbank:NM_001111016.1,MGI:MGI:2183691	neuron navigator 2, transcript variant 2	GO:0005654,GO:0007399,GO:0007605,GO:0007608,GO:0007626,GO:0008201,GO:0021554,GO:0021563,GO:0021564,GO:0003025,GO:0005578,GO:0005614	nucleoplasm|nervous system development|sensory perception of sound|sensory perception of smell|locomotory behavior|heparin binding|optic nerve development|glossopharyngeal nerve development|vagus nerve development|regulation of systemic arterial blood pressure by baroreceptor feedback|proteinaceous extracellular matrix|interstitial matrix
NM_001111140.2	3.904237	7.526352	7.99561	0.172844	0.5865274	0.3482433	0.02702556	0.04750625	0.9756404	0.1972173	0.7014135	Lrrc10b	GeneID:278795,Genbank:NM_001111140.2,MGI:MGI:2685551	leucine rich repeat containing 10B	GO:0003674,GO:0005575,GO:0008150	molecular_function|cellular_component|biological_process
NM_001113248.2	29.85658	39.41576	31.13116	0.9474857	1.921077	1.954406	0.8124098	0.8429595	8.77448	2.294648	5.733334	Sin3b	GeneID:20467,Genbank:NM_001113248.2,MGI:MGI:107158	transcriptional regulator, SIN3B (yeast), transcript variant 2	GO:0007519,GO:0000805,GO:0016575,GO:0000806,GO:0016580,GO:0001106,GO:0001741,GO:0003682,GO:0003714,GO:0004407,GO:0030849,GO:0045786,GO:0005515,GO:0045892,GO:0005634,GO:0048738,GO:0005737,GO:0000118,GO:0006351,GO:0000122,GO:0006355,GO:0000785	skeletal muscle tissue development|X chromosome|histone deacetylation|Y chromosome|Sin3 complex|RNA polymerase II transcription corepressor activity|XY body|chromatin binding|transcription corepressor activity|histone deacetylase activity|autosome|negative regulation of cell cycle|protein binding|negative regulation of transcription, DNA-templated|nucleus|cardiac muscle tissue development|cytopla…
NM_001113325.2	3.649954	4.010401	4.512901	0.137225	0.3551017	0.1862674	0.04729332	0.05202199	0.3720405	0.4624562	0.08613341	Gria1	GeneID:14799,Genbank:NM_001113325.2,MGI:MGI:95808	glutamate receptor, ionotropic, AMPA1 (alpha 1), transcript variant 1	GO:0005768,GO:0005769,GO:0005783,GO:0005829,GO:0005886,GO:0006811,GO:0014069,GO:0007268,GO:0016020,GO:0007616,GO:0016021,GO:0019228,GO:0019901,GO:0019904,GO:0032281,GO:0030054,GO:0030165,GO:0032590,GO:0030425,GO:0032591,GO:0032991,GO:0034220,GO:0001540,GO:0044309,GO:0035249,GO:0001919,GO:0036477,GO:0001965,GO:0045202,GO:0038023,GO:0004970,GO:0004971,GO:0045211,GO:0005216,GO:0045838,GO:0005234,GO:…	endosome|early endosome|endoplasmic reticulum|cytosol|plasma membrane|ion transport|postsynaptic density|chemical synaptic transmission|membrane|long-term memory|integral component of membrane|neuronal action potential|protein kinase binding|protein domain specific binding|AMPA glutamate receptor complex|cell junction|PDZ domain binding|dendrite membrane|dendrite|dendritic spine membrane|protein-…	mmu04024,mmu04080,mmu04724,mmu04728,mmu04720,mmu04730,mmu04723,mmu04713,mmu05014,mmu05031,mmu05033	cAMP signaling pathway|Neuroactive ligand-receptor interaction|Glutamatergic synapse|Dopaminergic synapse|Long-term potentiation|Long-term depression|Retrograde endocannabinoid signaling|Circadian entrainment|Amyotrophic lateral sclerosis (ALS)|Amphetamine addiction|Nicotine addiction
NM_001113408.1	7.138224	10.46775	4.95672	0.0002330008	0.05391875	0.001160076	0.0009676683	6.078483e-06	0.4070991	0.0120683	0.02312089	Ldb1	GeneID:16825,Genbank:NM_001113408.1,MGI:MGI:894762	LIM domain binding 1, transcript variant 1	GO:0001942,GO:0003677,GO:0003682,GO:0005515,GO:0005634,GO:0022607,GO:0005667,GO:0030182,GO:0030274,GO:0006357,GO:0030334,GO:0045944,GO:0031252,GO:0032784,GO:0032991,GO:0046985,GO:0051893,GO:0060319,GO:0000122,GO:0060322,GO:0000790,GO:1990907,GO:0000972,GO:0000989,GO:0001102,GO:0001158,GO:0001702,GO:0006366,GO:0007275,GO:0009948,GO:0010669,GO:0016055,GO:0019899,GO:0035019,GO:0021549,GO:0042803,GO:…	hair follicle development|DNA binding|chromatin binding|protein binding|nucleus|cellular component assembly|transcription factor complex|neuron differentiation|LIM domain binding|regulation of transcription by RNA polymerase II|regulation of cell migration|positive regulation of transcription by RNA polymerase II|cell leading edge|regulation of DNA-templated transcription, elongation|protein-cont…	mmu05202	Transcriptional misregulation in cancers
NM_001113487.1	6.302461	8.941477	7.045666	0.05104875	0.1403205	0.07851565	0.01213209	0.02345574	3.126217	0.1041269	1.215753	Sept9	GeneID:53860,Genbank:NM_001113487.1,MGI:MGI:1858222	septin 9, transcript variant 2	GO:0097730,GO:0032153,GO:0001725,GO:1902857,GO:0032160,GO:0003924,GO:0032947,GO:0005525,GO:0005737,GO:0005856,GO:0005874,GO:0005930,GO:0034613,GO:0005940,GO:0045296,GO:0007049,GO:0048471,GO:0015629,GO:0051291,GO:0015630,GO:0000166,GO:0051301,GO:0031105,GO:0000281,GO:0060271,GO:0000921	non-motile cilium|cell division site|stress fiber|positive regulation of non-motile cilium assembly|septin filament array|GTPase activity|protein-containing complex scaffold activity|GTP binding|cytoplasm|cytoskeleton|microtubule|axoneme|cellular protein localization|septin ring|cadherin binding|cell cycle|perinuclear region of cytoplasm|actin cytoskeleton|protein heterooligomerization|microtubul…	mmu05100	Bacterial invasion of epithelial cells
NM_001113549.1	50.77162	58.2542	51.94122	0.4290077	4.912206	1.000852	0.01266391	0.05979075	7.600182	0.9612046	3.183593	Ltbp4	GeneID:108075,Genbank:NM_001113549.1,MGI:MGI:1321395	latent transforming growth factor beta binding protein 4, transcript variant 2	GO:0005578,GO:0005615,GO:0007179,GO:0019838,GO:0030162,GO:0031012,GO:0046879,GO:0050431,GO:0005509,GO:0005576	proteinaceous extracellular matrix|extracellular space|transforming growth factor beta receptor signaling pathway|growth factor binding|regulation of proteolysis|extracellular matrix|hormone secretion|transforming growth factor beta binding|calcium ion binding|extracellular region
NM_001114131.1	6.138311	9.899523	7.106708	0.01954091	0.004197988	0.03087169	0.01104555	0.0005176708	1.727505	0.09776858	0.7253381	Ppp4r1	GeneID:70351,Genbank:NM_001114131.1,MGI:MGI:1917601	protein phosphatase 4, regulatory subunit 1, transcript variant 2	GO:0019888,GO:0030289,GO:0050790,GO:0005575,GO:0007165,GO:0008150	protein phosphatase regulator activity|protein phosphatase 4 complex|regulation of catalytic activity|cellular_component|signal transduction|biological_process
NM_001114174.1	45.59623	60.33522	62.24996	1.552534	5.226258	2.01309	0.283977	0.4589617	13.59322	3.196776	6.593593	Fam189a2	GeneID:381217,Genbank:NM_001114174.1,MGI:MGI:2685813	family with sequence similarity 189, member A2	GO:0003674,GO:0005575,GO:0008150	molecular_function|cellular_component|biological_process
NM_001114328.2	25.26288	36.566	32.88205	1.100314	2.957635	2.124821	0.4667781	1.106168	11.4319	1.846352	5.66932	Ccpg1	GeneID:72278,Genbank:NM_001114328.2,MGI:MGI:1196419	cell cycle progression 1, transcript variant 1	GO:0016020,GO:0016021,GO:0045787,GO:0045944,GO:2001106,GO:0005515,GO:0007049,GO:0008284	membrane|integral component of membrane|positive regulation of cell cycle|positive regulation of transcription by RNA polymerase II|regulation of Rho guanyl-nucleotide exchange factor activity|protein binding|cell cycle|positive regulation of cell proliferation
NM_001114386.1	2.98434	1.79259	2.57354	0.07688649	0.1058893	0.06271453	1.398982e-06	0.02960372	0.1617768	0.03168942	0.04625055	Nedd4l	GeneID:83814,Genbank:NM_001114386.1,MGI:MGI:1933754	neural precursor cell expressed, developmentally down-regulated gene 4-like, transcript variant 1	GO:0006511,GO:0006513,GO:0009651,GO:0010038,GO:0010765,GO:0010766,GO:0043161,GO:0044325,GO:0015459,GO:0045732,GO:0016567,GO:0048814,GO:0060306,GO:0061630,GO:2001259,GO:2001288,GO:0070936,GO:0086005,GO:0000209,GO:0003085,GO:0003254,GO:0004842,GO:0005515,GO:0005737,GO:0005768,GO:0005794,GO:0005886,GO:0016740,GO:0017080,GO:0019870,GO:0019871,GO:0030154,GO:1901016,GO:0034765,GO:1901017,GO:0042391,GO:…	ubiquitin-dependent protein catabolic process|protein monoubiquitination|response to salt stress|response to metal ion|positive regulation of sodium ion transport|negative regulation of sodium ion transport|proteasome-mediated ubiquitin-dependent protein catabolic process|ion channel binding|potassium channel regulator activity|positive regulation of protein catabolic process|protein ubiquitinati…	mmu04120,mmu04144,mmu04530,mmu04960	Ubiquitin mediated proteolysis|Endocytosis|Tight junction|Aldosterone-regulated sodium reabsorption
NM_001114663.1	3.827993	4.585483	3.617432	0.1326738	0.4352655	0.2531918	0.04045463	0.07440204	1.449304	0.268952	0.5768849	Plcl1	GeneID:227120,Genbank:NM_001114663.1,MGI:MGI:3036262	phospholipase C-like 1	GO:0005886,GO:0006629,GO:0007165,GO:0007214,GO:0008081,GO:0032228,GO:0033135,GO:0035556,GO:0050811,GO:0004435,GO:0070679,GO:0004871,GO:1900122,GO:0005737	plasma membrane|lipid metabolic process|signal transduction|gamma-aminobutyric acid signaling pathway|phosphoric diester hydrolase activity|regulation of synaptic transmission, GABAergic|regulation of peptidyl-serine phosphorylation|intracellular signal transduction|GABA receptor binding|phosphatidylinositol phospholipase C activity|inositol 1,4,5 trisphosphate binding|signal transducer activity|…	mmu04727	GABAergic synapse
NM_001114664.2	1.279738	1.817511	1.423899	0.0001639126	0.07183896	0.03676207	0.003780273	0.0001378238	0.2775909	0.008028569	0.09777049	Iqsec2	GeneID:245666,Genbank:NM_001114664.2,MGI:MGI:3528396	IQ motif and Sec7 domain 2, transcript variant 1	GO:0030036,GO:0032012,GO:0051968,GO:1900454,GO:0005086,GO:0005515,GO:0005737	actin cytoskeleton organization|regulation of ARF protein signal transduction|positive regulation of synaptic transmission, glutamatergic|positive regulation of long term synaptic depression|ARF guanyl-nucleotide exchange factor activity|protein binding|cytoplasm	mmu04144	Endocytosis
NM_001122730.2	1.386121	2.464792	2.559268	0.046211	0.1078018	0.02294744	0.01064677	0.01592075	0.821921	0.2254466	0.2047725	Tnrc18	GeneID:231861,Genbank:NM_001122730.2,MGI:MGI:3648294	trinucleotide repeat containing 18, transcript variant A	GO:0005634,GO:0005654,GO:0005677,GO:0005739,GO:0005829,GO:0006342,GO:0031507,GO:0031965,GO:0000785,GO:0000976,GO:0003682	nucleus|nucleoplasm|chromatin silencing complex|mitochondrion|cytosol|chromatin silencing|heterochromatin assembly|nuclear membrane|chromatin|transcription regulatory region sequence-specific DNA binding|chromatin binding
NM_001122733.1	17.51784	9.427035	17.16134	0.4852441	1.365532	1.343447	0.2684931	0.2664641	5.06147	1.010151	1.232557	Kit	GeneID:16590,Genbank:NM_001122733.1,MGI:MGI:96677	kit oncogene, transcript variant 1	GO:0050910,GO:0051091,GO:0060326,GO:0060374,GO:0002551,GO:0070374,GO:0002573,GO:0097067,GO:0004672,GO:0097324,GO:0004709,GO:0097326,GO:0004713,GO:0120072,GO:1904251,GO:0004714,GO:0006468,GO:0006687,GO:0004716,GO:0006935,GO:0004871,GO:0006954,GO:0007169,GO:0007275,GO:0007281,GO:0009986,GO:0007283,GO:0010628,GO:0016020,GO:0007286,GO:0016021,GO:0016301,GO:0016310,GO:0016740,GO:0000166,GO:0030335,GO:…	detection of mechanical stimulus involved in sensory perception of sound|positive regulation of DNA binding transcription factor activity|cell chemotaxis|mast cell differentiation|mast cell chemotaxis|positive regulation of ERK1 and ERK2 cascade|myeloid leukocyte differentiation|cellular response to thyroid hormone stimulus|protein kinase activity|melanocyte migration|MAP kinase kinase kinase act…	mmu04014,mmu04015,mmu04010,mmu04072,mmu04151,mmu04060,mmu04640,mmu04916,mmu05200,mmu05230,mmu05221,mmu05224	Ras signaling pathway|Rap1 signaling pathway|MAPK signaling pathway|Phospholipase D signaling pathway|PI3K-Akt signaling pathway|Cytokine-cytokine receptor interaction|Hematopoietic cell lineage|Melanogenesis|Pathways in cancer|Central carbon metabolism in cancer|Acute myeloid leukemia|Breast cancer
NM_001127363.1	23.07165	20.68199	17.83452	0.104486	0.9551489	0.0873767	0.01303699	0.03094939	7.507587	0.2163811	1.476162	Inpp5a	GeneID:212111,Genbank:NM_001127363.1,MGI:MGI:2686961	inositol polyphosphate-5-phosphatase A, transcript variant 1	GO:0016020,GO:0042731,GO:0046855,GO:0048016,GO:0004445,GO:0005622	membrane|PH domain binding|inositol phosphate dephosphorylation|inositol phosphate-mediated signaling|inositol-polyphosphate 5-phosphatase activity|intracellular	mmu00562,mmu04070	Inositol phosphate metabolism|Phosphatidylinositol signaling system
NM_001130151.1	5.877429	5.096167	7.475943	0.2417127	0.6220428	0.2523974	1.345372e-05	0.0418279	2.514602	0.242369	1.349954	Arhgef1	GeneID:16801,Genbank:NM_001130151.1,MGI:MGI:1353510	Rho guanine nucleotide exchange factor (GEF) 1, transcript variant 2	GO:0005515,GO:0005737,GO:0005829,GO:0005886,GO:0016020,GO:0035023,GO:0060548,GO:0005085,GO:0005089,GO:0005096	protein binding|cytoplasm|cytosol|plasma membrane|membrane|regulation of Rho protein signal transduction|negative regulation of cell death|guanyl-nucleotide exchange factor activity|Rho guanyl-nucleotide exchange factor activity|GTPase activator activity	mmu04810,mmu04611,mmu04270,mmu05200,mmu05205	Regulation of actin cytoskeleton|Platelet activation|Vascular smooth muscle contraction|Pathways in cancer|Proteoglycans in cancer
NM_001130476.2	15.07765	18.52046	16.3875	0.2513219	1.047124	0.5618017	0.06393847	0.09938142	6.296098	1.474915	3.06041	Tpst1	GeneID:22021,Genbank:NM_001130476.2,MGI:MGI:1298231	protein-tyrosine sulfotransferase 1, transcript variant 1	GO:0006478,GO:0008146,GO:0008476,GO:0016020,GO:0016021,GO:0016740,GO:0030173,GO:0005794,GO:0042803	peptidyl-tyrosine sulfation|sulfotransferase activity|protein-tyrosine sulfotransferase activity|membrane|integral component of membrane|transferase activity|integral component of Golgi membrane|Golgi apparatus|protein homodimerization activity
NM_001134383.1	2.613569	2.698976	4.097282	8.683585e-05	9.571605e-05	6.601448e-05	9.37881e-05	0.0009605137	0.1376424	0.1075109	0.1364979	Iqsec1	GeneID:232227,Genbank:NM_001134383.1,MGI:MGI:1196356	IQ motif and Sec7 domain 1, transcript variant 1	GO:0005730,GO:0005737,GO:0008289,GO:0030036,GO:0032012,GO:0043231,GO:0043547,GO:0005085,GO:0005086,GO:0005634	nucleolus|cytoplasm|lipid binding|actin cytoskeleton organization|regulation of ARF protein signal transduction|intracellular membrane-bounded organelle|positive regulation of GTPase activity|guanyl-nucleotide exchange factor activity|ARF guanyl-nucleotide exchange factor activity|nucleus	mmu04144	Endocytosis
NM_001136085.2	38.11647	48.64394	46.14713	0.0982943	0.6893876	0.2870975	0.05244393	0.01823537	12.15153	0.9034673	7.122028	Uba1	GeneID:22201,Genbank:NM_001136085.2,MGI:MGI:98890	ubiquitin-like modifier activating enzyme 1, transcript variant 2	GO:0006974,GO:0004839,GO:0008641,GO:0005515,GO:0005524,GO:0005634,GO:0005654,GO:0005737,GO:0010008,GO:0016567,GO:0005739,GO:0016874,GO:0005765,GO:0030057,GO:0005829,GO:0000166,GO:0030867,GO:0006464,GO:0000792,GO:0006511	cellular response to DNA damage stimulus|ubiquitin activating enzyme activity|ubiquitin-like modifier activating enzyme activity|protein binding|ATP binding|nucleus|nucleoplasm|cytoplasm|endosome membrane|protein ubiquitination|mitochondrion|ligase activity|lysosomal membrane|desmosome|cytosol|nucleotide binding|rough endoplasmic reticulum membrane|cellular protein modification process|heterochro…	mmu04120,mmu05012	Ubiquitin mediated proteolysis|Parkinson's disease
NM_001139511.1	10.23014	8.417884	7.412323	0.3634335	0.709234	0.004839288	0.1266608	0.002764082	1.763581	0.01673204	0.9357501	Raly	GeneID:19383,Genbank:NM_001139511.1,MGI:MGI:97850	hnRNP-associated with lethal yellow, transcript variant 3	GO:0005634,GO:0005681,GO:0006351,GO:0006355,GO:0006397,GO:0008380,GO:0042632,GO:0071013,GO:1903506,GO:0003676,GO:0003712,GO:0003723	nucleus|spliceosomal complex|transcription, DNA-templated|regulation of transcription, DNA-templated|mRNA processing|RNA splicing|cholesterol homeostasis|catalytic step 2 spliceosome|regulation of nucleic acid-templated transcription|nucleic acid binding|transcription cofactor activity|RNA binding
NM_001145830.1	2.066234	4.825114	3.02335	0.001044268	0.1362218	0.001389455	0.0001210802	0.003771984	0.6613374	0.02394826	0.1650296	Plcb1	GeneID:18795,Genbank:NM_001145830.1,MGI:MGI:97613	phospholipase C, beta 1, transcript variant 1	GO:0005515,GO:0005516,GO:0005521,GO:0005546,GO:0005634,GO:0008286,GO:0005737,GO:0016020,GO:0016042,GO:0005829,GO:0016607,GO:0016787,GO:0019899,GO:0043209,GO:0021987,GO:0043434,GO:0030218,GO:0045444,GO:0030225,GO:0045663,GO:0045892,GO:0045893,GO:0046330,GO:0000086,GO:2000560,GO:0048009,GO:0048639,GO:0000790,GO:0051726,GO:0001556,GO:0004435,GO:0004871,GO:0005096,GO:0005509,GO:0006397,GO:0006629,GO:…	protein binding|calmodulin binding|lamin binding|phosphatidylinositol-4,5-bisphosphate binding|nucleus|insulin receptor signaling pathway|cytoplasm|membrane|lipid catabolic process|cytosol|nuclear speck|hydrolase activity|enzyme binding|myelin sheath|cerebral cortex development|response to peptide hormone|erythrocyte differentiation|fat cell differentiation|macrophage differentiation|positive reg…	mmu00562,mmu04015,mmu04310,mmu04371,mmu04020,mmu04070,mmu04072,mmu04071,mmu04022,mmu04540,mmu04611,mmu04621,mmu04062,mmu04911,mmu04922,mmu04912,mmu04915,mmu04921,mmu04926,mmu04918,mmu04919,mmu04916,mmu04924,mmu04925,mmu04927,mmu04261,mmu04270,mmu04970,mmu04971,mmu04972,mmu04961,mmu04724,mmu04725,mmu04728,mmu04726,mmu04720,mmu04730,mmu04723,mmu04750,mmu04713,mmu05200,mmu05010,mmu05016,mmu04933,mmu…	Inositol phosphate metabolism|Rap1 signaling pathway|Wnt signaling pathway|Apelin signaling pathway|Calcium signaling pathway|Phosphatidylinositol signaling system|Phospholipase D signaling pathway|Sphingolipid signaling pathway|cGMP - PKG signaling pathway|Gap junction|Platelet activation|NOD-like receptor signaling pathway|Chemokine signaling pathway|Insulin secretion|Glucagon signaling pathway…
NM_001145854.1	0.933504	1.877776	2.554006	0.05287444	0.1497995	3.506637e-08	0.001629641	2.950992e-05	0.135675	0.06847373	0.1983875	Pak6	GeneID:214230,Genbank:NM_001145854.1,MGI:MGI:2679420	p21 protein (Cdc42/Rac)-activated kinase 6, transcript variant 2	GO:0043408,GO:0016310,GO:0004672,GO:0045296,GO:0016477,GO:0004674,GO:0048365,GO:0016740,GO:0005524,GO:0005634,GO:0005737,GO:0006355,GO:0006468,GO:0023014,GO:0007266,GO:0030036,GO:0007346,GO:0030054,GO:0007612,GO:0031098,GO:0007613,GO:0000166,GO:0032147,GO:0007626,GO:0000910,GO:0042981,GO:0016301,GO:0001650	regulation of MAPK cascade|phosphorylation|protein kinase activity|cadherin binding|cell migration|protein serine/threonine kinase activity|Rac GTPase binding|transferase activity|ATP binding|nucleus|cytoplasm|regulation of transcription, DNA-templated|protein phosphorylation|signal transduction by protein phosphorylation|Rho protein signal transduction|actin cytoskeleton organization|regulation …	mmu04014,mmu04012,mmu04510,mmu04810,mmu04660,mmu04360,mmu05211	Ras signaling pathway|ErbB signaling pathway|Focal adhesion|Regulation of actin cytoskeleton|T cell receptor signaling pathway|Axon guidance|Renal cell carcinoma
NM_001146059.1	7.693398	4.618174	4.361372	0.002680167	0.09893272	0.0208808	0.0002188029	0.0001686546	1.926872	0.2604309	0.7637325	Als2cl	GeneID:235633,Genbank:NM_001146059.1,MGI:MGI:2447532	ALS2 C-terminal like, transcript variant 2	GO:0007032,GO:0008104,GO:0017112,GO:0017137,GO:0031410,GO:0042802,GO:0005096,GO:0005515,GO:0005737	endosome organization|protein localization|Rab guanyl-nucleotide exchange factor activity|Rab GTPase binding|cytoplasmic vesicle|identical protein binding|GTPase activator activity|protein binding|cytoplasm
NM_001146287.1	3.335917	5.316982	4.217976	0.05472705	0.4699186	0.1289269	0.02900782	0.04092896	1.557193	0.2198239	0.6636551	Cables1	GeneID:63955,Genbank:NM_001146287.1,MGI:MGI:1927065	CDK5 and Abl enzyme substrate 1, transcript variant 1	GO:0005737,GO:0007049,GO:0007399,GO:0042995,GO:0051301,GO:0051726,GO:0000082,GO:0005515,GO:0005634	cytoplasm|cell cycle|nervous system development|cell projection|cell division|regulation of cell cycle|G1/S transition of mitotic cell cycle|protein binding|nucleus
NM_001159344.1	2.493824	3.325189	3.643019	0.1299888	0.3572437	0.08225832	0.04536238	3.442732e-09	0.3530903	0.1174606	0.2304582	Casz1	GeneID:69743,Genbank:NM_001159344.1,MGI:MGI:1196251	castor zinc finger 1, transcript variant 1	GO:0060226,GO:0005654,GO:1902870,GO:0005829,GO:0006351,GO:0006355,GO:0007275,GO:0043231,GO:0045664,GO:0045665,GO:0045893,GO:0046872,GO:0060040,GO:0003676,GO:0060223,GO:0003677,GO:0005634	negative regulation of retinal cone cell fate commitment|nucleoplasm|negative regulation of amacrine cell differentiation|cytosol|transcription, DNA-templated|regulation of transcription, DNA-templated|multicellular organism development|intracellular membrane-bounded organelle|regulation of neuron differentiation|negative regulation of neuron differentiation|positive regulation of transcription, …
NM_001159485.1	7.682404	10.26822	9.774738	0.1441961	1.665984	0.2836565	0.01239248	0.1365245	2.104094	0.6734446	1.528827	Mcf2l	GeneID:17207,Genbank:NM_001159485.1,MGI:MGI:103263	mcf.2 transforming sequence-like, transcript variant 3	GO:0035091,GO:0005515,GO:0035556,GO:0005545,GO:0045944,GO:0005737,GO:0005886,GO:0007266,GO:0008289,GO:0012505,GO:0016020,GO:0019898,GO:0030027,GO:0031234,GO:0005085,GO:0035023,GO:0005089,GO:0035025	phosphatidylinositol binding|protein binding|intracellular signal transduction|1-phosphatidylinositol binding|positive regulation of transcription by RNA polymerase II|cytoplasm|plasma membrane|Rho protein signal transduction|lipid binding|endomembrane system|membrane|extrinsic component of membrane|lamellipodium|extrinsic component of cytoplasmic side of plasma membrane|guanyl-nucleotide exchang…
NM_001159571.1	6.02003	7.484036	6.253159	0.2922898	0.9355211	0.3452497	0.05460934	0.09288884	2.812076	0.3154064	0.7090054	Ephb4	GeneID:13846,Genbank:NM_001159571.1,MGI:MGI:104757	Eph receptor B4, transcript variant 1	GO:0004714,GO:0004871,GO:0004888,GO:0005003,GO:0005005,GO:0005515,GO:0005524,GO:0016310,GO:0005737,GO:0016740,GO:0005886,GO:0030154,GO:0005887,GO:0031434,GO:0033674,GO:0043005,GO:0043066,GO:0043235,GO:0043410,GO:0046777,GO:0000166,GO:0001525,GO:0002042,GO:0003007,GO:0004672,GO:0004709,GO:0004713,GO:0006468,GO:0007155,GO:0007169,GO:0007275,GO:0009968,GO:0048013,GO:0016020,GO:0016021,GO:0048845,GO:…	transmembrane receptor protein tyrosine kinase activity|signal transducer activity|transmembrane signaling receptor activity|ephrin receptor activity|transmembrane-ephrin receptor activity|protein binding|ATP binding|phosphorylation|cytoplasm|transferase activity|plasma membrane|cell differentiation|integral component of plasma membrane|mitogen-activated protein kinase kinase binding|positive reg…	mmu04360	Axon guidance
NM_001159662.1	21.46625	26.25818	28.76397	0.1413621	0.5924625	0.1799064	0.08414951	0.09139823	2.90939	0.5504761	1.080345	Ppp1r16b	GeneID:228852,Genbank:NM_001159662.1,MGI:MGI:2151841	protein phosphatase 1, regulatory (inhibitor) subunit 16B, transcript variant 1	GO:0014066,GO:0016020,GO:0016607,GO:0019888,GO:0035304,GO:0035307,GO:0035308,GO:0042995,GO:0048471,GO:0061028,GO:0001938,GO:1902309,GO:0005634,GO:1903589,GO:0005886	regulation of phosphatidylinositol 3-kinase signaling|membrane|nuclear speck|protein phosphatase regulator activity|regulation of protein dephosphorylation|positive regulation of protein dephosphorylation|negative regulation of protein dephosphorylation|cell projection|perinuclear region of cytoplasm|establishment of endothelial barrier|positive regulation of endothelial cell proliferation|negati…
NM_001159697.1	2.339339	2.933305	2.25904	0.0003166106	0.01317836	0.0008626749	1.280738e-18	1.219848e-25	7.773947e-05	1.514678e-13	2.672258e-10	Efcc1	GeneID:58229,Genbank:NM_001159697.1,MGI:MGI:3611451	EF hand and coiled-coil domain containing 1	GO:0008150,GO:0003674,GO:0005509,GO:0005575	biological_process|molecular_function|calcium ion binding|cellular_component
NM_001161665.1	1.020377	1.171676	0.9793458	0.01919542	0.080216	0.03415414	9.065762e-05	9.047162e-18	0.2683295	2.019597e-05	4.827358e-12	Kif26b	GeneID:269152,Genbank:NM_001161665.1,MGI:MGI:2447076	kinesin family member 26B	GO:0016887,GO:0005524,GO:0022409,GO:0005737,GO:0005856,GO:0005871,GO:0005874,GO:0007018,GO:0030010,GO:0072092,GO:0007275,GO:0008017,GO:0000166,GO:0003777,GO:0005515	ATPase activity|ATP binding|positive regulation of cell-cell adhesion|cytoplasm|cytoskeleton|kinesin complex|microtubule|microtubule-based movement|establishment of cell polarity|ureteric bud invasion|multicellular organism development|microtubule binding|nucleotide binding|microtubule motor activity|protein binding
NM_001161724.1	16.49661	30.0006	28.936	1.127904e-06	1.109544e-10	1.428978e-11	2.591668e-12	3.211478e-11	0.1321304	2.380838e-09	1.447362e-05	Ilk	GeneID:16202,Genbank:NM_001161724.1,MGI:MGI:1195267	integrin linked kinase, transcript variant 1	GO:0003151,GO:0004672,GO:0004674,GO:0004871,GO:0005178,GO:0007050,GO:0005515,GO:0007160,GO:0005524,GO:0007229,GO:0005654,GO:0007275,GO:0007569,GO:0008284,GO:0019901,GO:0021675,GO:0009967,GO:0022011,GO:0010667,GO:0030027,GO:0030030,GO:0030054,GO:0030335,GO:0000165,GO:0043195,GO:0030424,GO:0000166,GO:0043198,GO:0030513,GO:0001558,GO:0043406,GO:0032288,GO:0001658,GO:0043410,GO:0001725,GO:0043491,GO:…	outflow tract morphogenesis|protein kinase activity|protein serine/threonine kinase activity|signal transducer activity|integrin binding|cell cycle arrest|protein binding|cell-matrix adhesion|ATP binding|integrin-mediated signaling pathway|nucleoplasm|multicellular organism development|cell aging|positive regulation of cell proliferation|protein kinase binding|nerve development|positive regulatio…	mmu04510,mmu03320,mmu04360,mmu05213,mmu05100	Focal adhesion|PPAR signaling pathway|Axon guidance|Endometrial cancer|Bacterial invasion of epithelial cells
NM_001161842.1	7.583265	8.041943	8.147945	0.03615625	0.1594164	0.05254795	0.008370976	0.01343955	1.918936	0.1257495	0.8578219	Il18r1	GeneID:16182,Genbank:NM_001161842.1,MGI:MGI:105383	interleukin 18 receptor 1, transcript variant 2	GO:0016021,GO:0030101,GO:0032729,GO:0035655,GO:0042008,GO:0045063,GO:1901224,GO:0005515,GO:0007165,GO:0016020	integral component of membrane|natural killer cell activation|positive regulation of interferon-gamma production|interleukin-18-mediated signaling pathway|interleukin-18 receptor activity|T-helper 1 cell differentiation|positive regulation of NIK/NF-kappaB signaling|protein binding|signal transduction|membrane	mmu04668,mmu04060,mmu05321	TNF signaling pathway|Cytokine-cytokine receptor interaction|Inflammatiory bowel disease (IBD)
NM_001162493.1	13.55613	15.47547	20.30047	0.5947591	2.203262	0.239916	0.007977088	0.25667	5.205794	1.131836	4.872538	Mpst	GeneID:246221,Genbank:NM_001162493.1,MGI:MGI:2179733	mercaptopyruvate sulfurtransferase, transcript variant 3	GO:0070814,GO:0005737,GO:0005739,GO:0005743,GO:0005829,GO:0016740,GO:0016784,GO:0019346,GO:0030054,GO:0042802,GO:0001822,GO:0043005,GO:0001889,GO:0045202,GO:0004792	hydrogen sulfide biosynthetic process|cytoplasm|mitochondrion|mitochondrial inner membrane|cytosol|transferase activity|3-mercaptopyruvate sulfurtransferase activity|transsulfuration|cell junction|identical protein binding|kidney development|neuron projection|liver development|synapse|thiosulfate sulfurtransferase activity	mmu00920,mmu00270,mmu04122	Sulfur metabolism|Cysteine and methionine metabolism|Sulfur relay system
NM_001162532.1	76.96044	91.06629	98.83747	1.186048	4.258835	2.484616	0.6442108	0.5529901	16.59537	4.600419	7.608684	Fam174b	GeneID:100038347,Genbank:NM_001162532.1,MGI:MGI:3698178	family with sequence similarity 174, member B	GO:0016020,GO:0016021,GO:0003674,GO:0005575,GO:0008150	membrane|integral component of membrane|molecular_function|cellular_component|biological_process
NM_001162943.1	5.344947	5.636693	5.709139	0.1088389	0.3173596	0.1341319	0.01204704	0.02095431	1.740258	0.250759	0.4184199	Dchs1	GeneID:233651,Genbank:NM_001162943.1,MGI:MGI:2685011	dachsous 1 (Drosophila)	GO:0072006,GO:0016477,GO:0003007,GO:0072137,GO:0003183,GO:0021915,GO:0003192,GO:0072659,GO:0003273,GO:0003674,GO:0005509,GO:0005886,GO:0022008,GO:0007155,GO:0090102,GO:0035329,GO:0007156,GO:0098609,GO:0036342,GO:0007157,GO:0043931,GO:0007389,GO:0001658,GO:0045177,GO:0016020,GO:0001736,GO:0048565,GO:0016021,GO:0001822	nephron development|cell migration|heart morphogenesis|condensed mesenchymal cell proliferation|mitral valve morphogenesis|neural tube development|mitral valve formation|protein localization to plasma membrane|cell migration involved in endocardial cushion formation|molecular_function|calcium ion binding|plasma membrane|neurogenesis|cell adhesion|cochlea development|hippo signaling|homophilic cel…	mmu04392	Hippo signaling pathway - multiple species
NM_001162945.1	2.445773	2.974673	3.014428	0.09837043	0.1402922	0.04662642	0.02353595	0.03983449	0.8615155	0.3172145	0.4658647	Mtx3	GeneID:382793,Genbank:NM_001162945.1,MGI:MGI:2686040	metaxin 3	GO:0003674,GO:0005575,GO:0008150	molecular_function|cellular_component|biological_process
NM_001162957.1	3.143653	3.897146	4.480653	0.0933828	0.2270134	0.1582151	0.06524339	0.04596603	0.3720364	0.1262029	0.2167705	Rsph4a	GeneID:212892,Genbank:NM_001162957.1,MGI:MGI:3027894	radial spoke head 4 homolog A (Chlamydomonas)	GO:0005654,GO:0005730,GO:0005737,GO:0005856,GO:0005929,GO:0005930,GO:0035082,GO:0042995,GO:0003341,GO:0003674,GO:0005634	nucleoplasm|nucleolus|cytoplasm|cytoskeleton|cilium|axoneme|axoneme assembly|cell projection|cilium movement|molecular_function|nucleus
NM_001162977.1	11.60516	16.40657	12.59933	0.5391101	1.067944	0.3474625	0.08783219	0.09486371	2.867233	0.6785841	1.88374	Megf6	GeneID:230971,Genbank:NM_001162977.1,MGI:MGI:1919351	multiple EGF-like-domains 6	GO:0008150,GO:0005509,GO:0005575,GO:0005576	biological_process|calcium ion binding|cellular_component|extracellular region
NM_001163155.1	25.15975	28.1782	28.30871	0.3921763	1.914726	0.4772362	0.09503548	0.07416046	3.87045	1.070911	1.822123	Col4a5	GeneID:12830,Genbank:NM_001163155.1,MGI:MGI:88456	collagen, type IV, alpha 5, transcript variant 1	GO:0007528,GO:0031594,GO:0038063,GO:0005587,GO:0005604,GO:0005605	neuromuscular junction development|neuromuscular junction|collagen-activated tyrosine kinase receptor signaling pathway|collagen type IV trimer|basement membrane|basal lamina	mmu04151,mmu04512,mmu04510,mmu04926,mmu04974,mmu05200,mmu05222,mmu04933,mmu05165,mmu05146	PI3K-Akt signaling pathway|ECM-receptor interaction|Focal adhesion|Relaxin signaling pathway|Protein digestion and absorption|Pathways in cancer|Small cell lung cancer|AGE-RAGE signaling pathway in diabetic complications|Human papillomavirus infection|Amoebiasis
NM_001163184.1	25.23864	28.71948	29.5785	0.750589	4.213224	1.252228	0.09768622	0.32225	7.787744	2.377169	3.705681	Plekhb1	GeneID:27276,Genbank:NM_001163184.1,MGI:MGI:1351469	pleckstrin homology domain containing, family B (evectins) member 1, transcript variant 4	GO:0005737,GO:0007275,GO:0008022,GO:0016020,GO:0016021,GO:0042803,GO:0045595,GO:0000139,GO:0001750,GO:0005515	cytoplasm|multicellular organism development|protein C-terminus binding|membrane|integral component of membrane|protein homodimerization activity|regulation of cell differentiation|Golgi membrane|photoreceptor outer segment|protein binding
NM_001163241.1	6.890667	8.056059	7.749594	0.1348118	0.3675414	0.2471232	0.05660354	0.1562356	1.839692	0.5188541	0.8956257	Nqo2	GeneID:18105,Genbank:NM_001163241.1,MGI:MGI:104513	NAD(P)H dehydrogenase, quinone 2, transcript variant 2	GO:0055114,GO:0005737,GO:0070374,GO:0005829,GO:0071949,GO:0008270,GO:0009055,GO:0016491,GO:1904408,GO:1904707,GO:0016661,GO:1905594,GO:0031404,GO:2000379,GO:0042803,GO:0001512,GO:0043525,GO:0003955,GO:0046872,GO:0005654	oxidation-reduction process|cytoplasm|positive regulation of ERK1 and ERK2 cascade|cytosol|FAD binding|zinc ion binding|electron transfer activity|oxidoreductase activity|melatonin binding|positive regulation of vascular smooth muscle cell proliferation|oxidoreductase activity, acting on other nitrogenous compounds as donors|resveratrol binding|chloride ion binding|positive regulation of reactive…
NM_001163473.1	13.0616	18.76069	18.03075	0.4311965	1.930564	0.9180616	0.1475355	0.1347793	1.121067	1.496041	2.552393	1810010H24Rik	GeneID:69066,Genbank:NM_001163473.1,MGI:MGI:1916316	RIKEN cDNA 1810010H24 gene	GO:0003674,GO:0005575,GO:0008150	molecular_function|cellular_component|biological_process
NM_001163574.1	48.39956	61.09829	58.43338	2.774953	7.457164	1.895562	0.1082443	0.1501063	17.82061	4.825126	7.780342	Tjp1	GeneID:21872,Genbank:NM_001163574.1,MGI:MGI:98759	tight junction protein 1, transcript variant 2	GO:0090557,GO:0030054,GO:0008022,GO:0005634,GO:0032991,GO:0009986,GO:0005737,GO:0043296,GO:0014704,GO:0045177,GO:0005829,GO:0005886,GO:0005911,GO:0016020,GO:0005912,GO:0016323,GO:0005913,GO:0045296,GO:0016324,GO:0005921,GO:0046581,GO:0016327,GO:0005923,GO:0001825,GO:0070160,GO:0019904,GO:0005515,GO:0071253,GO:0007605,GO:0005516	establishment of endothelial intestinal barrier|cell junction|protein C-terminus binding|nucleus|protein-containing complex|cell surface|cytoplasm|apical junction complex|intercalated disc|apical part of cell|cytosol|plasma membrane|cell-cell junction|membrane|adherens junction|basolateral plasma membrane|cell-cell adherens junction|cadherin binding|apical plasma membrane|gap junction|intercellul…	mmu04520,mmu04530,mmu04540,mmu05132	Adherens junction|Tight junction|Gap junction|Salmonella infection
NM_001163774.1	14.1539	15.54499	16.23957	0.3855557	2.454607	0.7621223	0.1004883	0.166979	5.091871	1.035819	2.374112	Taok2	GeneID:381921,Genbank:NM_001163774.1,MGI:MGI:1915919	TAO kinase 2, transcript variant 1	GO:0005634,GO:0005730,GO:0005737,GO:0005829,GO:0005856,GO:0006468,GO:0006974,GO:0023014,GO:0007095,GO:0030036,GO:0007346,GO:0030424,GO:0007399,GO:0031098,GO:0031410,GO:0031434,GO:0031572,GO:0048041,GO:0032147,GO:0051403,GO:0032874,GO:0150019,GO:0032956,GO:0150020,GO:0000166,GO:0000186,GO:0004672,GO:0004674,GO:0004709,GO:0005524,GO:0007409,GO:0008360,GO:0015629,GO:0016020,GO:0016021,GO:0038191,GO:…	nucleus|nucleolus|cytoplasm|cytosol|cytoskeleton|protein phosphorylation|cellular response to DNA damage stimulus|signal transduction by protein phosphorylation|mitotic G2 DNA damage checkpoint|actin cytoskeleton organization|regulation of mitotic cell cycle|axon|nervous system development|stress-activated protein kinase signaling cascade|cytoplasmic vesicle|mitogen-activated protein kinase kinas…	mmu04010	MAPK signaling pathway
NM_001164268.1	1.121368	0.8882354	0.9627844	5.884184e-13	0.08956053	2.756874e-06	2.502142e-06	1.097628e-15	0.002409519	0.1779739	0.2224624	Kalrn	GeneID:545156,Genbank:NM_001164268.1,MGI:MGI:2685385	kalirin, RhoGEF kinase, transcript variant 2	GO:0005737,GO:0005829,GO:0005856,GO:0006468,GO:0007266,GO:0007399,GO:0007409,GO:0035023,GO:0007528,GO:0035176,GO:0007595,GO:0035556,GO:0007613,GO:0042711,GO:0043005,GO:0043025,GO:0043547,GO:0061003,GO:0046872,GO:0061368,GO:0046959,GO:0098885,GO:0048148,GO:0098989,GO:0099645,GO:1900273,GO:1903076,GO:0000166,GO:0001662,GO:0004672,GO:0004674,GO:0005085,GO:0005089,GO:0005515,GO:0005524,GO:0005654,GO:…	cytoplasm|cytosol|cytoskeleton|protein phosphorylation|Rho protein signal transduction|nervous system development|axonogenesis|regulation of Rho protein signal transduction|neuromuscular junction development|social behavior|lactation|intracellular signal transduction|memory|maternal behavior|neuron projection|neuronal cell body|positive regulation of GTPase activity|positive regulation of dendrit…
NM_001164598.1	38.77927	50.91802	50.08384	1.049339	3.391471	1.519806	0.5485903	0.7039895	15.8643	3.566887	8.122877	Irf2bp2	GeneID:270110,Genbank:NM_001164598.1,MGI:MGI:2443921	interferon regulatory factor 2 binding protein 2	GO:0005654,GO:0005737,GO:0006351,GO:0006355,GO:0046872,GO:0000122,GO:0003714,GO:0005634	nucleoplasm|cytoplasm|transcription, DNA-templated|regulation of transcription, DNA-templated|metal ion binding|negative regulation of transcription by RNA polymerase II|transcription corepressor activity|nucleus
NM_001164612.1	1.376921	3.437622	3.038744	0.0887056	0.2101784	0.1051167	0.01230901	0.01193367	0.1750771	0.03784521	0.1425526	Atp13a4	GeneID:224079,Genbank:NM_001164612.1,MGI:MGI:1924456	ATPase type 13A4, transcript variant 1	GO:0005524,GO:0005789,GO:0005887,GO:0006812,GO:0006874,GO:0016020,GO:0016021,GO:0016787,GO:0016887,GO:0019829,GO:0000166,GO:0043231,GO:0005388,GO:0046872	ATP binding|endoplasmic reticulum membrane|integral component of plasma membrane|cation transport|cellular calcium ion homeostasis|membrane|integral component of membrane|hydrolase activity|ATPase activity|cation-transporting ATPase activity|nucleotide binding|intracellular membrane-bounded organelle|calcium-transporting ATPase activity|metal ion binding
NM_001164663.1	8.179359	11.22249	9.619627	0.1919502	0.8669413	0.255606	0.01907025	0.04953362	2.988484	0.4653559	1.013545	Soga1	GeneID:320706,Genbank:NM_001164663.1,MGI:MGI:2444575	suppressor of glucose, autophagy associated 1	GO:0005615,GO:0008286,GO:0010506,GO:0045721,GO:0003674,GO:0005576	extracellular space|insulin receptor signaling pathway|regulation of autophagy|negative regulation of gluconeogenesis|molecular_function|extracellular region
NM_001164679.1	2.845872	4.131441	3.527029	0.0430536	0.3167114	0.07966395	0.004676898	0.02573341	0.6798426	0.06814368	0.4954054	Ano8	GeneID:382014,Genbank:NM_001164679.1,MGI:MGI:2687327	anoctamin 8	GO:0006821,GO:0016020,GO:0016021,GO:0017128,GO:0005229,GO:0005622,GO:0005886	chloride transport|membrane|integral component of membrane|phospholipid scramblase activity|intracellular calcium activated chloride channel activity|intracellular|plasma membrane
NM_001164791.1	24.16862	27.94745	26.37964	0.9273841	2.714825	1.187574	0.6234221	0.5927282	9.592632	2.318491	3.569084	Zak	GeneID:65964,Genbank:NM_001164791.1,MGI:MGI:2443258	sterile alpha motif and leucine zipper containing kinase AZK, transcript variant 3	GO:0060173,GO:0016301,GO:0005829,GO:0000287,GO:0016310,GO:0006468,GO:0071480,GO:0016740,GO:0004672,GO:0035556,GO:0004674,GO:0004709,GO:0007010,GO:0042733,GO:0007049,GO:0005524,GO:0007050,GO:0043065,GO:0007093,GO:0005634,GO:0000077,GO:0046872,GO:0007257,GO:0005737,GO:0000166,GO:0051403,GO:0000186	limb development|kinase activity|cytosol|magnesium ion binding|phosphorylation|protein phosphorylation|cellular response to gamma radiation|transferase activity|protein kinase activity|intracellular signal transduction|protein serine/threonine kinase activity|MAP kinase kinase kinase activity|cytoskeleton organization|embryonic digit morphogenesis|cell cycle|ATP binding|cell cycle arrest|positive…
NM_001165984.1	1.112561	1.810696	1.052423	2.057431e-06	1.830891e-06	0.006963997	1.367558e-10	2.772735e-05	0.01676434	0.01401529	0.03097745	Ubap2l	GeneID:74383,Genbank:NM_001165984.1,MGI:MGI:1921633	ubiquitin-associated protein 2-like, transcript variant 4	GO:0010628,GO:0031519,GO:0061484,GO:0003674,GO:0005634,GO:0005737	positive regulation of gene expression|PcG protein complex|hematopoietic stem cell homeostasis|molecular_function|nucleus|cytoplasm
NM_001166507.1	1.534937	0.853948	0.3895878	9.369167e-09	0.001197448	5.406597e-05	0.0001775387	1.754114e-05	0.06917362	0.004101299	0.04463965	Sec14l1	GeneID:74136,Genbank:NM_001166507.1,MGI:MGI:1921386	SEC14-like lipid binding 1, transcript variant 3	GO:0005794,GO:0005829,GO:0009968,GO:0015871,GO:0039536,GO:0039552,GO:0045087,GO:0065009,GO:0098772,GO:0002376,GO:0005654,GO:0005737	Golgi apparatus|cytosol|negative regulation of signal transduction|choline transport|negative regulation of RIG-I signaling pathway|RIG-I binding|innate immune response|regulation of molecular function|molecular function regulator|immune system process|nucleoplasm|cytoplasm
NM_001166635.1	16.41812	17.38355	13.62782	0.4808827	1.871944	0.7476278	0.145343	0.1509364	4.008737	1.354161	3.177113	Mid1ip1	GeneID:68041,Genbank:NM_001166635.1,MGI:MGI:1915291	Mid1 interacting protein 1 (gastrulation specific G12-like (zebrafish)), transcript variant 1	GO:0005829,GO:0005856,GO:0005874,GO:0006629,GO:0007026,GO:0008022,GO:0015630,GO:0042802,GO:0045723,GO:0046890,GO:0051258,GO:0005515,GO:0051351,GO:0005634,GO:0005737	cytosol|cytoskeleton|microtubule|lipid metabolic process|negative regulation of microtubule depolymerization|protein C-terminus binding|microtubule cytoskeleton|identical protein binding|positive regulation of fatty acid biosynthetic process|regulation of lipid biosynthetic process|protein polymerization|protein binding|positive regulation of ligase activity|nucleus|cytoplasm
NM_001168288.1	1.841307	2.895474	2.391782	0.08779594	0.08827128	0.0140439	0.0001615339	0.008415034	0.4693223	0.02667261	0.1568343	Arhgap39	GeneID:223666,Genbank:NM_001168288.1,MGI:MGI:107858	Rho GTPase activating protein 39, transcript variant 1	GO:0007165,GO:0003674,GO:0005634,GO:0005856	signal transduction|molecular_function|nucleus|cytoskeleton
NM_001168346.1	2.488476	2.12158	2.882572	0.06511639	0.1501655	0.06687223	0.01008436	0.04159911	0.4622638	0.1118144	0.3073435	Nfatc4	GeneID:73181,Genbank:NM_001168346.1,MGI:MGI:1920431	nuclear factor of activated T cells, cytoplasmic, calcineurin dependent 4, transcript variant 2	GO:0003682,GO:0003700,GO:0005515,GO:0005634,GO:0008134,GO:0008630,GO:0005667,GO:0016607,GO:0030154,GO:0030178,GO:0032091,GO:0048167,GO:0032760,GO:0050774,GO:0033173,GO:0051145,GO:0055001,GO:0071285,GO:1902894,GO:1904637,GO:0000122,GO:2000297,GO:0000978,GO:2001235,GO:0000981,GO:0001078,GO:0001227,GO:0001569,GO:0001816,GO:0003677,GO:0005737,GO:0005829,GO:0006351,GO:0006355,GO:0006366,GO:0034644,GO:…	chromatin binding|DNA binding transcription factor activity|protein binding|nucleus|transcription factor binding|intrinsic apoptotic signaling pathway in response to DNA damage|transcription factor complex|nuclear speck|cell differentiation|negative regulation of Wnt signaling pathway|negative regulation of protein binding|regulation of synaptic plasticity|positive regulation of tumor necrosis fa…	mmu04310,mmu04022,mmu04218,mmu04625,mmu04921,mmu04360,mmu05166,mmu05161,mmu05167	Wnt signaling pathway|cGMP - PKG signaling pathway|Cellular senescence|C-type lectin receptor signaling pathway|Oxytocin signaling pathway|Axon guidance|HTLV-I infection|Hepatitis B|Kaposi's sarcoma-associated herpesvirus infection
NM_001168491.1	20.56594	20.04495	20.01032	0.2811218	0.6485996	0.5324715	0.2127839	0.2201542	2.815875	0.7283668	1.090384	Pdcd4	GeneID:18569,Genbank:NM_001168491.1,MGI:MGI:107490	programmed cell death 4, transcript variant 2	GO:0071222,GO:0005634,GO:1900016,GO:0005737,GO:1901224,GO:0005829,GO:0006915,GO:0007569,GO:0030509,GO:1904706,GO:0034393,GO:1904761,GO:0043066,GO:1905064,GO:0045892,GO:1905461,GO:0050729,GO:0003723,GO:2000353,GO:0051246,GO:0005515,GO:0060940	cellular response to lipopolysaccharide|nucleus|negative regulation of cytokine production involved in inflammatory response|cytoplasm|positive regulation of NIK/NF-kappaB signaling|cytosol|apoptotic process|cell aging|BMP signaling pathway|negative regulation of vascular smooth muscle cell proliferation|positive regulation of smooth muscle cell apoptotic process|negative regulation of myofibrobl…	mmu05206,mmu05205	MicroRNAs in cancer|Proteoglycans in cancer
NM_001176528.1	5.701917	6.278372	7.076335	0.00608884	0.09360075	0.012753	0.01054243	0.003574259	1.01073	0.2092568	0.4141997	Rara	GeneID:19401,Genbank:NM_001176528.1,MGI:MGI:97856	retinoic acid receptor, alpha, transcript variant 4	GO:0045944,GO:0045947,GO:0046872,GO:0046982,GO:0001076,GO:0048027,GO:0001133,GO:0048167,GO:0001657,GO:0048384,GO:0001843,GO:0060349,GO:0001889,GO:0060429,GO:0048471,GO:0001972,GO:0060534,GO:0048568,GO:0002068,GO:0060591,GO:0004879,GO:0003148,GO:0061037,GO:0005102,GO:0003417,GO:0070374,GO:0005515,GO:0003677,GO:0071222,GO:0005634,GO:0071300,GO:0071391,GO:0005737,GO:0008134,GO:0008144,GO:0005829,GO:…	positive regulation of transcription by RNA polymerase II|negative regulation of translational initiation|metal ion binding|protein heterodimerization activity|transcription factor activity, RNA polymerase II transcription factor binding|mRNA 5'-UTR binding|RNA polymerase II transcription factor activity, sequence-specific transcription regulatory region DNA binding|regulation of synaptic plastic…	mmu04659,mmu04915,mmu05200,mmu05202,mmu05221	Th17 cell differentiation|Estrogen signaling pathway|Pathways in cancer|Transcriptional misregulation in cancers|Acute myeloid leukemia
NM_001177308.1	7.086705	10.47681	9.071347	0.1360224	1.077704	0.197161	0.07400347	0.1398514	3.162156	0.2844405	1.271615	Aldoa	GeneID:11674,Genbank:NM_001177308.1,MGI:MGI:87994	aldolase A, fructose-bisphosphate, transcript variant 3	GO:0043209,GO:0008360,GO:0004332,GO:0045296,GO:0015629,GO:0046716,GO:0016020,GO:0005615,GO:0061615,GO:0005720,GO:0005737,GO:0005739,GO:0005829,GO:0030018,GO:0006000,GO:0061827,GO:0030335,GO:0006096,GO:0070061,GO:0030388,GO:0006754,GO:0070062,GO:0032991,GO:0006941,GO:0002020,GO:0035686,GO:0007339,GO:0042802,GO:0008092	myelin sheath|regulation of cell shape|fructose-bisphosphate aldolase activity|cadherin binding|actin cytoskeleton|muscle cell cellular homeostasis|membrane|extracellular space|glycolytic process through fructose-6-phosphate|nuclear heterochromatin|cytoplasm|mitochondrion|cytosol|Z disc|fructose metabolic process|sperm head|positive regulation of cell migration|glycolytic process|fructose binding…	mmu00010,mmu00030,mmu00051,mmu04066	Glycolysis / Gluconeogenesis|Pentose phosphate pathway|Fructose and mannose metabolism|HIF-1 signaling pathway
NM_001177810.1	6.832537	7.345417	6.379688	0.2241196	0.6890572	0.403814	0.04669412	0.02573902	0.4779057	0.6231075	0.9791927	Rapgef3	GeneID:223864,Genbank:NM_001177810.1,MGI:MGI:2441741	Rap guanine nucleotide exchange factor (GEF) 3, transcript variant 1	GO:0007264,GO:0009925,GO:0010667,GO:0014911,GO:0016020,GO:0017034,GO:0019904,GO:0043547,GO:0030027,GO:0043679,GO:0030175,GO:0044325,GO:0030426,GO:0045177,GO:0045766,GO:0045793,GO:0045944,GO:1990795,GO:0046827,GO:1990796,GO:0048471,GO:2000249,GO:0051496,GO:2000251,GO:0000166,GO:0001525,GO:0001934,GO:0005085,GO:0005515,GO:0005737,GO:0005886,GO:0005902,GO:0030552,GO:0030864,GO:0031090,GO:0031526,GO:…	small GTPase mediated signal transduction|basal plasma membrane|negative regulation of cardiac muscle cell apoptotic process|positive regulation of smooth muscle cell migration|membrane|Rap guanyl-nucleotide exchange factor activity|protein domain specific binding|positive regulation of GTPase activity|lamellipodium|axon terminus|filopodium|ion channel binding|growth cone|apical part of cell|posi…	mmu04015,mmu04072,mmu04024,mmu04670,mmu04261,mmu04726,mmu04720	Rap1 signaling pathway|Phospholipase D signaling pathway|cAMP signaling pathway|Leukocyte transendothelial migration|Adrenergic signaling in cardiomyocytes|Serotonergic synapse|Long-term potentiation
NM_001177882.1	3.854376	4.87213	4.665788	0.1174956	0.2224656	0.19501	0.06986624	0.06787826	0.5050158	3.155583e-06	0.1031333	Mfap3l	GeneID:71306,Genbank:NM_001177882.1,MGI:MGI:1918556	microfibrillar-associated protein 3-like, transcript variant 3	GO:0005886,GO:0008150,GO:0016020,GO:0016021,GO:0003674,GO:0005634,GO:0005737	plasma membrane|biological_process|membrane|integral component of membrane|molecular_function|nucleus|cytoplasm
NM_001177962.1	1.632756	1.814782	2.644054	5.52904e-08	0.001087351	6.298781e-11	1.019193e-09	0.0001711065	0.1963394	0.04657847	0.03349676	Gpm6b	GeneID:14758,Genbank:NM_001177962.1,MGI:MGI:107672	glycoprotein m6b, transcript variant 9	GO:0015031,GO:0016020,GO:0016021,GO:0030501,GO:0031175,GO:0032956,GO:0045121,GO:0051612,GO:0051893,GO:0001503,GO:0085029,GO:0005886,GO:2000009	protein transport|membrane|integral component of membrane|positive regulation of bone mineralization|neuron projection development|regulation of actin cytoskeleton organization|membrane raft|negative regulation of serotonin uptake|regulation of focal adhesion assembly|ossification|extracellular matrix assembly|plasma membrane|negative regulation of protein localization to cell surface
NM_001190357.1	13.9663	18.5822	21.6387	0.1592509	0.9313651	0.1652387	0.01583247	0.01296678	3.121897	0.4977403	2.14927	Carkd	GeneID:69225,Genbank:NM_001190357.1,MGI:MGI:1913353	carbohydrate kinase domain containing, transcript variant 2	GO:0005739,GO:0005783,GO:0005829,GO:0008150,GO:0016829,GO:0047453,GO:0052855,GO:0000166,GO:0005524	mitochondrion|endoplasmic reticulum|cytosol|biological_process|lyase activity|ATP-dependent NAD(P)H-hydrate dehydratase activity|ADP-dependent NAD(P)H-hydrate dehydratase activity|nucleotide binding|ATP binding
NM_001193271.1	13.63654	14.42335	14.70168	0.3403042	1.46634	1.025808	0.260182	0.4771545	4.977935	1.43271	2.535065	Meis1	GeneID:17268,Genbank:NM_001193271.1,MGI:MGI:104717	Meis homeobox 1, transcript variant B	GO:0060216,GO:0035855,GO:0002089,GO:0043565,GO:0003677,GO:0003682,GO:0003705,GO:0005515,GO:0005634,GO:0005667,GO:0045638,GO:0006351,GO:0045665,GO:0006355,GO:0045944,GO:0006357,GO:0046982,GO:0007275,GO:0000978,GO:0048514,GO:0007626,GO:0001077,GO:0060044,GO:0030097,GO:0001525	definitive hemopoiesis|megakaryocyte development|lens morphogenesis in camera-type eye|sequence-specific DNA binding|DNA binding|chromatin binding|transcription factor activity, RNA polymerase II distal enhancer sequence-specific binding|protein binding|nucleus|transcription factor complex|negative regulation of myeloid cell differentiation|transcription, DNA-templated|negative regulation of neur…	mmu04550,mmu05202	Signaling pathways regulating pluripotency of stem cells|Transcriptional misregulation in cancers
NM_001194941.1	4.069719	4.27745	3.654511	0.06579346	0.3807224	0.1259309	0.006884706	0.06686602	0.4200245	0.3086489	0.2037193	Dlc1	GeneID:50768,Genbank:NM_001194941.1,MGI:MGI:1354949	deleted in liver cancer 1, transcript variant 3	GO:0005925,GO:0006915,GO:0006919,GO:0007010,GO:0007165,GO:0007202,GO:0035023,GO:0008285,GO:0035024,GO:0008289,GO:0035307,GO:0008360,GO:0042169,GO:0043274,GO:0045121,GO:0048041,GO:0051497,GO:0051895,GO:1900119,GO:0001725,GO:0001843,GO:0003007,GO:0005096,GO:0005634,GO:0005737,GO:0005829,GO:0005884,GO:0005901,GO:0016020,GO:0017166,GO:0021575,GO:0030036,GO:0030054,GO:0030336,GO:0030864,GO:0030900,GO:…	focal adhesion|apoptotic process|activation of cysteine-type endopeptidase activity involved in apoptotic process|cytoskeleton organization|signal transduction|activation of phospholipase C activity|regulation of Rho protein signal transduction|negative regulation of cell proliferation|negative regulation of Rho protein signal transduction|lipid binding|positive regulation of protein dephosphoryl…
NM_001198985.1	9.888647	12.16174	12.43708	0.1579436	0.7113432	1.203861	0.02422461	0.1392896	5.93457	0.5455531	1.631358	Tjp2	GeneID:21873,Genbank:NM_001198985.1,MGI:MGI:1341872	tight junction protein 2, transcript variant 1	GO:0045296,GO:0005829,GO:0050892,GO:0005886,GO:0070160,GO:0005911,GO:0005921,GO:0005923,GO:0008022,GO:0071847,GO:0009986,GO:0090557,GO:0016020,GO:0090559,GO:0019904,GO:2001205,GO:0030054,GO:0005515,GO:0005634,GO:0030674,GO:0005654	cadherin binding|cytosol|intestinal absorption|plasma membrane|occluding junction|cell-cell junction|gap junction|bicellular tight junction|protein C-terminus binding|TNFSF11-mediated signaling pathway|cell surface|establishment of endothelial intestinal barrier|membrane|regulation of membrane permeability|protein domain specific binding|negative regulation of osteoclast development|cell junction…	mmu04530	Tight junction
NM_001199136.1	27.08228	29.70984	27.2478	0.9093866	3.125616	2.377212	0.3254778	0.2662458	6.64228	1.634735	1.13245	Macf1	GeneID:11426,Genbank:NM_001199136.1,MGI:MGI:108559	microtubule-actin crosslinking factor 1, transcript variant 1	GO:0032886,GO:0014069,GO:0005515,GO:0042060,GO:0015629,GO:0005737,GO:0042995,GO:0015630,GO:0005794,GO:0046872,GO:0005856,GO:0005874,GO:0005886,GO:0005938,GO:0016020,GO:0006620,GO:0051893,GO:0016055,GO:0006928,GO:0007163,GO:0016887,GO:0008017,GO:0001707,GO:0030177,GO:0008104,GO:0003779,GO:0010632,GO:0005509	regulation of microtubule-based process|postsynaptic density|protein binding|wound healing|actin cytoskeleton|cytoplasm|cell projection|microtubule cytoskeleton|Golgi apparatus|metal ion binding|cytoskeleton|microtubule|plasma membrane|cell cortex|membrane|posttranslational protein targeting to endoplasmic reticulum membrane|regulation of focal adhesion assembly|Wnt signaling pathway|movement of …
NM_001199246.1	15.01	14.1938	13.99417	0.2391956	0.4887467	0.3907146	0.051066	0.2028101	4.962997	0.67047	3.882874	Maged2	GeneID:80884,Genbank:NM_001199246.1,MGI:MGI:1933391	melanoma antigen, family D, 2, transcript variant 2	GO:0005829,GO:0007565,GO:0070294,GO:0003674,GO:0005634,GO:0005730	cytosol|female pregnancy|renal sodium ion absorption|molecular_function|nucleus|nucleolus
NM_001199284.1	3.008532	4.643043	5.767997	0.133806	0.3593134	0.4440223	0.022719	0.08083647	1.770561	0.3430476	1.013743	Slc43a2	GeneID:215113,Genbank:NM_001199284.1,MGI:MGI:2442746	solute carrier family 43, member 2, transcript variant 2	GO:0015179,GO:0015804,GO:0015807,GO:0016020,GO:0016021,GO:0055085,GO:0005886,GO:0005887,GO:0015175	L-amino acid transmembrane transporter activity|neutral amino acid transport|L-amino acid transport|membrane|integral component of membrane|transmembrane transport|plasma membrane|integral component of plasma membrane|neutral amino acid transmembrane transporter activity
NM_001205173.1	3.848428	3.882113	3.736298	0.06128574	0.1448844	0.09911091	0.01389923	0.02289733	1.717622	0.2377686	0.6900571	Iffo2	GeneID:212632,Genbank:NM_001205173.1,MGI:MGI:2140675	intermediate filament family orphan 2, transcript variant 1	GO:0005882,GO:0008150,GO:0003674,GO:0005198,GO:0005575	intermediate filament|biological_process|molecular_function|structural molecule activity|cellular_component
NM_001205231.1	4.87243	6.006937	8.986846	0.4086321	0.4944299	0.02598378	7.949216e-07	0.0171871	1.951804	0.1115034	1.436305	U2af2	GeneID:22185,Genbank:NM_001205231.1,MGI:MGI:98886	U2 small nuclear ribonucleoprotein auxiliary factor (U2AF) 2, transcript variant 1	GO:0089701,GO:0030628,GO:0003676,GO:0003723,GO:0031397,GO:0005515,GO:0005634,GO:0005681,GO:0006397,GO:0033120,GO:0008187,GO:0048025,GO:0008380,GO:0070742,GO:0016607,GO:0071004,GO:0000243,GO:0000398,GO:0019899,GO:0000974	U2AF|pre-mRNA 3'-splice site binding|nucleic acid binding|RNA binding|negative regulation of protein ubiquitination|protein binding|nucleus|spliceosomal complex|mRNA processing|positive regulation of RNA splicing|poly-pyrimidine tract binding|negative regulation of mRNA splicing, via spliceosome|RNA splicing|C2H2 zinc finger domain binding|nuclear speck|U2-type prespliceosome|commitment complex|m…	mmu03040	Spliceosome
NM_001205345.1	13.99053	17.29844	13.21692	0.2059422	2.133472	0.1325188	0.006435686	0.2298892	4.814088	0.9065274	2.968589	Sun2	GeneID:223697,Genbank:NM_001205345.1,MGI:MGI:2443011	Sad1 and UNC84 domain containing 2, transcript variant 1	GO:0043495,GO:0016020,GO:0000794,GO:0051321,GO:0016021,GO:0005515,GO:0051642,GO:0021817,GO:0005521,GO:0090286,GO:0005623,GO:0005634,GO:0005635,GO:0030335,GO:0031022,GO:0005637,GO:0090292,GO:0031965,GO:0005639,GO:0034993,GO:0005768,GO:0000784,GO:0042802,GO:0006998	protein membrane anchor|membrane|condensed nuclear chromosome|meiotic cell cycle|integral component of membrane|protein binding|centrosome localization|nucleokinesis involved in cell motility in cerebral cortex radial glia guided migration|lamin binding|cytoskeletal anchoring at nuclear membrane|cell|nucleus|nuclear envelope|positive regulation of cell migration|nuclear migration along microfilam…
NM_001205369.1	7.064235	10.60512	7.284843	0.05096027	0.4956743	0.2719112	0.009496112	0.006282225	1.529649	0.2241602	0.8963223	Casc4	GeneID:319996,Genbank:NM_001205369.1,MGI:MGI:2443129	cancer susceptibility candidate 4, transcript variant 3	GO:0016020,GO:0016021,GO:0003674,GO:0005794,GO:0008150	membrane|integral component of membrane|molecular_function|Golgi apparatus|biological_process
NM_001205370.1	6.625055	6.709601	5.567174	0.02085435	0.3539849	0.1300664	0.05859734	0.02123044	1.38164	0.2847869	0.5321214	Casc4	GeneID:319996,Genbank:NM_001205370.1,MGI:MGI:2443129	cancer susceptibility candidate 4, transcript variant 4	GO:0016020,GO:0016021,GO:0003674,GO:0005794,GO:0008150	membrane|integral component of membrane|molecular_function|Golgi apparatus|biological_process
NM_001243009.1	34.20072	36.67466	28.29887	1.563901	4.029362	2.000095	0.4591287	0.486703	9.796889	2.268361	4.405124	Col6a3	GeneID:12835,Genbank:NM_001243009.1,MGI:MGI:88461	collagen, type VI, alpha 3, transcript variant 2	GO:0005581,GO:0005615,GO:0031012,GO:0042383,GO:0005576,GO:0005578	collagen trimer|extracellular space|extracellular matrix|sarcolemma|extracellular region|proteinaceous extracellular matrix	mmu04151,mmu04512,mmu04510,mmu04974,mmu05165	PI3K-Akt signaling pathway|ECM-receptor interaction|Focal adhesion|Protein digestion and absorption|Human papillomavirus infection
NM_001243073.1	1.144526	1.298529	2.123755	0.002683059	0.0008743844	1.659607e-14	3.458615e-15	7.697368e-16	5.160225e-07	0.003117337	0.003861245	Sema3a	GeneID:20346,Genbank:NM_001243073.1,MGI:MGI:107558	sema domain, immunoglobulin domain (Ig), short basic domain, secreted, (semaphorin) 3A, transcript variant 3	GO:0007399,GO:0007411,GO:0007413,GO:0008045,GO:0010633,GO:0030425,GO:0010977,GO:0030517,GO:0021612,GO:0021637,GO:0036486,GO:0038191,GO:0060666,GO:0045499,GO:0061549,GO:0061551,GO:0048813,GO:0071526,GO:0097490,GO:0097491,GO:0001755,GO:0150020,GO:0001764,GO:1901166,GO:0002027,GO:1902285,GO:0005515,GO:0005576,GO:0005615,GO:0006915,GO:0007275,GO:0021675,GO:0021772,GO:0021785,GO:0021828,GO:0030154,GO:…	nervous system development|axon guidance|axonal fasciculation|motor neuron axon guidance|negative regulation of epithelial cell migration|dendrite|negative regulation of neuron projection development|negative regulation of axon extension|facial nerve structural organization|trigeminal nerve structural organization|ventral trunk neural crest cell migration|neuropilin binding|dichotomous subdivisio…	mmu04360	Axon guidance
NM_001252201.1	12.02611	13.22241	9.691079	0.1545512	1.76326	0.4112278	0.08718506	0.2072133	5.208234	1.193245	1.603221	Map4k4	GeneID:26921,Genbank:NM_001252201.1,MGI:MGI:1349394	mitogen-activated protein kinase kinase kinase kinase 4, transcript variant 3	GO:0043066,GO:0010977,GO:0004672,GO:0046328,GO:0016301,GO:0004674,GO:0046330,GO:0016310,GO:0048812,GO:0005515,GO:0005524,GO:0016740,GO:0005737,GO:0061179,GO:0023014,GO:0070571,GO:0031098,GO:0006468,GO:0032147,GO:0000165,GO:0035556,GO:0007346,GO:0000166,GO:0042981,GO:0008349,GO:0004111	negative regulation of apoptotic process|negative regulation of neuron projection development|protein kinase activity|regulation of JNK cascade|kinase activity|protein serine/threonine kinase activity|positive regulation of JNK cascade|phosphorylation|neuron projection morphogenesis|protein binding|ATP binding|transferase activity|cytoplasm|negative regulation of insulin secretion involved in cel…	mmu04010	MAPK signaling pathway
NM_001252491.1	1.43085	0.9636679	1.843564	0.01888018	2.860461e-06	0.01610536	0.001782329	0.003315085	0.02552881	0.005456179	0.2429922	Osbpl1a	GeneID:64291,Genbank:NM_001252491.1,MGI:MGI:1927551	oxysterol binding protein-like 1A, transcript variant 4	GO:0006869,GO:0008150,GO:0008289,GO:0015485,GO:0005515,GO:0005768,GO:0005770	lipid transport|biological_process|lipid binding|cholesterol binding|protein binding|endosome|late endosome
NM_001252508.1	1.915186	2.571469	2.541533	0.04128774	0.07335398	0.078569	0.03489073	0.0228458	0.8153802	0.1700026	0.2070467	D430019H16Rik	GeneID:268595,Genbank:NM_001252508.1,MGI:MGI:2443127	RIKEN cDNA D430019H16 gene	GO:0003674,GO:0005575,GO:0008150	molecular_function|cellular_component|biological_process
NM_001252659.1	3.331772	1.900252	2.155791	0.05392714	0.03706309	0.0338525	0.05066181	0.01814555	0.7570653	0.271597	0.4445272	Ldlr	GeneID:16835,Genbank:NM_001252659.1,MGI:MGI:96765	low density lipoprotein receptor, transcript variant 3	GO:0005764,GO:0005768,GO:0005769,GO:0005770,GO:0009986,GO:0005794,GO:0005886,GO:0010628,GO:0005901,GO:0010629,GO:0010867,GO:0010898,GO:0034362,GO:0010899,GO:0034383,GO:0010986,GO:0015914,GO:0036477,GO:0042157,GO:0042159,GO:0001540,GO:0061771,GO:0002020,GO:0042632,GO:0005041,GO:0061889,GO:0070508,GO:0005509,GO:0071398,GO:0005515,GO:0071404,GO:0005615,GO:0090118,GO:0005622,GO:0090181,GO:0097242,GO:…	lysosome|endosome|early endosome|late endosome|cell surface|Golgi apparatus|plasma membrane|positive regulation of gene expression|caveola|negative regulation of gene expression|positive regulation of triglyceride biosynthetic process|positive regulation of triglyceride catabolic process|low-density lipoprotein particle|regulation of phosphatidylcholine catabolic process|low-density lipoprotein p…	mmu04144,mmu04913,mmu04925,mmu04927,mmu04976,mmu04979,mmu04934,mmu05160,mmu05145	Endocytosis|Ovarian Steroidogenesis|Aldosterone synthesis and secretion|Cortisol synthesis and secretion|Bile secretion|Cholesterol metabolism|Cushing's syndrome|Hepatitis C|Toxoplasmosis
NM_001253869.1	3.220623	14.47531	14.55466	8.553517e-07	1.905315e-05	1.733441e-09	0.04893646	0.007683347	0.0001807653	0.0003826988	0.009100878	Tmem205	GeneID:235043,Genbank:NM_001253869.1,MGI:MGI:3045495	transmembrane protein 205, transcript variant 4	GO:0016021,GO:0003674,GO:0008150,GO:0016020	integral component of membrane|molecular_function|biological_process|membrane
NM_001253886.1	13.78231	16.95424	16.22968	0.3508113	1.332483	1.316901	0.05198836	0.03444745	3.832139	0.7702232	3.137479	Apbb1	GeneID:11785,Genbank:NM_001253886.1,MGI:MGI:107765	amyloid beta (A4) precursor protein-binding, family B, member 1, transcript variant 4	GO:0005634,GO:0005737,GO:0005886,GO:0006302,GO:0016020,GO:0006325,GO:0030027,GO:0006351,GO:0030048,GO:0006355,GO:0030198,GO:0030308,GO:0030426,GO:0032991,GO:0045739,GO:0035035,GO:0042393,GO:0045893,GO:0042734,GO:0045944,GO:0048156,GO:0048471,GO:0000122,GO:0050714,GO:0001540,GO:0050760,GO:0050821,GO:0001764,GO:0003682,GO:0005515,GO:0006915,GO:0006974,GO:0007050,GO:0007411,GO:0008134,GO:0042995,GO:…	nucleus|cytoplasm|plasma membrane|double-strand break repair|membrane|chromatin organization|lamellipodium|transcription, DNA-templated|actin filament-based movement|regulation of transcription, DNA-templated|extracellular matrix organization|negative regulation of cell growth|growth cone|protein-containing complex|positive regulation of DNA repair|histone acetyltransferase binding|histone bindin…	mmu05010	Alzheimer's disease
NM_001256001.2	0.7748286	0.8120095	0.5029617	1.468373e-07	2.348641e-07	0.01469316	0.01442912	1.549696e-09	0.144488	0.03578342	0.1207023	Cacna1c	GeneID:12288,Genbank:NM_001256001.2,MGI:MGI:103013	calcium channel, voltage-dependent, L type, alpha 1C subunit, transcript variant 9	GO:0005261,GO:0005262,GO:0005515,GO:0005516,GO:0005737,GO:0005886,GO:0007628,GO:0008217,GO:0005891,GO:0008331,GO:0008542,GO:0014069,GO:0016020,GO:0030315,GO:0030425,GO:0016021,GO:0031369,GO:0017156,GO:0032991,GO:0034765,GO:0035115,GO:0042383,GO:0002095,GO:0060083,GO:0042593,GO:0002520,GO:0061337,GO:0042734,GO:0005216,GO:0061577,GO:0043010,GO:0005244,GO:0070509,GO:0005245,GO:0070588,GO:0086002,GO:…	cation channel activity|calcium channel activity|protein binding|calmodulin binding|cytoplasm|plasma membrane|adult walking behavior|regulation of blood pressure|voltage-gated calcium channel complex|high voltage-gated calcium channel activity|visual learning|postsynaptic density|membrane|T-tubule|dendrite|integral component of membrane|translation initiation factor binding|calcium ion regulated …	mmu04010,mmu04020,mmu04024,mmu04022,mmu04911,mmu04912,mmu04921,mmu04924,mmu04925,mmu04927,mmu04260,mmu04261,mmu04270,mmu04724,mmu04727,mmu04725,mmu04728,mmu04726,mmu04720,mmu04723,mmu04742,mmu04713,mmu05010,mmu05031,mmu05410,mmu05412,mmu05414,mmu04930,mmu04934	MAPK signaling pathway|Calcium signaling pathway|cAMP signaling pathway|cGMP - PKG signaling pathway|Insulin secretion|GnRH signaling pathway|Oxytocin signaling pathway|Renin secretion|Aldosterone synthesis and secretion|Cortisol synthesis and secretion|Cardiac muscle contraction|Adrenergic signaling in cardiomyocytes|Vascular smooth muscle contraction|Glutamatergic synapse|GABAergic synapse|Chol…
NM_001267717.1	9.673259	26.06866	16.1884	0.005485573	0.04052233	0.0004998248	0.04859836	0.008668756	0.1239183	0.05862758	0.1204946	Nrep	GeneID:27528,Genbank:NM_001267717.1,MGI:MGI:99444	neuronal regeneration related protein, transcript variant 5	GO:0005737,GO:0017015,GO:0031103,GO:0045664,GO:0005515,GO:0005634	cytoplasm|regulation of transforming growth factor beta receptor signaling pathway|axon regeneration|regulation of neuron differentiation|protein binding|nucleus
NM_001270503.1	26.79099	33.74208	33.116	0.03950183	0.06732463	6.486449e-10	0.02420561	0.04438159	1.178171	0.001959858	0.2273875	Plac9b	GeneID:100039246,Genbank:NM_001270503.1,MGI:MGI:3711222	placenta specific 9b	GO:0003674,GO:0005575,GO:0008150	molecular_function|cellular_component|biological_process
NM_001270537.1	5.55659	4.648185	4.674513	0.02973914	0.1113999	0.06375032	0.04203438	0.03713168	1.518309	0.196188	0.5758215	Bin2	GeneID:668218,Genbank:NM_001270537.1,MGI:MGI:3611448	bridging integrator 2	GO:0006911,GO:0060326,GO:0071800,GO:0097320,GO:0001891,GO:0002102,GO:0005543	phagocytosis, engulfment|cell chemotaxis|podosome assembly|plasma membrane tubulation|phagocytic cup|podosome|phospholipid binding
NM_001271496.1	10.38349	9.659731	9.250503	0.1566464	0.9611577	0.4171902	0.06572419	0.04915458	2.28741	0.3922531	1.482282	Chka	GeneID:12660,Genbank:NM_001271496.1,MGI:MGI:107760	choline kinase alpha, transcript variant 3	GO:0016740,GO:0004104,GO:0019695,GO:0004305,GO:0033265,GO:0005524,GO:0005737,GO:0006580,GO:0006629,GO:0006646,GO:0042803,GO:0006656,GO:0008144,GO:0008654,GO:0000166,GO:0016301,GO:0004103,GO:0016310	transferase activity|cholinesterase activity|choline metabolic process|ethanolamine kinase activity|choline binding|ATP binding|cytoplasm|ethanolamine metabolic process|lipid metabolic process|phosphatidylethanolamine biosynthetic process|protein homodimerization activity|phosphatidylcholine biosynthetic process|drug binding|phospholipid biosynthetic process|nucleotide binding|kinase activity|cho…	mmu00564,mmu05231	Glycerophospholipid metabolism|Choline metabolism in cancer
NM_001271727.1	4.603318	5.480474	5.50081	0.2156144	0.4699667	0.04909634	0.028085	0.01928821	1.554718	0.1683823	0.8423898	Trim2	GeneID:80890,Genbank:NM_001271727.1,MGI:MGI:1933163	tripartite motif-containing 2, transcript variant 3	GO:0005737,GO:0008270,GO:0016740,GO:0017022,GO:0043523,GO:0046872,GO:0061630,GO:1990830,GO:0004842,GO:0005515,GO:0005622	cytoplasm|zinc ion binding|transferase activity|myosin binding|regulation of neuron apoptotic process|metal ion binding|ubiquitin protein ligase activity|cellular response to leukemia inhibitory factor|ubiquitin-protein transferase activity|protein binding|intracellular
NM_001272032.1	5.712429	6.592372	4.769486	0.2338255	0.7328827	0.1600723	0.00255003	0.004047651	0.7000467	0.2165988	0.650133	Arvcf	GeneID:11877,Genbank:NM_001272032.1,MGI:MGI:109620	armadillo repeat gene deleted in velo-cardio-facial syndrome, transcript variant 6	GO:0005886,GO:0007155,GO:0007275,GO:0016339,GO:0098609,GO:0005515,GO:0005634,GO:0005737	plasma membrane|cell adhesion|multicellular organism development|calcium-dependent cell-cell adhesion via plasma membrane cell adhesion molecules|cell-cell adhesion|protein binding|nucleus|cytoplasm
NM_001276296.1	2.639042	2.065691	2.330629	0.01028754	0.1081852	0.1431107	0.006527764	0.008785831	0.08250444	0.07471055	0.0664479	Ednrb	GeneID:13618,Genbank:NM_001276296.1,MGI:MGI:102720	endothelin receptor type B, transcript variant 3	GO:0005515,GO:0005886,GO:0006885,GO:0007165,GO:0007186,GO:0007200,GO:0019934,GO:0007204,GO:0030318,GO:0007422,GO:0007497,GO:0031620,GO:0031702,GO:0031965,GO:0048246,GO:0032269,GO:0048265,GO:0032496,GO:0048484,GO:0035645,GO:0050678,GO:0051930,GO:0060406,GO:0000122,GO:0086100,GO:1990839,GO:0001755,GO:0001934,GO:0004871,GO:0004930,GO:0004962,GO:0008217,GO:0008284,GO:0014043,GO:0014826,GO:0016020,GO:…	protein binding|plasma membrane|regulation of pH|signal transduction|G-protein coupled receptor signaling pathway|phospholipase C-activating G-protein coupled receptor signaling pathway|cGMP-mediated signaling|positive regulation of cytosolic calcium ion concentration|melanocyte differentiation|peripheral nervous system development|posterior midgut development|regulation of fever generation|type …	mmu04020,mmu04022,mmu04080,mmu04926,mmu04916,mmu05200	Calcium signaling pathway|cGMP - PKG signaling pathway|Neuroactive ligand-receptor interaction|Relaxin signaling pathway|Melanogenesis|Pathways in cancer
NM_001276301.1	0.5062768	2.673181	2.397182	0.02986702	0.02196594	0.03287627	0.008414193	0.001992114	0.05203414	0.0819619	0.2211822	Ampd3	GeneID:11717,Genbank:NM_001276301.1,MGI:MGI:1096344	adenosine monophosphate deaminase 3, transcript variant 2	GO:0046039,GO:0005575,GO:0006188,GO:0046872,GO:0009117,GO:0009168,GO:0016787,GO:0019239,GO:0097009,GO:0032264,GO:0034101,GO:0046031,GO:0046033,GO:0003876,GO:0046034	GTP metabolic process|cellular_component|IMP biosynthetic process|metal ion binding|nucleotide metabolic process|purine ribonucleoside monophosphate biosynthetic process|hydrolase activity|deaminase activity|energy homeostasis|IMP salvage|erythrocyte homeostasis|ADP metabolic process|AMP metabolic process|AMP deaminase activity|ATP metabolic process	mmu00230	Purine metabolism
NM_001276411.1	12.33514	12.45256	14.8218	0.2268983	1.345604	1.117345	0.04689173	0.1731405	4.648984	1.160716	1.74615	Fn1	GeneID:14268,Genbank:NM_001276411.1,MGI:MGI:95566	fibronectin 1, transcript variant 5	GO:0005578,GO:0005604,GO:0005605,GO:0005615,GO:0010628,GO:0016324,GO:0005793,GO:0016504,GO:0006953,GO:0018149,GO:0019899,GO:0030198,GO:0030335,GO:0050921,GO:0031012,GO:0051087,GO:0051702,GO:0052047,GO:0070062,GO:0070372,GO:0071288,GO:0001525,GO:0071347,GO:0001775,GO:0097718,GO:0001932,GO:1901166,GO:0002020,GO:0005102,GO:0005178,GO:0005515,GO:0005576,GO:0005577,GO:0007044,GO:0007155,GO:0007160,GO:…	proteinaceous extracellular matrix|basement membrane|basal lamina|extracellular space|positive regulation of gene expression|apical plasma membrane|endoplasmic reticulum-Golgi intermediate compartment|peptidase activator activity|acute-phase response|peptide cross-linking|enzyme binding|extracellular matrix organization|positive regulation of cell migration|positive regulation of chemotaxis|extra…	mmu04151,mmu04512,mmu04510,mmu04810,mmu05200,mmu05205,mmu05222,mmu04933,mmu05100,mmu05165,mmu05146	PI3K-Akt signaling pathway|ECM-receptor interaction|Focal adhesion|Regulation of actin cytoskeleton|Pathways in cancer|Proteoglycans in cancer|Small cell lung cancer|AGE-RAGE signaling pathway in diabetic complications|Bacterial invasion of epithelial cells|Human papillomavirus infection|Amoebiasis
NM_001276413.1	3.060904	4.183377	5.814504	0.03282002	0.2233013	0.1695944	0.007243112	0.02872204	1.368271	0.3208367	0.4392582	Fn1	GeneID:14268,Genbank:NM_001276413.1,MGI:MGI:95566	fibronectin 1, transcript variant 7	GO:0005578,GO:0005604,GO:0005605,GO:0005615,GO:0010628,GO:0016324,GO:0005793,GO:0016504,GO:0006953,GO:0018149,GO:0019899,GO:0030198,GO:0030335,GO:0050921,GO:0031012,GO:0051087,GO:0051702,GO:0052047,GO:0070062,GO:0070372,GO:0071288,GO:0001525,GO:0071347,GO:0001775,GO:0097718,GO:0001932,GO:1901166,GO:0002020,GO:0005102,GO:0005178,GO:0005515,GO:0005576,GO:0005577,GO:0007044,GO:0007155,GO:0007160,GO:…	proteinaceous extracellular matrix|basement membrane|basal lamina|extracellular space|positive regulation of gene expression|apical plasma membrane|endoplasmic reticulum-Golgi intermediate compartment|peptidase activator activity|acute-phase response|peptide cross-linking|enzyme binding|extracellular matrix organization|positive regulation of cell migration|positive regulation of chemotaxis|extra…	mmu04151,mmu04512,mmu04510,mmu04810,mmu05200,mmu05205,mmu05222,mmu04933,mmu05100,mmu05165,mmu05146	PI3K-Akt signaling pathway|ECM-receptor interaction|Focal adhesion|Regulation of actin cytoskeleton|Pathways in cancer|Proteoglycans in cancer|Small cell lung cancer|AGE-RAGE signaling pathway in diabetic complications|Bacterial invasion of epithelial cells|Human papillomavirus infection|Amoebiasis
NM_001277149.1	1.27176	1.24934	1.478331	0.001000919	0.005435154	0.004537039	0.0009414777	0.0006022868	0.3123685	0.01976152	0.007623366	Chd7	GeneID:320790,Genbank:NM_001277149.1,MGI:MGI:2444748	chromodomain helicase DNA binding protein 7	GO:0003222,GO:0003226,GO:0003677,GO:0004386,GO:0005515,GO:0005524,GO:0005634,GO:0008015,GO:0010880,GO:0005654,GO:0016787,GO:0005730,GO:0016817,GO:0021545,GO:0021553,GO:0021772,GO:0043584,GO:0030217,GO:0045944,GO:0030540,GO:0048752,GO:0035116,GO:0048771,GO:0048806,GO:0048844,GO:0050767,GO:0000166,GO:0050890,GO:0000978,GO:0060021,GO:0001501,GO:0001568,GO:0001701,GO:0001974,GO:0003007,GO:0006325,GO:…	ventricular trabecula myocardium morphogenesis|right ventricular compact myocardium morphogenesis|DNA binding|helicase activity|protein binding|ATP binding|nucleus|blood circulation|regulation of release of sequestered calcium ion into cytosol by sarcoplasmic reticulum|nucleoplasm|hydrolase activity|nucleolus|hydrolase activity, acting on acid anhydrides|cranial nerve development|olfactory nerve …
NM_001277257.1	60.58079	79.93462	86.85937	1.535657	7.867546	3.253655	0.6617638	0.6180929	28.58856	6.971394	14.79239	Acvrl1	GeneID:11482,Genbank:NM_001277257.1,MGI:MGI:1338946	activin A receptor, type II-like 1, transcript variant 3	GO:0004672,GO:0004674,GO:0004675,GO:0004702,GO:0005024,GO:0005025,GO:0008285,GO:0005515,GO:0009986,GO:0005524,GO:0010596,GO:0005886,GO:0010629,GO:0010862,GO:0016020,GO:0016021,GO:0035912,GO:0016301,GO:0042118,GO:0016310,GO:0043025,GO:0016361,GO:0043537,GO:0045602,GO:0045603,GO:0045766,GO:0000166,GO:0060840,GO:0045893,GO:0001525,GO:0060841,GO:0061154,GO:0045944,GO:0001701,GO:0061298,GO:0001937,GO:…	protein kinase activity|protein serine/threonine kinase activity|transmembrane receptor protein serine/threonine kinase activity|signal transducer, downstream of receptor, with serine/threonine kinase activity|transforming growth factor beta-activated receptor activity|transforming growth factor beta receptor activity, type I|negative regulation of cell proliferation|protein binding|cell surface|…
NM_001277258.1	41.41172	46.92511	52.80834	1.801918	6.126273	1.90139	0.55202	0.735735	20.84949	3.228876	8.967764	Acvrl1	GeneID:11482,Genbank:NM_001277258.1,MGI:MGI:1338946	activin A receptor, type II-like 1, transcript variant 4	GO:0004672,GO:0004674,GO:0004675,GO:0004702,GO:0005024,GO:0005025,GO:0008285,GO:0005515,GO:0009986,GO:0005524,GO:0010596,GO:0005886,GO:0010629,GO:0010862,GO:0016020,GO:0016021,GO:0035912,GO:0016301,GO:0042118,GO:0016310,GO:0043025,GO:0016361,GO:0043537,GO:0045602,GO:0045603,GO:0045766,GO:0000166,GO:0060840,GO:0045893,GO:0001525,GO:0060841,GO:0061154,GO:0045944,GO:0001701,GO:0061298,GO:0001937,GO:…	protein kinase activity|protein serine/threonine kinase activity|transmembrane receptor protein serine/threonine kinase activity|signal transducer, downstream of receptor, with serine/threonine kinase activity|transforming growth factor beta-activated receptor activity|transforming growth factor beta receptor activity, type I|negative regulation of cell proliferation|protein binding|cell surface|…
NM_001277970.1	3.390498	3.874594	2.242676	0.05121984	0.2132407	0.07186894	0.01724541	0.01077192	0.921213	0.2338831	0.350048	Itga6	GeneID:16403,Genbank:NM_001277970.1,MGI:MGI:96605	integrin alpha 6, transcript variant 2	GO:0007229,GO:0008305,GO:0009897,GO:0009925,GO:0009986,GO:0010811,GO:0038132,GO:0016020,GO:0042327,GO:0016021,GO:0042475,GO:0016323,GO:0043065,GO:0043236,GO:0043547,GO:0043588,GO:2001237,GO:0044877,GO:0045178,GO:0045296,GO:0005178,GO:0005515,GO:0005604,GO:0005886,GO:0005913,GO:0007155,GO:0007160,GO:0022409,GO:0030056,GO:0030175,GO:0030335,GO:0031589,GO:0031668,GO:0031994,GO:0045944,GO:0033627,GO:…	integrin-mediated signaling pathway|integrin complex|external side of plasma membrane|basal plasma membrane|cell surface|positive regulation of cell-substrate adhesion|neuregulin binding|membrane|positive regulation of phosphorylation|integral component of membrane|odontogenesis of dentin-containing tooth|basolateral plasma membrane|positive regulation of apoptotic process|laminin binding|positiv…	mmu04151,mmu04512,mmu04514,mmu04510,mmu04810,mmu04640,mmu05200,mmu05222,mmu05410,mmu05412,mmu05414,mmu05165,mmu05145	PI3K-Akt signaling pathway|ECM-receptor interaction|Cell adhesion molecules (CAMs)|Focal adhesion|Regulation of actin cytoskeleton|Hematopoietic cell lineage|Pathways in cancer|Small cell lung cancer|Hypertrophic cardiomyopathy (HCM)|Arrhythmogenic right ventricular cardiomyopathy (ARVC)|Dilated cardiomyopathy (DCM)|Human papillomavirus infection|Toxoplasmosis
NM_001284392.1	34.70318	42.8067	38.36515	0.692358	3.21651	1.750065	0.2323598	0.05766091	5.814633	2.332683	4.300689	Sept4	GeneID:18952,Genbank:NM_001284392.1,MGI:MGI:1270156	septin 4, transcript variant 2	GO:0005739,GO:0005856,GO:0005940,GO:0007049,GO:0007283,GO:0007286,GO:0007420,GO:0042995,GO:0015630,GO:0043065,GO:0030154,GO:0043209,GO:0030382,GO:0048240,GO:0051260,GO:0051301,GO:0060271,GO:0097227,GO:0000166,GO:0000281,GO:0000287,GO:0000921,GO:0003924,GO:0005525,GO:0005654,GO:0005737,GO:0031105,GO:0031398,GO:0031514,GO:0032153,GO:0032160,GO:0032947,GO:2001244,GO:0034613,GO:0036126,GO:0042803	mitochondrion|cytoskeleton|septin ring|cell cycle|spermatogenesis|spermatid development|brain development|cell projection|microtubule cytoskeleton|positive regulation of apoptotic process|cell differentiation|myelin sheath|sperm mitochondrion organization|sperm capacitation|protein homooligomerization|cell division|cilium assembly|sperm annulus|nucleotide binding|mitotic cytokinesis|magnesium ion…	mmu04210,mmu04215	Apoptosis|Apoptosis - multiple species
NM_001284398.1	16.42502	19.97588	17.50292	0.1995167	1.684598	0.7580124	0.04512662	0.07967065	4.687704	0.7552772	2.026985	Sept4	GeneID:18952,Genbank:NM_001284398.1,MGI:MGI:1270156	septin 4, transcript variant 4	GO:0005739,GO:0005856,GO:0005940,GO:0007049,GO:0007283,GO:0007286,GO:0007420,GO:0042995,GO:0015630,GO:0043065,GO:0030154,GO:0043209,GO:0030382,GO:0048240,GO:0051260,GO:0051301,GO:0060271,GO:0097227,GO:0000166,GO:0000281,GO:0000287,GO:0000921,GO:0003924,GO:0005525,GO:0005654,GO:0005737,GO:0031105,GO:0031398,GO:0031514,GO:0032153,GO:0032160,GO:0032947,GO:2001244,GO:0034613,GO:0036126,GO:0042803	mitochondrion|cytoskeleton|septin ring|cell cycle|spermatogenesis|spermatid development|brain development|cell projection|microtubule cytoskeleton|positive regulation of apoptotic process|cell differentiation|myelin sheath|sperm mitochondrion organization|sperm capacitation|protein homooligomerization|cell division|cilium assembly|sperm annulus|nucleotide binding|mitotic cytokinesis|magnesium ion…	mmu04210,mmu04215	Apoptosis|Apoptosis - multiple species
NM_001284427.1	2.887644	1.748465	2.737692	0.01201606	3.478189e-05	0.1475288	0.006006687	0.0001397048	0.8447159	0.3689024	0.1702272	Smtn	GeneID:29856,Genbank:NM_001284427.1,MGI:MGI:1354727	smoothelin, transcript variant 3	GO:0005856,GO:0060452,GO:0003085,GO:0003779,GO:0005737	cytoskeleton|positive regulation of cardiac muscle contraction|negative regulation of systemic arterial blood pressure|actin binding|cytoplasm
NM_001284504.1	1.115555	0.6069361	1.418122	0.0177729	0.08463737	0.02613836	0.0003061192	0.01867095	0.1972958	0.008794795	0.1335867	Cask	GeneID:12361,Genbank:NM_001284504.1,MGI:MGI:1309489	calcium/calmodulin-dependent serine protein kinase (MAGUK family), transcript variant 2	GO:0005604,GO:0005634,GO:0005652,GO:0005730,GO:0005737,GO:0016310,GO:0016323,GO:0005829,GO:0005886,GO:0016363,GO:0016740,GO:0030165,GO:0030425,GO:0061045,GO:0031982,GO:0070509,GO:0032024,GO:0072659,GO:0032991,GO:0090280,GO:0090288,GO:0097060,GO:0097440,GO:0000166,GO:0098846,GO:0001953,GO:0004672,GO:0004674,GO:0005515,GO:0005516,GO:0005524,GO:0005911,GO:0006357,GO:0006468,GO:0008022,GO:0010839,GO:…	basement membrane|nucleus|nuclear lamina|nucleolus|cytoplasm|phosphorylation|basolateral plasma membrane|cytosol|plasma membrane|nuclear matrix|transferase activity|PDZ domain binding|dendrite|negative regulation of wound healing|vesicle|calcium ion import|positive regulation of insulin secretion|protein localization to plasma membrane|protein-containing complex|positive regulation of calcium ion…
NM_001285435.1	6.590842	7.212522	7.940694	0.1760377	0.4990074	0.3511156	0.0430258	0.03120838	1.958406	0.4237599	1.71043	Adamtsl5	GeneID:66548,Genbank:NM_001285435.1,MGI:MGI:1913798	ADAMTS-like 5, transcript variant 1	GO:0005578,GO:0008150,GO:0008201,GO:0001527,GO:0005576	proteinaceous extracellular matrix|biological_process|heparin binding|microfibril|extracellular region
NM_001285999.1	2.651551	3.457069	3.169738	0.1200966	0.2056209	0.01382346	0.04425763	0.0304413	0.727903	0.1207732	0.1042323	Plekhg5	GeneID:269608,Genbank:NM_001285999.1,MGI:MGI:2652860	pleckstrin homology domain containing, family G (with RhoGef domain) member 5, transcript variant 1	GO:0005886,GO:0005911,GO:0016020,GO:0030027,GO:0030054,GO:0030139,GO:0035023,GO:0035767,GO:0042995,GO:0043542,GO:0005089,GO:0005515,GO:0005737	plasma membrane|cell-cell junction|membrane|lamellipodium|cell junction|endocytic vesicle|regulation of Rho protein signal transduction|endothelial cell chemotaxis|cell projection|endothelial cell migration|Rho guanyl-nucleotide exchange factor activity|protein binding|cytoplasm	mmu05200	Pathways in cancer
NM_001286131.1	0.7406175	1.324778	1.023684	0.005120681	0.08128601	0.002259622	0.004889882	1.97275e-06	0.4202773	0.004119414	0.03778893	Nfib	GeneID:18028,Genbank:NM_001286131.1,MGI:MGI:103188	nuclear factor I/B, transcript variant 5	GO:0001650,GO:0002062,GO:0003677,GO:0003690,GO:0003700,GO:0005622,GO:0005634,GO:0044300,GO:0045893,GO:0045944,GO:0006260,GO:0060486,GO:0060509,GO:0060510,GO:0060662,GO:0000122,GO:0000978,GO:0000981,GO:0001077,GO:0001106,GO:0006351,GO:0006355,GO:0008285,GO:0010001,GO:0021740,GO:0021960,GO:0030324,GO:0060689,GO:0030900,GO:0061141,GO:0030902,GO:0071679,GO:0043392,GO:1902894,GO:2000791,GO:2000795	fibrillar center|chondrocyte differentiation|DNA binding|double-stranded DNA binding|DNA binding transcription factor activity|intracellular|nucleus|cerebellar mossy fiber|positive regulation of transcription, DNA-templated|positive regulation of transcription by RNA polymerase II|DNA replication|Clara cell differentiation|Type I pneumocyte differentiation|Type II pneumocyte differentiation|saliv…
NM_001286376.1	0.6717853	0.909164	0.9002099	0.01210952	0.07904903	0.01295443	0.001576853	0.01126729	0.1783449	0.01251116	0.1085925	Stox2	GeneID:71069,Genbank:NM_001286376.1,MGI:MGI:1918319	storkhead box 2, transcript variant 3	GO:0003674,GO:0005575,GO:0008150	molecular_function|cellular_component|biological_process
NM_001286944.1	23.72645	22.77125	21.66948	0.5699791	2.118994	0.7468322	0.1500742	0.3306787	7.212572	1.774037	5.525816	Jund	GeneID:16478,Genbank:NM_001286944.1,MGI:MGI:96648	jun D proto-oncogene, transcript variant 1	GO:0003677,GO:0003690,GO:0003700,GO:0003713,GO:0005515,GO:0005634,GO:0005654,GO:0032496,GO:0005667,GO:0032870,GO:0006351,GO:0032991,GO:0006355,GO:0032993,GO:0033554,GO:0034097,GO:0035976,GO:0042127,GO:0042493,GO:0043565,GO:0000122,GO:0000790,GO:0000978,GO:0000981,GO:0001077,GO:0002076,GO:0006357,GO:0006366,GO:0008134,GO:0009314,GO:0009612,GO:0010033,GO:0044212,GO:0010941,GO:0045597,GO:0016922,GO:…	DNA binding|double-stranded DNA binding|DNA binding transcription factor activity|transcription coactivator activity|protein binding|nucleus|nucleoplasm|response to lipopolysaccharide|transcription factor complex|cellular response to hormone stimulus|transcription, DNA-templated|protein-containing complex|regulation of transcription, DNA-templated|protein-DNA complex|cellular response to stress|r…	mmu04010,mmu04657,mmu04380	MAPK signaling pathway|IL-17 signaling pathway|Osteoclast differentiation
NM_001287056.1	68.44076	78.86726	80.0902	1.754609	5.653843	2.677514	0.3301818	0.5399114	15.09841	3.330899	9.385756	Vegfa	GeneID:22339,Genbank:NM_001287056.1,MGI:MGI:103178	vascular endothelial growth factor A, transcript variant 1	GO:1900745,GO:1901215,GO:1901492,GO:1901532,GO:1901727,GO:1902336,GO:1902966,GO:1903572,GO:1903589,GO:1903672,GO:0043066,GO:0043069,GO:0043117,GO:0001666,GO:0043129,GO:0043154,GO:0001701,GO:0043183,GO:0001822,GO:0045766,GO:0001934,GO:0001938,GO:0043184,GO:0045779,GO:0003151,GO:0045785,GO:0003169,GO:0001944,GO:0045944,GO:0005102,GO:0001946,GO:0046982,GO:0005125,GO:0048739,GO:0048010,GO:0005161,GO:…	positive regulation of p38MAPK cascade|negative regulation of neuron death|positive regulation of lymphangiogenesis|regulation of hematopoietic progenitor cell differentiation|positive regulation of histone deacetylase activity|positive regulation of retinal ganglion cell axon guidance|positive regulation of protein localization to early endosome|positive regulation of protein kinase D signaling|…	mmu04014,mmu04015,mmu04010,mmu04370,mmu04066,mmu04151,mmu04060,mmu04510,mmu04926,mmu05200,mmu05206,mmu05205,mmu05212,mmu05211,mmu05219,mmu05323,mmu05418,mmu04933,mmu05167,mmu05165,mmu01521	Ras signaling pathway|Rap1 signaling pathway|MAPK signaling pathway|VEGF signaling pathway|HIF-1 signaling pathway|PI3K-Akt signaling pathway|Cytokine-cytokine receptor interaction|Focal adhesion|Relaxin signaling pathway|Pathways in cancer|MicroRNAs in cancer|Proteoglycans in cancer|Pancreatic cancer|Renal cell carcinoma|Bladder cancer|Rheumatoid arthritis|Fluid shear stress and atherosclerosis|…
NM_001287057.1	11.31699	12.28067	12.31512	0.178103	0.5839952	0.3716265	0.06994281	0.06920859	3.08724	0.5225199	2.295003	Vegfa	GeneID:22339,Genbank:NM_001287057.1,MGI:MGI:103178	vascular endothelial growth factor A, transcript variant 2	GO:1900745,GO:1901215,GO:1901492,GO:1901532,GO:1901727,GO:1902336,GO:1902966,GO:1903572,GO:1903589,GO:1903672,GO:0043066,GO:0043069,GO:0043117,GO:0001666,GO:0043129,GO:0043154,GO:0001701,GO:0043183,GO:0001822,GO:0045766,GO:0001934,GO:0001938,GO:0043184,GO:0045779,GO:0003151,GO:0045785,GO:0003169,GO:0001944,GO:0045944,GO:0005102,GO:0001946,GO:0046982,GO:0005125,GO:0048739,GO:0048010,GO:0005161,GO:…	positive regulation of p38MAPK cascade|negative regulation of neuron death|positive regulation of lymphangiogenesis|regulation of hematopoietic progenitor cell differentiation|positive regulation of histone deacetylase activity|positive regulation of retinal ganglion cell axon guidance|positive regulation of protein localization to early endosome|positive regulation of protein kinase D signaling|…	mmu04014,mmu04015,mmu04010,mmu04370,mmu04066,mmu04151,mmu04060,mmu04510,mmu04926,mmu05200,mmu05206,mmu05205,mmu05212,mmu05211,mmu05219,mmu05323,mmu05418,mmu04933,mmu05167,mmu05165,mmu01521	Ras signaling pathway|Rap1 signaling pathway|MAPK signaling pathway|VEGF signaling pathway|HIF-1 signaling pathway|PI3K-Akt signaling pathway|Cytokine-cytokine receptor interaction|Focal adhesion|Relaxin signaling pathway|Pathways in cancer|MicroRNAs in cancer|Proteoglycans in cancer|Pancreatic cancer|Renal cell carcinoma|Bladder cancer|Rheumatoid arthritis|Fluid shear stress and atherosclerosis|…
NM_001287058.1	10.31314	10.04484	8.267705	0.1303485	0.3415973	0.234424	0.04780918	0.02150598	1.623367	0.2679387	1.827774	Vegfa	GeneID:22339,Genbank:NM_001287058.1,MGI:MGI:103178	vascular endothelial growth factor A, transcript variant 3	GO:1900745,GO:1901215,GO:1901492,GO:1901532,GO:1901727,GO:1902336,GO:1902966,GO:1903572,GO:1903589,GO:1903672,GO:0043066,GO:0043069,GO:0043117,GO:0001666,GO:0043129,GO:0043154,GO:0001701,GO:0043183,GO:0001822,GO:0045766,GO:0001934,GO:0001938,GO:0043184,GO:0045779,GO:0003151,GO:0045785,GO:0003169,GO:0001944,GO:0045944,GO:0005102,GO:0001946,GO:0046982,GO:0005125,GO:0048739,GO:0048010,GO:0005161,GO:…	positive regulation of p38MAPK cascade|negative regulation of neuron death|positive regulation of lymphangiogenesis|regulation of hematopoietic progenitor cell differentiation|positive regulation of histone deacetylase activity|positive regulation of retinal ganglion cell axon guidance|positive regulation of protein localization to early endosome|positive regulation of protein kinase D signaling|…	mmu04014,mmu04015,mmu04010,mmu04370,mmu04066,mmu04151,mmu04060,mmu04510,mmu04926,mmu05200,mmu05206,mmu05205,mmu05212,mmu05211,mmu05219,mmu05323,mmu05418,mmu04933,mmu05167,mmu05165,mmu01521	Ras signaling pathway|Rap1 signaling pathway|MAPK signaling pathway|VEGF signaling pathway|HIF-1 signaling pathway|PI3K-Akt signaling pathway|Cytokine-cytokine receptor interaction|Focal adhesion|Relaxin signaling pathway|Pathways in cancer|MicroRNAs in cancer|Proteoglycans in cancer|Pancreatic cancer|Renal cell carcinoma|Bladder cancer|Rheumatoid arthritis|Fluid shear stress and atherosclerosis|…
NM_001287514.1	8.196596	9.903871	9.388395	0.2382932	0.9901117	0.269616	0.04794485	0.08830172	1.883557	0.3885196	1.545195	Cebpa	GeneID:12606,Genbank:NM_001287514.1,MGI:MGI:99480	CCAAT/enhancer binding protein (C/EBP), alpha, transcript variant 1	GO:0001889,GO:0001892,GO:0003677,GO:0003700,GO:0006357,GO:0003705,GO:0006360,GO:0003713,GO:0007005,GO:0005515,GO:0007219,GO:0007275,GO:0008134,GO:0030851,GO:0008203,GO:0032991,GO:0008285,GO:0035189,GO:0036488,GO:0042127,GO:0042593,GO:0042803,GO:0000050,GO:0045600,GO:0000122,GO:0045669,GO:0042826,GO:0000978,GO:0045786,GO:0043231,GO:0045892,GO:0001013,GO:0001077,GO:0045893,GO:0045944,GO:0001228,GO:…	liver development|embryonic placenta development|DNA binding|DNA binding transcription factor activity|regulation of transcription by RNA polymerase II|transcription factor activity, RNA polymerase II distal enhancer sequence-specific binding|transcription by RNA polymerase I|transcription coactivator activity|mitochondrion organization|protein binding|Notch signaling pathway|multicellular organi…	mmu05200,mmu05202,mmu05221,mmu04932	Pathways in cancer|Transcriptional misregulation in cancers|Acute myeloid leukemia|Non-alcoholic fatty liver disease (NAFLD)
NM_001287515.1	8.196596	9.903871	9.388395	0.2382932	0.9901117	0.269616	0.04794485	0.08830172	1.883557	0.3885196	1.545195	Cebpa	GeneID:12606,Genbank:NM_001287515.1,MGI:MGI:99480	CCAAT/enhancer binding protein (C/EBP), alpha, transcript variant 1	GO:0001889,GO:0001892,GO:0003677,GO:0003700,GO:0006357,GO:0003705,GO:0006360,GO:0003713,GO:0007005,GO:0005515,GO:0007219,GO:0007275,GO:0008134,GO:0030851,GO:0008203,GO:0032991,GO:0008285,GO:0035189,GO:0036488,GO:0042127,GO:0042593,GO:0042803,GO:0000050,GO:0045600,GO:0000122,GO:0045669,GO:0042826,GO:0000978,GO:0045786,GO:0043231,GO:0045892,GO:0001013,GO:0001077,GO:0045893,GO:0045944,GO:0001228,GO:…	liver development|embryonic placenta development|DNA binding|DNA binding transcription factor activity|regulation of transcription by RNA polymerase II|transcription factor activity, RNA polymerase II distal enhancer sequence-specific binding|transcription by RNA polymerase I|transcription coactivator activity|mitochondrion organization|protein binding|Notch signaling pathway|multicellular organi…	mmu05200,mmu05202,mmu05221,mmu04932	Pathways in cancer|Transcriptional misregulation in cancers|Acute myeloid leukemia|Non-alcoholic fatty liver disease (NAFLD)
NM_001287521.1	8.196596	9.903871	9.388395	0.2382932	0.9901117	0.269616	0.04794485	0.08830172	1.883557	0.3885196	1.545195	Cebpa	GeneID:12606,Genbank:NM_001287521.1,MGI:MGI:99480	CCAAT/enhancer binding protein (C/EBP), alpha, transcript variant 1	GO:0001889,GO:0001892,GO:0003677,GO:0003700,GO:0006357,GO:0003705,GO:0006360,GO:0003713,GO:0007005,GO:0005515,GO:0007219,GO:0007275,GO:0008134,GO:0030851,GO:0008203,GO:0032991,GO:0008285,GO:0035189,GO:0036488,GO:0042127,GO:0042593,GO:0042803,GO:0000050,GO:0045600,GO:0000122,GO:0045669,GO:0042826,GO:0000978,GO:0045786,GO:0043231,GO:0045892,GO:0001013,GO:0001077,GO:0045893,GO:0045944,GO:0001228,GO:…	liver development|embryonic placenta development|DNA binding|DNA binding transcription factor activity|regulation of transcription by RNA polymerase II|transcription factor activity, RNA polymerase II distal enhancer sequence-specific binding|transcription by RNA polymerase I|transcription coactivator activity|mitochondrion organization|protein binding|Notch signaling pathway|multicellular organi…	mmu05200,mmu05202,mmu05221,mmu04932	Pathways in cancer|Transcriptional misregulation in cancers|Acute myeloid leukemia|Non-alcoholic fatty liver disease (NAFLD)
NM_001287523.1	8.196596	9.903871	9.388395	0.2382932	0.9901117	0.269616	0.04794485	0.08830172	1.883557	0.3885196	1.545195	Cebpa	GeneID:12606,Genbank:NM_001287523.1,MGI:MGI:99480	CCAAT/enhancer binding protein (C/EBP), alpha, transcript variant 1	GO:0001889,GO:0001892,GO:0003677,GO:0003700,GO:0006357,GO:0003705,GO:0006360,GO:0003713,GO:0007005,GO:0005515,GO:0007219,GO:0007275,GO:0008134,GO:0030851,GO:0008203,GO:0032991,GO:0008285,GO:0035189,GO:0036488,GO:0042127,GO:0042593,GO:0042803,GO:0000050,GO:0045600,GO:0000122,GO:0045669,GO:0042826,GO:0000978,GO:0045786,GO:0043231,GO:0045892,GO:0001013,GO:0001077,GO:0045893,GO:0045944,GO:0001228,GO:…	liver development|embryonic placenta development|DNA binding|DNA binding transcription factor activity|regulation of transcription by RNA polymerase II|transcription factor activity, RNA polymerase II distal enhancer sequence-specific binding|transcription by RNA polymerase I|transcription coactivator activity|mitochondrion organization|protein binding|Notch signaling pathway|multicellular organi…	mmu05200,mmu05202,mmu05221,mmu04932	Pathways in cancer|Transcriptional misregulation in cancers|Acute myeloid leukemia|Non-alcoholic fatty liver disease (NAFLD)
NM_001289539.1	2.29146	1.713911	2.764737	0.1594004	0.04141685	0.08015573	9.127942e-06	0.007097245	0.5808216	0.2723557	7.803987e-05	Sh2b1	GeneID:20399,Genbank:NM_001289539.1,MGI:MGI:1201407	SH2B adaptor protein 1, transcript variant 3	GO:0005634,GO:0005737,GO:0006928,GO:0007165,GO:0016020,GO:0030032,GO:0035556,GO:0035591,GO:0045840,GO:2000278,GO:0001726,GO:0004871,GO:0005515	nucleus|cytoplasm|movement of cell or subcellular component|signal transduction|membrane|lamellipodium assembly|intracellular signal transduction|signaling adaptor activity|positive regulation of mitotic nuclear division|regulation of DNA biosynthetic process|ruffle|signal transducer activity|protein binding	mmu04722	Neurotrophin signaling pathway
NM_001289589.1	2.261752	1.840843	1.373996	0.0107343	0.04744871	0.0002823824	0.0003741523	0.0001806057	0.5743807	0.03599182	0.1947853	Zfp12	GeneID:231866,Genbank:NM_001289589.1,MGI:MGI:99157	zinc finger protein 12, transcript variant 1	GO:0005634,GO:0005654,GO:0005813,GO:0006351,GO:0006355,GO:0045892,GO:0046872,GO:0003676,GO:0003700,GO:0005622	nucleus|nucleoplasm|centrosome|transcription, DNA-templated|regulation of transcription, DNA-templated|negative regulation of transcription, DNA-templated|metal ion binding|nucleic acid binding|DNA binding transcription factor activity|intracellular
NM_001289695.1	1.638958	1.201781	0.7058992	0.01527884	0.02673302	0.06022557	3.1279e-06	0.002319227	0.09931461	0.0002807129	0.1023824	Zfp740	GeneID:68744,Genbank:NM_001289695.1,MGI:MGI:1915994	zinc finger protein 740, transcript variant 4	GO:0006355,GO:0008150,GO:0046872,GO:0003676,GO:0005634,GO:0006351	regulation of transcription, DNA-templated|biological_process|metal ion binding|nucleic acid binding|nucleus|transcription, DNA-templated
NM_001289926.1	12.65587	14.42368	13.75072	0.5312788	1.380913	0.6363776	0.1567488	0.2916436	3.979001	1.090807	2.360236	2010111I01Rik	GeneID:72061,Genbank:NM_001289926.1,MGI:MGI:1919311	RIKEN cDNA 2010111I01 gene, transcript variant 2	GO:0044255,GO:0005730,GO:0046872,GO:0070006,GO:0005737,GO:0006508,GO:0008233,GO:0008237,GO:0008270,GO:0016787,GO:0004177,GO:0042277,GO:0043171,GO:0004301	cellular lipid metabolic process|nucleolus|metal ion binding|metalloaminopeptidase activity|cytoplasm|proteolysis|peptidase activity|metallopeptidase activity|zinc ion binding|hydrolase activity|aminopeptidase activity|peptide binding|peptide catabolic process|epoxide hydrolase activity
NM_001290501.1	3.586406	2.982894	3.42769	0.07098851	0.1662067	0.06837189	0.06634625	0.01545122	0.6113414	0.1789026	0.2332032	Znrf3	GeneID:407821,Genbank:NM_001290501.1,MGI:MGI:3039616	zinc and ring finger 3, transcript variant 2	GO:0090090,GO:0005887,GO:2000051,GO:0006511,GO:0016020,GO:0016021,GO:0016055,GO:0016567,GO:0016740,GO:0030178,GO:0038018,GO:0046872,GO:0060070,GO:0004842,GO:0060071,GO:0005109,GO:0072089,GO:0005886	negative regulation of canonical Wnt signaling pathway|integral component of plasma membrane|negative regulation of non-canonical Wnt signaling pathway|ubiquitin-dependent protein catabolic process|membrane|integral component of membrane|Wnt signaling pathway|protein ubiquitination|transferase activity|negative regulation of Wnt signaling pathway|Wnt receptor catabolic process|metal ion binding|c…
NM_001290814.1	3.435555	4.162379	3.470146	0.1476713	0.1433821	0.1805618	0.02199385	0.01658429	0.2232984	0.4046312	0.8672119	Aff3	GeneID:16764,Genbank:NM_001290814.1,MGI:MGI:106927	AF4/FMR2 family, member 3	GO:0035116,GO:0003700,GO:0005634,GO:0005654,GO:0005829,GO:0006351,GO:0006355,GO:0008023,GO:0016604,GO:0003677,GO:0032783,GO:0003690,GO:0034612	embryonic hindlimb morphogenesis|DNA binding transcription factor activity|nucleus|nucleoplasm|cytosol|transcription, DNA-templated|regulation of transcription, DNA-templated|transcription elongation factor complex|nuclear body|DNA binding|ELL-EAF complex|double-stranded DNA binding|response to tumor necrosis factor
NM_001290989.1	27.11427	34.20117	31.1789	1.148291	4.102657	1.927227	0.3843878	0.4055137	9.979319	2.067943	4.843009	Clstn1	GeneID:65945,Genbank:NM_001290989.1,MGI:MGI:1929895	calsyntenin 1, transcript variant 2	GO:0045211,GO:0014069,GO:0005515,GO:0050806,GO:0016020,GO:0005576,GO:0016021,GO:0005615,GO:0051965,GO:0005634,GO:0005783,GO:0005794,GO:0005886,GO:0019894,GO:0006874,GO:0030054,GO:0007155,GO:0042988,GO:0007156,GO:0042995,GO:0007268,GO:0001540,GO:0045202,GO:0009986,GO:0001558,GO:0005509	postsynaptic membrane|postsynaptic density|protein binding|positive regulation of synaptic transmission|membrane|extracellular region|integral component of membrane|extracellular space|positive regulation of synapse assembly|nucleus|endoplasmic reticulum|Golgi apparatus|plasma membrane|kinesin binding|cellular calcium ion homeostasis|cell junction|cell adhesion|X11-like protein binding|homophilic…
NM_001291039.1	15.10748	14.23472	17.89121	0.6523403	1.420261	0.8095513	0.3572019	0.3867652	4.029015	1.787417	1.635316	Cds2	GeneID:110911,Genbank:NM_001291039.1,MGI:MGI:1332236	CDP-diacylglycerol synthase (phosphatidate cytidylyltransferase) 2, transcript variant 2	GO:0016772,GO:0005743,GO:0016779,GO:0005783,GO:0070085,GO:0005789,GO:0006629,GO:0006655,GO:0007602,GO:0008654,GO:0016020,GO:0016021,GO:0004605,GO:0016024,GO:0016740,GO:0005739	transferase activity, transferring phosphorus-containing groups|mitochondrial inner membrane|nucleotidyltransferase activity|endoplasmic reticulum|glycosylation|endoplasmic reticulum membrane|lipid metabolic process|phosphatidylglycerol biosynthetic process|phototransduction|phospholipid biosynthetic process|membrane|integral component of membrane|phosphatidate cytidylyltransferase activity|CDP-d…	mmu00564,mmu04070	Glycerophospholipid metabolism|Phosphatidylinositol signaling system
NM_001291233.1	2.544378	2.279709	2.078495	0.0005129999	4.929701e-05	0.07294119	0.005407347	0.0004329862	0.4552167	0.1964305	0.1042247	Cux1	GeneID:13047,Genbank:NM_001291233.1,MGI:MGI:88568	cut-like homeobox 1, transcript variant 3	GO:0050775,GO:0007275,GO:0000977,GO:0097458,GO:0016020,GO:0016021,GO:0001205,GO:0001822,GO:0003677,GO:0003682,GO:0005634,GO:0030173,GO:0030324,GO:0005737,GO:0042491,GO:0005794,GO:0043005,GO:0006351,GO:0000122,GO:0043565,GO:0006355,GO:0048193,GO:0006891,GO:0000139	positive regulation of dendrite morphogenesis|multicellular organism development|RNA polymerase II regulatory region sequence-specific DNA binding|neuron part|membrane|integral component of membrane|transcriptional activator activity, RNA polymerase II distal enhancer sequence-specific DNA binding|kidney development|DNA binding|chromatin binding|nucleus|integral component of Golgi membrane|lung d…
NM_001291455.1	11.08713	13.55926	11.48653	0.03795681	0.5332674	0.1394864	0.005051461	0.008138875	3.823821	0.3536978	1.007652	Dpysl3	GeneID:22240,Genbank:NM_001291455.1,MGI:MGI:1349762	dihydropyrimidinase-like 3, transcript variant 3	GO:0051764,GO:0031941,GO:0005829,GO:0070382,GO:0035374,GO:0007399,GO:0042995,GO:0010975,GO:0010976,GO:0010977,GO:0016787,GO:0016810,GO:0044297,GO:0017124,GO:0048678,GO:0030027,GO:0051017,GO:0030334,GO:0051219,GO:0030336,GO:0005515,GO:0051260,GO:0030426,GO:0005615,GO:0051491,GO:0031005,GO:0005737	actin crosslink formation|filamentous actin|cytosol|exocytic vesicle|chondroitin sulfate binding|nervous system development|cell projection|regulation of neuron projection development|positive regulation of neuron projection development|negative regulation of neuron projection development|hydrolase activity|hydrolase activity, acting on carbon-nitrogen (but not peptide) bonds|cell body|SH3 domain…
NM_001293622.1	30.37787	42.62395	43.33758	0.4852291	2.891899	1.040995	0.139466	0.09275406	11.74761	1.486811	4.405577	Ppp3ca	GeneID:19055,Genbank:NM_001293622.1,MGI:MGI:107164	protein phosphatase 3, catalytic subunit, alpha isoform, transcript variant 2	GO:0005654,GO:0005737,GO:0005739,GO:0005829,GO:0005886,GO:0005955,GO:0016018,GO:0016020,GO:0006470,GO:0016311,GO:0016787,GO:0019722,GO:0019899,GO:0030018,GO:0046676,GO:0033173,GO:0046872,GO:0046982,GO:0046983,GO:0048741,GO:0050774,GO:0050804,GO:0000082,GO:0051091,GO:0004721,GO:0051592,GO:0060079,GO:0004722,GO:0004723,GO:0005515,GO:0005516,GO:0005634,GO:0006606,GO:0006816,GO:0008144,GO:0009898,GO:…	nucleoplasm|cytoplasm|mitochondrion|cytosol|plasma membrane|calcineurin complex|cyclosporin A binding|membrane|protein dephosphorylation|dephosphorylation|hydrolase activity|calcium-mediated signaling|enzyme binding|Z disc|negative regulation of insulin secretion|calcineurin-NFAT signaling cascade|metal ion binding|protein heterodimerization activity|protein dimerization activity|skeletal muscle …	mmu04010,mmu04310,mmu04370,mmu04020,mmu04022,mmu04114,mmu04218,mmu04625,mmu04650,mmu04660,mmu04658,mmu04659,mmu04662,mmu04922,mmu04921,mmu04924,mmu04724,mmu04728,mmu04720,mmu04360,mmu04380,mmu05010,mmu05014,mmu05031,mmu05152,mmu05166,mmu05167	MAPK signaling pathway|Wnt signaling pathway|VEGF signaling pathway|Calcium signaling pathway|cGMP - PKG signaling pathway|Oocyte meiosis|Cellular senescence|C-type lectin receptor signaling pathway|Natural killer cell mediated cytotoxicity|T cell receptor signaling pathway|Th1 and Th2 cell differentiation|Th17 cell differentiation|B cell receptor signaling pathway|Glucagon signaling pathway|Oxyt…
NM_001293667.1	28.25855	38.9231	41.59667	1.027806	4.559562	1.638313	0.1803357	0.4199136	11.10615	2.36833	6.846792	Atp11a	GeneID:50770,Genbank:NM_001293667.1,MGI:MGI:1354735	ATPase, class VI, type 11A, transcript variant 2	GO:0055037,GO:0005524,GO:0005768,GO:0005783,GO:0005886,GO:0006869,GO:0015914,GO:0016020,GO:0016021,GO:0016787,GO:0043231,GO:0000166,GO:0045332,GO:0000287,GO:0046872,GO:0004012	recycling endosome|ATP binding|endosome|endoplasmic reticulum|plasma membrane|lipid transport|phospholipid transport|membrane|integral component of membrane|hydrolase activity|intracellular membrane-bounded organelle|nucleotide binding|phospholipid translocation|magnesium ion binding|metal ion binding|phospholipid-translocating ATPase activity
NM_001293668.1	11.07955	11.65088	14.12986	0.5586386	1.548545	0.5478113	0.05179171	0.04552788	3.538518	0.9143701	1.230502	Atp11a	GeneID:50770,Genbank:NM_001293668.1,MGI:MGI:1354735	ATPase, class VI, type 11A, transcript variant 3	GO:0055037,GO:0005524,GO:0005768,GO:0005783,GO:0005886,GO:0006869,GO:0015914,GO:0016020,GO:0016021,GO:0016787,GO:0043231,GO:0000166,GO:0045332,GO:0000287,GO:0046872,GO:0004012	recycling endosome|ATP binding|endosome|endoplasmic reticulum|plasma membrane|lipid transport|phospholipid transport|membrane|integral component of membrane|hydrolase activity|intracellular membrane-bounded organelle|nucleotide binding|phospholipid translocation|magnesium ion binding|metal ion binding|phospholipid-translocating ATPase activity
NM_001301269.1	8.790216	8.925663	11.14082	0.1272323	0.6961764	0.09597171	0.05357856	0.03644559	2.663826	0.7538576	2.134234	Inafm2	GeneID:100043272,Genbank:NM_001301269.1,MGI:MGI:1915354	InaF motif containing 2
NM_001301643.1	6.559248	5.814601	6.373042	0.0001664408	0.2052932	0.02162429	0.04097624	0.0002249018	1.081615	0.1731107	0.4902595	Pitpnb	GeneID:56305,Genbank:NM_001301643.1,MGI:MGI:1927542	phosphatidylinositol transfer protein, beta, transcript variant 1	GO:0005622,GO:0005737,GO:0005794,GO:0008289,GO:0008525,GO:0008526,GO:0015914,GO:0031210,GO:0035091,GO:0001701,GO:0005543,GO:0005548	intracellular|cytoplasm|Golgi apparatus|lipid binding|phosphatidylcholine transporter activity|phosphatidylinositol transporter activity|phospholipid transport|phosphatidylcholine binding|phosphatidylinositol binding|in utero embryonic development|phospholipid binding|phospholipid transporter activity
NM_001302153.1	11.31915	16.05861	17.45598	0.4238612	0.5391213	0.4315304	0.2680606	0.1066233	2.686066	0.8411454	0.9194951	Erg	GeneID:13876,Genbank:NM_001302153.1,MGI:MGI:95415	avian erythroblastosis virus E-26 (v-ets) oncogene related, transcript variant 3	GO:0045944,GO:0003199,GO:2000504,GO:0003677,GO:0003682,GO:0003700,GO:0005515,GO:0005634,GO:0005737,GO:0006351,GO:0006355,GO:0006357,GO:0016477,GO:0000978,GO:0030154,GO:0000981,GO:0043565,GO:0003197	positive regulation of transcription by RNA polymerase II|endocardial cushion to mesenchymal transition involved in heart valve formation|positive regulation of blood vessel remodeling|DNA binding|chromatin binding|DNA binding transcription factor activity|protein binding|nucleus|cytoplasm|transcription, DNA-templated|regulation of transcription, DNA-templated|regulation of transcription by RNA p…	mmu05202,mmu05215	Transcriptional misregulation in cancers|Prostate cancer
NM_001302954.1	5.836869	2.437233	4.383974	0.001735797	0.01192305	0.008418621	0.001506834	0.001118727	0.1263428	0.01800162	0.1421641	Ubtf	GeneID:21429,Genbank:NM_001302954.1,MGI:MGI:98512	upstream binding transcription factor, RNA polymerase I, transcript variant 3	GO:0006360,GO:0001650,GO:0006362,GO:0003677,GO:0045943,GO:0003682,GO:0005515,GO:0005634,GO:0097110,GO:0005730,GO:1990830,GO:0006338,GO:0006351,GO:0000183,GO:0006355,GO:0001164,GO:0001165	transcription by RNA polymerase I|fibrillar center|transcription elongation from RNA polymerase I promoter|DNA binding|positive regulation of transcription by RNA polymerase I|chromatin binding|protein binding|nucleus|scaffold protein binding|nucleolus|cellular response to leukemia inhibitory factor|chromatin remodeling|transcription, DNA-templated|chromatin silencing at rDNA|regulation of transc…
NM_001304362.1	3.174482	4.931966	5.360043	0.06203267	0.7246626	0.2030177	0.0126161	0.01430151	2.046205	0.2226538	0.9914046	Cgnl1	GeneID:68178,Genbank:NM_001304362.1,MGI:MGI:1915428	cingulin-like 1, transcript variant 1	GO:0007015,GO:0015629,GO:0016459,GO:0030054,GO:0043296,GO:0051058,GO:0003674,GO:0003774,GO:0005923	actin filament organization|actin cytoskeleton|myosin complex|cell junction|apical junction complex|negative regulation of small GTPase mediated signal transduction|molecular_function|motor activity|bicellular tight junction	mmu04530	Tight junction
NM_001304757.1	19.57343	20.29158	22.64652	0.3551358	1.497123	0.6510334	0.1043541	0.1545155	3.47599	0.9365268	3.81045	Col13a1	GeneID:12817,Genbank:NM_001304757.1,MGI:MGI:1277201	collagen, type XIII, alpha 1, transcript variant 2	GO:0005581,GO:0005886,GO:0005911,GO:0007155,GO:0007160,GO:0007275,GO:0008201,GO:0016020,GO:0016021,GO:0030054,GO:0030154,GO:0001503,GO:0045202,GO:0001763,GO:0045211,GO:0001958	collagen trimer|plasma membrane|cell-cell junction|cell adhesion|cell-matrix adhesion|multicellular organism development|heparin binding|membrane|integral component of membrane|cell junction|cell differentiation|ossification|synapse|morphogenesis of a branching structure|postsynaptic membrane|endochondral ossification	mmu04974	Protein digestion and absorption
NM_001305440.1	15.94718	10.99276	8.11159	0.06250012	0.5507347	0.2133056	0.0005678602	2.313935e-06	0.797275	0.1581904	0.02466091	Spry1	GeneID:24063,Genbank:NM_001305440.1,MGI:MGI:1345139	sprouty homolog 1 (Drosophila), transcript variant 2	GO:0070373,GO:0040037,GO:0001657,GO:0001759,GO:0043407,GO:0005515,GO:0005654,GO:0005737,GO:0005794,GO:0005829,GO:0046580,GO:0007275,GO:0008285,GO:0048513,GO:0009966,GO:0000132,GO:0051387,GO:0016020,GO:0001656,GO:0060449,GO:0034260	negative regulation of ERK1 and ERK2 cascade|negative regulation of fibroblast growth factor receptor signaling pathway|ureteric bud development|organ induction|negative regulation of MAP kinase activity|protein binding|nucleoplasm|cytoplasm|Golgi apparatus|cytosol|negative regulation of Ras protein signal transduction|multicellular organism development|negative regulation of cell proliferation|a…
NM_001308450.1	118.1576	140.8207	144.2059	5.063272	20.22459	7.803496	1.007846	1.448839	37.6644	11.84837	27.6341	Aldh2	GeneID:11669,Genbank:NM_001308450.1,MGI:MGI:99600	aldehyde dehydrogenase 2, mitochondrial, transcript variant 2	GO:0005739,GO:0008152,GO:0016491,GO:0042802,GO:0043066,GO:0051287,GO:0055114,GO:0070404,GO:0004029,GO:0005515	mitochondrion|metabolic process|oxidoreductase activity|identical protein binding|negative regulation of apoptotic process|NAD binding|oxidation-reduction process|NADH binding|aldehyde dehydrogenase (NAD) activity|protein binding	mmu00010,mmu00053,mmu00620,mmu00071,mmu00561,mmu00280,mmu00310,mmu00330,mmu00340,mmu00380,mmu00410	Glycolysis / Gluconeogenesis|Ascorbate and aldarate metabolism|Pyruvate metabolism|Fatty acid degradation|Glycerolipid metabolism|Valine, leucine and isoleucine degradation|Lysine degradation|Arginine and proline metabolism|Histidine metabolism|Tryptophan metabolism|beta-Alanine metabolism
NM_001309460.1	3.964308	4.911149	4.089639	0.1389888	0.5705981	0.3796915	0.02676172	0.04797268	1.125	0.1584938	0.1157635	Sptan1	GeneID:20740,Genbank:NM_001309460.1,MGI:MGI:98386	spectrin alpha, non-erythrocytic 1, transcript variant 4	GO:0046872,GO:0030863,GO:0005516,GO:0046982,GO:0031532,GO:0005737,GO:0047485,GO:0032437,GO:0005856,GO:0051693,GO:0005886,GO:0005916,GO:0015630,GO:0016020,GO:0032991,GO:0016328,GO:0033270,GO:0019905,GO:0043209,GO:0030018,GO:0043231,GO:0030507,GO:0003779,GO:0044877,GO:0005509,GO:0045296,GO:0005515	metal ion binding|cortical cytoskeleton|calmodulin binding|protein heterodimerization activity|actin cytoskeleton reorganization|cytoplasm|protein N-terminus binding|cuticular plate|cytoskeleton|actin filament capping|plasma membrane|fascia adherens|microtubule cytoskeleton|membrane|protein-containing complex|lateral plasma membrane|paranode region of axon|syntaxin binding|myelin sheath|Z disc|in…	mmu04210	Apoptosis
NM_001310677.2	0.7076347	0.9956364	1.451504	0.006180546	0.08643373	0.01168853	0.009411573	0.0005584313	0.06590927	0.04548479	0.08931443	Bmp3	GeneID:110075,Genbank:NM_001310677.2,MGI:MGI:88179	bone morphogenetic protein 3, transcript variant 1	GO:0048468,GO:0005160,GO:0051216,GO:0005576,GO:0060395,GO:0005615,GO:0007275,GO:0008083,GO:0010862,GO:0070700,GO:0030154,GO:0030509,GO:0031982,GO:0042981,GO:0001503,GO:0043408,GO:0001649,GO:0045944,GO:0005125	cell development|transforming growth factor beta receptor binding|cartilage development|extracellular region|SMAD protein signal transduction|extracellular space|multicellular organism development|growth factor activity|positive regulation of pathway-restricted SMAD protein phosphorylation|BMP receptor binding|cell differentiation|BMP signaling pathway|vesicle|regulation of apoptotic process|ossi…
NM_001310725.1	2.430485	2.60426	4.531743	0.05626909	0.006011857	0.01642396	0.009599854	0.009025293	1.239796	0.07844299	0.2261628	Kmt5a	GeneID:67956,Genbank:NM_001310725.1,MGI:MGI:1915206	lysine methyltransferase 5A, transcript variant 3	GO:0043516,GO:0005634,GO:0045892,GO:0005694,GO:0051301,GO:0005829,GO:0006325,GO:0006351,GO:0006355,GO:0007049,GO:0008168,GO:0016279,GO:0016740,GO:0018024,GO:0000122,GO:0018026,GO:0002039,GO:0032259,GO:0003714	regulation of DNA damage response, signal transduction by p53 class mediator|nucleus|negative regulation of transcription, DNA-templated|chromosome|cell division|cytosol|chromatin organization|transcription, DNA-templated|regulation of transcription, DNA-templated|cell cycle|methyltransferase activity|protein-lysine N-methyltransferase activity|transferase activity|histone-lysine N-methyltransfer…	mmu00310	Lysine degradation
NM_001310758.1	5.702979	7.339141	6.838503	0.1124559	0.4128759	0.1886666	0.02582942	0.03490585	1.163411	0.3784275	0.5804228	Unc13b	GeneID:22249,Genbank:NM_001310758.1,MGI:MGI:1342278	unc-13 homolog B (C. elegans), transcript variant 3	GO:0005886,GO:0006887,GO:0007268,GO:0007528,GO:0010808,GO:0016020,GO:0030742,GO:0016081,GO:0031594,GO:0016082,GO:0031914,GO:0032009,GO:0035249,GO:0048786,GO:0050714,GO:0035556,GO:0060384,GO:0042734,GO:0061669,GO:0061789,GO:0061790,GO:0001566,GO:0071333,GO:0005509,GO:0090382,GO:0005516,GO:0097060,GO:0005543,GO:0005737,GO:0005794,GO:0005829,GO:0016188,GO:0017075,GO:0019905,GO:0043065,GO:0019992,GO:…	plasma membrane|exocytosis|chemical synaptic transmission|neuromuscular junction development|positive regulation of synaptic vesicle priming|membrane|GTP-dependent protein binding|synaptic vesicle docking|neuromuscular junction|synaptic vesicle priming|negative regulation of synaptic plasticity|early phagosome|synaptic transmission, glutamatergic|presynaptic active zone|positive regulation of pro…	mmu04721	Synaptic vesicle cycle
NM_001313757.1	1.914586	2.091747	2.647516	0.04442565	0.1881003	0.08064638	0.009636574	0.009415212	0.4935187	0.1010096	0.1929963	Acvr2b	GeneID:11481,Genbank:NM_001313757.1,MGI:MGI:87912	activin receptor IIB, transcript variant 2	GO:0004672,GO:0004674,GO:0004675,GO:0004702,GO:0004712,GO:0005515,GO:0009749,GO:0005524,GO:0009791,GO:0005737,GO:0005886,GO:0009952,GO:0009966,GO:0032147,GO:0016020,GO:0032924,GO:0016021,GO:0032927,GO:0016301,GO:0032991,GO:0034711,GO:0035265,GO:0042475,GO:0000122,GO:0060836,GO:0000166,GO:0060840,GO:0043235,GO:0001501,GO:0060841,GO:0045669,GO:0061298,GO:0001702,GO:0001822,GO:0001946,GO:0001974,GO:…	protein kinase activity|protein serine/threonine kinase activity|transmembrane receptor protein serine/threonine kinase activity|signal transducer, downstream of receptor, with serine/threonine kinase activity|protein serine/threonine/tyrosine kinase activity|protein binding|response to glucose|ATP binding|post-embryonic development|cytoplasm|plasma membrane|anterior/posterior pattern specificati…	mmu04350,mmu04060,mmu04550,mmu05418	TGF-beta signaling pathway|Cytokine-cytokine receptor interaction|Signaling pathways regulating pluripotency of stem cells|Fluid shear stress and atherosclerosis
NM_001314034.1	4.744699	6.274648	6.743622	6.113958e-05	1.066814e-05	1.596862e-05	5.030663e-05	0.0001797987	0.2802042	0.04868659	0.1121524	Dmd	GeneID:13405,Genbank:NM_001314034.1,MGI:MGI:94909	dystrophin, muscular dystrophy, transcript variant 2	GO:0005886,GO:0006355,GO:0007517,GO:0007519,GO:0008065,GO:0008270,GO:0017166,GO:0008307,GO:0021629,GO:0009986,GO:0030018,GO:0010468,GO:0030054,GO:0030055,GO:0030175,GO:0031527,GO:0045202,GO:0032991,GO:0045211,GO:0033137,GO:0045213,GO:0034613,GO:0045666,GO:0046716,GO:0046872,GO:0048747,GO:0001954,GO:0050998,GO:0002027,GO:0051647,GO:0060048,GO:0002162,GO:0003779,GO:0005515,GO:0005634,GO:0005737,GO:…	plasma membrane|regulation of transcription, DNA-templated|muscle organ development|skeletal muscle tissue development|establishment of blood-nerve barrier|zinc ion binding|vinculin binding|structural constituent of muscle|olfactory nerve structural organization|cell surface|Z disc|regulation of gene expression|cell junction|cell-substrate junction|filopodium|filopodium membrane|synapse|protein-c…	mmu05410,mmu05412,mmu05414,mmu05416	Hypertrophic cardiomyopathy (HCM)|Arrhythmogenic right ventricular cardiomyopathy (ARVC)|Dilated cardiomyopathy (DCM)|Viral myocarditis
NM_001314035.1	1.376464	1.381051	0.8553765	3.733611e-05	1.384353e-06	4.773732e-06	1.221369e-05	3.117277e-05	0.06760829	0.003205442	9.699205e-13	Dmd	GeneID:13405,Genbank:NM_001314035.1,MGI:MGI:94909	dystrophin, muscular dystrophy, transcript variant 3	GO:0005886,GO:0006355,GO:0007517,GO:0007519,GO:0008065,GO:0008270,GO:0017166,GO:0008307,GO:0021629,GO:0009986,GO:0030018,GO:0010468,GO:0030054,GO:0030055,GO:0030175,GO:0031527,GO:0045202,GO:0032991,GO:0045211,GO:0033137,GO:0045213,GO:0034613,GO:0045666,GO:0046716,GO:0046872,GO:0048747,GO:0001954,GO:0050998,GO:0002027,GO:0051647,GO:0060048,GO:0002162,GO:0003779,GO:0005515,GO:0005634,GO:0005737,GO:…	plasma membrane|regulation of transcription, DNA-templated|muscle organ development|skeletal muscle tissue development|establishment of blood-nerve barrier|zinc ion binding|vinculin binding|structural constituent of muscle|olfactory nerve structural organization|cell surface|Z disc|regulation of gene expression|cell junction|cell-substrate junction|filopodium|filopodium membrane|synapse|protein-c…	mmu05410,mmu05412,mmu05414,mmu05416	Hypertrophic cardiomyopathy (HCM)|Arrhythmogenic right ventricular cardiomyopathy (ARVC)|Dilated cardiomyopathy (DCM)|Viral myocarditis
NM_001314036.1	1.927982	2.92308	4.019265	6.667407e-06	5.804343e-06	5.474509e-07	1.145857e-05	8.750638e-05	0.09365109	0.03251764	0.197146	Dmd	GeneID:13405,Genbank:NM_001314036.1,MGI:MGI:94909	dystrophin, muscular dystrophy, transcript variant 4	GO:0005886,GO:0006355,GO:0007517,GO:0007519,GO:0008065,GO:0008270,GO:0017166,GO:0008307,GO:0021629,GO:0009986,GO:0030018,GO:0010468,GO:0030054,GO:0030055,GO:0030175,GO:0031527,GO:0045202,GO:0032991,GO:0045211,GO:0033137,GO:0045213,GO:0034613,GO:0045666,GO:0046716,GO:0046872,GO:0048747,GO:0001954,GO:0050998,GO:0002027,GO:0051647,GO:0060048,GO:0002162,GO:0003779,GO:0005515,GO:0005634,GO:0005737,GO:…	plasma membrane|regulation of transcription, DNA-templated|muscle organ development|skeletal muscle tissue development|establishment of blood-nerve barrier|zinc ion binding|vinculin binding|structural constituent of muscle|olfactory nerve structural organization|cell surface|Z disc|regulation of gene expression|cell junction|cell-substrate junction|filopodium|filopodium membrane|synapse|protein-c…	mmu05410,mmu05412,mmu05414,mmu05416	Hypertrophic cardiomyopathy (HCM)|Arrhythmogenic right ventricular cardiomyopathy (ARVC)|Dilated cardiomyopathy (DCM)|Viral myocarditis
NM_001316681.1	3.045305	3.074309	5.600529	0.0203189	0.04120931	0.04562323	0.0566007	0.006349074	0.9944102	0.1535321	0.2772713	Ptpre	GeneID:19267,Genbank:NM_001316681.1,MGI:MGI:97813	protein tyrosine phosphatase, receptor type, E, transcript variant 5	GO:0046627,GO:0005737,GO:0005886,GO:0006470,GO:0007185,GO:0016020,GO:0016021,GO:0016311,GO:0016787,GO:0016791,GO:0004721,GO:0033003,GO:0004725,GO:0042803,GO:0005634	negative regulation of insulin receptor signaling pathway|cytoplasm|plasma membrane|protein dephosphorylation|transmembrane receptor protein tyrosine phosphatase signaling pathway|membrane|integral component of membrane|dephosphorylation|hydrolase activity|phosphatase activity|phosphoprotein phosphatase activity|regulation of mast cell activation|protein tyrosine phosphatase activity|protein homo…
NM_001317041.1	11.31699	12.28067	12.31512	0.178103	0.5839952	0.3716265	0.06994281	0.06920859	3.08724	0.5225199	2.295003	Vegfa	GeneID:22339,Genbank:NM_001317041.1,MGI:MGI:103178	vascular endothelial growth factor A, transcript variant 2	GO:1900745,GO:1901215,GO:1901492,GO:1901532,GO:1901727,GO:1902336,GO:1902966,GO:1903572,GO:1903589,GO:1903672,GO:0043066,GO:0043069,GO:0043117,GO:0001666,GO:0043129,GO:0043154,GO:0001701,GO:0043183,GO:0001822,GO:0045766,GO:0001934,GO:0001938,GO:0043184,GO:0045779,GO:0003151,GO:0045785,GO:0003169,GO:0001944,GO:0045944,GO:0005102,GO:0001946,GO:0046982,GO:0005125,GO:0048739,GO:0048010,GO:0005161,GO:…	positive regulation of p38MAPK cascade|negative regulation of neuron death|positive regulation of lymphangiogenesis|regulation of hematopoietic progenitor cell differentiation|positive regulation of histone deacetylase activity|positive regulation of retinal ganglion cell axon guidance|positive regulation of protein localization to early endosome|positive regulation of protein kinase D signaling|…	mmu04014,mmu04015,mmu04010,mmu04370,mmu04066,mmu04151,mmu04060,mmu04510,mmu04926,mmu05200,mmu05206,mmu05205,mmu05212,mmu05211,mmu05219,mmu05323,mmu05418,mmu04933,mmu05167,mmu05165,mmu01521	Ras signaling pathway|Rap1 signaling pathway|MAPK signaling pathway|VEGF signaling pathway|HIF-1 signaling pathway|PI3K-Akt signaling pathway|Cytokine-cytokine receptor interaction|Focal adhesion|Relaxin signaling pathway|Pathways in cancer|MicroRNAs in cancer|Proteoglycans in cancer|Pancreatic cancer|Renal cell carcinoma|Bladder cancer|Rheumatoid arthritis|Fluid shear stress and atherosclerosis|…
NM_001320300.1	4.379822	5.944688	3.741386	0.05535986	0.310889	0.1334682	0.04033969	0.04364967	0.8724612	0.2723227	0.4397082	Mmp28	GeneID:118453,Genbank:NM_001320300.1,MGI:MGI:2153062	matrix metallopeptidase 28 (epilysin), transcript variant 3	GO:0031012,GO:0004222,GO:0005737,GO:0010760	extracellular matrix|metalloendopeptidase activity|cytoplasm|negative regulation of macrophage chemotaxis
NM_007419.2	19.7318	22.76926	20.28061	0.7324791	3.065912	1.136569	0.08769923	0.1507652	7.215226	2.269641	3.815307	Adrb1	GeneID:11554,Genbank:NM_007419.2,MGI:MGI:87937	adrenergic receptor, beta 1	GO:0003061,GO:0003084,GO:0004871,GO:0004930,GO:0004935,GO:0004940,GO:0006915,GO:0007165,GO:0007186,GO:0007188,GO:0007189,GO:0007266,GO:0007267,GO:0033365,GO:0007610,GO:0035240,GO:0007613,GO:0035811,GO:0008144,GO:0040015,GO:0042060,GO:0042596,GO:0043065,GO:0001659,GO:0051924,GO:0043231,GO:0001996,GO:0055088,GO:0043547,GO:0060080,GO:0043950,GO:0001997,GO:0061051,GO:0071880,GO:0002024,GO:0002025,GO:…	positive regulation of the force of heart contraction by norepinephrine|positive regulation of systemic arterial blood pressure|signal transducer activity|G-protein coupled receptor activity|adrenergic receptor activity|beta1-adrenergic receptor activity|apoptotic process|signal transduction|G-protein coupled receptor signaling pathway|adenylate cyclase-modulating G-protein coupled receptor signa…	mmu04020,mmu04024,mmu04022,mmu04080,mmu04540,mmu04923,mmu04924,mmu04261,mmu04970,mmu05414	Calcium signaling pathway|cAMP signaling pathway|cGMP - PKG signaling pathway|Neuroactive ligand-receptor interaction|Gap junction|Regulation of lipolysis in adipocyte|Renin secretion|Adrenergic signaling in cardiomyocytes|Salivary secretion|Dilated cardiomyopathy (DCM)
NM_007426.4	9.411016	8.244408	6.217282	0.1070833	0.3467394	0.202775	0.1102492	0.08330676	2.378562	0.4041254	1.160449	Angpt2	GeneID:11601,Genbank:NM_007426.4,MGI:MGI:1202890	angiopoietin 2	GO:0050928,GO:0030971,GO:0005515,GO:0072012,GO:0042995,GO:0005576,GO:0043537,GO:0005615,GO:0005634,GO:0005886,GO:0007169,GO:0045765,GO:0007275,GO:0045766,GO:0007492,GO:0046872,GO:0010812,GO:0048014,GO:0016525,GO:0001525,GO:0030097,GO:0001974,GO:0048514,GO:0030154,GO:0005172	negative regulation of positive chemotaxis|receptor tyrosine kinase binding|protein binding|glomerulus vasculature development|cell projection|extracellular region|negative regulation of blood vessel endothelial cell migration|extracellular space|nucleus|plasma membrane|transmembrane receptor protein tyrosine kinase signaling pathway|regulation of angiogenesis|multicellular organism development|p…	mmu04014,mmu04015,mmu04010,mmu04066,mmu04151,mmu05167	Ras signaling pathway|Rap1 signaling pathway|MAPK signaling pathway|HIF-1 signaling pathway|PI3K-Akt signaling pathway|Kaposi's sarcoma-associated herpesvirus infection
NM_007478.3	37.00313	42.31309	42.12997	1.048446	2.654743	1.111221	0.2120657	0.412301	15.32437	2.019697	8.432444	Arf3	GeneID:11842,Genbank:NM_007478.3,MGI:MGI:99432	ADP-ribosylation factor 3	GO:0005737,GO:0005794,GO:0006890,GO:0015031,GO:0016192,GO:0000166,GO:0005525,GO:0005622	cytoplasm|Golgi apparatus|retrograde vesicle-mediated transport, Golgi to ER|protein transport|vesicle-mediated transport|nucleotide binding|GTP binding|intracellular	mmu04144	Endocytosis
NM_007554.3	6.423275	18.52477	9.802671	0.08787616	0.2169392	0.1216522	0.1301052	0.0726831	2.114583	0.8474266	0.8313337	Bmp4	GeneID:12159,Genbank:NM_007554.3,MGI:MGI:88180	bone morphogenetic protein 4, transcript variant 1	GO:0060272,GO:0060348,GO:0060363,GO:0060391,GO:0060393,GO:0060395,GO:0060548,GO:0060592,GO:0060684,GO:0060425,GO:0060686,GO:0060687,GO:0060688,GO:0070700,GO:0060976,GO:0061035,GO:0071363,GO:0061036,GO:0071549,GO:0071773,GO:0071893,GO:0072001,GO:0090190,GO:0072015,GO:0090191,GO:0072097,GO:0072101,GO:0030501,GO:0090194,GO:0030509,GO:1901341,GO:1901964,GO:0001541,GO:1902462,GO:0030513,GO:0001568,GO:…	embryonic skeletal joint morphogenesis|bone development|cranial suture morphogenesis|positive regulation of SMAD protein signal transduction|regulation of pathway-restricted SMAD protein phosphorylation|SMAD protein signal transduction|negative regulation of cell death|mammary gland formation|epithelial-mesenchymal cell signaling|lung morphogenesis|negative regulation of prostatic bud formation|r…	mmu04350,mmu04390,mmu04550,mmu04919,mmu05200,mmu05217,mmu05418	TGF-beta signaling pathway|Hippo signaling pathway|Signaling pathways regulating pluripotency of stem cells|Thyroid hormone signaling pathway|Pathways in cancer|Basal cell carcinoma|Fluid shear stress and atherosclerosis
NM_007556.3	42.90379	45.44173	44.23076	1.363511	5.012412	1.956192	0.1825979	0.4791136	10.14225	2.459181	4.200544	Bmp6	GeneID:12161,Genbank:NM_007556.3,MGI:MGI:88182	bone morphogenetic protein 6	GO:0005160,GO:0005515,GO:0005576,GO:0005615,GO:0005737,GO:0030509,GO:0006879,GO:0030539,GO:0006954,GO:0031666,GO:0006955,GO:0031668,GO:0031982,GO:0032332,GO:0032349,GO:0060395,GO:0042981,GO:0043408,GO:0060586,GO:0045603,GO:0070700,GO:0071281,GO:0071773,GO:0000122,GO:2000860,GO:0001503,GO:0001649,GO:0001654,GO:0001822,GO:0001938,GO:0001958,GO:0003323,GO:0005125,GO:0007275,GO:0008083,GO:0010862,GO:…	transforming growth factor beta receptor binding|protein binding|extracellular region|extracellular space|cytoplasm|BMP signaling pathway|cellular iron ion homeostasis|male genitalia development|inflammatory response|positive regulation of lipopolysaccharide-mediated signaling pathway|immune response|cellular response to extracellular stimulus|vesicle|positive regulation of chondrocyte differenti…	mmu04350,mmu04390,mmu04913	TGF-beta signaling pathway|Hippo signaling pathway|Ovarian Steroidogenesis
NM_007664.5	2.350231	2.156948	2.069614	0.0003139936	0.03739502	0.002566144	0.0001583017	0.0003761798	0.6501837	0.004730084	0.04802014	Cdh2	GeneID:12558,Genbank:NM_007664.5,MGI:MGI:88355	cadherin 2	GO:0005911,GO:0005912,GO:0005913,GO:0005916,GO:0009986,GO:0007043,GO:0010001,GO:0007155,GO:0014069,GO:0007156,GO:0014704,GO:0019903,GO:0016020,GO:0021537,GO:0016021,GO:0021987,GO:0016323,GO:0030027,GO:0030054,GO:0000902,GO:0043005,GO:0030315,GO:0005509,GO:0043410,GO:0030425,GO:0044331,GO:0030864,GO:0005515,GO:0005737,GO:0044853,GO:0044877,GO:0005886,GO:0045177,GO:0050770,GO:0045202,GO:0050998,GO:…	cell-cell junction|adherens junction|cell-cell adherens junction|fascia adherens|cell surface|cell-cell junction assembly|glial cell differentiation|cell adhesion|postsynaptic density|homophilic cell adhesion via plasma membrane adhesion molecules|intercalated disc|protein phosphatase binding|membrane|telencephalon development|integral component of membrane|cerebral cortex development|basolateral…	mmu04514,mmu05412	Cell adhesion molecules (CAMs)|Arrhythmogenic right ventricular cardiomyopathy (ARVC)
NM_007705.2	32.37167	44.96235	41.39468	0.9584864	3.343823	1.677179	0.1850539	0.5075753	7.506442	2.803683	7.79466	Cirbp	GeneID:12696,Genbank:NM_007705.2,MGI:MGI:893588	cold inducible RNA binding protein	GO:0048255,GO:0005634,GO:0070181,GO:0070417,GO:0005654,GO:0005730,GO:0005737,GO:0008266,GO:1902806,GO:0009411,GO:0010494,GO:0030308,GO:0030371,GO:0003676,GO:0034063,GO:0003723,GO:0045727,GO:0003730	mRNA stabilization|nucleus|small ribosomal subunit rRNA binding|cellular response to cold|nucleoplasm|nucleolus|cytoplasm|poly(U) RNA binding|regulation of cell cycle G1/S phase transition|response to UV|cytoplasmic stress granule|negative regulation of cell growth|translation repressor activity|nucleic acid binding|stress granule assembly|RNA binding|positive regulation of translation|mRNA 3'-UT…
NM_007713.4	5.331377	8.474231	7.041729	0.1524047	0.8451744	0.2434125	0.005355662	0.02825489	2.255878	0.3359266	1.735799	Clk3	GeneID:102414,Genbank:NM_007713.4,MGI:MGI:1098670	CDC-like kinase 3	GO:0031410,GO:0004712,GO:0042802,GO:0004713,GO:0043484,GO:0005524,GO:0005634,GO:0005654,GO:0005737,GO:0045111,GO:0006468,GO:0046777,GO:0016301,GO:0016310,GO:0000166,GO:0016740,GO:0004672,GO:0018108,GO:0004674	cytoplasmic vesicle|protein serine/threonine/tyrosine kinase activity|identical protein binding|protein tyrosine kinase activity|regulation of RNA splicing|ATP binding|nucleus|nucleoplasm|cytoplasm|intermediate filament cytoskeleton|protein phosphorylation|protein autophosphorylation|kinase activity|phosphorylation|nucleotide binding|transferase activity|protein kinase activity|peptidyl-tyrosine …
NM_007734.2	54.59773	67.53708	73.92999	2.514003	8.233125	3.438648	0.5038913	0.533649	13.13991	3.907174	5.384415	Col4a3	GeneID:12828,Genbank:NM_007734.2,MGI:MGI:104688	collagen, type IV, alpha 3	GO:0032836,GO:0005578,GO:0038063,GO:0005581,GO:0043231,GO:0005587,GO:0005604,GO:0005783,GO:0072577,GO:0006919,GO:0007155,GO:0007166,GO:0008283,GO:0005178,GO:0016525,GO:0005201,GO:0005576	glomerular basement membrane development|proteinaceous extracellular matrix|collagen-activated tyrosine kinase receptor signaling pathway|collagen trimer|intracellular membrane-bounded organelle|collagen type IV trimer|basement membrane|endoplasmic reticulum|endothelial cell apoptotic process|activation of cysteine-type endopeptidase activity involved in apoptotic process|cell adhesion|cell surfa…	mmu04151,mmu04512,mmu04510,mmu04926,mmu04974,mmu05200,mmu05222,mmu04933,mmu05165,mmu05146	PI3K-Akt signaling pathway|ECM-receptor interaction|Focal adhesion|Relaxin signaling pathway|Protein digestion and absorption|Pathways in cancer|Small cell lung cancer|AGE-RAGE signaling pathway in diabetic complications|Human papillomavirus infection|Amoebiasis
NM_007735.2	4.130127	4.982462	5.889586	0.1210604	0.4671197	0.2100736	0.02889758	0.0007748241	0.2828844	0.1259635	0.5037067	Col4a4	GeneID:12829,Genbank:NM_007735.2,MGI:MGI:104687	collagen, type IV, alpha 4	GO:0005578,GO:0005581,GO:0005587,GO:0005604,GO:0005605,GO:0032836,GO:0005201,GO:0005576	proteinaceous extracellular matrix|collagen trimer|collagen type IV trimer|basement membrane|basal lamina|glomerular basement membrane development|extracellular matrix structural constituent|extracellular region	mmu04151,mmu04512,mmu04510,mmu04926,mmu04974,mmu05200,mmu05222,mmu04933,mmu05165,mmu05146	PI3K-Akt signaling pathway|ECM-receptor interaction|Focal adhesion|Relaxin signaling pathway|Protein digestion and absorption|Pathways in cancer|Small cell lung cancer|AGE-RAGE signaling pathway in diabetic complications|Human papillomavirus infection|Amoebiasis
NM_007817.2	562.5533	740.0064	853.0082	24.11004	108.1296	55.47359	1.169974	4.738291	20.42267	11.8206	19.27639	Cyp2f2	GeneID:13107,Genbank:NM_007817.2,MGI:MGI:88608	cytochrome P450, family 2, subfamily f, polypeptide 2	GO:0046872,GO:0018931,GO:0005783,GO:0055114,GO:0018979,GO:0006082,GO:0019373,GO:0006805,GO:0008392,GO:0008395,GO:0009636,GO:0016020,GO:0019825,GO:0016491,GO:0020037,GO:0016705,GO:0016712,GO:0042738,GO:0004497,GO:0043231,GO:0005506,GO:0005737	metal ion binding|naphthalene metabolic process|endoplasmic reticulum|oxidation-reduction process|trichloroethylene metabolic process|organic acid metabolic process|epoxygenase P450 pathway|xenobiotic metabolic process|arachidonic acid epoxygenase activity|steroid hydroxylase activity|response to toxic substance|membrane|oxygen binding|oxidoreductase activity|heme binding|oxidoreductase activity,…	mmu00980	Metabolism of xenobiotics by cytochrome P450
NM_007868.6	1.657809	1.848815	1.286138	0.009005777	0.1178279	0.03682328	0.00151285	0.005117465	0.682061	0.1393096	0.1280595	Dmd	GeneID:13405,Genbank:NM_007868.6,MGI:MGI:94909	dystrophin, muscular dystrophy, transcript variant 1	GO:0005886,GO:0006355,GO:0007517,GO:0007519,GO:0008065,GO:0008270,GO:0017166,GO:0008307,GO:0021629,GO:0009986,GO:0030018,GO:0010468,GO:0030054,GO:0030055,GO:0030175,GO:0031527,GO:0045202,GO:0032991,GO:0045211,GO:0033137,GO:0045213,GO:0034613,GO:0045666,GO:0046716,GO:0046872,GO:0048747,GO:0001954,GO:0050998,GO:0002027,GO:0051647,GO:0060048,GO:0002162,GO:0003779,GO:0005515,GO:0005634,GO:0005737,GO:…	plasma membrane|regulation of transcription, DNA-templated|muscle organ development|skeletal muscle tissue development|establishment of blood-nerve barrier|zinc ion binding|vinculin binding|structural constituent of muscle|olfactory nerve structural organization|cell surface|Z disc|regulation of gene expression|cell junction|cell-substrate junction|filopodium|filopodium membrane|synapse|protein-c…	mmu05410,mmu05412,mmu05414,mmu05416	Hypertrophic cardiomyopathy (HCM)|Arrhythmogenic right ventricular cardiomyopathy (ARVC)|Dilated cardiomyopathy (DCM)|Viral myocarditis
NM_007908.4	2.757681	2.417583	2.779463	0.01862609	0.09692998	0.03595245	0.004014824	0.006908247	0.7898701	0.1380454	0.3735778	Eef2k	GeneID:13631,Genbank:NM_007908.4,MGI:MGI:1195261	eukaryotic elongation factor-2 kinase, transcript variant 1	GO:0031952,GO:0004686,GO:0043066,GO:0005509,GO:0043197,GO:0005516,GO:0005524,GO:0005737,GO:0006414,GO:0045807,GO:0006468,GO:0046777,GO:0008135,GO:0051965,GO:0014069,GO:0061003,GO:0016301,GO:0000166,GO:0016310,GO:0004674,GO:0016740	regulation of protein autophosphorylation|elongation factor-2 kinase activity|negative regulation of apoptotic process|calcium ion binding|dendritic spine|calmodulin binding|ATP binding|cytoplasm|translational elongation|positive regulation of endocytosis|protein phosphorylation|protein autophosphorylation|translation factor activity, RNA binding|positive regulation of synapse assembly|postsynapt…	mmu04152,mmu04921	AMPK signaling pathway|Oxytocin signaling pathway
NM_007920.4	13.14118	10.70501	9.346939	0.08693855	0.4814896	0.06116846	1.893235e-05	0.02122634	1.964612	0.2458941	3.870563	Elf1	GeneID:13709,Genbank:NM_007920.4,MGI:MGI:107180	E74-like factor 1, transcript variant 1	GO:0043565,GO:0001077,GO:0045893,GO:0045944,GO:0001817,GO:0003677,GO:0003700,GO:0005634,GO:0050860,GO:0006351,GO:0006355,GO:0000978,GO:0006357,GO:0030154,GO:0000981	sequence-specific DNA binding|transcriptional activator activity, RNA polymerase II proximal promoter sequence-specific DNA binding|positive regulation of transcription, DNA-templated|positive regulation of transcription by RNA polymerase II|regulation of cytokine production|DNA binding|DNA binding transcription factor activity|nucleus|negative regulation of T cell receptor signaling pathway|tran…
NM_007931.1	7.12605	13.61465	12.11364	0.1131273	0.8652311	0.2579687	0.01362202	0.02699502	3.275256	0.49217	2.746128	Endog	GeneID:13804,Genbank:NM_007931.1,MGI:MGI:1261433	endonuclease G	GO:0034612,GO:0004518,GO:0043065,GO:0004519,GO:0004536,GO:0005634,GO:0005739,GO:0043204,GO:0046677,GO:0005829,GO:0046872,GO:0006308,GO:1901300,GO:0006309,GO:0000737,GO:1902512,GO:0001701,GO:0016787,GO:0003676	response to tumor necrosis factor|nuclease activity|positive regulation of apoptotic process|endonuclease activity|deoxyribonuclease activity|nucleus|mitochondrion|perikaryon|response to antibiotic|cytosol|metal ion binding|DNA catabolic process|positive regulation of hydrogen peroxide-mediated programmed cell death|apoptotic DNA fragmentation|DNA catabolic process, endonucleolytic|positive regul…	mmu04210	Apoptosis
NM_007988.3	67.1651	83.04705	85.64675	1.982139	11.26434	3.275238	0.301063	0.3690852	14.45547	2.737605	4.889562	Fasn	GeneID:14104,Genbank:NM_007988.3,MGI:MGI:95485	fatty acid synthase	GO:0004319,GO:0004320,GO:0005737,GO:0005739,GO:0005794,GO:0005829,GO:0005886,GO:0016740,GO:0006084,GO:0016787,GO:0006629,GO:0016788,GO:0006631,GO:0016829,GO:0019171,GO:0030223,GO:0030224,GO:0030879,GO:0031177,GO:0042587,GO:0003824,GO:0004312,GO:0004313,GO:0004314,GO:0004315,GO:0004316,GO:0004317,GO:0006633,GO:0008144,GO:0008152,GO:0008611,GO:0009058,GO:0016295,GO:0042802,GO:0016296,GO:0042803,GO:…	enoyl-[acyl-carrier-protein] reductase (NADPH, B-specific) activity|oleoyl-[acyl-carrier-protein] hydrolase activity|cytoplasm|mitochondrion|Golgi apparatus|cytosol|plasma membrane|transferase activity|acetyl-CoA metabolic process|hydrolase activity|lipid metabolic process|hydrolase activity, acting on ester bonds|fatty acid metabolic process|lyase activity|3-hydroxyacyl-[acyl-carrier-protein] de…	mmu00061,mmu04152,mmu04910	Fatty acid biosynthesis|AMPK signaling pathway|Insulin signaling pathway
NM_008010.5	7.012626	7.909678	5.879996	0.2612853	0.4692699	0.09508799	0.004300159	0.07460958	1.141241	0.3644684	0.7376372	Fgfr3	GeneID:14184,Genbank:NM_008010.5,MGI:MGI:95524	fibroblast growth factor receptor 3, transcript variant 1	GO:0090080,GO:0090102,GO:0090263,GO:1902178,GO:0004713,GO:0004714,GO:0004871,GO:0004888,GO:0005007,GO:0007267,GO:0005515,GO:0007275,GO:0005524,GO:0008284,GO:0005634,GO:0008285,GO:0008543,GO:0016740,GO:0017134,GO:0009898,GO:0018108,GO:0021762,GO:0022010,GO:0030133,GO:0000122,GO:0042531,GO:0030154,GO:0000165,GO:0042802,GO:0000166,GO:0043066,GO:0030278,GO:0001938,GO:0043235,GO:0002009,GO:0043410,GO:…	positive regulation of MAPKKK cascade by fibroblast growth factor receptor signaling pathway|cochlea development|positive regulation of canonical Wnt signaling pathway|fibroblast growth factor receptor apoptotic signaling pathway|protein tyrosine kinase activity|transmembrane receptor protein tyrosine kinase activity|signal transducer activity|transmembrane signaling receptor activity|fibroblast …	mmu04014,mmu04015,mmu04010,mmu04151,mmu04144,mmu04550,mmu04810,mmu05200,mmu05230,mmu05206,mmu05219,mmu01521	Ras signaling pathway|Rap1 signaling pathway|MAPK signaling pathway|PI3K-Akt signaling pathway|Endocytosis|Signaling pathways regulating pluripotency of stem cells|Regulation of actin cytoskeleton|Pathways in cancer|Central carbon metabolism in cancer|MicroRNAs in cancer|Bladder cancer|EGFR tyrosine kinase inhibitor resistance
NM_008011.2	9.550978	10.51495	10.48515	0.3199618	1.188357	0.4850738	0.03103099	0.04713868	3.286825	0.8954446	1.029182	Fgfr4	GeneID:14186,Genbank:NM_008011.2,MGI:MGI:95525	fibroblast growth factor receptor 4	GO:0004871,GO:0004888,GO:0005007,GO:0005515,GO:0005524,GO:0005737,GO:0008284,GO:0005768,GO:0008543,GO:0005783,GO:0005794,GO:0009968,GO:0010628,GO:0010629,GO:0010715,GO:0030324,GO:0010966,GO:0031434,GO:0016020,GO:0033674,GO:0016021,GO:0042593,GO:0042632,GO:0043066,GO:0043085,GO:0000166,GO:2000573,GO:0043235,GO:0001525,GO:2000830,GO:0043410,GO:0001759,GO:0045862,GO:0004672,GO:0004709,GO:0004713,GO:…	signal transducer activity|transmembrane signaling receptor activity|fibroblast growth factor-activated receptor activity|protein binding|ATP binding|cytoplasm|positive regulation of cell proliferation|endosome|fibroblast growth factor receptor signaling pathway|endoplasmic reticulum|Golgi apparatus|negative regulation of signal transduction|positive regulation of gene expression|negative regulat…	mmu04014,mmu04015,mmu04010,mmu04151,mmu04144,mmu04550,mmu04810,mmu05200	Ras signaling pathway|Rap1 signaling pathway|MAPK signaling pathway|PI3K-Akt signaling pathway|Endocytosis|Signaling pathways regulating pluripotency of stem cells|Regulation of actin cytoskeleton|Pathways in cancer
NM_008064.4	13.70353	18.97265	19.19152	0.3860081	0.9282144	0.305565	0.06046143	0.2122733	7.657885	0.967679	3.956087	Gaa	GeneID:14387,Genbank:NM_008064.4,MGI:MGI:95609	glucosidase, alpha, acid, transcript variant 1	GO:0016798,GO:0005980,GO:0003007,GO:0030246,GO:0006941,GO:0003824,GO:0032450,GO:0007040,GO:0004553,GO:0043181,GO:0004558,GO:0004574,GO:0005764,GO:0046716,GO:0007626,GO:0050884,GO:0008152,GO:0050885,GO:0009888,GO:0005975,GO:0002026,GO:0060048,GO:0016020,GO:0005977,GO:0002086,GO:0016787	hydrolase activity, acting on glycosyl bonds|glycogen catabolic process|heart morphogenesis|carbohydrate binding|striated muscle contraction|catalytic activity|maltose alpha-glucosidase activity|lysosome organization|hydrolase activity, hydrolyzing O-glycosyl compounds|vacuolar sequestering|alpha-1,4-glucosidase activity|oligo-1,6-glucosidase activity|lysosome|muscle cell cellular homeostasis|loc…	mmu00052,mmu00500,mmu04142	Galactose metabolism|Starch and sucrose metabolism|Lysosome
NM_008115.3	6.871473	6.243469	6.825518	0.03441553	0.1479728	0.06141187	0.03130075	0.01728139	0.8019632	0.1299127	0.3120273	Gfra2	GeneID:14586,Genbank:NM_008115.3,MGI:MGI:1195462	glial cell line derived neurotrophic factor family receptor alpha 2, transcript variant 1	GO:0007399,GO:0009897,GO:0016020,GO:0016167,GO:0031225,GO:0031953,GO:0033139,GO:0033141,GO:0038023,GO:0005886,GO:0043235,GO:0007165,GO:0007169	nervous system development|external side of plasma membrane|membrane|glial cell-derived neurotrophic factor receptor activity|anchored component of membrane|negative regulation of protein autophosphorylation|regulation of peptidyl-serine phosphorylation of STAT protein|positive regulation of peptidyl-serine phosphorylation of STAT protein|signaling receptor activity|plasma membrane|receptor compl…
NM_008229.2	28.70655	33.951	31.41683	0.3487561	2.607171	1.084832	0.08484307	0.07549152	11.85255	1.604254	5.184301	Hdac2	GeneID:15182,Genbank:NM_008229.2,MGI:MGI:1097691	histone deacetylase 2	GO:0003682,GO:0003700,GO:0004407,GO:0005515,GO:0005634,GO:0008284,GO:0009913,GO:0005657,GO:0010718,GO:0005667,GO:0010870,GO:0010977,GO:0016358,GO:0031490,GO:0016575,GO:0032041,GO:0032732,GO:0016580,GO:0032760,GO:0032922,GO:0032991,GO:0033558,GO:0000118,GO:0045862,GO:0000122,GO:0045892,GO:0034739,GO:0035098,GO:0000785,GO:0045944,GO:0000790,GO:0048511,GO:0000792,GO:0048714,GO:0000978,GO:0001103,GO:…	chromatin binding|DNA binding transcription factor activity|histone deacetylase activity|protein binding|nucleus|positive regulation of cell proliferation|epidermal cell differentiation|replication fork|positive regulation of epithelial to mesenchymal transition|transcription factor complex|positive regulation of receptor biosynthetic process|negative regulation of neuron projection development|d…	mmu04330,mmu04110,mmu04919,mmu04213,mmu05200,mmu05202,mmu05203,mmu05220,mmu05016,mmu05034,mmu05169,mmu05165	Notch signaling pathway|Cell cycle|Thyroid hormone signaling pathway|Longevity regulating pathway - multiple species|Pathways in cancer|Transcriptional misregulation in cancers|Viral carcinogenesis|Chronic myeloid leukemia|Huntington's disease|Alcoholism|Epstein-Barr virus infection|Human papillomavirus infection
NM_008249.4	7.708009	9.820541	7.045605	0.01646785	0.3234315	0.04932203	0.005137654	0.02760474	1.512922	0.1442934	1.056737	Tfb2m	GeneID:15278,Genbank:NM_008249.4,MGI:MGI:107937	transcription factor B2, mitochondrial	GO:0016740,GO:0003723,GO:0031167,GO:0005739,GO:0005759,GO:0006351,GO:0006355,GO:0032259,GO:0006364,GO:0042645,GO:0006390,GO:0045893,GO:0006391,GO:0000154,GO:0008168,GO:0000179,GO:0008649,GO:0003712	transferase activity|RNA binding|rRNA methylation|mitochondrion|mitochondrial matrix|transcription, DNA-templated|regulation of transcription, DNA-templated|methylation|rRNA processing|mitochondrial nucleoid|mitochondrial transcription|positive regulation of transcription, DNA-templated|transcription initiation from mitochondrial promoter|rRNA modification|methyltransferase activity|rRNA (adenine…
NM_008292.4	39.29359	46.87633	47.94948	1.524569	6.657932	3.562933	0.4530318	0.6621209	16.84349	3.714198	9.359256	Hsd17b4	GeneID:15488,Genbank:NM_008292.4,MGI:MGI:105089	hydroxysteroid (17-beta) dehydrogenase 4	GO:0016853,GO:0005102,GO:0018812,GO:0005739,GO:0033989,GO:0005777,GO:0006629,GO:0006631,GO:0006635,GO:0036111,GO:0036112,GO:0008209,GO:0042803,GO:0008210,GO:0044594,GO:0016491,GO:0000038,GO:0055114,GO:0016508,GO:0003857,GO:0060009,GO:0016829,GO:0004303	isomerase activity|signaling receptor binding|3-hydroxyacyl-CoA dehydratase activity|mitochondrion|3alpha,7alpha,12alpha-trihydroxy-5beta-cholest-24-enoyl-CoA hydratase activity|peroxisome|lipid metabolic process|fatty acid metabolic process|fatty acid beta-oxidation|very long-chain fatty-acyl-CoA metabolic process|medium-chain fatty-acyl-CoA metabolic process|androgen metabolic process|protein h…	mmu00120,mmu04146	Primary bile acid biosynthesis|Peroxisome
NM_008305.3	5.411983	8.263562	7.509521	0.05938241	0.3696832	0.1102481	0.03000423	0.008287347	1.989916	0.2447645	0.6236586	Hspg2	GeneID:15530,Genbank:NM_008305.3,MGI:MGI:96257	perlecan (heparan sulfate proteoglycan 2)	GO:0008104,GO:0002062,GO:0030198,GO:0005509,GO:0031012,GO:0005515,GO:0005576,GO:0005578,GO:0005604,GO:0005605,GO:0005615,GO:0046872,GO:0006898,GO:0048704,GO:0001525,GO:0048738,GO:0007420,GO:0001958,GO:0060351,GO:0008022,GO:0002020	protein localization|chondrocyte differentiation|extracellular matrix organization|calcium ion binding|extracellular matrix|protein binding|extracellular region|proteinaceous extracellular matrix|basement membrane|basal lamina|extracellular space|metal ion binding|receptor-mediated endocytosis|embryonic skeletal system morphogenesis|angiogenesis|cardiac muscle tissue development|brain development…	mmu04512,mmu05205,mmu05161	ECM-receptor interaction|Proteoglycans in cancer|Hepatitis B
NM_008342.3	89.72327	76.71772	79.22172	3.513289	11.10584	3.450704	0.3568688	0.7226912	14.48475	4.183988	11.67118	Igfbp2	GeneID:16008,Genbank:NM_008342.3,MGI:MGI:96437	insulin-like growth factor binding protein 2, transcript variant 1	GO:0005615,GO:0016324,GO:0019838,GO:0031410,GO:0031994,GO:0031995,GO:0040008,GO:0001558,GO:0042104,GO:0005520,GO:0043567,GO:0005576	extracellular space|apical plasma membrane|growth factor binding|cytoplasmic vesicle|insulin-like growth factor I binding|insulin-like growth factor II binding|regulation of growth|regulation of cell growth|positive regulation of activated T cell proliferation|insulin-like growth factor binding|regulation of insulin-like growth factor receptor signaling pathway|extracellular region
NM_008343.2	6.588816	10.45074	4.427894	0.01850063	0.05375251	0.00187052	0.0009330341	2.969144e-07	0.0458864	0.003177119	0.05693849	Igfbp3	GeneID:16009,Genbank:NM_008343.2,MGI:MGI:96438	insulin-like growth factor binding protein 3	GO:1902512,GO:0042567,GO:0010906,GO:0001968,GO:2000844,GO:0042568,GO:0014912,GO:0043065,GO:0019838,GO:0005520,GO:0043410,GO:0005576,GO:0005615,GO:0031091,GO:0005634,GO:0043567,GO:0031994,GO:0005720,GO:0043568,GO:0006468,GO:0044342,GO:0031995,GO:0008160,GO:0001558,GO:0045663,GO:0008285,GO:0001649,GO:0048662,GO:0040008,GO:0010666,GO:0001933	positive regulation of apoptotic DNA fragmentation|insulin-like growth factor ternary complex|regulation of glucose metabolic process|fibronectin binding|negative regulation of testosterone secretion|insulin-like growth factor binary complex|negative regulation of smooth muscle cell migration|positive regulation of apoptotic process|growth factor binding|insulin-like growth factor binding|positiv…	mmu04115,mmu04218,mmu05202	p53 signaling pathway|Cellular senescence|Transcriptional misregulation in cancers
NM_008344.3	83.40004	95.31258	102.8933	3.155319	14.28789	7.055716	1.047203	1.396883	18.38984	6.951766	15.09367	Igfbp6	GeneID:16012,Genbank:NM_008344.3,MGI:MGI:96441	insulin-like growth factor binding protein 6	GO:0005615,GO:0005737,GO:0005794,GO:0019838,GO:0031994,GO:0031995,GO:0042568,GO:0001558,GO:0043567,GO:0005520,GO:0005576	extracellular space|cytoplasm|Golgi apparatus|growth factor binding|insulin-like growth factor I binding|insulin-like growth factor II binding|insulin-like growth factor binary complex|regulation of cell growth|regulation of insulin-like growth factor receptor signaling pathway|insulin-like growth factor binding|extracellular region
NM_008365.2	9.291497	10.86352	10.80654	0.04368371	0.09152353	0.06669825	0.03427119	0.03293663	0.7219034	0.1235735	0.5770721	Il18r1	GeneID:16182,Genbank:NM_008365.2,MGI:MGI:105383	interleukin 18 receptor 1, transcript variant 1	GO:0016021,GO:0030101,GO:0032729,GO:0035655,GO:0042008,GO:0045063,GO:1901224,GO:0005515,GO:0007165,GO:0016020	integral component of membrane|natural killer cell activation|positive regulation of interferon-gamma production|interleukin-18-mediated signaling pathway|interleukin-18 receptor activity|T-helper 1 cell differentiation|positive regulation of NIK/NF-kappaB signaling|protein binding|signal transduction|membrane	mmu04668,mmu04060,mmu05321	TNF signaling pathway|Cytokine-cytokine receptor interaction|Inflammatiory bowel disease (IBD)
NM_008402.3	14.39644	14.0146	13.02394	0.1193046	0.2107179	0.114158	0.04313799	0.03880512	3.659575	0.7559738	4.067325	Itgav	GeneID:16410,Genbank:NM_008402.3,MGI:MGI:96608	integrin alpha V	GO:0005245,GO:0005634,GO:0005829,GO:0005886,GO:0005925,GO:0006874,GO:0010888,GO:0006954,GO:0016020,GO:0007155,GO:0016021,GO:0007160,GO:0016477,GO:0017134,GO:0019960,GO:0030054,GO:0034113,GO:0030154,GO:0034446,GO:0030335,GO:0034683,GO:0031258,GO:0034684,GO:0034685,GO:0001525,GO:0043277,GO:0034686,GO:0001568,GO:0043410,GO:0035262,GO:0001846,GO:0043542,GO:0035867,GO:0001968,GO:0045124,GO:0002020,GO:…	voltage-gated calcium channel activity|nucleus|cytosol|plasma membrane|focal adhesion|cellular calcium ion homeostasis|negative regulation of lipid storage|inflammatory response|membrane|cell adhesion|integral component of membrane|cell-matrix adhesion|cell migration|fibroblast growth factor binding|C-X3-C chemokine binding|cell junction|heterotypic cell-cell adhesion|cell differentiation|substra…	mmu04151,mmu04512,mmu04514,mmu04145,mmu04510,mmu04810,mmu04919,mmu05200,mmu05205,mmu05222,mmu05418,mmu05410,mmu05412,mmu05414,mmu05165	PI3K-Akt signaling pathway|ECM-receptor interaction|Cell adhesion molecules (CAMs)|Phagosome|Focal adhesion|Regulation of actin cytoskeleton|Thyroid hormone signaling pathway|Pathways in cancer|Proteoglycans in cancer|Small cell lung cancer|Fluid shear stress and atherosclerosis|Hypertrophic cardiomyopathy (HCM)|Arrhythmogenic right ventricular cardiomyopathy (ARVC)|Dilated cardiomyopathy (DCM)|H…
NM_008437.1	170.3432	171.2355	191.3827	1.081943	2.609309	1.494574	0.845455	0.7751252	11.34719	3.711935	8.068771	Napsa	GeneID:16541,Genbank:NM_008437.1,MGI:MGI:109365	napsin A aspartic peptidase	GO:0043129,GO:0005515,GO:0097208,GO:0005576,GO:0005615,GO:0005764,GO:0006508,GO:0006914,GO:0008233,GO:0016787,GO:0030163,GO:0004175,GO:0033619,GO:0004190	surfactant homeostasis|protein binding|alveolar lamellar body|extracellular region|extracellular space|lysosome|proteolysis|autophagy|peptidase activity|hydrolase activity|protein catabolic process|endopeptidase activity|membrane protein proteolysis|aspartic-type endopeptidase activity	mmu04142	Lysosome
NM_008483.3	44.55901	51.55172	50.84857	1.282873	5.790335	2.392029	0.3082508	0.3652017	12.54739	3.343651	5.743076	Lamb2	GeneID:16779,Genbank:NM_008483.3,MGI:MGI:99916	laminin, beta 2	GO:0072249,GO:0031012,GO:0005578,GO:0072274,GO:0005604,GO:0031175,GO:0005605,GO:0005608,GO:0005615,GO:0043083,GO:0007155,GO:0043256,GO:0007411,GO:0045202,GO:0007528,GO:0048677,GO:0007601,GO:0000904,GO:0050808,GO:0014002,GO:0005178,GO:0060041,GO:0014044,GO:0005576	metanephric glomerular visceral epithelial cell development|extracellular matrix|proteinaceous extracellular matrix|metanephric glomerular basement membrane development|basement membrane|neuron projection development|basal lamina|laminin-3 complex|extracellular space|synaptic cleft|cell adhesion|laminin complex|axon guidance|synapse|neuromuscular junction development|axon extension involved in re…	mmu04151,mmu04512,mmu04510,mmu05200,mmu05222,mmu05165,mmu05146,mmu05145	PI3K-Akt signaling pathway|ECM-receptor interaction|Focal adhesion|Pathways in cancer|Small cell lung cancer|Human papillomavirus infection|Amoebiasis|Toxoplasmosis
NM_008489.2	18.08512	24.94575	22.65459	0.4803246	1.050327	0.6912382	0.5898081	0.4112133	7.973584	2.041657	4.648711	Lbp	GeneID:16803,Genbank:NM_008489.2,MGI:MGI:1098776	lipopolysaccharide binding protein	GO:0005615,GO:0006869,GO:0006953,GO:0008289,GO:0009986,GO:0015920,GO:0034145,GO:0016020,GO:0042535,GO:0031663,GO:0042742,GO:0032490,GO:0043032,GO:0044130,GO:0045087,GO:0045919,GO:0050829,GO:0050830,GO:0001530,GO:0002232,GO:0002281,GO:0002376,GO:0005102,GO:0005576,GO:0032496,GO:0032720,GO:0032722,GO:0032755,GO:0032757,GO:0032760,GO:0060100,GO:0060265,GO:0033036,GO:0070891,GO:0071222,GO:0071223,GO:…	extracellular space|lipid transport|acute-phase response|lipid binding|cell surface|lipopolysaccharide transport|positive regulation of toll-like receptor 4 signaling pathway|membrane|positive regulation of tumor necrosis factor biosynthetic process|lipopolysaccharide-mediated signaling pathway|defense response to bacterium|detection of molecule of bacterial origin|positive regulation of macropha…	mmu04064,mmu04620,mmu05132,mmu05152	NF-kappa B signaling pathway|Toll-like receptor signaling pathway|Salmonella infection|Tuberculosis
NM_008520.2	5.908842	7.242805	6.677612	0.2737014	0.677779	0.26274	0.07755167	0.141805	3.072044	0.6123945	0.554574	Ltbp3	GeneID:16998,Genbank:NM_008520.2,MGI:MGI:1101355	latent transforming growth factor beta binding protein 3	GO:0060430,GO:0005576,GO:1902462,GO:0005578,GO:2000741,GO:0007179,GO:0019838,GO:0030502,GO:0031012,GO:0032331,GO:0036363,GO:0045780,GO:0046849,GO:0001501,GO:0050431,GO:0005509,GO:0060349	lung saccule development|extracellular region|positive regulation of mesenchymal stem cell proliferation|proteinaceous extracellular matrix|positive regulation of mesenchymal stem cell differentiation|transforming growth factor beta receptor signaling pathway|growth factor binding|negative regulation of bone mineralization|extracellular matrix|negative regulation of chondrocyte differentiation|tr…
NM_008542.3	48.71347	62.56307	55.02047	1.024353	5.073791	1.693836	0.1800406	0.2800374	14.72093	3.151599	8.203126	Smad6	GeneID:17130,Genbank:NM_008542.3,MGI:MGI:1336883	SMAD family member 6	GO:0003700,GO:0005515,GO:0005622,GO:0005634,GO:0005667,GO:0005794,GO:0005829,GO:0031589,GO:0006351,GO:0031625,GO:0006355,GO:0032991,GO:0006955,GO:0034713,GO:0035904,GO:0042802,GO:0043066,GO:1902895,GO:0044212,GO:0045444,GO:0045907,GO:0000978,GO:0001657,GO:0003148,GO:0003170,GO:0003183,GO:0003184,GO:0003281,GO:0003677,GO:0003682,GO:0007179,GO:0007352,GO:0008285,GO:0010991,GO:0016604,GO:0030279,GO:…	DNA binding transcription factor activity|protein binding|intracellular|nucleus|transcription factor complex|Golgi apparatus|cytosol|cell-substrate adhesion|transcription, DNA-templated|ubiquitin protein ligase binding|regulation of transcription, DNA-templated|protein-containing complex|immune response|type I transforming growth factor beta receptor binding|aorta development|identical protein bi…	mmu04350	TGF-beta signaling pathway
NM_008548.4	7.701729	8.406688	6.783306	0.009141657	0.5601224	0.03309608	0.003726129	0.01587624	1.380048	0.1297854	1.353512	Man1a	GeneID:17155,Genbank:NM_008548.4,MGI:MGI:104677	mannosidase 1, alpha	GO:0005509,GO:0005783,GO:0005793,GO:0005794,GO:0005829,GO:0006491,GO:0008152,GO:0016020,GO:0016021,GO:0016787,GO:0016798,GO:0000139,GO:0046872,GO:0004571	calcium ion binding|endoplasmic reticulum|endoplasmic reticulum-Golgi intermediate compartment|Golgi apparatus|cytosol|N-glycan processing|metabolic process|membrane|integral component of membrane|hydrolase activity|hydrolase activity, acting on glycosyl bonds|Golgi membrane|metal ion binding|mannosyl-oligosaccharide 1,2-alpha-mannosidase activity	mmu00510,mmu04141	N-Glycan biosynthesis|Protein processing in endoplasmic reticulum
NM_008606.3	13.60377	15.364	14.10655	0.2832927	2.014096	0.5893381	0.1315183	0.195965	3.176721	0.5588164	2.307408	Mmp11	GeneID:17385,Genbank:NM_008606.3,MGI:MGI:97008	matrix metallopeptidase 11, transcript variant 1	GO:0071711,GO:0005578,GO:0006508,GO:0007275,GO:0008233,GO:0008237,GO:0008270,GO:0016787,GO:0030198,GO:0030199,GO:0030574,GO:0031012,GO:0004222,GO:0045599,GO:0005576,GO:0046872	basement membrane organization|proteinaceous extracellular matrix|proteolysis|multicellular organism development|peptidase activity|metallopeptidase activity|zinc ion binding|hydrolase activity|extracellular matrix organization|collagen fibril organization|collagen catabolic process|extracellular matrix|metalloendopeptidase activity|negative regulation of fat cell differentiation|extracellular re…
NM_008609.4	29.97549	35.32398	36.77418	1.225156	4.346103	1.641819	0.2248023	0.2799508	6.383197	1.655367	3.155276	Mmp15	GeneID:17388,Genbank:NM_008609.4,MGI:MGI:109320	matrix metallopeptidase 15	GO:0008233,GO:0008237,GO:0008270,GO:0016020,GO:0016021,GO:0016787,GO:0031012,GO:0046872,GO:0004222,GO:0005887,GO:0006508	peptidase activity|metallopeptidase activity|zinc ion binding|membrane|integral component of membrane|hydrolase activity|extracellular matrix|metal ion binding|metalloendopeptidase activity|integral component of plasma membrane|proteolysis
NM_008626.3	24.35099	28.70807	24.13893	0.8955297	2.840727	1.017049	0.3776755	0.3946014	8.82314	2.262518	4.733678	Mrc2	GeneID:17534,Genbank:NM_008626.3,MGI:MGI:107818	mannose receptor, C type 2	GO:0006897,GO:0009986,GO:0016020,GO:0016021,GO:0030246,GO:0030574,GO:0004888,GO:0005518,GO:0005887	endocytosis|cell surface|membrane|integral component of membrane|carbohydrate binding|collagen catabolic process|transmembrane signaling receptor activity|collagen binding|integral component of plasma membrane	mmu04145,mmu05152	Phagosome|Tuberculosis
NM_008668.2	5.732199	6.799125	6.51648	0.03932995	0.2044315	0.08903877	0.03519914	0.05803262	1.003396	0.2806099	0.7656786	Nab2	GeneID:17937,Genbank:NM_008668.2,MGI:MGI:107563	Ngfi-A binding protein 2, transcript variant 1	GO:0005634,GO:0006351,GO:0006355,GO:0008134,GO:0014037,GO:0016480,GO:0042552,GO:0042802,GO:0045682,GO:0045892,GO:0000989,GO:1902949,GO:0001958	nucleus|transcription, DNA-templated|regulation of transcription, DNA-templated|transcription factor binding|Schwann cell differentiation|negative regulation of transcription by RNA polymerase III|myelination|identical protein binding|regulation of epidermis development|negative regulation of transcription, DNA-templated|transcription factor activity, transcription factor binding|positive regulat…
NM_008697.4	1.621075	1.391138	1.034053	0.007384839	0.02271717	0.006671399	0.004754595	0.003593438	0.5959799	0.005285282	0.08482559	Nin	GeneID:18080,Genbank:NM_008697.4,MGI:MGI:105108	ninein, transcript variant 2	GO:0005730,GO:0005737,GO:0005813,GO:0005814,GO:0034454,GO:0005856,GO:0036449,GO:0005874,GO:0005886,GO:0044295,GO:0045177,GO:0048668,GO:0050772,GO:0051642,GO:0072686,GO:0000166,GO:0000226,GO:0000242,GO:0000922,GO:0005509,GO:0005515,GO:0005525,GO:0005634,GO:0008104,GO:0010457,GO:0019900,GO:0021540,GO:0021957,GO:0030424,GO:0030425,GO:0090222,GO:0031116,GO:0097431,GO:0097539,GO:0120103	nucleolus|cytoplasm|centrosome|centriole|microtubule anchoring at centrosome|cytoskeleton|microtubule minus-end|microtubule|plasma membrane|axonal growth cone|apical part of cell|collateral sprouting|positive regulation of axonogenesis|centrosome localization|mitotic spindle|nucleotide binding|microtubule cytoskeleton organization|pericentriolar material|spindle pole|calcium ion binding|protein b…
NM_008716.2	11.52015	9.900315	11.94676	0.3212025	1.319389	0.5112027	0.08437346	0.108817	5.623993	0.9550503	1.617672	Notch3	GeneID:18131,Genbank:NM_008716.2,MGI:MGI:99460	notch 3	GO:0045665,GO:0016021,GO:0005634,GO:0045944,GO:0019899,GO:0005654,GO:0048661,GO:0030154,GO:0005829,GO:0048663,GO:0005886,GO:0005887,GO:0006351,GO:0006355,GO:0030900,GO:0007219,GO:0048844,GO:0038023,GO:0050793,GO:0042802,GO:0072104,GO:0043235,GO:0007275,GO:0000122,GO:0045296,GO:0015629,GO:0005509,GO:0045596,GO:0016020,GO:0005515	negative regulation of neuron differentiation|integral component of membrane|nucleus|positive regulation of transcription by RNA polymerase II|enzyme binding|nucleoplasm|positive regulation of smooth muscle cell proliferation|cell differentiation|cytosol|neuron fate commitment|plasma membrane|integral component of plasma membrane|transcription, DNA-templated|regulation of transcription, DNA-templ…	mmu04330,mmu04371,mmu04658,mmu04919,mmu05200,mmu05206,mmu05224,mmu05165,mmu01522	Notch signaling pathway|Apelin signaling pathway|Th1 and Th2 cell differentiation|Thyroid hormone signaling pathway|Pathways in cancer|MicroRNAs in cancer|Breast cancer|Human papillomavirus infection|Endocrine resistance
NM_008728.2	5.469368	5.936011	4.647748	0.07358995	0.5038054	0.1606112	0.01988832	0.02555713	2.221095	0.3119282	0.1383269	Npr3	GeneID:18162,Genbank:NM_008728.2,MGI:MGI:97373	natriuretic peptide receptor 3, transcript variant 1	GO:0033688,GO:0007193,GO:0035810,GO:0007194,GO:0042277,GO:0007200,GO:0008217,GO:0008528,GO:0016020,GO:0042562,GO:0016021,GO:0042803,GO:0016941,GO:0048015,GO:0017046,GO:0048662,GO:0030157,GO:0001501,GO:0051000,GO:0031404,GO:0032991,GO:0002158	regulation of osteoblast proliferation|adenylate cyclase-inhibiting G-protein coupled receptor signaling pathway|positive regulation of urine volume|negative regulation of adenylate cyclase activity|peptide binding|phospholipase C-activating G-protein coupled receptor signaling pathway|regulation of blood pressure|G-protein coupled peptide receptor activity|membrane|hormone binding|integral compo…
NM_008739.3	8.906545	9.878137	8.39684	0.1884584	0.7829773	0.07727311	0.06065548	0.09355517	2.37423	0.2563081	0.8832161	Nsd1	GeneID:18193,Genbank:NM_008739.3,MGI:MGI:1276545	nuclear receptor-binding SET-domain protein 1	GO:0050681,GO:0042054,GO:0008168,GO:0001702,GO:1903025,GO:0042799,GO:0008270,GO:0003682,GO:0042974,GO:0016571,GO:0003712,GO:0045893,GO:0003714,GO:0005515,GO:0005634,GO:0016740,GO:0046872,GO:0018024,GO:0005694,GO:0046965,GO:0030331,GO:0006325,GO:0046966,GO:0032259,GO:0006351,GO:0000122,GO:0046975,GO:0033135,GO:0006355,GO:0000414,GO:0035097,GO:0007275,GO:0000978	androgen receptor binding|histone methyltransferase activity|methyltransferase activity|gastrulation with mouth forming second|regulation of RNA polymerase II regulatory region sequence-specific DNA binding|histone methyltransferase activity (H4-K20 specific)|zinc ion binding|chromatin binding|retinoic acid receptor binding|histone methylation|transcription cofactor activity|positive regulation o…	mmu00310	Lysine degradation
NM_008808.3	40.02158	47.34529	39.83132	1.101013	3.792256	2.074678	0.2991945	0.2604047	11.61834	1.384167	7.990072	Pdgfa	GeneID:18590,Genbank:NM_008808.3,MGI:MGI:97527	platelet derived growth factor, alpha	GO:0005615,GO:0005902,GO:0007275,GO:0007596,GO:0008083,GO:0008284,GO:0030335,GO:0009611,GO:0031954,GO:0009887,GO:0035793,GO:0042802,GO:0042803,GO:0050730,GO:0043406,GO:0050919,GO:0051781,GO:0043410,GO:0051897,GO:0060348,GO:0060683,GO:0070374,GO:0001525,GO:0001942,GO:0070851,GO:0002053,GO:1990401,GO:0005161,GO:0005518,GO:0005576,GO:0009986,GO:0010512,GO:0010544,GO:0014068,GO:0014910,GO:0043588,GO:…	extracellular space|microvillus|multicellular organism development|blood coagulation|growth factor activity|positive regulation of cell proliferation|positive regulation of cell migration|response to wounding|positive regulation of protein autophosphorylation|animal organ morphogenesis|positive regulation of metanephric mesenchymal cell migration by platelet-derived growth factor receptor-beta si…	mmu04014,mmu04015,mmu04010,mmu04630,mmu04072,mmu04151,mmu04060,mmu04510,mmu04540,mmu04810,mmu05200,mmu05231,mmu05202,mmu05206,mmu05214,mmu05218,mmu05215,mmu05418,mmu05166,mmu01521	Ras signaling pathway|Rap1 signaling pathway|MAPK signaling pathway|Jak-STAT signaling pathway|Phospholipase D signaling pathway|PI3K-Akt signaling pathway|Cytokine-cytokine receptor interaction|Focal adhesion|Gap junction|Regulation of actin cytoskeleton|Pathways in cancer|Choline metabolism in cancer|Transcriptional misregulation in cancers|MicroRNAs in cancer|Glioma|Melanoma|Prostate cancer|Fl…
NM_008825.4	9.48177	13.90262	14.1006	0.1702473	0.4920588	0.2635083	0.09229961	0.08704893	1.949843	0.3806314	0.722712	Pfkfb2	GeneID:18640,Genbank:NM_008825.4,MGI:MGI:107815	6-phosphofructo-2-kinase/fructose-2,6-biphosphatase 2, transcript variant 1	GO:0005634,GO:0005654,GO:0005737,GO:0006007,GO:0006089,GO:0006090,GO:0006096,GO:0009749,GO:0019900,GO:0019901,GO:0032024,GO:0003873,GO:0033133,GO:0004331	nucleus|nucleoplasm|cytoplasm|glucose catabolic process|lactate metabolic process|pyruvate metabolic process|glycolytic process|response to glucose|kinase binding|protein kinase binding|positive regulation of insulin secretion|6-phosphofructo-2-kinase activity|positive regulation of glucokinase activity|fructose-2,6-bisphosphate 2-phosphatase activity	mmu00051,mmu04152,mmu04919	Fructose and mannose metabolism|AMPK signaling pathway|Thyroid hormone signaling pathway
NM_008885.3	136.6794	148.1311	176.4514	2.466052	13.10147	4.22723	1.399552	0.6721013	52.1246	12.36486	27.6848	Pmp22	GeneID:18858,Genbank:NM_008885.3,MGI:MGI:97631	peripheral myelin protein 22, transcript variant 1	GO:0007050,GO:0008219,GO:0008285,GO:0010977,GO:0016020,GO:0016021,GO:0030154,GO:0032060,GO:0032288,GO:0042552,GO:0043218,GO:0005886,GO:0005923,GO:0007049	cell cycle arrest|cell death|negative regulation of cell proliferation|negative regulation of neuron projection development|membrane|integral component of membrane|cell differentiation|bleb assembly|myelin assembly|myelination|compact myelin|plasma membrane|bicellular tight junction|cell cycle
NM_008976.2	7.247318	7.486307	8.939908	0.3581297	1.038524	0.5130354	0.09640388	0.1884652	3.636209	0.6122281	1.280289	Ptpn14	GeneID:19250,Genbank:NM_008976.2,MGI:MGI:102467	protein tyrosine phosphatase, non-receptor type 14	GO:0030971,GO:0004721,GO:0046825,GO:0004725,GO:0005634,GO:0005654,GO:0005737,GO:0005856,GO:0006351,GO:0006355,GO:0006470,GO:0008285,GO:0016311,GO:0001946,GO:0016787,GO:0016791,GO:0003712	receptor tyrosine kinase binding|phosphoprotein phosphatase activity|regulation of protein export from nucleus|protein tyrosine phosphatase activity|nucleus|nucleoplasm|cytoplasm|cytoskeleton|transcription, DNA-templated|regulation of transcription, DNA-templated|protein dephosphorylation|negative regulation of cell proliferation|dephosphorylation|lymphangiogenesis|hydrolase activity|phosphatase …
NM_008984.2	33.93113	45.55331	38.54909	1.41422	5.774103	1.760387	0.2883791	0.2103823	13.32652	2.688473	5.523697	Ptprm	GeneID:19274,Genbank:NM_008984.2,MGI:MGI:102694	protein tyrosine phosphatase, receptor type, M	GO:0045296,GO:0016311,GO:0005001,GO:0048471,GO:0016525,GO:0005737,GO:0097755,GO:0016787,GO:0005886,GO:0005911,GO:0005913,GO:0006470,GO:0007155,GO:0016791,GO:0007156,GO:0030027,GO:0007165,GO:0031175,GO:0010596,GO:0031290,GO:0010842,GO:0001937,GO:0042493,GO:0016020,GO:0004721,GO:0042802,GO:0016021,GO:0004725	cadherin binding|dephosphorylation|transmembrane receptor protein tyrosine phosphatase activity|perinuclear region of cytoplasm|negative regulation of angiogenesis|cytoplasm|positive regulation of blood vessel diameter|hydrolase activity|plasma membrane|cell-cell junction|cell-cell adherens junction|protein dephosphorylation|cell adhesion|phosphatase activity|homophilic cell adhesion via plasma m…	mmu04514,mmu04520	Cell adhesion molecules (CAMs)|Adherens junction
NM_008986.2	125.632	152.2971	150.9029	4.790362	18.04015	7.162067	1.304968	1.992506	47.55598	13.57853	33.01036	Ptrf	GeneID:19285,Genbank:NM_008986.2,MGI:MGI:1277968	polymerase I and transcript release factor	GO:0019843,GO:0006351,GO:0005634,GO:0032991,GO:0006353,GO:0042134,GO:0006355,GO:0005737,GO:0005739,GO:0006361,GO:0005783,GO:0042802,GO:0005886,GO:0043231,GO:0006363,GO:0005901,GO:0045121,GO:0003723,GO:2000147,GO:0009303,GO:0005515,GO:0016020	rRNA binding|transcription, DNA-templated|nucleus|protein-containing complex|DNA-templated transcription, termination|rRNA primary transcript binding|regulation of transcription, DNA-templated|cytoplasm|mitochondrion|transcription initiation from RNA polymerase I promoter|endoplasmic reticulum|identical protein binding|plasma membrane|intracellular membrane-bounded organelle|termination of RNA po…
NM_009021.2	4.375595	3.973272	3.059639	0.1455019	0.3994298	0.1334532	0.04121947	0.05424462	1.187565	0.3357764	0.4360337	Rai1	GeneID:19377,Genbank:NM_009021.2,MGI:MGI:103291	retinoic acid induced 1, transcript variant 1	GO:0045944,GO:0005634,GO:0046872,GO:0048511,GO:0005654,GO:0005737,GO:0005739,GO:0006357,GO:0032922,GO:0035326,GO:0040015,GO:0001501,GO:0044212,GO:0003700,GO:0045893	positive regulation of transcription by RNA polymerase II|nucleus|metal ion binding|rhythmic process|nucleoplasm|cytoplasm|mitochondrion|regulation of transcription by RNA polymerase II|circadian regulation of gene expression|enhancer binding|negative regulation of multicellular organism growth|skeletal system development|transcription regulatory region DNA binding|DNA binding transcription facto…
NM_009024.2	4.837021	5.306094	5.477052	0.04724944	0.2164856	0.06012979	0.007220829	0.007168865	1.208967	0.214646	0.5926278	Rara	GeneID:19401,Genbank:NM_009024.2,MGI:MGI:97856	retinoic acid receptor, alpha, transcript variant 1	GO:0045944,GO:0045947,GO:0046872,GO:0046982,GO:0001076,GO:0048027,GO:0001133,GO:0048167,GO:0001657,GO:0048384,GO:0001843,GO:0060349,GO:0001889,GO:0060429,GO:0048471,GO:0001972,GO:0060534,GO:0048568,GO:0002068,GO:0060591,GO:0004879,GO:0003148,GO:0061037,GO:0005102,GO:0003417,GO:0070374,GO:0005515,GO:0003677,GO:0071222,GO:0005634,GO:0071300,GO:0071391,GO:0005737,GO:0008134,GO:0008144,GO:0005829,GO:…	positive regulation of transcription by RNA polymerase II|negative regulation of translational initiation|metal ion binding|protein heterodimerization activity|transcription factor activity, RNA polymerase II transcription factor binding|mRNA 5'-UTR binding|RNA polymerase II transcription factor activity, sequence-specific transcription regulatory region DNA binding|regulation of synaptic plastic…	mmu04659,mmu04915,mmu05200,mmu05202,mmu05221	Th17 cell differentiation|Estrogen signaling pathway|Pathways in cancer|Transcriptional misregulation in cancers|Acute myeloid leukemia
NM_009059.2	19.23396	24.0406	23.27995	0.3695057	1.865458	1.101365	0.06476004	0.2467548	8.166754	1.300949	5.380126	Rgl2	GeneID:19732,Genbank:NM_009059.2,MGI:MGI:107483	ral guanine nucleotide dissociation stimulator-like 2	GO:0007264,GO:0010667,GO:0014068,GO:0032485,GO:0005085,GO:0005089,GO:0007165	small GTPase mediated signal transduction|negative regulation of cardiac muscle cell apoptotic process|positive regulation of phosphatidylinositol 3-kinase signaling|regulation of Ral protein signal transduction|guanyl-nucleotide exchange factor activity|Rho guanyl-nucleotide exchange factor activity|signal transduction	mmu04014	Ras signaling pathway
NM_009067.5	1.970476	2.831697	3.744588	0.06942146	0.2138669	0.1572265	0.04916273	0.01152192	0.5756209	0.1893034	0.06055492	Ralbp1	GeneID:19765,Genbank:NM_009067.5,MGI:MGI:108466	ralA binding protein 1, transcript variant 1	GO:0043547,GO:0017160,GO:0005515,GO:0048365,GO:0005886,GO:0048662,GO:0006855,GO:0055085,GO:0006897,GO:0007052,GO:0007165,GO:0022857,GO:0007264,GO:1900753,GO:0042626,GO:1903378,GO:0043005,GO:0015238,GO:0043087,GO:0016020,GO:0005096,GO:0016887	positive regulation of GTPase activity|Ral GTPase binding|protein binding|Rac GTPase binding|plasma membrane|negative regulation of smooth muscle cell proliferation|drug transmembrane transport|transmembrane transport|endocytosis|mitotic spindle organization|signal transduction|transmembrane transporter activity|small GTPase mediated signal transduction|doxorubicin transport|ATPase activity, coup…	mmu04014,mmu05200,mmu05212	Ras signaling pathway|Pathways in cancer|Pancreatic cancer
NM_009097.5	10.8406	12.00223	9.77109	0.5865534	1.174383	0.6702902	0.05835824	0.1514767	3.112331	0.973329	2.951479	Rps6ka1	GeneID:20111,Genbank:NM_009097.5,MGI:MGI:104558	ribosomal protein S6 kinase polypeptide 1, transcript variant 1	GO:0043154,GO:0008134,GO:0004674,GO:0045893,GO:0045944,GO:0016301,GO:0004711,GO:0072574,GO:0004712,GO:0005524,GO:0005634,GO:0016310,GO:0005737,GO:2000491,GO:0016740,GO:0033554,GO:0005819,GO:0035556,GO:0005829,GO:0000166,GO:0043027,GO:0006468,GO:0000287,GO:0043066,GO:0004672	negative regulation of cysteine-type endopeptidase activity involved in apoptotic process|transcription factor binding|protein serine/threonine kinase activity|positive regulation of transcription, DNA-templated|positive regulation of transcription by RNA polymerase II|kinase activity|ribosomal protein S6 kinase activity|hepatocyte proliferation|protein serine/threonine/tyrosine kinase activity|A…	mmu04010,mmu04150,mmu04114,mmu04914,mmu04720,mmu04722,mmu04714,mmu04931	MAPK signaling pathway|mTOR signaling pathway|Oocyte meiosis|Progesterone-mediated oocyte maturation|Long-term potentiation|Neurotrophin signaling pathway|Thermogenesis|Insulin resistance
NM_009124.6	4.860721	5.161834	4.766419	0.1766714	0.3842986	0.2330787	0.06417931	0.08016393	1.208428	0.3344756	0.7390743	Atxn1	GeneID:20238,Genbank:NM_009124.6,MGI:MGI:104783	ataxin 1, transcript variant 2	GO:0051168,GO:0042326,GO:0008022,GO:0003723,GO:0060079,GO:0042405,GO:0008266,GO:0005515,GO:0060252,GO:0008344,GO:0005634,GO:0042802,GO:0005654,GO:0005730,GO:0005737,GO:0008542,GO:0005829,GO:0043569,GO:0016363,GO:0006351,GO:0043621,GO:0032991,GO:0006355,GO:0045892,GO:0034046,GO:0007420,GO:0000122,GO:0045944,GO:0035176,GO:0007612,GO:0003677,GO:0048286,GO:0042272,GO:0007613,GO:0003682	nuclear export|negative regulation of phosphorylation|protein C-terminus binding|RNA binding|excitatory postsynaptic potential|nuclear inclusion body|poly(U) RNA binding|protein binding|positive regulation of glial cell proliferation|adult locomotory behavior|nucleus|identical protein binding|nucleoplasm|nucleolus|cytoplasm|visual learning|cytosol|negative regulation of insulin-like growth factor…
NM_009236.2	78.54991	78.8259	82.73718	2.538031	10.20063	3.381255	0.1571523	0.7344222	22.22418	5.876989	10.75305	Sox18	GeneID:20672,Genbank:NM_009236.2,MGI:MGI:103559	SRY (sex determining region Y)-box 18	GO:0001701,GO:0001942,GO:0001944,GO:0001945,GO:0001946,GO:0003677,GO:0044212,GO:0003700,GO:0005515,GO:0044798,GO:0005634,GO:0045892,GO:0045893,GO:0045944,GO:0046982,GO:0048469,GO:0048866,GO:0060214,GO:0000122,GO:0000790,GO:0000978,GO:0000981,GO:0001077,GO:0001525,GO:0001568,GO:0001570,GO:0006351,GO:0006355,GO:0007507,GO:0022405,GO:0060836,GO:0035050,GO:0060956,GO:0042789,GO:0061028,GO:0043565,GO:…	in utero embryonic development|hair follicle development|vasculature development|lymph vessel development|lymphangiogenesis|DNA binding|transcription regulatory region DNA binding|DNA binding transcription factor activity|protein binding|nuclear transcription factor complex|nucleus|negative regulation of transcription, DNA-templated|positive regulation of transcription, DNA-templated|positive reg…
NM_009238.2	22.14886	23.36637	14.78033	0.8010916	2.203495	0.9318904	0.0824309	0.1996242	4.860397	1.297306	2.630238	Sox4	GeneID:20677,Genbank:NM_009238.2,MGI:MGI:98366	SRY (sex determining region Y)-box 4	GO:0001841,GO:0002328,GO:0003183,GO:0003211,GO:0003215,GO:0003289,GO:0003357,GO:0008284,GO:0003677,GO:0003700,GO:0008285,GO:0014009,GO:0021510,GO:0021522,GO:0021782,GO:0045893,GO:0030177,GO:0030217,GO:0045944,GO:0031018,GO:0046826,GO:0046982,GO:0048485,GO:0000976,GO:0050821,GO:0000981,GO:0001046,GO:0060070,GO:0001077,GO:0001105,GO:0001501,GO:0001666,GO:0005515,GO:0005634,GO:0005654,GO:0005737,GO:…	neural tube formation|pro-B cell differentiation|mitral valve morphogenesis|cardiac ventricle formation|cardiac right ventricle morphogenesis|atrial septum primum morphogenesis|noradrenergic neuron differentiation|positive regulation of cell proliferation|DNA binding|DNA binding transcription factor activity|negative regulation of cell proliferation|glial cell proliferation|spinal cord developmen…
NM_009288.2	8.053806	9.18024	8.525576	0.1263671	0.3607269	0.2415949	0.07805112	0.0859211	3.389068	0.5770667	1.220864	Stk10	GeneID:20868,Genbank:NM_009288.2,MGI:MGI:1099439	serine/threonine kinase 10	GO:2000401,GO:0031098,GO:0004674,GO:0032147,GO:0042802,GO:0005524,GO:0005737,GO:0005886,GO:0006468,GO:0007049,GO:0042803,GO:0007346,GO:0042981,GO:0016020,GO:0046777,GO:0016301,GO:0071593,GO:0016310,GO:0000166,GO:0016740,GO:0004672,GO:0023014	regulation of lymphocyte migration|stress-activated protein kinase signaling cascade|protein serine/threonine kinase activity|activation of protein kinase activity|identical protein binding|ATP binding|cytoplasm|plasma membrane|protein phosphorylation|cell cycle|protein homodimerization activity|regulation of mitotic cell cycle|regulation of apoptotic process|membrane|protein autophosphorylation|…	mmu04914	Progesterone-mediated oocyte maturation
NM_009320.4	23.26403	39.33987	29.59495	0.518577	1.647167	0.5975081	0.2246853	0.2111264	5.827223	1.793799	3.261482	Slc6a6	GeneID:21366,Genbank:NM_009320.4,MGI:MGI:98488	solute carrier family 6 (neurotransmitter transporter, taurine), member 6	GO:0015734,GO:0005328,GO:0016020,GO:0005368,GO:0016021,GO:0005369,GO:0005886,GO:0005887,GO:0030977,GO:0006810,GO:0006836,GO:0015293,GO:0001761,GO:0001762,GO:0005215	taurine transport|neurotransmitter:sodium symporter activity|membrane|taurine transmembrane transporter activity|integral component of membrane|taurine:sodium symporter activity|plasma membrane|integral component of plasma membrane|taurine binding|transport|neurotransmitter transport|symporter activity|beta-alanine transmembrane transporter activity|beta-alanine transport|transporter activity
NM_009343.3	10.89463	14.68025	13.40011	0.2686283	1.561949	0.3255281	0.05152615	0.05765374	4.714838	0.839745	2.896153	Phf1	GeneID:21652,Genbank:NM_009343.3,MGI:MGI:98647	PHD finger protein 1, transcript variant 1	GO:0061087,GO:0035064,GO:0005634,GO:0035098,GO:0005654,GO:0005737,GO:0005813,GO:0005856,GO:0006325,GO:0006351,GO:0035861,GO:0006355,GO:0043565,GO:0006974,GO:0045893,GO:0031060,GO:0046872,GO:0031491,GO:0003682,GO:0061086,GO:0003700,GO:0005515	positive regulation of histone H3-K27 methylation|methylated histone binding|nucleus|ESC/E(Z) complex|nucleoplasm|cytoplasm|centrosome|cytoskeleton|chromatin organization|transcription, DNA-templated|site of double-strand break|regulation of transcription, DNA-templated|sequence-specific DNA binding|cellular response to DNA damage stimulus|positive regulation of transcription, DNA-templated|regul…
NM_009367.3	5.223339	7.384865	7.686348	0.04935152	0.2800159	0.1640983	0.02622061	0.03894859	2.202262	0.3498219	0.8035524	Tgfb2	GeneID:21808,Genbank:NM_009367.3,MGI:MGI:98726	transforming growth factor, beta 2	GO:0046580,GO:0046982,GO:0047485,GO:0048103,GO:0001843,GO:0048468,GO:0001942,GO:0048663,GO:0048666,GO:0001974,GO:0060317,GO:0048702,GO:0003007,GO:0060325,GO:0048839,GO:0003148,GO:0060389,GO:0050680,GO:0003149,GO:0005114,GO:0003151,GO:0060395,GO:0003179,GO:0005125,GO:0003181,GO:0060412,GO:0005160,GO:1904426,GO:1904888,GO:0060413,GO:0005515,GO:1905006,GO:0061037,GO:0005576,GO:1905007,GO:0007507,GO:…	negative regulation of Ras protein signal transduction|protein heterodimerization activity|protein N-terminus binding|somatic stem cell division|neural tube closure|cell development|hair follicle development|neuron fate commitment|neuron development|blood vessel remodeling|cardiac epithelial to mesenchymal transition|embryonic neurocranium morphogenesis|heart morphogenesis|face morphogenesis|inne…	mmu04010,mmu04350,mmu04390,mmu04068,mmu04060,mmu04110,mmu04218,mmu04380,mmu05200,mmu05206,mmu05205,mmu05210,mmu05212,mmu05225,mmu05226,mmu05220,mmu05211,mmu05323,mmu05321,mmu05410,mmu05414,mmu04933,mmu05152,mmu05166,mmu05161,mmu05146,mmu05144,mmu05145,mmu05140,mmu05142	MAPK signaling pathway|TGF-beta signaling pathway|Hippo signaling pathway|FoxO signaling pathway|Cytokine-cytokine receptor interaction|Cell cycle|Cellular senescence|Osteoclast differentiation|Pathways in cancer|MicroRNAs in cancer|Proteoglycans in cancer|Colorectal cancer|Pancreatic cancer|Hepatocellular carcinoma|Gastric cancer|Chronic myeloid leukemia|Renal cell carcinoma|Rheumatoid arthritis…
NM_009399.3	1.740273	2.173996	2.11652	0.0417295	0.07557621	0.05577287	0.03502421	0.01512073	0.694285	0.1462612	0.2189969	Tnfrsf11a	GeneID:21934,Genbank:NM_009399.3,MGI:MGI:1314891	tumor necrosis factor receptor superfamily, member 11a, NFKB activator	GO:0006954,GO:0006955,GO:0007275,GO:0009897,GO:0009986,GO:0016020,GO:0045780,GO:0016021,GO:0046872,GO:0019955,GO:0048535,GO:0030316,GO:0051091,GO:0051092,GO:0060086,GO:0060749,GO:0070555,GO:0071812,GO:0001503,GO:0002250,GO:0004888,GO:0005031,GO:0005515,GO:0005829,GO:0005886,GO:0005887,GO:0032496,GO:0033209,GO:0034097,GO:0034612,GO:0042127,GO:0071847,GO:0042981,GO:0071848,GO:0043410,GO:0072674,GO:…	inflammatory response|immune response|multicellular organism development|external side of plasma membrane|cell surface|membrane|positive regulation of bone resorption|integral component of membrane|metal ion binding|cytokine binding|lymph node development|osteoclast differentiation|positive regulation of DNA binding transcription factor activity|positive regulation of NF-kappaB transcription fact…	mmu04064,mmu04060,mmu04917,mmu04380,mmu05323	NF-kappa B signaling pathway|Cytokine-cytokine receptor interaction|Prolactin signaling pathway|Osteoclast differentiation|Rheumatoid arthritis
NM_009437.4	30.70343	41.9639	43.55479	0.7463062	3.238206	1.248797	0.2252305	0.3079722	3.607112	1.139911	3.702685	Tst	GeneID:22117,Genbank:NM_009437.4,MGI:MGI:98852	thiosulfate sulfurtransferase, mitochondrial	GO:0005739,GO:0005743,GO:0008097,GO:0016740,GO:0030855,GO:0035928,GO:0051029,GO:0003723,GO:0004792	mitochondrion|mitochondrial inner membrane|5S rRNA binding|transferase activity|epithelial cell differentiation|rRNA import into mitochondrion|rRNA transport|RNA binding|thiosulfate sulfurtransferase activity	mmu00920,mmu00270,mmu04122	Sulfur metabolism|Cysteine and methionine metabolism|Sulfur relay system
NM_009478.4	7.823724	9.673005	11.80187	0.009309478	0.01404919	0.01650086	0.005201507	0.009156105	0.1631972	0.02914823	0.0488341	Urod	GeneID:22275,Genbank:NM_009478.4,MGI:MGI:98916	uroporphyrinogen decarboxylase	GO:0046502,GO:0004853,GO:0005654,GO:0005737,GO:0005829,GO:0006779,GO:0006783,GO:0008198,GO:0016829,GO:0016831,GO:0042168	uroporphyrinogen III metabolic process|uroporphyrinogen decarboxylase activity|nucleoplasm|cytoplasm|cytosol|porphyrin-containing compound biosynthetic process|heme biosynthetic process|ferrous iron binding|lyase activity|carboxy-lyase activity|heme metabolic process	mmu00860	Porphyrin and chlorophyll metabolism
NM_009505.4	11.31699	12.28067	12.30131	0.178103	0.5839952	0.3716265	0.06994281	0.06920859	3.08724	0.5225199	2.295003	Vegfa	GeneID:22339,Genbank:NM_009505.4,MGI:MGI:103178	vascular endothelial growth factor A, transcript variant 2	GO:1900745,GO:1901215,GO:1901492,GO:1901532,GO:1901727,GO:1902336,GO:1902966,GO:1903572,GO:1903589,GO:1903672,GO:0043066,GO:0043069,GO:0043117,GO:0001666,GO:0043129,GO:0043154,GO:0001701,GO:0043183,GO:0001822,GO:0045766,GO:0001934,GO:0001938,GO:0043184,GO:0045779,GO:0003151,GO:0045785,GO:0003169,GO:0001944,GO:0045944,GO:0005102,GO:0001946,GO:0046982,GO:0005125,GO:0048739,GO:0048010,GO:0005161,GO:…	positive regulation of p38MAPK cascade|negative regulation of neuron death|positive regulation of lymphangiogenesis|regulation of hematopoietic progenitor cell differentiation|positive regulation of histone deacetylase activity|positive regulation of retinal ganglion cell axon guidance|positive regulation of protein localization to early endosome|positive regulation of protein kinase D signaling|…	mmu04014,mmu04015,mmu04010,mmu04370,mmu04066,mmu04151,mmu04060,mmu04510,mmu04926,mmu05200,mmu05206,mmu05205,mmu05212,mmu05211,mmu05219,mmu05323,mmu05418,mmu04933,mmu05167,mmu05165,mmu01521	Ras signaling pathway|Rap1 signaling pathway|MAPK signaling pathway|VEGF signaling pathway|HIF-1 signaling pathway|PI3K-Akt signaling pathway|Cytokine-cytokine receptor interaction|Focal adhesion|Relaxin signaling pathway|Pathways in cancer|MicroRNAs in cancer|Proteoglycans in cancer|Pancreatic cancer|Renal cell carcinoma|Bladder cancer|Rheumatoid arthritis|Fluid shear stress and atherosclerosis|…
NM_009511.2	6.959341	7.357773	4.443766	0.0724295	0.1325671	0.05859577	0.05940533	0.01703126	0.7066916	0.1716038	0.1540424	Vipr2	GeneID:22355,Genbank:NM_009511.2,MGI:MGI:107166	vasoactive intestinal peptide receptor 2	GO:0004999,GO:0005886,GO:0005929,GO:0007165,GO:0007166,GO:0007186,GO:0007190,GO:0016020,GO:0016021,GO:0048662,GO:0004871,GO:0004888,GO:0004930	vasoactive intestinal polypeptide receptor activity|plasma membrane|cilium|signal transduction|cell surface receptor signaling pathway|G-protein coupled receptor signaling pathway|activation of adenylate cyclase activity|membrane|integral component of membrane|negative regulation of smooth muscle cell proliferation|signal transducer activity|transmembrane signaling receptor activity|G-protein cou…	mmu04024,mmu04080	cAMP signaling pathway|Neuroactive ligand-receptor interaction
NM_009522.2	4.111936	7.260426	6.856547	0.1183675	0.5110945	0.2755894	0.01634371	0.01273584	1.177728	0.3077593	0.6806896	Wnt3a	GeneID:22416,Genbank:NM_009522.2,MGI:MGI:98956	wingless-type MMTV integration site family, member 3A	GO:2000081,GO:2000179,GO:2000347,GO:2000727,GO:0003713,GO:2001141,GO:0005102,GO:0005109,GO:0005515,GO:0008283,GO:0005576,GO:0008284,GO:0005578,GO:0009887,GO:0005615,GO:0009952,GO:0009986,GO:0010387,GO:0010628,GO:0030182,GO:0010977,GO:0030198,GO:0016055,GO:0030509,GO:0030879,GO:0030890,GO:0030901,GO:0032092,GO:0001649,GO:0045893,GO:0033138,GO:0001701,GO:0045944,GO:0033278,GO:0001756,GO:0034613,GO:…	positive regulation of canonical Wnt signaling pathway involved in controlling type B pancreatic cell proliferation|positive regulation of neural precursor cell proliferation|positive regulation of hepatocyte proliferation|positive regulation of cardiac muscle cell differentiation|transcription coactivator activity|regulation of RNA biosynthetic process|signaling receptor binding|frizzled binding…	mmu04310,mmu04390,mmu04150,mmu04550,mmu04916,mmu05200,mmu05206,mmu05205,mmu05225,mmu05226,mmu05217,mmu05224,mmu04934,mmu05166,mmu05165	Wnt signaling pathway|Hippo signaling pathway|mTOR signaling pathway|Signaling pathways regulating pluripotency of stem cells|Melanogenesis|Pathways in cancer|MicroRNAs in cancer|Proteoglycans in cancer|Hepatocellular carcinoma|Gastric cancer|Basal cell carcinoma|Breast cancer|Cushing's syndrome|HTLV-I infection|Human papillomavirus infection
NM_009557.3	2.064571	2.541074	2.313428	0.03278322	0.2132456	0.02103752	0.007360647	4.509097e-06	0.5437847	0.1901659	0.3555543	Zfp46	GeneID:22704,Genbank:NM_009557.3,MGI:MGI:99192	zinc finger protein 46	GO:0005622,GO:0005634,GO:0005654,GO:0005829,GO:0006351,GO:0006355,GO:0046872,GO:0003676,GO:0003677,GO:0003700	intracellular|nucleus|nucleoplasm|cytosol|transcription, DNA-templated|regulation of transcription, DNA-templated|metal ion binding|nucleic acid binding|DNA binding|DNA binding transcription factor activity
NM_009616.4	5.609934	7.320222	8.07576	0.2621046	1.072621	0.4450467	0.09950549	0.06603677	3.189534	0.412719	1.023442	Adam19	GeneID:11492,Genbank:NM_009616.4,MGI:MGI:105377	a disintegrin and metallopeptidase domain 19 (meltrin beta), transcript variant 1	GO:0006508,GO:0006509,GO:0007507,GO:0008233,GO:0008237,GO:0009897,GO:0016020,GO:0016021,GO:0016787,GO:0017124,GO:0004222,GO:0046872,GO:0005515,GO:0005794	proteolysis|membrane protein ectodomain proteolysis|heart development|peptidase activity|metallopeptidase activity|external side of plasma membrane|membrane|integral component of membrane|hydrolase activity|SH3 domain binding|metalloendopeptidase activity|metal ion binding|protein binding|Golgi apparatus
NM_009623.2	4.640375	4.592054	4.978928	0.1497654	0.01461065	0.2843945	0.04413498	0.03635335	1.53047	0.4387079	0.4711546	Adcy8	GeneID:11514,Genbank:NM_009623.2,MGI:MGI:1341110	adenylate cyclase 8, transcript variant 1	GO:0019933,GO:0008022,GO:0004383,GO:0008074,GO:0005516,GO:0035556,GO:0008294,GO:0005524,GO:0046872,GO:0005886,GO:0006171,GO:0009190,GO:0006182,GO:0047485,GO:0007165,GO:0016020,GO:0007189,GO:0016021,GO:0000166,GO:0016829,GO:0007193,GO:0004016,GO:0016849,GO:0007616	cAMP-mediated signaling|protein C-terminus binding|guanylate cyclase activity|guanylate cyclase complex, soluble|calmodulin binding|intracellular signal transduction|calcium- and calmodulin-responsive adenylate cyclase activity|ATP binding|metal ion binding|plasma membrane|cAMP biosynthetic process|cyclic nucleotide biosynthetic process|cGMP biosynthetic process|protein N-terminus binding|signal …	mmu00230,mmu04015,mmu04371,mmu04020,mmu04072,mmu04024,mmu04022,mmu04114,mmu04540,mmu04611,mmu04062,mmu04911,mmu04923,mmu04912,mmu04913,mmu04915,mmu04914,mmu04921,mmu04926,mmu04918,mmu04916,mmu04925,mmu04927,mmu04261,mmu04270,mmu04970,mmu04971,mmu04972,mmu04976,mmu04724,mmu04727,mmu04725,mmu04720,mmu04723,mmu04742,mmu04750,mmu04211,mmu04213,mmu04713,mmu04714,mmu05200,mmu05032,mmu05414,mmu04934,mmu…	Purine metabolism|Rap1 signaling pathway|Apelin signaling pathway|Calcium signaling pathway|Phospholipase D signaling pathway|cAMP signaling pathway|cGMP - PKG signaling pathway|Oocyte meiosis|Gap junction|Platelet activation|Chemokine signaling pathway|Insulin secretion|Regulation of lipolysis in adipocyte|GnRH signaling pathway|Ovarian Steroidogenesis|Estrogen signaling pathway|Progesterone-med…
NM_009624.3	6.421023	8.509424	7.16472	0.09863713	0.6095475	0.3016292	0.048104	0.01956719	2.026122	0.1422754	0.5937959	Adcy9	GeneID:11515,Genbank:NM_009624.3,MGI:MGI:108450	adenylate cyclase 9, transcript variant 1	GO:0046872,GO:0009190,GO:0004016,GO:0071880,GO:0004383,GO:0016020,GO:0005524,GO:0005622,GO:0005886,GO:0005887,GO:0006171,GO:0016021,GO:0016829,GO:0006182,GO:0016849,GO:0007165,GO:0030424,GO:0007189,GO:0000166,GO:0030425,GO:0035556,GO:0008074	metal ion binding|cyclic nucleotide biosynthetic process|adenylate cyclase activity|adenylate cyclase-activating adrenergic receptor signaling pathway|guanylate cyclase activity|membrane|ATP binding|intracellular|plasma membrane|integral component of plasma membrane|cAMP biosynthetic process|integral component of membrane|lyase activity|cGMP biosynthetic process|phosphorus-oxygen lyase activity|s…	mmu00230,mmu04015,mmu04371,mmu04020,mmu04072,mmu04024,mmu04022,mmu04114,mmu04540,mmu04611,mmu04062,mmu04911,mmu04923,mmu04912,mmu04913,mmu04915,mmu04914,mmu04921,mmu04926,mmu04918,mmu04916,mmu04925,mmu04927,mmu04261,mmu04270,mmu04970,mmu04971,mmu04972,mmu04976,mmu04962,mmu04961,mmu04724,mmu04727,mmu04725,mmu04723,mmu04750,mmu04211,mmu04213,mmu04713,mmu04714,mmu05200,mmu05032,mmu05414,mmu04934,mmu…	Purine metabolism|Rap1 signaling pathway|Apelin signaling pathway|Calcium signaling pathway|Phospholipase D signaling pathway|cAMP signaling pathway|cGMP - PKG signaling pathway|Oocyte meiosis|Gap junction|Platelet activation|Chemokine signaling pathway|Insulin secretion|Regulation of lipolysis in adipocyte|GnRH signaling pathway|Ovarian Steroidogenesis|Estrogen signaling pathway|Progesterone-med…
NM_009652.3	18.86361	20.83722	13.70794	0.05896489	1.145352	0.5633101	0.05076758	0.1581233	4.931974	1.017064	3.052399	Akt1	GeneID:11651,Genbank:NM_009652.3,MGI:MGI:87986	thymoma viral proto-oncogene 1, transcript variant 1	GO:0032991,GO:0033138,GO:0034405,GO:0034614,GO:0004674,GO:0035556,GO:0035655,GO:0004712,GO:0043325,GO:0035924,GO:0005080,GO:0043491,GO:0036064,GO:0005515,GO:0043536,GO:0036294,GO:0005524,GO:0045429,GO:0005978,GO:0005547,GO:0045600,GO:0005979,GO:0005634,GO:0045725,GO:0006006,GO:0045792,GO:0006412,GO:0051721,GO:0045861,GO:0006417,GO:0060709,GO:0045893,GO:0006468,GO:0060716,GO:0045907,GO:0070141,GO:…	protein-containing complex|positive regulation of peptidyl-serine phosphorylation|response to fluid shear stress|cellular response to reactive oxygen species|protein serine/threonine kinase activity|intracellular signal transduction|interleukin-18-mediated signaling pathway|protein serine/threonine/tyrosine kinase activity|phosphatidylinositol-3,4-bisphosphate binding|cellular response to vascula…	mmu04014,mmu04015,mmu04010,mmu04012,mmu04370,mmu04371,mmu04630,mmu04668,mmu04066,mmu04068,mmu04072,mmu04071,mmu04024,mmu04022,mmu04151,mmu04152,mmu04150,mmu04140,mmu04210,mmu04218,mmu04510,mmu04550,mmu04611,mmu04620,mmu04625,mmu04660,mmu04662,mmu04664,mmu04666,mmu04062,mmu04910,mmu04922,mmu04923,mmu04920,mmu04915,mmu04914,mmu04917,mmu04926,mmu04919,mmu04261,mmu04973,mmu04725,mmu04728,mmu04722,mmu…	Ras signaling pathway|Rap1 signaling pathway|MAPK signaling pathway|ErbB signaling pathway|VEGF signaling pathway|Apelin signaling pathway|Jak-STAT signaling pathway|TNF signaling pathway|HIF-1 signaling pathway|FoxO signaling pathway|Phospholipase D signaling pathway|Sphingolipid signaling pathway|cAMP signaling pathway|cGMP - PKG signaling pathway|PI3K-Akt signaling pathway|AMPK signaling pathw…
NM_009707.4	1.854691	2.062402	1.652256	0.02795667	0.06411884	0.1169032	0.002988593	0.02625666	0.7104493	0.01775451	0.1747758	Arhgap6	GeneID:11856,Genbank:NM_009707.4,MGI:MGI:1196332	Rho GTPase activating protein 6, transcript variant 1	GO:0007165,GO:0007202,GO:0010518,GO:0015629,GO:0016004,GO:0017124,GO:0043087,GO:0043274,GO:0043547,GO:0048041,GO:0051497,GO:0005096,GO:0051895,GO:0005737,GO:0007015	signal transduction|activation of phospholipase C activity|positive regulation of phospholipase activity|actin cytoskeleton|phospholipase activator activity|SH3 domain binding|regulation of GTPase activity|phospholipase binding|positive regulation of GTPase activity|focal adhesion assembly|negative regulation of stress fiber assembly|GTPase activator activity|negative regulation of focal adhesion…
NM_009730.2	4.935339	4.612855	3.690074	0.03147515	0.1533471	0.0739686	0.005147064	0.025039	0.7524645	0.1619272	0.2291341	Atrn	GeneID:11990,Genbank:NM_009730.2,MGI:MGI:1341628	attractin	GO:0005886,GO:0006954,GO:0006979,GO:0016020,GO:0016021,GO:0021549,GO:0030246,GO:0038023,GO:0040014,GO:0042552,GO:0043473,GO:0005515,GO:0005615,GO:0005737	plasma membrane|inflammatory response|response to oxidative stress|membrane|integral component of membrane|cerebellum development|carbohydrate binding|signaling receptor activity|regulation of multicellular organism growth|myelination|pigmentation|protein binding|extracellular space|cytoplasm
NM_009741.5	3.185778	5.52968	4.97096	0.03780794	0.08921197	0.08189259	0.04348262	0.01851855	0.7944074	0.1781057	0.3405436	Bcl2	GeneID:12043,Genbank:NM_009741.5,MGI:MGI:88138	B cell leukemia/lymphoma 2, transcript variant 1	GO:0097192,GO:0098609,GO:2000134,GO:2000378,GO:2000811,GO:2001234,GO:2001240,GO:2001243,GO:0032469,GO:0032835,GO:0032848,GO:0032880,GO:0001662,GO:0032991,GO:0001776,GO:0033033,GO:0001782,GO:0033077,GO:0001822,GO:0042802,GO:0033138,GO:0042803,GO:0033689,GO:0001836,GO:0034097,GO:0001952,GO:0042981,GO:0005654,GO:0002020,GO:0043029,GO:0005737,GO:0002260,GO:0043066,GO:0005739,GO:0043524,GO:0043583,GO:…	extrinsic apoptotic signaling pathway in absence of ligand|cell-cell adhesion|negative regulation of G1/S transition of mitotic cell cycle|negative regulation of reactive oxygen species metabolic process|negative regulation of anoikis|negative regulation of apoptotic signaling pathway|negative regulation of extrinsic apoptotic signaling pathway in absence of ligand|negative regulation of intrinsi…	mmu04141,mmu04340,mmu04630,mmu04064,mmu04066,mmu04071,mmu04151,mmu04140,mmu04210,mmu04215,mmu04217,mmu04510,mmu04621,mmu04915,mmu04261,mmu04725,mmu04722,mmu05200,mmu05206,mmu05210,mmu05226,mmu05215,mmu05222,mmu05014,mmu05418,mmu04933,mmu05152,mmu05161,mmu05169,mmu05145,mmu01521,mmu01524,mmu01522	Protein processing in endoplasmic reticulum|Hedgehog signaling pathway|Jak-STAT signaling pathway|NF-kappa B signaling pathway|HIF-1 signaling pathway|Sphingolipid signaling pathway|PI3K-Akt signaling pathway|Autophagy - animal|Apoptosis|Apoptosis - multiple species|Necroptosis|Focal adhesion|NOD-like receptor signaling pathway|Estrogen signaling pathway|Adrenergic signaling in cardiomyocytes|Cho…
NM_009804.2	115.0586	145.1218	162.0043	2.377107	9.428229	4.369485	0.6197476	1.021129	18.89718	4.515958	8.362001	Cat	GeneID:12359,Genbank:NM_009804.2,MGI:MGI:88271	catalase	GO:0004601,GO:0005102,GO:0005615,GO:0005737,GO:0005739,GO:0005758,GO:0008203,GO:0005764,GO:0009060,GO:0005777,GO:0009650,GO:0014068,GO:0016209,GO:0016491,GO:0016684,GO:0046872,GO:0019899,GO:0050661,GO:0020027,GO:0051092,GO:0020037,GO:0051262,GO:0051289,GO:0051781,GO:0055114,GO:0000302,GO:0001657,GO:0001666,GO:0001822,GO:0004046,GO:0004096,GO:0005778,GO:0005783,GO:0005794,GO:0005829,GO:0005886,GO:…	peroxidase activity|signaling receptor binding|extracellular space|cytoplasm|mitochondrion|mitochondrial intermembrane space|cholesterol metabolic process|lysosome|aerobic respiration|peroxisome|UV protection|positive regulation of phosphatidylinositol 3-kinase signaling|antioxidant activity|oxidoreductase activity|oxidoreductase activity, acting on peroxide as acceptor|metal ion binding|enzyme b…	mmu00630,mmu00380,mmu04068,mmu04146,mmu04211,mmu04213,mmu05014	Glyoxylate and dicarboxylate metabolism|Tryptophan metabolism|FoxO signaling pathway|Peroxisome|Longevity regulating pathway - mammal|Longevity regulating pathway - multiple species|Amyotrophic lateral sclerosis (ALS)
NM_009821.3	2.96506	3.638834	3.907016	0.07569843	0.184484	0.177798	0.03506016	0.02549762	1.062048	0.2179266	0.6647563	Runx1	GeneID:12394,Genbank:NM_009821.3,MGI:MGI:99852	runt related transcription factor 1, transcript variant 4	GO:0002062,GO:0002318,GO:0002667,GO:0003677,GO:0003700,GO:0008134,GO:0005509,GO:0008285,GO:0005515,GO:0009966,GO:0005524,GO:0030097,GO:0030099,GO:0044212,GO:0030182,GO:0045595,GO:0045766,GO:0030853,GO:0045892,GO:0045893,GO:0045944,GO:0000977,GO:0000981,GO:0046982,GO:0001047,GO:0048266,GO:0001228,GO:0001501,GO:0001503,GO:0001701,GO:0001889,GO:0005604,GO:0005634,GO:0005654,GO:0005829,GO:0006351,GO:…	chondrocyte differentiation|myeloid progenitor cell differentiation|regulation of T cell anergy|DNA binding|DNA binding transcription factor activity|transcription factor binding|calcium ion binding|negative regulation of cell proliferation|protein binding|regulation of signal transduction|ATP binding|hemopoiesis|myeloid cell differentiation|transcription regulatory region DNA binding|neuron diff…	mmu04530,mmu04659,mmu05200,mmu05202,mmu05221,mmu05220	Tight junction|Th17 cell differentiation|Pathways in cancer|Transcriptional misregulation in cancers|Acute myeloid leukemia|Chronic myeloid leukemia
NM_009847.3	23.85576	28.62046	28.49517	0.2249174	0.5670934	0.339126	0.6112568	0.5197142	4.122176	1.699934	2.396516	Cd2ap	GeneID:12488,Genbank:NM_009847.3,MGI:MGI:1330281	CD2-associated protein	GO:0048259,GO:0030139,GO:0005737,GO:0048471,GO:0031252,GO:0005856,GO:0051058,GO:0031941,GO:0005886,GO:0051301,GO:0005911,GO:0005938,GO:0007015,GO:0007049,GO:0032911,GO:0008013,GO:0098609,GO:0032991,GO:0008022,GO:1900182,GO:0042995,GO:0016050,GO:2000249,GO:0043161,GO:0016477,GO:0001726,GO:0044877,GO:0017124,GO:0005172,GO:0045296,GO:0030054,GO:0005515	regulation of receptor-mediated endocytosis|endocytic vesicle|cytoplasm|perinuclear region of cytoplasm|cell leading edge|cytoskeleton|negative regulation of small GTPase mediated signal transduction|filamentous actin|plasma membrane|cell division|cell-cell junction|cell cortex|actin filament organization|cell cycle|negative regulation of transforming growth factor beta1 production|beta-catenin b…	mmu05100	Bacterial invasion of epithelial cells
NM_009954.3	8.706102	11.54841	7.388522	0.0764894	0.5103337	0.1354636	0.004779912	0.04261912	1.56708	0.5845221	1.639253	Bcar1	GeneID:12927,Genbank:NM_009954.3,MGI:MGI:108091	breast cancer anti-estrogen resistance 1, transcript variant 2	GO:0005925,GO:0007015,GO:0007155,GO:0007169,GO:0007173,GO:0007186,GO:0030335,GO:0007229,GO:0035729,GO:0008286,GO:0048008,GO:0010595,GO:0048010,GO:0048011,GO:0048012,GO:0050851,GO:0050853,GO:0060326,GO:0071732,GO:0001726,GO:0004871,GO:0005515,GO:0005737,GO:0005886,GO:0015629,GO:0016477,GO:0017124,GO:0019901,GO:0019904,GO:0090527,GO:0030027,GO:1900025,GO:0030036,GO:1990859,GO:0030054	focal adhesion|actin filament organization|cell adhesion|transmembrane receptor protein tyrosine kinase signaling pathway|epidermal growth factor receptor signaling pathway|G-protein coupled receptor signaling pathway|positive regulation of cell migration|integrin-mediated signaling pathway|cellular response to hepatocyte growth factor stimulus|insulin receptor signaling pathway|platelet-derived …	mmu04015,mmu04510,mmu04810,mmu04670,mmu04062,mmu05100	Rap1 signaling pathway|Focal adhesion|Regulation of actin cytoskeleton|Leukocyte transendothelial migration|Chemokine signaling pathway|Bacterial invasion of epithelial cells
NM_009963.4	11.46132	13.27349	12.69069	0.4351163	1.639175	0.6676792	0.075832	0.1100176	3.378237	0.7793547	2.00807	Cry2	GeneID:12953,Genbank:NM_009963.4,MGI:MGI:1270859	cryptochrome 2 (photolyase-like)	GO:0005737,GO:0005739,GO:0005829,GO:0006351,GO:0006355,GO:0006606,GO:0007623,GO:0042593,GO:0009416,GO:0042752,GO:0009881,GO:0042754,GO:0016607,GO:0043153,GO:0045892,GO:0048511,GO:0050896,GO:0071949,GO:0000122,GO:0000166,GO:0000976,GO:0000989,GO:0003677,GO:0003684,GO:0003697,GO:0005515,GO:0005634,GO:0018298,GO:0019900,GO:0019901,GO:0019902,GO:0019915,GO:0032515,GO:0032868,GO:2000323,GO:0032922,GO:…	cytoplasm|mitochondrion|cytosol|transcription, DNA-templated|regulation of transcription, DNA-templated|protein import into nucleus|circadian rhythm|glucose homeostasis|response to light stimulus|regulation of circadian rhythm|photoreceptor activity|negative regulation of circadian rhythm|nuclear speck|entrainment of circadian clock by photoperiod|negative regulation of transcription, DNA-templat…	mmu04710	Circadian rhythm
NM_010017.4	9.572885	12.11182	12.11482	0.3257773	1.250062	0.3199339	0.04229271	0.1418477	4.188587	0.6405276	1.880765	Dag1	GeneID:13138,Genbank:NM_010017.4,MGI:MGI:101864	dystroglycan 1, transcript variant 1	GO:0005615,GO:0005634,GO:0005654,GO:0005737,GO:0005856,GO:0005886,GO:0015631,GO:0016010,GO:0005911,GO:0016011,GO:0005913,GO:0016020,GO:0016021,GO:0016032,GO:0034399,GO:0016323,GO:0034453,GO:0016340,GO:0042169,GO:0017166,GO:0042383,GO:0042802,GO:0001954,GO:0060445,GO:0043034,GO:0002011,GO:0070938,GO:0043236,GO:0002162,GO:0071260,GO:0043237,GO:0003779,GO:0071679,GO:0005509,GO:0071711,GO:0005515,GO:…	extracellular space|nucleus|nucleoplasm|cytoplasm|cytoskeleton|plasma membrane|tubulin binding|dystrophin-associated glycoprotein complex|cell-cell junction|dystroglycan complex|cell-cell adherens junction|membrane|integral component of membrane|viral process|nuclear periphery|basolateral plasma membrane|microtubule anchoring|calcium-dependent cell-matrix adhesion|SH2 domain binding|vinculin bind…	mmu04512,mmu05410,mmu05412,mmu05414,mmu05416	ECM-receptor interaction|Hypertrophic cardiomyopathy (HCM)|Arrhythmogenic right ventricular cardiomyopathy (ARVC)|Dilated cardiomyopathy (DCM)|Viral myocarditis
NM_010137.3	166.6973	200.4286	223.0204	1.105219	4.768102	1.859128	0.653324	0.5856813	24.88745	4.83001	7.31626	Epas1	GeneID:13819,Genbank:NM_010137.3,MGI:MGI:109169	endothelial PAS domain protein 1	GO:0003677,GO:0003700,GO:0005515,GO:0005634,GO:0007601,GO:0008134,GO:0005667,GO:0016607,GO:0030097,GO:0030154,GO:0030218,GO:0045944,GO:0030324,GO:0046982,GO:0035035,GO:0042415,GO:0046983,GO:0048469,GO:0048625,GO:0050897,GO:0000122,GO:0055072,GO:0000981,GO:0071456,GO:0001077,GO:1903181,GO:0001525,GO:0001666,GO:0001892,GO:0001974,GO:0002027,GO:0005737,GO:0006351,GO:0006355,GO:0006357,GO:0006979,GO:…	DNA binding|DNA binding transcription factor activity|protein binding|nucleus|visual perception|transcription factor binding|transcription factor complex|nuclear speck|hemopoiesis|cell differentiation|erythrocyte differentiation|positive regulation of transcription by RNA polymerase II|lung development|protein heterodimerization activity|histone acetyltransferase binding|norepinephrine metabolic …	mmu05200,mmu05211	Pathways in cancer|Renal cell carcinoma
NM_010143.1	9.264739	9.887766	10.30344	0.2962952	0.954792	0.164993	0.06826371	0.1140073	2.87947	0.6931395	2.31513	Ephb3	GeneID:13845,Genbank:NM_010143.1,MGI:MGI:104770	Eph receptor B3	GO:0004871,GO:0004888,GO:0005003,GO:0005005,GO:0005524,GO:0005737,GO:0009968,GO:0005886,GO:0016020,GO:0005887,GO:0016021,GO:0016301,GO:0016310,GO:0016477,GO:0043235,GO:0016740,GO:0043410,GO:0021952,GO:0046777,GO:0022038,GO:0048013,GO:0048538,GO:0048546,GO:0050770,GO:0000166,GO:0051965,GO:0001525,GO:0060021,GO:0001655,GO:0060996,GO:0004672,GO:0004709,GO:0004713,GO:0004714,GO:0006468,GO:0007169,GO:…	signal transducer activity|transmembrane signaling receptor activity|ephrin receptor activity|transmembrane-ephrin receptor activity|ATP binding|cytoplasm|negative regulation of signal transduction|plasma membrane|membrane|integral component of plasma membrane|integral component of membrane|kinase activity|phosphorylation|cell migration|receptor complex|transferase activity|positive regulation of…	mmu04360	Axon guidance
NM_010150.2	16.19667	21.49875	20.60208	0.05355862	0.8002383	0.05318552	0.002667486	0.008060245	3.733221	0.08198004	1.320408	Nr2f6	GeneID:13864,Genbank:NM_010150.2,MGI:MGI:1352453	nuclear receptor subfamily 2, group F, member 6	GO:0046872,GO:0001227,GO:0048666,GO:0003677,GO:0050965,GO:0003700,GO:0003707,GO:0004879,GO:0005515,GO:0005634,GO:0006351,GO:0006355,GO:0008270,GO:0043153,GO:0000122,GO:0043401,GO:0043565,GO:0000980	metal ion binding|transcriptional repressor activity, RNA polymerase II transcription regulatory region sequence-specific DNA binding|neuron development|DNA binding|detection of temperature stimulus involved in sensory perception of pain|DNA binding transcription factor activity|steroid hormone receptor activity|nuclear receptor activity|protein binding|nucleus|transcription, DNA-templated|regula…
NM_010153.1	9.809318	13.00888	13.44135	0.5020567	1.592512	0.7464599	0.1429906	0.1789383	4.988589	0.9855936	2.394887	Erbb3	GeneID:13867,Genbank:NM_010153.1,MGI:MGI:95411	erb-b2 receptor tyrosine kinase 3	GO:0004871,GO:0004888,GO:0005515,GO:0005524,GO:0005615,GO:0005634,GO:0005737,GO:0014065,GO:0005887,GO:0016020,GO:0006468,GO:0016021,GO:0007162,GO:0016301,GO:0016310,GO:0016323,GO:0016324,GO:0042127,GO:0016328,GO:0042802,GO:0016740,GO:0043066,GO:0019838,GO:0043235,GO:0043410,GO:0043524,GO:0000166,GO:0045211,GO:0003197,GO:0046326,GO:0004672,GO:0046982,GO:0004709,GO:0004713,GO:0004714,GO:0004716,GO:…	signal transducer activity|transmembrane signaling receptor activity|protein binding|ATP binding|extracellular space|nucleus|cytoplasm|phosphatidylinositol 3-kinase signaling|integral component of plasma membrane|membrane|protein phosphorylation|integral component of membrane|negative regulation of cell adhesion|kinase activity|phosphorylation|basolateral plasma membrane|apical plasma membrane|re…	mmu04010,mmu04012,mmu04020,mmu04151,mmu05206,mmu05205,mmu01521	MAPK signaling pathway|ErbB signaling pathway|Calcium signaling pathway|PI3K-Akt signaling pathway|MicroRNAs in cancer|Proteoglycans in cancer|EGFR tyrosine kinase inhibitor resistance
NM_010183.1	2.747344	3.735306	3.395179	0.002676612	0.01946866	5.628922e-10	0.0001647802	3.133045e-05	0.0005204382	0.01291682	0.09078	Fbrs	GeneID:14123,Genbank:NM_010183.1,MGI:MGI:104648	fibrosin	GO:0005615,GO:0008083,GO:0048146	extracellular space|growth factor activity|positive regulation of fibroblast proliferation
NM_010197.3	12.80104	10.17422	12.03717	0.3357638	1.783503	0.6573088	0.0475762	0.09642146	1.369075	0.5207962	0.00024979	Fgf1	GeneID:14164,Genbank:NM_010197.3,MGI:MGI:95515	fibroblast growth factor 1	GO:0005578,GO:0005615,GO:0005634,GO:0005730,GO:0005737,GO:0005829,GO:0043406,GO:0007275,GO:0044548,GO:0008083,GO:0045542,GO:0008201,GO:0045766,GO:0045893,GO:0045944,GO:0050679,GO:0051781,GO:0060038,GO:0000187,GO:0001525,GO:0001759,GO:0001934,GO:0005104,GO:0005178,GO:0005515,GO:0005576,GO:0008283,GO:0008284,GO:0008543,GO:0010595,GO:0030154,GO:0030324,GO:0030335,GO:0060681,GO:0030544,GO:0060979,GO:…	proteinaceous extracellular matrix|extracellular space|nucleus|nucleolus|cytoplasm|cytosol|positive regulation of MAP kinase activity|multicellular organism development|S100 protein binding|growth factor activity|positive regulation of cholesterol biosynthetic process|heparin binding|positive regulation of angiogenesis|positive regulation of transcription, DNA-templated|positive regulation of tra…	mmu04014,mmu04015,mmu04010,mmu04390,mmu04151,mmu04810,mmu05200,mmu05226,mmu05218,mmu05224	Ras signaling pathway|Rap1 signaling pathway|MAPK signaling pathway|Hippo signaling pathway|PI3K-Akt signaling pathway|Regulation of actin cytoskeleton|Pathways in cancer|Gastric cancer|Melanoma|Breast cancer
NM_010225.2	20.05106	15.73186	19.02119	0.4508161	1.480948	0.792918	0.111222	0.2342445	5.116101	1.576446	3.37268	Foxf2	GeneID:14238,Genbank:NM_010225.2,MGI:MGI:1347479	forkhead box F2	GO:0045944,GO:0009653,GO:0003677,GO:0048566,GO:0030154,GO:0048596,GO:0030198,GO:0003700,GO:0048806,GO:0003705,GO:0005634,GO:0060021,GO:0042249,GO:0005667,GO:0006351,GO:0043565,GO:0006355,GO:0000977,GO:0045892,GO:0006357,GO:0000981,GO:0045893,GO:0008134,GO:0001228	positive regulation of transcription by RNA polymerase II|anatomical structure morphogenesis|DNA binding|embryonic digestive tract development|cell differentiation|embryonic camera-type eye morphogenesis|extracellular matrix organization|DNA binding transcription factor activity|genitalia development|transcription factor activity, RNA polymerase II distal enhancer sequence-specific binding|nucleu…
NM_010303.3	26.22122	30.93221	32.13344	0.1490175	0.4298158	0.218261	0.1571509	0.173499	5.194437	0.9750563	2.179542	Gna13	GeneID:14674,Genbank:NM_010303.3,MGI:MGI:95768	guanine nucleotide binding protein, alpha 13	GO:0004871,GO:0005515,GO:0005525,GO:0005634,GO:0005737,GO:0005829,GO:0005834,GO:0008360,GO:0016020,GO:0019001,GO:0007165,GO:0030154,GO:0030168,GO:0030334,GO:0031526,GO:0031584,GO:0000166,GO:0001525,GO:0001569,GO:0001664,GO:0001701,GO:0003924,GO:0007186,GO:0007188,GO:0007189,GO:0007204,GO:0031683,GO:0007264,GO:0031702,GO:0007266,GO:0031752,GO:0035556,GO:0046872	signal transducer activity|protein binding|GTP binding|nucleus|cytoplasm|cytosol|heterotrimeric G-protein complex|regulation of cell shape|membrane|guanyl nucleotide binding|signal transduction|cell differentiation|platelet activation|regulation of cell migration|brush border membrane|activation of phospholipase D activity|nucleotide binding|angiogenesis|branching involved in blood vessel morphog…	mmu04371,mmu04072,mmu04071,mmu04022,mmu04810,mmu04611,mmu04270,mmu04730,mmu05200	Apelin signaling pathway|Phospholipase D signaling pathway|Sphingolipid signaling pathway|cGMP - PKG signaling pathway|Regulation of actin cytoskeleton|Platelet activation|Vascular smooth muscle contraction|Long-term depression|Pathways in cancer
NM_010412.3	8.787228	7.030039	7.435601	0.05237766	0.375072	0.3141586	0.004159277	0.005140167	3.428428	0.2145157	1.456528	Hdac5	GeneID:15184,Genbank:NM_010412.3,MGI:MGI:1333784	histone deacetylase 5, transcript variant 2	GO:0001085,GO:0001226,GO:0002076,GO:0003682,GO:0003714,GO:0004407,GO:0006351,GO:0006355,GO:0005080,GO:0006476,GO:0005515,GO:0006954,GO:0007399,GO:0007507,GO:0008134,GO:0033555,GO:0033558,GO:0040029,GO:0010629,GO:0042113,GO:0042220,GO:0042493,GO:0000118,GO:0061333,GO:0042826,GO:0000122,GO:0070491,GO:0043393,GO:0071498,GO:0044212,GO:0090051,GO:0000790,GO:0090571,GO:0001046,GO:2000179,GO:0001047,GO:…	RNA polymerase II transcription factor binding|RNA polymerase II transcription corepressor binding|osteoblast development|chromatin binding|transcription corepressor activity|histone deacetylase activity|transcription, DNA-templated|regulation of transcription, DNA-templated|protein kinase C binding|protein deacetylation|protein binding|inflammatory response|nervous system development|heart devel…	mmu04371,mmu05203,mmu05034,mmu05169,mmu05165	Apelin signaling pathway|Viral carcinogenesis|Alcoholism|Epstein-Barr virus infection|Human papillomavirus infection
NM_010423.2	44.3546	47.92717	56.82751	2.23951	7.114115	2.80388	0.5118955	0.948609	14.96574	4.166498	8.266495	Hey1	GeneID:15213,Genbank:NM_010423.2,MGI:MGI:1341800	hairy/enhancer-of-split related with YRPW motif 1	GO:0002076,GO:0003151,GO:0003181,GO:0003184,GO:0003190,GO:0003198,GO:0003199,GO:0007219,GO:0003203,GO:0003208,GO:0003222,GO:0007275,GO:0009948,GO:0010629,GO:0045944,GO:0014031,GO:0035912,GO:0046982,GO:0035939,GO:0046983,GO:0050678,GO:0060122,GO:0060317,GO:0000122,GO:2001212,GO:0060411,GO:0060412,GO:0060675,GO:0000983,GO:0000989,GO:0001078,GO:0001568,GO:0001570,GO:0003677,GO:0003700,GO:0005515,GO:…	osteoblast development|outflow tract morphogenesis|atrioventricular valve morphogenesis|pulmonary valve morphogenesis|atrioventricular valve formation|epithelial to mesenchymal transition involved in endocardial cushion formation|endocardial cushion to mesenchymal transition involved in heart valve formation|Notch signaling pathway|endocardial cushion morphogenesis|cardiac ventricle morphogenesis…	mmu05200,mmu05224,mmu05165	Pathways in cancer|Breast cancer|Human papillomavirus infection
NM_010513.2	5.589897	7.460047	8.13961	0.1343037	0.5954099	0.206583	0.07792361	0.07893384	2.411437	0.4523063	0.8452433	Igf1r	GeneID:16001,Genbank:NM_010513.2,MGI:MGI:96433	insulin-like growth factor I receptor	GO:1903944,GO:1904193,GO:1904385,GO:1904646,GO:0004888,GO:1990314,GO:0005010,GO:0005158,GO:0005515,GO:0005520,GO:0007409,GO:0007420,GO:0005524,GO:0008286,GO:0005634,GO:0008544,GO:0009887,GO:0009968,GO:0010656,GO:0030335,GO:0014068,GO:0030424,GO:0016020,GO:0016021,GO:0030879,GO:0031017,GO:0031175,GO:0031434,GO:0000166,GO:0043066,GO:0031994,GO:0001965,GO:0043231,GO:0004672,GO:0043235,GO:0032467,GO:…	negative regulation of hepatocyte apoptotic process|negative regulation of cholangiocyte apoptotic process|cellular response to angiotensin|cellular response to amyloid-beta|transmembrane signaling receptor activity|cellular response to insulin-like growth factor stimulus|insulin-like growth factor-activated receptor activity|insulin receptor binding|protein binding|insulin-like growth factor bin…	mmu04014,mmu04015,mmu04010,mmu04066,mmu04068,mmu04151,mmu04152,mmu04150,mmu04144,mmu04140,mmu04114,mmu04510,mmu04520,mmu04550,mmu04913,mmu04914,mmu04730,mmu04211,mmu04213,mmu05200,mmu05202,mmu05205,mmu05225,mmu05214,mmu05218,mmu05215,mmu05224,mmu01521,mmu01522	Ras signaling pathway|Rap1 signaling pathway|MAPK signaling pathway|HIF-1 signaling pathway|FoxO signaling pathway|PI3K-Akt signaling pathway|AMPK signaling pathway|mTOR signaling pathway|Endocytosis|Autophagy - animal|Oocyte meiosis|Focal adhesion|Adherens junction|Signaling pathways regulating pluripotency of stem cells|Ovarian Steroidogenesis|Progesterone-mediated oocyte maturation|Long-term d…
NM_010568.2	3.278189	4.632101	4.262472	0.1230154	0.3370262	0.1502962	0.1003373	0.08215375	1.386348	0.2625118	0.1628305	Insr	GeneID:16337,Genbank:NM_010568.2,MGI:MGI:96575	insulin receptor	GO:0045995,GO:0046326,GO:0046777,GO:0048639,GO:0004713,GO:0051290,GO:0004714,GO:0051425,GO:0051446,GO:0004716,GO:0051897,GO:0004871,GO:0060267,GO:0004888,GO:0070374,GO:0005009,GO:0005887,GO:0005159,GO:0005899,GO:0005515,GO:0005901,GO:0006355,GO:0010560,GO:0006468,GO:0010629,GO:0007169,GO:0016020,GO:0007186,GO:0016021,GO:0016301,GO:0016310,GO:0000166,GO:0031434,GO:0016740,GO:0000187,GO:0031981,GO:…	regulation of embryonic development|positive regulation of glucose import|protein autophosphorylation|positive regulation of developmental growth|protein tyrosine kinase activity|protein heterotetramerization|transmembrane receptor protein tyrosine kinase activity|PTB domain binding|positive regulation of meiotic cell cycle|signal transducer, downstream of receptor, with protein tyrosine kinase a…	mmu04014,mmu04015,mmu04010,mmu04066,mmu04068,mmu04072,mmu04022,mmu04151,mmu04152,mmu04150,mmu04520,mmu04910,mmu04923,mmu04913,mmu04960,mmu04211,mmu04213,mmu04930,mmu04932,mmu04931	Ras signaling pathway|Rap1 signaling pathway|MAPK signaling pathway|HIF-1 signaling pathway|FoxO signaling pathway|Phospholipase D signaling pathway|cGMP - PKG signaling pathway|PI3K-Akt signaling pathway|AMPK signaling pathway|mTOR signaling pathway|Adherens junction|Insulin signaling pathway|Regulation of lipolysis in adipocyte|Ovarian Steroidogenesis|Aldosterone-regulated sodium reabsorption|L…
NM_010592.5	23.72645	22.77125	21.66948	0.5699791	2.118994	0.7468322	0.1500742	0.3306787	7.212572	1.774037	5.525816	Jund	GeneID:16478,Genbank:NM_010592.5,MGI:MGI:96648	jun D proto-oncogene, transcript variant 1	GO:0003677,GO:0003690,GO:0003700,GO:0003713,GO:0005515,GO:0005634,GO:0005654,GO:0032496,GO:0005667,GO:0032870,GO:0006351,GO:0032991,GO:0006355,GO:0032993,GO:0033554,GO:0034097,GO:0035976,GO:0042127,GO:0042493,GO:0043565,GO:0000122,GO:0000790,GO:0000978,GO:0000981,GO:0001077,GO:0002076,GO:0006357,GO:0006366,GO:0008134,GO:0009314,GO:0009612,GO:0010033,GO:0044212,GO:0010941,GO:0045597,GO:0016922,GO:…	DNA binding|double-stranded DNA binding|DNA binding transcription factor activity|transcription coactivator activity|protein binding|nucleus|nucleoplasm|response to lipopolysaccharide|transcription factor complex|cellular response to hormone stimulus|transcription, DNA-templated|protein-containing complex|regulation of transcription, DNA-templated|protein-DNA complex|cellular response to stress|r…	mmu04010,mmu04657,mmu04380	MAPK signaling pathway|IL-17 signaling pathway|Osteoclast differentiation
NM_010593.2	17.94402	18.52006	16.88977	0.8524953	2.583341	0.7571375	0.1512516	0.2673394	5.63864	1.604327	3.607604	Jup	GeneID:16480,Genbank:NM_010593.2,MGI:MGI:96650	junction plakoglobin	GO:0005634,GO:0005737,GO:0005829,GO:0005856,GO:0005882,GO:0005886,GO:0016342,GO:0005911,GO:0005913,GO:0016477,GO:0019901,GO:0019903,GO:0045294,GO:0030018,GO:0030054,GO:0045296,GO:0030057,GO:0045766,GO:0045944,GO:0050839,GO:0001954,GO:0050982,GO:0002159,GO:0051091,GO:0051291,GO:0003713,GO:0004871,GO:0005198,GO:0005515,GO:0005916,GO:0007155,GO:0009898,GO:0014704,GO:0015629,GO:0016020,GO:0016327,GO:…	nucleus|cytoplasm|cytosol|cytoskeleton|intermediate filament|plasma membrane|catenin complex|cell-cell junction|cell-cell adherens junction|cell migration|protein kinase binding|protein phosphatase binding|alpha-catenin binding|Z disc|cell junction|cadherin binding|desmosome|positive regulation of angiogenesis|positive regulation of transcription by RNA polymerase II|cell adhesion molecule bindin…	mmu05200,mmu05202,mmu05226,mmu05221,mmu05412	Pathways in cancer|Transcriptional misregulation in cancers|Gastric cancer|Acute myeloid leukemia|Arrhythmogenic right ventricular cardiomyopathy (ARVC)
NM_010680.1	9.324176	9.983535	14.03597	0.4465489	1.857146	0.5227586	0.1761262	0.1325515	1.457929	0.174653	0.1220045	Lama3	GeneID:16774,Genbank:NM_010680.1,MGI:MGI:99909	laminin, alpha 3	GO:0098609,GO:0005604,GO:0005608,GO:0005610,GO:0005783,GO:0005913,GO:0007155,GO:0030056,GO:0030155,GO:0030334,GO:0031012,GO:0005102,GO:0031581,GO:0005576,GO:0045995,GO:0005578	cell-cell adhesion|basement membrane|laminin-3 complex|laminin-5 complex|endoplasmic reticulum|cell-cell adherens junction|cell adhesion|hemidesmosome|regulation of cell adhesion|regulation of cell migration|extracellular matrix|signaling receptor binding|hemidesmosome assembly|extracellular region|regulation of embryonic development|proteinaceous extracellular matrix	mmu04151,mmu04512,mmu04510,mmu05200,mmu05222,mmu05165,mmu05146,mmu05145	PI3K-Akt signaling pathway|ECM-receptor interaction|Focal adhesion|Pathways in cancer|Small cell lung cancer|Human papillomavirus infection|Amoebiasis|Toxoplasmosis
NM_010731.3	2.967691	3.297749	5.206725	0.06111409	0.09589992	0.02790902	0.0006965408	0.04489845	0.7872177	0.1051963	0.3314616	Zbtb7a	GeneID:16969,Genbank:NM_010731.3,MGI:MGI:1335091	zinc finger and BTB domain containing 7a	GO:0046872,GO:0003676,GO:0051216,GO:0003677,GO:0003700,GO:0005515,GO:0005634,GO:0006351,GO:0006355,GO:0007275,GO:0030154,GO:0035035,GO:0000122,GO:0045670,GO:0000978,GO:0045892,GO:0001078	metal ion binding|nucleic acid binding|cartilage development|DNA binding|DNA binding transcription factor activity|protein binding|nucleus|transcription, DNA-templated|regulation of transcription, DNA-templated|multicellular organism development|cell differentiation|histone acetyltransferase binding|negative regulation of transcription by RNA polymerase II|regulation of osteoclast differentiation…
NM_010786.4	13.21343	12.51264	14.74425	0.09720616	0.5530388	0.2156694	0.09013669	0.194971	6.045321	0.965769	2.670287	Mdm2	GeneID:17246,Genbank:NM_010786.4,MGI:MGI:96952	transformed mouse 3T3 cell double minute 2, transcript variant 1	GO:0003203,GO:0003281,GO:0003283,GO:0004842,GO:0005515,GO:0005634,GO:0007507,GO:0008097,GO:0005654,GO:0008270,GO:0005730,GO:0010468,GO:0010628,GO:0010629,GO:0010955,GO:0034504,GO:0010977,GO:0042176,GO:0016567,GO:0042802,GO:0016604,GO:0042975,GO:0043021,GO:0043066,GO:0043154,GO:0000122,GO:0061630,GO:0043518,GO:0001568,GO:0061663,GO:0045184,GO:0001974,GO:0065003,GO:0045202,GO:0002027,GO:0071157,GO:…	endocardial cushion morphogenesis|ventricular septum development|atrial septum development|ubiquitin-protein transferase activity|protein binding|nucleus|heart development|5S rRNA binding|nucleoplasm|zinc ion binding|nucleolus|regulation of gene expression|positive regulation of gene expression|negative regulation of gene expression|negative regulation of protein processing|protein localization t…	mmu04120,mmu04068,mmu04151,mmu04144,mmu04110,mmu04115,mmu04218,mmu04625,mmu04919,mmu05200,mmu05202,mmu05206,mmu05205,mmu05203,mmu05214,mmu05220,mmu05218,mmu05219,mmu05215,mmu05169,mmu05165,mmu01524,mmu01522	Ubiquitin mediated proteolysis|FoxO signaling pathway|PI3K-Akt signaling pathway|Endocytosis|Cell cycle|p53 signaling pathway|Cellular senescence|C-type lectin receptor signaling pathway|Thyroid hormone signaling pathway|Pathways in cancer|Transcriptional misregulation in cancers|MicroRNAs in cancer|Proteoglycans in cancer|Viral carcinogenesis|Glioma|Chronic myeloid leukemia|Melanoma|Bladder canc…
NM_010794.3	4.540595	8.331275	6.2958	0.01422078	0.3815942	0.1880801	0.01905295	0.0003147333	2.086348	0.1193685	1.072501	Mgat1	GeneID:17308,Genbank:NM_010794.3,MGI:MGI:96973	mannoside acetylglucosaminyltransferase 1, transcript variant 2	GO:0046872,GO:0005794,GO:0006049,GO:0006486,GO:0006487,GO:0008375,GO:0016020,GO:0016021,GO:0001701,GO:0016740,GO:0003827,GO:0016757	metal ion binding|Golgi apparatus|UDP-N-acetylglucosamine catabolic process|protein glycosylation|protein N-linked glycosylation|acetylglucosaminyltransferase activity|membrane|integral component of membrane|in utero embryonic development|transferase activity|alpha-1,3-mannosylglycoprotein 2-beta-N-acetylglucosaminyltransferase activity|transferase activity, transferring glycosyl groups	mmu00510	N-Glycan biosynthesis
NM_010885.5	61.60821	81.78189	70.8533	1.288004	7.570181	2.995433	0.6267791	0.7728768	21.30528	3.933776	16.41011	Ndufa2	GeneID:17991,Genbank:NM_010885.5,MGI:MGI:1343103	NADH dehydrogenase (ubiquinone) 1 alpha subcomplex, 2	GO:0005747,GO:0008137,GO:0016020,GO:0031966,GO:0032981,GO:0055114,GO:0070469,GO:0005739,GO:0005743	mitochondrial respiratory chain complex I|NADH dehydrogenase (ubiquinone) activity|membrane|mitochondrial membrane|mitochondrial respiratory chain complex I assembly|oxidation-reduction process|respiratory chain|mitochondrion|mitochondrial inner membrane	mmu00190,mmu04723,mmu04714,mmu05010,mmu05012,mmu05016,mmu04932	Oxidative phosphorylation|Retrograde endocannabinoid signaling|Thermogenesis|Alzheimer's disease|Parkinson's disease|Huntington's disease|Non-alcoholic fatty liver disease (NAFLD)
NM_010929.2	15.38059	18.5498	19.30457	0.4159011	1.463608	0.5856958	0.147339	0.2064057	6.693718	1.416209	2.306895	Notch4	GeneID:18132,Genbank:NM_010929.2,MGI:MGI:107471	notch 4	GO:0045746,GO:0016020,GO:0001944,GO:0045766,GO:0016021,GO:0005112,GO:0048845,GO:0030154,GO:0005509,GO:0050793,GO:0005515,GO:0005634,GO:0005783,GO:0005886,GO:0030879,GO:0006351,GO:0070613,GO:0031410,GO:0006355,GO:1903849,GO:0032880,GO:0007219,GO:0038023,GO:0007275,GO:0001569,GO:0045446,GO:0008593,GO:0001763,GO:0045602,GO:0009986,GO:0001886	negative regulation of Notch signaling pathway|membrane|vasculature development|positive regulation of angiogenesis|integral component of membrane|Notch binding|venous blood vessel morphogenesis|cell differentiation|calcium ion binding|regulation of developmental process|protein binding|nucleus|endoplasmic reticulum|plasma membrane|mammary gland development|transcription, DNA-templated|regulation…	mmu04330,mmu04919,mmu05200,mmu05206,mmu05224,mmu05165,mmu01522	Notch signaling pathway|Thyroid hormone signaling pathway|Pathways in cancer|MicroRNAs in cancer|Breast cancer|Human papillomavirus infection|Endocrine resistance
NM_010952.3	106.2234	131.8221	120.2317	4.115016	18.45932	7.081278	1.303978	1.312209	36.11525	9.310197	22.86534	Oaz2	GeneID:18247,Genbank:NM_010952.3,MGI:MGI:109492	ornithine decarboxylase antizyme 2, transcript variant 1	GO:0005829,GO:0006595,GO:0006596,GO:0008073,GO:0043086,GO:0045732,GO:0090316,GO:1902268,GO:0005515,GO:0005634,GO:0005737	cytosol|polyamine metabolic process|polyamine biosynthetic process|ornithine decarboxylase inhibitor activity|negative regulation of catalytic activity|positive regulation of protein catabolic process|positive regulation of intracellular protein transport|negative regulation of polyamine transmembrane transport|protein binding|nucleus|cytoplasm
NM_011057.3	34.29852	36.33644	37.16849	0.4107915	1.688337	0.6317518	0.0788375	0.1502328	12.8134	1.746053	7.56352	Pdgfb	GeneID:18591,Genbank:NM_011057.3,MGI:MGI:97528	platelet derived growth factor, B polypeptide	GO:0097756,GO:1900127,GO:1902894,GO:1902895,GO:0005518,GO:1904707,GO:0005576,GO:1904754,GO:0005615,GO:1904899,GO:1905064,GO:0005737,GO:1905176,GO:0006468,GO:2000379,GO:0006929,GO:0014068,GO:0007275,GO:0007416,GO:0007507,GO:0014911,GO:0016020,GO:0016176,GO:0031954,GO:0016322,GO:0016323,GO:0032091,GO:0018105,GO:0032147,GO:0032148,GO:0032967,GO:0035655,GO:0001568,GO:0045737,GO:0035793,GO:0001892,GO:…	negative regulation of blood vessel diameter|positive regulation of hyaluronan biosynthetic process|negative regulation of pri-miRNA transcription by RNA polymerase II|positive regulation of pri-miRNA transcription by RNA polymerase II|collagen binding|positive regulation of vascular smooth muscle cell proliferation|extracellular region|positive regulation of vascular associated smooth muscle cel…	mmu04014,mmu04015,mmu04010,mmu04630,mmu04072,mmu04151,mmu04060,mmu04510,mmu04540,mmu04810,mmu05200,mmu05231,mmu05206,mmu05214,mmu05218,mmu05211,mmu05215,mmu05418,mmu05166,mmu05167,mmu01521	Ras signaling pathway|Rap1 signaling pathway|MAPK signaling pathway|Jak-STAT signaling pathway|Phospholipase D signaling pathway|PI3K-Akt signaling pathway|Cytokine-cytokine receptor interaction|Focal adhesion|Gap junction|Regulation of actin cytoskeleton|Pathways in cancer|Choline metabolism in cancer|MicroRNAs in cancer|Glioma|Melanoma|Renal cell carcinoma|Prostate cancer|Fluid shear stress and…
NM_011117.2	4.208245	2.239214	3.992048	0.08231369	0.3981102	0.07540375	0.01291122	0.005443623	0.861784	0.234909	0.1942037	Plec	GeneID:18810,Genbank:NM_011117.2,MGI:MGI:1277961	plectin, transcript variant 1	GO:0030506,GO:0005737,GO:0031581,GO:0005829,GO:0042383,GO:0005856,GO:0005903,GO:0005925,GO:0007584,GO:0008092,GO:0043292,GO:0008307,GO:0045111,GO:0009925,GO:0045296,GO:0016324,GO:0047485,GO:0016528,GO:0003779,GO:0048471,GO:0030054,GO:0005200,GO:0030056,GO:0005515	ankyrin binding|cytoplasm|hemidesmosome assembly|cytosol|sarcolemma|cytoskeleton|brush border|focal adhesion|response to nutrient|cytoskeletal protein binding|contractile fiber|structural constituent of muscle|intermediate filament cytoskeleton|basal plasma membrane|cadherin binding|apical plasma membrane|protein N-terminus binding|sarcoplasm|actin binding|perinuclear region of cytoplasm|cell jun…
NM_011160.3	3.594459	4.884716	3.522623	0.09979622	0.3303623	0.1325797	0.02179104	0.0328643	1.374334	0.1152288	0.1828593	Prkg1	GeneID:19091,Genbank:NM_011160.3,MGI:MGI:108174	protein kinase, cGMP-dependent, type I, transcript variant 2	GO:0005246,GO:0005515,GO:0005524,GO:0005654,GO:0005737,GO:0005794,GO:0016310,GO:0005829,GO:0016358,GO:0005886,GO:0016740,GO:0019934,GO:0030553,GO:0030900,GO:0042753,GO:2000224,GO:0042802,GO:0042803,GO:0043087,GO:0000166,GO:0001669,GO:0001764,GO:0003824,GO:0004672,GO:0004674,GO:0004692,GO:0006468,GO:0007165,GO:0007204,GO:0008152,GO:0010920,GO:0014050,GO:0045822,GO:0014912,GO:0045986,GO:0016020,GO:…	calcium channel regulator activity|protein binding|ATP binding|nucleoplasm|cytoplasm|Golgi apparatus|phosphorylation|cytosol|dendrite development|plasma membrane|transferase activity|cGMP-mediated signaling|cGMP binding|forebrain development|positive regulation of circadian rhythm|regulation of testosterone biosynthetic process|identical protein binding|protein homodimerization activity|regulatio…	mmu04022,mmu04540,mmu04611,mmu04923,mmu04270,mmu04970,mmu04730,mmu04740,mmu04713,mmu04714	cGMP - PKG signaling pathway|Gap junction|Platelet activation|Regulation of lipolysis in adipocyte|Vascular smooth muscle contraction|Salivary secretion|Long-term depression|Olfactory transduction|Circadian entrainment|Thermogenesis
NM_011170.3	38.1073	40.33701	46.67866	1.811736	5.486058	2.17515	0.2828764	0.7056519	11.21679	2.902919	13.57718	Prnp	GeneID:19122,Genbank:NM_011170.3,MGI:MGI:97769	prion protein, transcript variant 1	GO:0005521,GO:0005539,GO:0005737,GO:0005741,GO:0005783,GO:0005794,GO:0005829,GO:0016020,GO:0005886,GO:0016234,GO:0006139,GO:0030425,GO:0031225,GO:0031648,GO:0042802,GO:0031802,GO:0042982,GO:0043008,GO:0031965,GO:0043066,GO:0043086,GO:0043231,GO:0001540,GO:0050730,GO:0043433,GO:0050731,GO:0043525,GO:0044325,GO:0001933,GO:0050860,GO:0002020,GO:0051087,GO:0004871,GO:0051260,GO:0005507,GO:0061098,GO:…	lamin binding|glycosaminoglycan binding|cytoplasm|mitochondrial outer membrane|endoplasmic reticulum|Golgi apparatus|cytosol|membrane|plasma membrane|inclusion body|nucleobase-containing compound metabolic process|dendrite|anchored component of membrane|protein destabilization|identical protein binding|type 5 metabotropic glutamate receptor binding|amyloid precursor protein metabolic process|ATP-…	mmu04216,mmu05020	Ferroptosis|Prion diseases
NM_011182.4	82.72792	100.0809	96.80395	2.454443	8.371261	3.837667	0.9254729	1.270783	22.90625	6.162099	12.95023	Cyth3	GeneID:19159,Genbank:NM_011182.4,MGI:MGI:1335107	cytohesin 3, transcript variant 1	GO:0031234,GO:0005515,GO:0032012,GO:0005547,GO:0045785,GO:0005654,GO:0005737,GO:0005829,GO:0005886,GO:0048193,GO:0090162,GO:0005912,GO:0005923,GO:0008289,GO:0001726,GO:0016020,GO:0005085,GO:0030054,GO:0005086	extrinsic component of cytoplasmic side of plasma membrane|protein binding|regulation of ARF protein signal transduction|phosphatidylinositol-3,4,5-trisphosphate binding|positive regulation of cell adhesion|nucleoplasm|cytoplasm|cytosol|plasma membrane|Golgi vesicle transport|establishment of epithelial cell polarity|adherens junction|bicellular tight junction|lipid binding|ruffle|membrane|guanyl…	mmu04072,mmu04144	Phospholipase D signaling pathway|Endocytosis
NM_011212.3	4.476022	5.114806	3.523151	0.1110323	0.1911598	0.03419982	0.0280642	0.02900408	1.036544	0.286596	0.5299602	Ptpre	GeneID:19267,Genbank:NM_011212.3,MGI:MGI:97813	protein tyrosine phosphatase, receptor type, E, transcript variant 2	GO:0046627,GO:0005737,GO:0005886,GO:0006470,GO:0007185,GO:0016020,GO:0016021,GO:0016311,GO:0016787,GO:0016791,GO:0004721,GO:0033003,GO:0004725,GO:0042803,GO:0005634	negative regulation of insulin receptor signaling pathway|cytoplasm|plasma membrane|protein dephosphorylation|transmembrane receptor protein tyrosine phosphatase signaling pathway|membrane|integral component of membrane|dephosphorylation|hydrolase activity|phosphatase activity|phosphoprotein phosphatase activity|regulation of mast cell activation|protein tyrosine phosphatase activity|protein homo…
NM_011213.2	37.56113	55.54069	56.62706	1.774521	5.171027	1.904044	0.4671597	0.4155722	12.73479	3.811664	6.068128	Ptprf	GeneID:19268,Genbank:NM_011213.2,MGI:MGI:102695	protein tyrosine phosphatase, receptor type, F	GO:0007156,GO:0007399,GO:0008201,GO:0008285,GO:0010975,GO:0016020,GO:0016021,GO:0043005,GO:0016311,GO:0043025,GO:0016477,GO:0016787,GO:0043065,GO:0043231,GO:0043525,GO:0044877,GO:0046627,GO:0048679,GO:0050775,GO:0001960,GO:0004721,GO:0004725,GO:0005001,GO:0005158,GO:0005768,GO:0005886,GO:0006470,GO:0007155,GO:0016791,GO:0030426,GO:0030971,GO:0031102,GO:0031345,GO:0035335,GO:0035373,GO:0050803,GO:…	homophilic cell adhesion via plasma membrane adhesion molecules|nervous system development|heparin binding|negative regulation of cell proliferation|regulation of neuron projection development|membrane|integral component of membrane|neuron projection|dephosphorylation|neuronal cell body|cell migration|hydrolase activity|positive regulation of apoptotic process|intracellular membrane-bounded organ…	mmu04514,mmu04520,mmu04910,mmu04931	Cell adhesion molecules (CAMs)|Adherens junction|Insulin signaling pathway|Insulin resistance
NM_011218.2	8.757045	9.748158	9.034241	0.1623293	0.4348717	0.07385733	0.005719719	0.02187149	1.185088	0.4183878	0.9816263	Ptprs	GeneID:19280,Genbank:NM_011218.2,MGI:MGI:97815	protein tyrosine phosphatase, receptor type, S, transcript variant 1	GO:0010977,GO:0016020,GO:0016021,GO:0016311,GO:0016787,GO:0016791,GO:0021510,GO:0035374,GO:0021549,GO:0042995,GO:0021766,GO:0043005,GO:0021987,GO:0045202,GO:0045211,GO:0048671,GO:0048681,GO:0061000,GO:0090557,GO:0099061,GO:0004721,GO:0004725,GO:0005515,GO:0005886,GO:0006470,GO:0007155,GO:0008201,GO:0022038,GO:0030054,GO:0030285,GO:0030517,GO:0031410,GO:0032687,GO:0032688,GO:0034164,GO:0035335	negative regulation of neuron projection development|membrane|integral component of membrane|dephosphorylation|hydrolase activity|phosphatase activity|spinal cord development|chondroitin sulfate binding|cerebellum development|cell projection|hippocampus development|neuron projection|cerebral cortex development|synapse|postsynaptic membrane|negative regulation of collateral sprouting|negative regu…
NM_011254.5	10.27922	11.8075	10.34781	0.5363613	1.174864	0.8124577	0.1968301	0.2610914	3.361492	0.8667346	2.271371	Rbp1	GeneID:19659,Genbank:NM_011254.5,MGI:MGI:97876	retinol binding protein 1, cellular	GO:0042573,GO:0005737,GO:0005811,GO:0044297,GO:0005829,GO:0006776,GO:0008289,GO:0016918,GO:0055088,GO:0019841,GO:1904768,GO:0030852,GO:0033189,GO:0042572,GO:0002138,GO:0005501,GO:0005654	retinoic acid metabolic process|cytoplasm|lipid droplet|cell body|cytosol|vitamin A metabolic process|lipid binding|retinal binding|lipid homeostasis|retinol binding|all-trans-retinol binding|regulation of granulocyte differentiation|response to vitamin A|retinol metabolic process|retinoic acid biosynthetic process|retinoid binding|nucleoplasm
NM_011256.3	0.8423242	2.104814	1.588285	0.01340869	0.03785592	0.01213587	0.007860964	0.0002991022	0.1776413	0.07807115	0.03609713	Pitpnm2	GeneID:19679,Genbank:NM_011256.3,MGI:MGI:1336192	phosphatidylinositol transfer protein, membrane-associated 2, transcript variant 1	GO:0005548,GO:0005622,GO:0005737,GO:0005856,GO:0008289,GO:0008526,GO:0015914,GO:0016020,GO:0030971,GO:0046872,GO:0005509,GO:0048015,GO:0005515,GO:0005543	phospholipid transporter activity|intracellular|cytoplasm|cytoskeleton|lipid binding|phosphatidylinositol transporter activity|phospholipid transport|membrane|receptor tyrosine kinase binding|metal ion binding|calcium ion binding|phosphatidylinositol-mediated signaling|protein binding|phospholipid binding
NM_011273.2	9.027988	11.24128	11.31512	0.2918314	0.9063132	0.4206104	0.2314986	0.1844571	3.854639	0.9302662	1.666308	Xpr1	GeneID:19775,Genbank:NM_011273.2,MGI:MGI:97932	xenotropic and polytropic retrovirus receptor 1	GO:0005794,GO:0005886,GO:0009615,GO:0015114,GO:0015562,GO:0016020,GO:0016021,GO:0030643,GO:0031226,GO:0000822,GO:0035435,GO:0001618,GO:0038023,GO:0005737	Golgi apparatus|plasma membrane|response to virus|phosphate ion transmembrane transporter activity|efflux transmembrane transporter activity|membrane|integral component of membrane|cellular phosphate ion homeostasis|intrinsic component of plasma membrane|inositol hexakisphosphate binding|phosphate ion transmembrane transport|virus receptor activity|signaling receptor activity|cytoplasm
NM_011339.2	544.1059	576.8836	669.9958	3.180441	7.581048	4.14367	3.039946	1.884244	39.4092	10.51024	21.10931	Cxcl15	GeneID:20309,Genbank:NM_011339.2,MGI:MGI:1339941	chemokine (C-X-C motif) ligand 15	GO:0042127,GO:0005615,GO:0045236,GO:0006935,GO:0048248,GO:0006952,GO:0006954,GO:0006955,GO:0007186,GO:0070098,GO:0008009,GO:0010818,GO:0030097,GO:0002690,GO:0030593,GO:0005125,GO:0032496,GO:0005576	regulation of cell proliferation|extracellular space|CXCR chemokine receptor binding|chemotaxis|CXCR3 chemokine receptor binding|defense response|inflammatory response|immune response|G-protein coupled receptor signaling pathway|chemokine-mediated signaling pathway|chemokine activity|T cell chemotaxis|hemopoiesis|positive regulation of leukocyte chemotaxis|neutrophil chemotaxis|cytokine activity|…	mmu04060,mmu04062	Cytokine-cytokine receptor interaction|Chemokine signaling pathway
NM_011341.5	10.85099	11.22352	7.696435	0.05572327	0.2160921	0.1801652	0.005084727	0.0600105	2.442541	0.2501354	1.229223	Sdf4	GeneID:20318,Genbank:NM_011341.5,MGI:MGI:108079	stromal cell derived factor 4, transcript variant 1	GO:0070625,GO:0005770,GO:0005794,GO:0005796,GO:0005886,GO:0009650,GO:0017156,GO:0021549,GO:0042802,GO:0045444,GO:0005509,GO:0045471,GO:0046872,GO:0005737	zymogen granule exocytosis|late endosome|Golgi apparatus|Golgi lumen|plasma membrane|UV protection|calcium ion regulated exocytosis|cerebellum development|identical protein binding|fat cell differentiation|calcium ion binding|response to ethanol|metal ion binding|cytoplasm
NM_011350.4	3.495317	4.864469	4.820507	0.150661	0.4388188	0.1609558	0.01771343	0.01912721	0.3381799	0.06762817	0.2421507	Sema4f	GeneID:20355,Genbank:NM_011350.4,MGI:MGI:1340055	sema domain, immunoglobulin domain (Ig), TM domain, and short cytoplasmic domain, transcript variant 1	GO:0038191,GO:0005783,GO:0045202,GO:0005886,GO:0045211,GO:0007275,GO:0007399,GO:0007411,GO:0016020,GO:0045499,GO:0016021,GO:0048843,GO:0030154,GO:0050919,GO:0030215,GO:0071526,GO:0030335,GO:0001755,GO:0030517,GO:0005515,GO:0031290,GO:0005615	neuropilin binding|endoplasmic reticulum|synapse|plasma membrane|postsynaptic membrane|multicellular organism development|nervous system development|axon guidance|membrane|chemorepellent activity|integral component of membrane|negative regulation of axon extension involved in axon guidance|cell differentiation|negative chemotaxis|semaphorin receptor binding|semaphorin-plexin signaling pathway|pos…	mmu04360	Axon guidance
NM_011416.2	16.27664	21.33382	25.89045	0.6822108	1.855249	1.038209	0.3810167	0.2516622	5.392294	1.284498	1.763458	Smarca2	GeneID:67155,Genbank:NM_011416.2,MGI:MGI:99603	SWI/SNF related, matrix associated, actin dependent regulator of chromatin, subfamily a, member 2, transcript variant 1	GO:0071564,GO:0035887,GO:0007399,GO:0003677,GO:0071565,GO:0042393,GO:0008285,GO:0003682,GO:0043231,GO:0004386,GO:0044212,GO:0005515,GO:0005524,GO:0005634,GO:0016514,GO:0005654,GO:0045111,GO:0006325,GO:0045892,GO:0016787,GO:0006334,GO:0045893,GO:0016817,GO:0006338,GO:0000166,GO:0045944,GO:0016887,GO:0006351,GO:0000790,GO:0070603,GO:0030308,GO:0006355,GO:0001105	npBAF complex|aortic smooth muscle cell differentiation|nervous system development|DNA binding|nBAF complex|histone binding|negative regulation of cell proliferation|chromatin binding|intracellular membrane-bounded organelle|helicase activity|transcription regulatory region DNA binding|protein binding|ATP binding|nucleus|SWI/SNF complex|nucleoplasm|intermediate filament cytoskeleton|chromatin org…	mmu04714,mmu05225	Thermogenesis|Hepatocellular carcinoma
NM_011439.2	9.501726	9.811711	6.918792	0.2042347	0.9496962	0.2025518	0.02479948	0.2374471	2.813385	0.8498454	1.21425	Sox13	GeneID:20668,Genbank:NM_011439.2,MGI:MGI:98361	SRY (sex determining region Y)-box 13	GO:0005634,GO:0005654,GO:0006351,GO:0006355,GO:0043565,GO:0045586,GO:0000977,GO:0003677	nucleus|nucleoplasm|transcription, DNA-templated|regulation of transcription, DNA-templated|sequence-specific DNA binding|regulation of gamma-delta T cell differentiation|RNA polymerase II regulatory region sequence-specific DNA binding|DNA binding
NM_011446.1	15.4097	16.70417	13.13395	0.3401242	1.156953	0.4510108	0.1200101	0.1521971	4.145384	1.039068	1.83805	Sox7	GeneID:20680,Genbank:NM_011446.1,MGI:MGI:98369	SRY (sex determining region Y)-box 7	GO:0045892,GO:0003700,GO:0045893,GO:0003705,GO:0060828,GO:0005634,GO:0005737,GO:0006351,GO:0006355,GO:0006357,GO:0008285,GO:0043280,GO:0001706,GO:0043565,GO:0003677,GO:0044212	negative regulation of transcription, DNA-templated|DNA binding transcription factor activity|positive regulation of transcription, DNA-templated|transcription factor activity, RNA polymerase II distal enhancer sequence-specific binding|regulation of canonical Wnt signaling pathway|nucleus|cytoplasm|transcription, DNA-templated|regulation of transcription, DNA-templated|regulation of transcriptio…
NM_011465.4	3.217791	4.517977	5.439628	0.1655002	0.7175396	0.2008451	0.01725172	0.01794773	0.4297317	0.197084	0.1167252	Spta1	GeneID:20739,Genbank:NM_011465.4,MGI:MGI:98385	spectrin alpha, erythrocytic 1	GO:0030424,GO:0005737,GO:0030863,GO:0005856,GO:0032092,GO:0006779,GO:0007009,GO:0008091,GO:0008360,GO:0032437,GO:0009898,GO:0042102,GO:0014731,GO:0046872,GO:0046982,GO:0016020,GO:0002260,GO:0051693,GO:0030036,GO:0003779,GO:0030097,GO:0005509	axon|cytoplasm|cortical cytoskeleton|cytoskeleton|positive regulation of protein binding|porphyrin-containing compound biosynthetic process|plasma membrane organization|spectrin|regulation of cell shape|cuticular plate|cytoplasmic side of plasma membrane|positive regulation of T cell proliferation|spectrin-associated cytoskeleton|metal ion binding|protein heterodimerization activity|membrane|lymp…	mmu04210	Apoptosis
NM_011537.3	1.456615	2.152765	2.072569	0.02867654	0.1000366	0.04318466	0.006482978	0.002462744	0.5753084	0.1874902	0.2350172	Tbx5	GeneID:21388,Genbank:NM_011537.3,MGI:MGI:102541	T-box 5	GO:0003229,GO:0003281,GO:0003283,GO:0003677,GO:0003700,GO:0008285,GO:0005515,GO:0030324,GO:0005634,GO:0030326,GO:0030336,GO:0032991,GO:0055007,GO:0032993,GO:0060039,GO:0035115,GO:0060044,GO:0060045,GO:0060290,GO:0060413,GO:0072513,GO:0000977,GO:0000978,GO:0000981,GO:0001228,GO:0002009,GO:0003166,GO:0003181,GO:0003197,GO:0003218,GO:0005667,GO:0005737,GO:0006351,GO:0006355,GO:0007267,GO:0007275,GO:…	ventricular cardiac muscle tissue development|ventricular septum development|atrial septum development|DNA binding|DNA binding transcription factor activity|negative regulation of cell proliferation|protein binding|lung development|nucleus|embryonic limb morphogenesis|negative regulation of cell migration|protein-containing complex|cardiac muscle cell differentiation|protein-DNA complex|pericardi…
NM_011606.2	17.83008	18.31367	17.43096	0.4377499	2.126648	1.265671	0.106925	0.1080819	5.451091	0.8257691	2.499859	Clec3b	GeneID:21922,Genbank:NM_011606.2,MGI:MGI:104540	C-type lectin domain family 3, member b	GO:0030246,GO:0001652,GO:0030282,GO:0005509,GO:0005515,GO:0005576,GO:0005578,GO:0005615,GO:0036143,GO:0005737,GO:0001501,GO:0008201,GO:0001503,GO:0010756	carbohydrate binding|granular component|bone mineralization|calcium ion binding|protein binding|extracellular region|proteinaceous extracellular matrix|extracellular space|kringle domain binding|cytoplasm|skeletal system development|heparin binding|ossification|positive regulation of plasminogen activation
NM_011663.3	8.892812	10.29299	10.77736	0.1766009	1.534422	0.5505303	0.04304941	0.03184522	3.16348	0.6472505	1.255169	Zrsr1	GeneID:22183,Genbank:NM_011663.3,MGI:MGI:98885	zinc finger (CCCH type), RNA binding motif and serine/arginine rich 1	GO:0005634,GO:0005681,GO:0030628,GO:0046872,GO:0089701,GO:0000398,GO:0003676,GO:0003723	nucleus|spliceosomal complex|pre-mRNA 3'-splice site binding|metal ion binding|U2AF|mRNA splicing, via spliceosome|nucleic acid binding|RNA binding
NM_011708.4	26.40089	31.06387	32.5811	0.938567	3.690235	1.258193	0.2477197	0.5083746	11.77587	2.545996	6.263556	Vwf	GeneID:22371,Genbank:NM_011708.4,MGI:MGI:98941	Von Willebrand factor	GO:0033093,GO:0007599,GO:0005178,GO:0042802,GO:0005515,GO:0042803,GO:0009897,GO:0005518,GO:0047485,GO:0005576,GO:0005578,GO:0005615,GO:0019865,GO:0005737,GO:0051087,GO:0030168,GO:0005783,GO:0051260,GO:0007155,GO:0031012,GO:0007596,GO:0001889,GO:0031589,GO:0001890,GO:0002020	Weibel-Palade body|hemostasis|integrin binding|identical protein binding|protein binding|protein homodimerization activity|external side of plasma membrane|collagen binding|protein N-terminus binding|extracellular region|proteinaceous extracellular matrix|extracellular space|immunoglobulin binding|cytoplasm|chaperone binding|platelet activation|endoplasmic reticulum|protein homooligomerization|ce…	mmu04151,mmu04512,mmu04510,mmu04610,mmu04611,mmu05165	PI3K-Akt signaling pathway|ECM-receptor interaction|Focal adhesion|Complement and coagulation cascades|Platelet activation|Human papillomavirus infection
NM_011825.1	8.852819	10.64995	10.0554	0.2264655	0.7204772	0.441606	0.0277403	0.1122999	3.773636	0.7877477	1.925836	Grem2	GeneID:23893,Genbank:NM_011825.1,MGI:MGI:1344367	gremlin 2, DAN family BMP antagonist	GO:0007275,GO:0008201,GO:0010172,GO:0019221,GO:0030514,GO:0036122,GO:0038098,GO:0042802,GO:0042803,GO:0048263,GO:0060300,GO:0005125,GO:0005576,GO:0005615	multicellular organism development|heparin binding|embryonic body morphogenesis|cytokine-mediated signaling pathway|negative regulation of BMP signaling pathway|BMP binding|sequestering of BMP from receptor via BMP binding|identical protein binding|protein homodimerization activity|determination of dorsal identity|regulation of cytokine activity|cytokine activity|extracellular region|extracellula…
NM_011882.2	3.205263	4.83431	3.028677	5.559205e-05	0.01759709	0.01546689	0.005021576	0.00436152	0.4012733	0.1088446	0.182898	Rnasel	GeneID:24014,Genbank:NM_011882.2,MGI:MGI:1098272	ribonuclease L (2', 5'-oligoisoadenylate synthetase-dependent)	GO:0043021,GO:0004519,GO:0043488,GO:0004540,GO:0045071,GO:0004672,GO:0005524,GO:0005737,GO:0005739,GO:0006364,GO:0045444,GO:0006397,GO:0006468,GO:0045944,GO:0016363,GO:0046872,GO:0016787,GO:0000166,GO:0051607,GO:0019843,GO:0003723,GO:2001275,GO:0042802,GO:0004518	ribonucleoprotein complex binding|endonuclease activity|regulation of mRNA stability|ribonuclease activity|negative regulation of viral genome replication|protein kinase activity|ATP binding|cytoplasm|mitochondrion|rRNA processing|fat cell differentiation|mRNA processing|protein phosphorylation|positive regulation of transcription by RNA polymerase II|nuclear matrix|metal ion binding|hydrolase ac…	mmu04621,mmu05164,mmu05160,mmu05168	NOD-like receptor signaling pathway|Influenza A|Hepatitis C|Herpes simplex infection
NM_011894.2	13.40373	14.14065	15.59652	0.3172641	0.6587506	0.4240276	0.1363578	0.0891763	4.154866	1.030509	2.404466	Sh3bp5	GeneID:24056,Genbank:NM_011894.2,MGI:MGI:1344391	SH3-domain binding protein 5 (BTK-associated)	GO:0005737,GO:0005739,GO:0006469,GO:0016604,GO:0017124,GO:0035556,GO:0061099,GO:0004860,GO:0005654	cytoplasm|mitochondrion|negative regulation of protein kinase activity|nuclear body|SH3 domain binding|intracellular signal transduction|negative regulation of protein tyrosine kinase activity|protein kinase inhibitor activity|nucleoplasm
NM_011896.3	20.61477	17.246	15.07492	0.004087696	0.5068858	0.2533848	0.04961625	0.1931222	3.46477	0.2371673	1.842473	Spry1	GeneID:24063,Genbank:NM_011896.3,MGI:MGI:1345139	sprouty homolog 1 (Drosophila), transcript variant 1	GO:0070373,GO:0040037,GO:0001657,GO:0001759,GO:0043407,GO:0005515,GO:0005654,GO:0005737,GO:0005794,GO:0005829,GO:0046580,GO:0007275,GO:0008285,GO:0048513,GO:0009966,GO:0000132,GO:0051387,GO:0016020,GO:0001656,GO:0060449,GO:0034260	negative regulation of ERK1 and ERK2 cascade|negative regulation of fibroblast growth factor receptor signaling pathway|ureteric bud development|organ induction|negative regulation of MAP kinase activity|protein binding|nucleoplasm|cytoplasm|Golgi apparatus|cytosol|negative regulation of Ras protein signal transduction|multicellular organism development|negative regulation of cell proliferation|a…
NM_011925.2	85.36216	97.03151	99.95158	0.7146268	6.868195	2.177126	0.1997967	0.6232382	30.50517	2.513662	5.98306	Adgre5	GeneID:26364,Genbank:NM_011925.2,MGI:MGI:1347095	adhesion G protein-coupled receptor E5, transcript variant 1	GO:0005509,GO:0005886,GO:0007155,GO:0007165,GO:0007166,GO:0007186,GO:0016020,GO:0016021,GO:0051965,GO:0004871,GO:0004888,GO:0004930	calcium ion binding|plasma membrane|cell adhesion|signal transduction|cell surface receptor signaling pathway|G-protein coupled receptor signaling pathway|membrane|integral component of membrane|positive regulation of synapse assembly|signal transducer activity|transmembrane signaling receptor activity|G-protein coupled receptor activity
NM_011941.3	3.077641	4.51468	4.105451	0.05461132	0.1522819	0.1061773	0.01334702	0.01811957	0.7132369	0.1230708	0.203123	Mapkbp1	GeneID:26390,Genbank:NM_011941.3,MGI:MGI:1347004	mitogen-activated protein kinase binding protein 1	GO:0005682,GO:0005737,GO:0005856,GO:0007256,GO:0008380,GO:0043124,GO:0071011,GO:0071013,GO:0097431,GO:1900425,GO:2000483,GO:0003723,GO:0005515,GO:0005634	U5 snRNP|cytoplasm|cytoskeleton|activation of JNKK activity|RNA splicing|negative regulation of I-kappaB kinase/NF-kappaB signaling|precatalytic spliceosome|catalytic step 2 spliceosome|mitotic spindle pole|negative regulation of defense response to bacterium|negative regulation of interleukin-8 secretion|RNA binding|protein binding|nucleus
NM_011951.3	22.04737	24.1628	20.71581	0.0641855	1.640721	0.539019	0.09278488	0.1317154	11.64349	1.006302	3.568576	Mapk14	GeneID:26416,Genbank:NM_011951.3,MGI:MGI:1346865	mitogen-activated protein kinase 14, transcript variant 1	GO:0002741,GO:0004672,GO:0004674,GO:0004707,GO:0006355,GO:0005515,GO:0006357,GO:0005524,GO:0006468,GO:0005623,GO:0006915,GO:0006974,GO:0018105,GO:0007178,GO:0019395,GO:0007519,GO:0019899,GO:0008022,GO:0019903,GO:0030278,GO:0030316,GO:0031281,GO:0000077,GO:0045648,GO:0031663,GO:0000166,GO:0045663,GO:0032495,GO:0000902,GO:0045944,GO:0032496,GO:0000922,GO:0001502,GO:0046326,GO:0001525,GO:0046777,GO:…	positive regulation of cytokine secretion involved in immune response|protein kinase activity|protein serine/threonine kinase activity|MAP kinase activity|regulation of transcription, DNA-templated|protein binding|regulation of transcription by RNA polymerase II|ATP binding|protein phosphorylation|cell|apoptotic process|cellular response to DNA damage stimulus|peptidyl-serine phosphorylation|tran…	mmu04015,mmu04010,mmu04370,mmu04668,mmu04068,mmu04071,mmu04218,mmu04550,mmu04611,mmu04620,mmu04621,mmu04622,mmu04625,mmu04660,mmu04658,mmu04659,mmu04657,mmu04664,mmu04670,mmu04912,mmu04914,mmu04917,mmu04926,mmu04261,mmu04728,mmu04723,mmu04722,mmu04750,mmu04380,mmu04714,mmu05205,mmu05014,mmu05418,mmu04933,mmu05132,mmu05133,mmu05152,mmu05164,mmu05160,mmu05167,mmu05169,mmu05145,mmu05140,mmu05142,mmu…	Rap1 signaling pathway|MAPK signaling pathway|VEGF signaling pathway|TNF signaling pathway|FoxO signaling pathway|Sphingolipid signaling pathway|Cellular senescence|Signaling pathways regulating pluripotency of stem cells|Platelet activation|Toll-like receptor signaling pathway|NOD-like receptor signaling pathway|RIG-I-like receptor signaling pathway|C-type lectin receptor signaling pathway|T cel…
NM_012038.4	5.217386	4.267353	5.304734	0.06519547	0.2348062	0.1522712	0.05701093	0.04673125	1.000366	0.4076082	0.469633	Vsnl1	GeneID:26950,Genbank:NM_012038.4,MGI:MGI:1349453	visinin-like 1	GO:0035774,GO:0045921,GO:0046676,GO:0046872,GO:0005509,GO:0005829,GO:0016020	positive regulation of insulin secretion involved in cellular response to glucose stimulus|positive regulation of exocytosis|negative regulation of insulin secretion|metal ion binding|calcium ion binding|cytosol|membrane
NM_013589.3	14.07025	15.30413	13.32845	0.2322809	1.416701	0.3338484	0.1284725	0.08640823	4.691262	1.327696	2.504333	Ltbp2	GeneID:16997,Genbank:NM_013589.3,MGI:MGI:99502	latent transforming growth factor beta binding protein 2	GO:0005615,GO:0008201,GO:0019838,GO:0031012,GO:0097435,GO:0005509,GO:0005576,GO:0005578	extracellular space|heparin binding|growth factor binding|extracellular matrix|supramolecular fiber organization|calcium ion binding|extracellular region|proteinaceous extracellular matrix
NM_013592.4	17.23881	23.02668	20.04069	0.3941892	2.002703	1.177183	0.1465076	0.1267782	3.462787	0.648459	1.521146	Matn4	GeneID:17183,Genbank:NM_013592.4,MGI:MGI:1328314	matrilin 4, transcript variant 1	GO:0005509,GO:0005576,GO:0048678	calcium ion binding|extracellular region|response to axon injury
NM_013629.2	3.90642	3.647403	2.952334	0.05194735	0.3360873	0.006721816	1.713096e-05	0.01707777	0.1927155	0.1242864	0.40867	Phtf1	GeneID:18685,Genbank:NM_013629.2,MGI:MGI:1332671	putative homeodomain transcription factor 1, transcript variant 1	GO:0005801,GO:0006351,GO:0006355,GO:0008150,GO:0003677,GO:0005634,GO:0005783	cis-Golgi network|transcription, DNA-templated|regulation of transcription, DNA-templated|biological_process|DNA binding|nucleus|endoplasmic reticulum
NM_013691.2	17.72323	21.23139	22.6503	0.3875287	3.05438	0.7890024	0.02120708	0.001493772	1.826459	0.7729654	1.120836	Thbs3	GeneID:21827,Genbank:NM_013691.2,MGI:MGI:98739	thrombospondin 3	GO:0005576,GO:0007155,GO:0008201,GO:0030198,GO:0031012,GO:0043931,GO:0048471,GO:0060346,GO:0003417,GO:0005509	extracellular region|cell adhesion|heparin binding|extracellular matrix organization|extracellular matrix|ossification involved in bone maturation|perinuclear region of cytoplasm|bone trabecula formation|growth plate cartilage development|calcium ion binding	mmu04151,mmu04512,mmu04145,mmu04510,mmu05165,mmu05144	PI3K-Akt signaling pathway|ECM-receptor interaction|Phagosome|Focal adhesion|Human papillomavirus infection|Malaria
NM_013869.5	20.88079	11.57445	12.02268	0.413168	1.545585	0.6520889	0.07097575	0.08097	2.391521	1.380886	1.367055	Tnfrsf19	GeneID:29820,Genbank:NM_013869.5,MGI:MGI:1352474	tumor necrosis factor receptor superfamily, member 19, transcript variant 1	GO:0009888,GO:0016020,GO:0016021,GO:0038023,GO:0043123,GO:0046330,GO:0001942,GO:0005576,GO:0005886	tissue development|membrane|integral component of membrane|signaling receptor activity|positive regulation of I-kappaB kinase/NF-kappaB signaling|positive regulation of JNK cascade|hair follicle development|extracellular region|plasma membrane	mmu04060	Cytokine-cytokine receptor interaction
NM_013907.2	6.207115	5.643773	5.568555	0.02789072	0.2765941	0.1192627	0.002971404	0.03992786	1.454123	0.330273	1.322293	Fbxw4	GeneID:30838,Genbank:NM_013907.2,MGI:MGI:1354698	F-box and WD-40 domain protein 4	GO:0016055,GO:0019005,GO:0031146,GO:0042733,GO:0051216,GO:0060173,GO:0002053,GO:0004842,GO:0007275	Wnt signaling pathway|SCF ubiquitin ligase complex|SCF-dependent proteasomal ubiquitin-dependent protein catabolic process|embryonic digit morphogenesis|cartilage development|limb development|positive regulation of mesenchymal cell proliferation|ubiquitin-protein transferase activity|multicellular organism development
NM_013908.4	9.60234	12.13099	11.16039	0.1785248	0.6345071	0.2269805	0.0884458	0.1086221	3.163811	0.7494972	2.255008	Fbxw5	GeneID:30839,Genbank:NM_013908.4,MGI:MGI:1354731	F-box and WD-40 domain protein 5	GO:0005737,GO:0007088,GO:0010824,GO:0016567,GO:0019005,GO:0019901,GO:0031146,GO:0043161,GO:0000151,GO:0004842,GO:0080008,GO:0005515	cytoplasm|regulation of mitotic nuclear division|regulation of centrosome duplication|protein ubiquitination|SCF ubiquitin ligase complex|protein kinase binding|SCF-dependent proteasomal ubiquitin-dependent protein catabolic process|proteasome-mediated ubiquitin-dependent protein catabolic process|ubiquitin ligase complex|ubiquitin-protein transferase activity|Cul4-RING E3 ubiquitin ligase comple…
NM_015734.2	5.409979	7.978966	4.324115	0.1318592	0.5174246	0.2423072	0.09270027	0.1326207	1.851139	0.4930748	1.037608	Col5a1	GeneID:12831,Genbank:NM_015734.2,MGI:MGI:88457	collagen, type V, alpha 1	GO:0043588,GO:0030199,GO:0005515,GO:0031012,GO:0005576,GO:0045112,GO:0005578,GO:0048407,GO:0005581,GO:0005588,GO:0005604,GO:0005615,GO:0048592,GO:0032964,GO:0007155,GO:0051128,GO:0035313,GO:0008201,GO:0097435,GO:0035989,GO:0016477,GO:0001568,GO:1903225,GO:0003007,GO:0043394,GO:0005201	skin development|collagen fibril organization|protein binding|extracellular matrix|extracellular region|integrin biosynthetic process|proteinaceous extracellular matrix|platelet-derived growth factor binding|collagen trimer|collagen type V trimer|basement membrane|extracellular space|eye morphogenesis|collagen biosynthetic process|cell adhesion|regulation of cellular component organization|wound …	mmu04974	Protein digestion and absorption
NM_015753.4	9.830774	11.61912	6.276014	0.1848481	0.3427642	0.2487416	0.08378596	0.05670718	1.178652	0.430999	0.3941903	Zeb2	GeneID:24136,Genbank:NM_015753.4,MGI:MGI:1344407	zinc finger E-box binding homeobox 2, transcript variant 2	GO:0070412,GO:0045944,GO:0007417,GO:0001205,GO:0097324,GO:0021540,GO:0001227,GO:1902748,GO:0046872,GO:0021766,GO:0001755,GO:1903056,GO:0048023,GO:0001756,GO:0001843,GO:0003676,GO:0003677,GO:0021846,GO:0005634,GO:0048066,GO:0021957,GO:0048598,GO:0030177,GO:0005730,GO:0048668,GO:0043507,GO:0005829,GO:0000122,GO:0050772,GO:0043565,GO:0006351,GO:0061373,GO:0045636,GO:0006355,GO:0000790	R-SMAD binding|positive regulation of transcription by RNA polymerase II|central nervous system development|transcriptional activator activity, RNA polymerase II distal enhancer sequence-specific DNA binding|melanocyte migration|corpus callosum morphogenesis|transcriptional repressor activity, RNA polymerase II transcription regulatory region sequence-specific DNA binding|positive regulation of l…	mmu05206	MicroRNAs in cancer
NM_015756.2	3.241543	3.877349	3.609764	0.06148409	0.1733447	0.06458409	0.02989712	0.02955402	0.6492742	0.2157941	0.4619939	Shroom3	GeneID:27428,Genbank:NM_015756.2,MGI:MGI:1351655	shroom family member 3, transcript variant 1	GO:0030036,GO:0002066,GO:0003779,GO:0030054,GO:0005737,GO:0005856,GO:0005874,GO:0005912,GO:0030864,GO:0007015,GO:0043296,GO:0007275,GO:0007389,GO:0045177,GO:0008360,GO:0000902,GO:0051015,GO:0016324,GO:0001843,GO:0002064	actin cytoskeleton organization|columnar/cuboidal epithelial cell development|actin binding|cell junction|cytoplasm|cytoskeleton|microtubule|adherens junction|cortical actin cytoskeleton|actin filament organization|apical junction complex|multicellular organism development|pattern specification process|apical part of cell|regulation of cell shape|cell morphogenesis|actin filament binding|apical p…
NM_015794.1	2.375633	2.845678	2.692024	0.08774865	0.184451	0.1228141	0.05556886	0.0330712	0.669808	0.2404147	0.3484905	Fbxl17	GeneID:50758,Genbank:NM_015794.1,MGI:MGI:1354704	F-box and leucine-rich repeat protein 17	GO:0003674,GO:0005575,GO:0008150	molecular_function|cellular_component|biological_process
NM_016739.3	3.328155	4.458583	2.158156	0.1926652	0.3486454	0.1538437	0.01619037	0.03683907	0.08159839	0.110866	0.3722947	Caprin1	GeneID:53872,Genbank:NM_016739.3,MGI:MGI:1858234	cell cycle associated protein 1, transcript variant 1	GO:0010494,GO:0017148,GO:0030154,GO:0042995,GO:0050775,GO:0061003,GO:0000932,GO:0003723,GO:0005737	cytoplasmic stress granule|negative regulation of translation|cell differentiation|cell projection|positive regulation of dendrite morphogenesis|positive regulation of dendritic spine morphogenesis|P-body|RNA binding|cytoplasm
NM_016745.3	44.16325	48.86975	54.85194	1.578507	6.081859	2.245416	0.223346	0.2791154	8.865051	2.276849	3.675325	Atp2a3	GeneID:53313,Genbank:NM_016745.3,MGI:MGI:1194503	ATPase, Ca++ transporting, ubiquitous, transcript variant 2	GO:0033017,GO:0005515,GO:0005524,GO:0046872,GO:0005783,GO:0005789,GO:0006811,GO:0006816,GO:0070588,GO:0006874,GO:0008553,GO:0016020,GO:0016021,GO:0000166,GO:0016529,GO:0005388,GO:0016787	sarcoplasmic reticulum membrane|protein binding|ATP binding|metal ion binding|endoplasmic reticulum|endoplasmic reticulum membrane|ion transport|calcium ion transport|calcium ion transmembrane transport|cellular calcium ion homeostasis|proton-exporting ATPase activity, phosphorylative mechanism|membrane|integral component of membrane|nucleotide binding|sarcoplasmic reticulum|calcium-transporting …	mmu04020,mmu04022,mmu04972,mmu05010	Calcium signaling pathway|cGMP - PKG signaling pathway|Pancreatic secretion|Alzheimer's disease
NM_016755.3	69.82887	91.69578	73.50595	0.06719789	4.562461	0.2748301	0.1899	0.0007188363	30.31089	0.9881914	7.411985	Atp5j	GeneID:11957,Genbank:NM_016755.3,MGI:MGI:107777	ATP synthase, H+ transporting, mitochondrial F0 complex, subunit F, transcript variant 2	GO:0005743,GO:0005753,GO:0006811,GO:0015078,GO:0015986,GO:0016020,GO:0016887,GO:0045263,GO:0046034,GO:0000276,GO:0005739	mitochondrial inner membrane|mitochondrial proton-transporting ATP synthase complex|ion transport|proton transmembrane transporter activity|ATP synthesis coupled proton transport|membrane|ATPase activity|proton-transporting ATP synthase complex, coupling factor F(o)|ATP metabolic process|mitochondrial proton-transporting ATP synthase complex, coupling factor F(o)|mitochondrion	mmu00190,mmu04714,mmu05010,mmu05012,mmu05016	Oxidative phosphorylation|Thermogenesis|Alzheimer's disease|Parkinson's disease|Huntington's disease
NM_016803.3	6.263825	7.08591	6.406465	0.1363611	0.3241456	0.2374009	0.06748697	0.04607323	0.936729	0.2625818	0.3652701	Chst3	GeneID:53374,Genbank:NM_016803.3,MGI:MGI:1858224	carbohydrate (chondroitin 6/keratan) sulfotransferase 3	GO:0043029,GO:0005975,GO:0050698,GO:0006790,GO:0008146,GO:0008459,GO:0016020,GO:0051272,GO:0016021,GO:0016740,GO:0030206,GO:0000139,GO:0001517,GO:0005794	T cell homeostasis|carbohydrate metabolic process|proteoglycan sulfotransferase activity|sulfur compound metabolic process|sulfotransferase activity|chondroitin 6-sulfotransferase activity|membrane|positive regulation of cellular component movement|integral component of membrane|transferase activity|chondroitin sulfate biosynthetic process|Golgi membrane|N-acetylglucosamine 6-O-sulfotransferase a…	mmu00532	Glycosaminoglycan biosynthesis - chondroitin sulfate / dermatan sulfate
NM_016872.4	10.70923	9.277717	12.53491	0.2295082	0.8692746	0.3060056	0.1382619	0.1748738	2.242372	0.8777099	2.113973	Vamp5	GeneID:53620,Genbank:NM_016872.4,MGI:MGI:1858622	vesicle-associated membrane protein 5, transcript variant 1	GO:0016021,GO:0005794,GO:0016192,GO:0005802,GO:0030154,GO:0005886,GO:0005887,GO:0006887,GO:0006906,GO:0030659,GO:0007275,GO:0031201,GO:0007517,GO:0031301,GO:0007519,GO:0043001,GO:0009986,GO:0000149,GO:0048471,GO:0014704,GO:0005484,GO:0016020,GO:0005770	integral component of membrane|Golgi apparatus|vesicle-mediated transport|trans-Golgi network|cell differentiation|plasma membrane|integral component of plasma membrane|exocytosis|vesicle fusion|cytoplasmic vesicle membrane|multicellular organism development|SNARE complex|muscle organ development|integral component of organelle membrane|skeletal muscle tissue development|Golgi to plasma membrane …	mmu04130	SNARE interactions in vesicular transport
NM_016892.3	13.68243	17.39064	18.53944	0.5704195	1.415404	0.7231845	0.1614604	0.2249793	5.188904	1.074361	4.6087	Ccs	GeneID:12460,Genbank:NM_016892.3,MGI:MGI:1333783	copper chaperone for superoxide dismutase	GO:0046872,GO:0005507,GO:0051353,GO:0055114,GO:0005615,GO:0005634,GO:0005737,GO:0006801,GO:0008270,GO:0016532,GO:0019430,GO:0019899,GO:0004784,GO:0030001,GO:0045296	metal ion binding|copper ion binding|positive regulation of oxidoreductase activity|oxidation-reduction process|extracellular space|nucleus|cytoplasm|superoxide metabolic process|zinc ion binding|superoxide dismutase copper chaperone activity|removal of superoxide radicals|enzyme binding|superoxide dismutase activity|metal ion transport|cadherin binding	mmu05014	Amyotrophic lateral sclerosis (ALS)
NM_017378.2	17.85643	20.78895	19.72095	0.8171394	2.895202	1.298949	0.2367861	0.2627688	3.512927	1.102422	1.926697	Pcdh12	GeneID:53601,Genbank:NM_017378.2,MGI:MGI:1855700	protocadherin 12	GO:0005887,GO:0005911,GO:0005977,GO:0007155,GO:0007156,GO:0007267,GO:0007399,GO:0016020,GO:0016021,GO:0016339,GO:0005509,GO:0030054,GO:0005886,GO:0060711	integral component of plasma membrane|cell-cell junction|glycogen metabolic process|cell adhesion|homophilic cell adhesion via plasma membrane adhesion molecules|cell-cell signaling|nervous system development|membrane|integral component of membrane|calcium-dependent cell-cell adhesion via plasma membrane cell adhesion molecules|calcium ion binding|cell junction|plasma membrane|labyrinthine layer …
NM_017462.2	11.06243	13.88001	11.73023	0.1109024	1.439116	0.3038742	0.006973836	0.02176015	5.551458	0.4587861	3.363455	Polg	GeneID:18975,Genbank:NM_017462.2,MGI:MGI:1196389	polymerase (DNA directed), gamma	GO:0007568,GO:0003682,GO:0008408,GO:0003887,GO:0016740,GO:0004527,GO:0005515,GO:0005739,GO:0016779,GO:0032991,GO:0005743,GO:0042645,GO:0005760,GO:0043195,GO:0006260,GO:0002020,GO:0006264,GO:0003676,GO:0003677	aging|chromatin binding|3'-5' exonuclease activity|DNA-directed DNA polymerase activity|transferase activity|exonuclease activity|protein binding|mitochondrion|nucleotidyltransferase activity|protein-containing complex|mitochondrial inner membrane|mitochondrial nucleoid|gamma DNA polymerase complex|terminal bouton|DNA replication|protease binding|mitochondrial DNA replication|nucleic acid binding…
NM_018744.2	6.392667	7.708078	8.363429	0.2674594	0.8520166	0.4240577	0.125344	0.07560464	2.278738	0.4409831	0.5161458	Sema6a	GeneID:20358,Genbank:NM_018744.2,MGI:MGI:1203727	sema domain, transmembrane domain (TM), and cytoplasmic domain, (semaphorin) 6A, transcript variant 1	GO:2001224,GO:0030215,GO:0005886,GO:0005887,GO:0030424,GO:0006915,GO:0007166,GO:0007275,GO:0007399,GO:0042802,GO:0007411,GO:0051642,GO:0071526,GO:0016020,GO:0106089,GO:0016021,GO:0001764,GO:1903671,GO:0016525,GO:0004888,GO:0030154,GO:0005515	positive regulation of neuron migration|semaphorin receptor binding|plasma membrane|integral component of plasma membrane|axon|apoptotic process|cell surface receptor signaling pathway|multicellular organism development|nervous system development|identical protein binding|axon guidance|centrosome localization|semaphorin-plexin signaling pathway|membrane|negative regulation of cell adhesion involv…	mmu04360	Axon guidance
NM_018763.2	17.37708	16.7895	17.07149	0.1519229	0.4738429	0.3092373	0.1398474	0.1110444	2.056183	0.7116155	1.137577	Chst2	GeneID:54371,Genbank:NM_018763.2,MGI:MGI:1891160	carbohydrate sulfotransferase 2	GO:0005794,GO:0005802,GO:0005975,GO:0006044,GO:0006790,GO:0006954,GO:0008146,GO:0016020,GO:0016021,GO:0000139,GO:0016740,GO:0001517	Golgi apparatus|trans-Golgi network|carbohydrate metabolic process|N-acetylglucosamine metabolic process|sulfur compound metabolic process|inflammatory response|sulfotransferase activity|membrane|integral component of membrane|Golgi membrane|transferase activity|N-acetylglucosamine 6-O-sulfotransferase activity	mmu00533	Glycosaminoglycan biosynthesis - keratan sulfate
NM_018772.4	33.25098	36.36556	34.7239	0.9040793	2.704847	0.3795095	0.03563215	0.2145004	8.607125	1.581712	7.932927	Bri3	GeneID:55950,Genbank:NM_018772.4,MGI:MGI:1933174	brain protein I3, transcript variant 1	GO:0042802,GO:0005764,GO:0016020,GO:0016021	identical protein binding|lysosome|membrane|integral component of membrane
NM_018779.1	7.696767	9.593756	7.228537	0.2319827	0.5632223	0.2582422	0.02642082	0.01084219	2.221562	0.4895518	0.9357364	Pde3a	GeneID:54611,Genbank:NM_018779.1,MGI:MGI:1860764	phosphodiesterase 3A, cGMP inhibited	GO:0040020,GO:0004115,GO:0042493,GO:0004119,GO:0043066,GO:0005829,GO:0006198,GO:0007165,GO:0008081,GO:0043116,GO:0016020,GO:0043117,GO:0016021,GO:0046872,GO:0016787,GO:0060282,GO:0019933,GO:0001556,GO:0071321,GO:0019934,GO:0004114,GO:0030552	regulation of meiotic nuclear division|3',5'-cyclic-AMP phosphodiesterase activity|response to drug|cGMP-inhibited cyclic-nucleotide phosphodiesterase activity|negative regulation of apoptotic process|cytosol|cAMP catabolic process|signal transduction|phosphoric diester hydrolase activity|negative regulation of vascular permeability|membrane|positive regulation of vascular permeability|integral c…	mmu00230,mmu04024,mmu04022,mmu04924,mmu05032	Purine metabolism|cAMP signaling pathway|cGMP - PKG signaling pathway|Renin secretion|Morphine addiction
NM_018801.3	0.5569206	0.5045754	0.9343963	6.947233e-09	4.753142e-07	0.001214333	6.123648e-07	2.665766e-08	0.07932609	6.541727e-06	0.02499015	Syt7	GeneID:54525,Genbank:NM_018801.3,MGI:MGI:1859545	synaptotagmin VII, transcript variant 1	GO:0005764,GO:0005777,GO:0005886,GO:0006887,GO:0006909,GO:0008021,GO:0043679,GO:0014059,GO:0045202,GO:0016020,GO:0046850,GO:0016021,GO:0046872,GO:0048791,GO:0050764,GO:0050796,GO:0070092,GO:0090119,GO:0090385,GO:0000149,GO:0001778,GO:0001786,GO:0005509,GO:0005515,GO:0005516,GO:0005544,GO:0005546,GO:0017158,GO:0019905,GO:0030054,GO:0030276,GO:0030425,GO:0031410,GO:0032009,GO:1990926,GO:0036465,GO:…	lysosome|peroxisome|plasma membrane|exocytosis|phagocytosis|synaptic vesicle|axon terminus|regulation of dopamine secretion|synapse|membrane|regulation of bone remodeling|integral component of membrane|metal ion binding|calcium ion-regulated exocytosis of neurotransmitter|regulation of phagocytosis|regulation of insulin secretion|regulation of glucagon secretion|vesicle-mediated cholesterol trans…
NM_018822.3	5.669248	6.643913	6.743283	0.2205829	0.6991739	0.3561684	0.05716137	0.09496607	2.348151	0.4744308	1.172577	Sgsh	GeneID:27029,Genbank:NM_018822.3,MGI:MGI:1350341	N-sulfoglucosamine sulfohydrolase (sulfamidase)	GO:0006027,GO:0008484,GO:0016250,GO:0030200,GO:0030201,GO:0005515,GO:0005764	glycosaminoglycan catabolic process|sulfuric ester hydrolase activity|N-sulfoglucosamine sulfohydrolase activity|heparan sulfate proteoglycan catabolic process|heparan sulfate proteoglycan metabolic process|protein binding|lysosome	mmu00531,mmu04142	Glycosaminoglycan degradation|Lysosome
NM_019397.3	19.75654	24.12923	26.3103	0.3081917	0.8743301	0.4960324	0.2287458	0.0821047	1.989041	0.4397373	0.714981	Egfl6	GeneID:54156,Genbank:NM_019397.3,MGI:MGI:1858599	EGF-like-domain, multiple 6	GO:0005604,GO:0007155,GO:0007275,GO:0010811,GO:0016020,GO:0030154,GO:0030198,GO:0005509,GO:0005576,GO:0005578	basement membrane|cell adhesion|multicellular organism development|positive regulation of cell-substrate adhesion|membrane|cell differentiation|extracellular matrix organization|calcium ion binding|extracellular region|proteinaceous extracellular matrix
NM_019413.2	1.967028	2.410555	2.179913	0.006862093	8.63289e-06	0.0001220428	0.03056699	0.04812137	0.755342	0.06452066	0.2752354	Robo1	GeneID:19876,Genbank:NM_019413.2,MGI:MGI:1274781	roundabout guidance receptor 1	GO:0007399,GO:0007411,GO:0007507,GO:0008046,GO:0008285,GO:0035385,GO:0009986,GO:0042802,GO:0016020,GO:0042995,GO:0016021,GO:0043025,GO:0043406,GO:0048814,GO:0050772,GO:0050925,GO:0060763,GO:0060976,GO:0002042,GO:0003281,GO:0005515,GO:0005737,GO:0005886,GO:0006919,GO:0006935,GO:0007156,GO:0007275,GO:0016199,GO:0021836,GO:0021891,GO:0030154,GO:0030275,GO:0030336,GO:0030424,GO:0070100,GO:0030673,GO:…	nervous system development|axon guidance|heart development|axon guidance receptor activity|negative regulation of cell proliferation|Roundabout signaling pathway|cell surface|identical protein binding|membrane|cell projection|integral component of membrane|neuronal cell body|positive regulation of MAP kinase activity|regulation of dendrite morphogenesis|positive regulation of axonogenesis|negativ…	mmu04360	Axon guidance
NM_019437.3	53.24004	59.62321	59.17982	1.068466	3.105642	1.708857	0.6764792	0.8857425	11.4343	4.360569	8.380084	Rfk	GeneID:54391,Genbank:NM_019437.3,MGI:MGI:1914688	riboflavin kinase	GO:0033864,GO:0005737,GO:0046872,GO:0005739,GO:0072593,GO:0006771,GO:0006915,GO:0008531,GO:0009231,GO:0009398,GO:0016301,GO:0016310,GO:0000166,GO:0016740,GO:0005515,GO:0005524	positive regulation of NAD(P)H oxidase activity|cytoplasm|metal ion binding|mitochondrion|reactive oxygen species metabolic process|riboflavin metabolic process|apoptotic process|riboflavin kinase activity|riboflavin biosynthetic process|FMN biosynthetic process|kinase activity|phosphorylation|nucleotide binding|transferase activity|protein binding|ATP binding	mmu00740	Riboflavin metabolism
NM_019483.5	3.004774	4.028373	3.155469	0.1371369	0.3238275	0.2737611	0.01075662	0.006224575	0.2789182	0.1045871	0.2472876	Smad9	GeneID:55994,Genbank:NM_019483.5,MGI:MGI:1859993	SMAD family member 9	GO:0071407,GO:0030509,GO:0003700,GO:0030901,GO:0005515,GO:0030902,GO:0005622,GO:0005634,GO:0005654,GO:0005667,GO:0005737,GO:0045597,GO:0005829,GO:0045893,GO:0006351,GO:0046872,GO:0006355,GO:0051216,GO:0006468,GO:0001657,GO:0060348,GO:0007179,GO:0001880,GO:0060395,GO:0003677	cellular response to organic cyclic compound|BMP signaling pathway|DNA binding transcription factor activity|midbrain development|protein binding|hindbrain development|intracellular|nucleus|nucleoplasm|transcription factor complex|cytoplasm|positive regulation of cell differentiation|cytosol|positive regulation of transcription, DNA-templated|transcription, DNA-templated|metal ion binding|regulat…	mmu04350,mmu04550	TGF-beta signaling pathway|Signaling pathways regulating pluripotency of stem cells
NM_019518.3	13.32389	13.4689	13.41421	0.08799622	0.2710511	0.1380405	0.04010858	0.05998079	1.413303	0.4034434	0.8736786	Grasp	GeneID:56149,Genbank:NM_019518.3,MGI:MGI:1860303	GRP1 (general receptor for phosphoinositides 1)-associated scaffold protein	GO:0005886,GO:0006886,GO:0007165,GO:0008104,GO:0016020,GO:0030165,GO:0030306,GO:0042802,GO:0005515,GO:0005641,GO:0005737	plasma membrane|intracellular protein transport|signal transduction|protein localization|membrane|PDZ domain binding|ADP-ribosylation factor binding|identical protein binding|protein binding|nuclear envelope lumen|cytoplasm
NM_019564.3	24.32238	26.18018	22.95502	1.238922	3.407927	1.261645	0.2808424	0.6392304	7.647213	2.37232	5.079049	Htra1	GeneID:56213,Genbank:NM_019564.3,MGI:MGI:1929076	HtrA serine peptidase 1	GO:0030514,GO:0005515,GO:0031012,GO:0005520,GO:0005576,GO:0005615,GO:0005737,GO:0005886,GO:0006508,GO:0042802,GO:0008233,GO:0050679,GO:0008236,GO:0050687,GO:0016020,GO:0060718,GO:0016787,GO:0001558,GO:0019838,GO:0001890,GO:0030512,GO:0004252	negative regulation of BMP signaling pathway|protein binding|extracellular matrix|insulin-like growth factor binding|extracellular region|extracellular space|cytoplasm|plasma membrane|proteolysis|identical protein binding|peptidase activity|positive regulation of epithelial cell proliferation|serine-type peptidase activity|negative regulation of defense response to virus|membrane|chorionic tropho…
NM_019572.3	15.96073	15.39834	20.44773	0.2253124	1.326175	0.1631247	0.04179679	0.0841015	6.122487	1.000563	3.702125	Hdac7	GeneID:56233,Genbank:NM_019572.3,MGI:MGI:1891835	histone deacetylase 7, transcript variant 4	GO:0071889,GO:0032703,GO:0006954,GO:0003682,GO:0090050,GO:0033613,GO:0007043,GO:0003714,GO:1901215,GO:0042113,GO:0007399,GO:0004407,GO:1901223,GO:0045668,GO:0005080,GO:0005515,GO:0005634,GO:0008134,GO:0005737,GO:0045843,GO:0016575,GO:0045892,GO:0016787,GO:0005829,GO:0019901,GO:0006325,GO:0000118,GO:0046872,GO:0030183,GO:0006351,GO:0000122,GO:0070491,GO:0032041,GO:0006355,GO:0001570	14-3-3 protein binding|negative regulation of interleukin-2 production|inflammatory response|chromatin binding|positive regulation of cell migration involved in sprouting angiogenesis|activating transcription factor binding|cell-cell junction assembly|transcription corepressor activity|negative regulation of neuron death|B cell activation|nervous system development|histone deacetylase activity|ne…	mmu05203,mmu05034,mmu05165	Viral carcinogenesis|Alcoholism|Human papillomavirus infection
NM_019677.2	6.027991	6.507237	6.308832	0.07873511	0.2316019	0.1281949	0.02433128	0.008394032	0.7033044	0.2344634	0.3441471	Plcb1	GeneID:18795,Genbank:NM_019677.2,MGI:MGI:97613	phospholipase C, beta 1, transcript variant 2	GO:0005515,GO:0005516,GO:0005521,GO:0005546,GO:0005634,GO:0008286,GO:0005737,GO:0016020,GO:0016042,GO:0005829,GO:0016607,GO:0016787,GO:0019899,GO:0043209,GO:0021987,GO:0043434,GO:0030218,GO:0045444,GO:0030225,GO:0045663,GO:0045892,GO:0045893,GO:0046330,GO:0000086,GO:2000560,GO:0048009,GO:0048639,GO:0000790,GO:0051726,GO:0001556,GO:0004435,GO:0004871,GO:0005096,GO:0005509,GO:0006397,GO:0006629,GO:…	protein binding|calmodulin binding|lamin binding|phosphatidylinositol-4,5-bisphosphate binding|nucleus|insulin receptor signaling pathway|cytoplasm|membrane|lipid catabolic process|cytosol|nuclear speck|hydrolase activity|enzyme binding|myelin sheath|cerebral cortex development|response to peptide hormone|erythrocyte differentiation|fat cell differentiation|macrophage differentiation|positive reg…	mmu00562,mmu04015,mmu04310,mmu04371,mmu04020,mmu04070,mmu04072,mmu04071,mmu04022,mmu04540,mmu04611,mmu04621,mmu04062,mmu04911,mmu04922,mmu04912,mmu04915,mmu04921,mmu04926,mmu04918,mmu04919,mmu04916,mmu04924,mmu04925,mmu04927,mmu04261,mmu04270,mmu04970,mmu04971,mmu04972,mmu04961,mmu04724,mmu04725,mmu04728,mmu04726,mmu04720,mmu04730,mmu04723,mmu04750,mmu04713,mmu05200,mmu05010,mmu05016,mmu04933,mmu…	Inositol phosphate metabolism|Rap1 signaling pathway|Wnt signaling pathway|Apelin signaling pathway|Calcium signaling pathway|Phosphatidylinositol signaling system|Phospholipase D signaling pathway|Sphingolipid signaling pathway|cGMP - PKG signaling pathway|Gap junction|Platelet activation|NOD-like receptor signaling pathway|Chemokine signaling pathway|Insulin secretion|Glucagon signaling pathway…
NM_019699.1	27.06107	30.93613	27.50394	0.50316	2.965593	1.545394	0.2162564	0.3587806	14.00715	1.671792	5.91656	Fads2	GeneID:56473,Genbank:NM_019699.1,MGI:MGI:1930079	fatty acid desaturase 2	GO:0006631,GO:0006633,GO:0016020,GO:0016021,GO:0016491,GO:0055114,GO:0004768,GO:0005783,GO:0006629	fatty acid metabolic process|fatty acid biosynthetic process|membrane|integral component of membrane|oxidoreductase activity|oxidation-reduction process|stearoyl-CoA 9-desaturase activity|endoplasmic reticulum|lipid metabolic process	mmu00592,mmu01040,mmu03320	alpha-Linolenic acid metabolism|Biosynthesis of unsaturated fatty acids|PPAR signaling pathway
NM_019707.5	4.684092	5.351439	4.32448	0.06408156	0.2659486	0.04588251	0.02743875	0.003285548	1.186752	0.08161065	0.6563352	Cdh13	GeneID:12554,Genbank:NM_019707.5,MGI:MGI:99551	cadherin 13	GO:0005615,GO:0005737,GO:0005886,GO:0005901,GO:0005913,GO:0016339,GO:0007043,GO:0016342,GO:0007155,GO:0016601,GO:0007156,GO:0030032,GO:0030100,GO:0030169,GO:0030335,GO:0046872,GO:0031012,GO:0048471,GO:0031225,GO:0048661,GO:0034332,GO:0050850,GO:0050927,GO:0051668,GO:0055096,GO:0000902,GO:0055100,GO:0001938,GO:0071813,GO:0001954,GO:0002040,GO:0005509,GO:0005515,GO:0005576,GO:0007162,GO:0007266,GO:…	extracellular space|cytoplasm|plasma membrane|caveola|cell-cell adherens junction|calcium-dependent cell-cell adhesion via plasma membrane cell adhesion molecules|cell-cell junction assembly|catenin complex|cell adhesion|Rac protein signal transduction|homophilic cell adhesion via plasma membrane adhesion molecules|lamellipodium assembly|regulation of endocytosis|low-density lipoprotein particle …
NM_019814.4	13.59146	16.53364	15.27008	0.2320394	1.142207	0.2831376	0.05949528	0.1636136	4.677264	0.6073135	4.257163	Higd1a	GeneID:56295,Genbank:NM_019814.4,MGI:MGI:1930666	HIG1 domain family, member 1A	GO:0071456,GO:0005739,GO:0071902,GO:0090201,GO:0005743,GO:0016020,GO:0016021,GO:0032991,GO:0042149,GO:0043066,GO:0055114,GO:0003674,GO:0070469,GO:0005634,GO:0005654	cellular response to hypoxia|mitochondrion|positive regulation of protein serine/threonine kinase activity|negative regulation of release of cytochrome c from mitochondria|mitochondrial inner membrane|membrane|integral component of membrane|protein-containing complex|cellular response to glucose starvation|negative regulation of apoptotic process|oxidation-reduction process|molecular_function|res…
NM_019880.3	26.12696	33.89225	27.33617	0.8260337	2.964282	0.9279165	0.4398087	0.5718364	5.653768	1.417226	5.025565	Mtch1	GeneID:56462,Genbank:NM_019880.3,MGI:MGI:1929261	mitochondrial carrier 1	GO:0005743,GO:0006915,GO:0006919,GO:0016020,GO:0016021,GO:0043065,GO:0005739	mitochondrial inner membrane|apoptotic process|activation of cysteine-type endopeptidase activity involved in apoptotic process|membrane|integral component of membrane|positive regulation of apoptotic process|mitochondrion
NM_019919.3	0.9925415	1.418175	1.296093	0.03408578	0.01226851	0.007320882	0.0003724247	0.000776699	0.08183375	0.04126606	0.01529485	Ltbp1	GeneID:268977,Genbank:NM_019919.3,MGI:MGI:109151	latent transforming growth factor beta binding protein 1, transcript variant 1	GO:0035904,GO:0005576,GO:0038045,GO:0005578,GO:0043025,GO:0005615,GO:0005737,GO:0005739,GO:0007179,GO:0048471,GO:0019838,GO:0050431,GO:0030425,GO:0050436,GO:0031012,GO:0060976,GO:0001527,GO:0032967,GO:0003281,GO:0032991,GO:0005509	aorta development|extracellular region|large latent transforming growth factor-beta complex|proteinaceous extracellular matrix|neuronal cell body|extracellular space|cytoplasm|mitochondrion|transforming growth factor beta receptor signaling pathway|perinuclear region of cytoplasm|growth factor binding|transforming growth factor beta binding|dendrite|microfibril binding|extracellular matrix|corona…	mmu04350	TGF-beta signaling pathway
NM_019986.3	8.075605	11.2352	11.15969	0.1314105	0.8492907	0.3444278	0.03469878	0.02314993	2.77322	0.7336668	1.749348	Habp4	GeneID:56541,Genbank:NM_019986.3,MGI:MGI:1891713	hyaluronic acid binding protein 4	GO:0033120,GO:0005730,GO:0043392,GO:0005737,GO:0045948,GO:0006351,GO:0006355,GO:0006397,GO:0006417,GO:0071260,GO:0008380,GO:0097504,GO:0010494,GO:0015030,GO:0016607,GO:0003723,GO:0030017,GO:0005540,GO:0030212,GO:0005634	positive regulation of RNA splicing|nucleolus|negative regulation of DNA binding|cytoplasm|positive regulation of translational initiation|transcription, DNA-templated|regulation of transcription, DNA-templated|mRNA processing|regulation of translation|cellular response to mechanical stimulus|RNA splicing|Gemini of coiled bodies|cytoplasmic stress granule|Cajal body|nuclear speck|RNA binding|sarc…
NM_020255.3	58.43264	76.35972	47.28546	1.2135	6.051439	1.489514	0.1049274	0.4085839	16.93423	2.538524	14.60113	Scand1	GeneID:19018,Genbank:NM_020255.3,MGI:MGI:1343132	SCAN domain-containing 1	GO:0003713,GO:0005634	transcription coactivator activity|nucleus
NM_020296.2	13.14452	9.407485	16.12513	0.4300685	1.133119	0.60315	0.03750497	2.543893e-08	3.925396	0.5346171	0.005322409	Rbms1	GeneID:56878,Genbank:NM_020296.2,MGI:MGI:1861774	RNA binding motif, single stranded interacting protein 1, transcript variant 3	GO:0005634,GO:0005829,GO:0006260,GO:0003676,GO:0003677,GO:0003723	nucleus|cytosol|DNA replication|nucleic acid binding|DNA binding|RNA binding
NM_020510.2	6.50444	6.363488	7.033224	0.3469769	0.7576184	0.3534936	0.07271337	0.09967906	2.104532	0.5978032	1.22501	Fzd2	GeneID:57265,Genbank:NM_020510.2,MGI:MGI:1888513	frizzled class receptor 2	GO:0007165,GO:0007166,GO:0007186,GO:0007199,GO:0007204,GO:0007223,GO:0007267,GO:0042813,GO:0007275,GO:0007608,GO:0045893,GO:0016020,GO:0046982,GO:0051091,GO:0060022,GO:0060070,GO:0060119,GO:0003149,GO:0003150,GO:0003151,GO:0004871,GO:0004888,GO:0004930,GO:0005515,GO:0005737,GO:0005886,GO:0016021,GO:0016055,GO:0017147,GO:0030165,GO:0030825,GO:0030855,GO:0060412,GO:0035567,GO:0090103,GO:0042802,GO:…	signal transduction|cell surface receptor signaling pathway|G-protein coupled receptor signaling pathway|G-protein coupled receptor signaling pathway coupled to cGMP nucleotide second messenger|positive regulation of cytosolic calcium ion concentration|Wnt signaling pathway, calcium modulating pathway|cell-cell signaling|Wnt-activated receptor activity|multicellular organism development|sensory p…	mmu04310,mmu04390,mmu04150,mmu04550,mmu04916,mmu05200,mmu05205,mmu05225,mmu05226,mmu05217,mmu05224,mmu04934,mmu05166,mmu05165	Wnt signaling pathway|Hippo signaling pathway|mTOR signaling pathway|Signaling pathways regulating pluripotency of stem cells|Melanogenesis|Pathways in cancer|Proteoglycans in cancer|Hepatocellular carcinoma|Gastric cancer|Basal cell carcinoma|Breast cancer|Cushing's syndrome|HTLV-I infection|Human papillomavirus infection
NM_020578.3	6.608606	6.935963	6.020876	0.07695194	0.2761536	0.1349083	0.0546369	0.07564031	1.757497	0.4140544	1.036288	Ehd3	GeneID:57440,Genbank:NM_020578.3,MGI:MGI:1928900	EH-domain containing 3	GO:1903358,GO:0055117,GO:0031410,GO:0005515,GO:1903779,GO:0060271,GO:0032456,GO:0005524,GO:0034498,GO:0005525,GO:0072659,GO:0005737,GO:0005768,GO:0005886,GO:0005929,GO:0042995,GO:0008289,GO:0043209,GO:0015031,GO:0086036,GO:0046872,GO:0016020,GO:0048471,GO:0020018,GO:0000166,GO:0090160,GO:0051260,GO:0030030,GO:0001881,GO:1901387,GO:0055038,GO:0030139,GO:0005509	regulation of Golgi organization|regulation of cardiac muscle contraction|cytoplasmic vesicle|protein binding|regulation of cardiac conduction|cilium assembly|endocytic recycling|ATP binding|early endosome to Golgi transport|GTP binding|protein localization to plasma membrane|cytoplasm|endosome|plasma membrane|cilium|cell projection|lipid binding|myelin sheath|protein transport|regulation of card…	mmu04144	Endocytosis
NM_020584.2	7.070581	8.137181	7.806312	0.1834316	0.5065748	0.2293352	0.06558327	0.1004802	2.111307	0.5092075	1.282437	Terf2ip	GeneID:57321,Genbank:NM_020584.2,MGI:MGI:1929871	telomeric repeat binding factor 2, interacting protein	GO:0005515,GO:0005634,GO:0005635,GO:0005654,GO:0005694,GO:0005737,GO:0032205,GO:0033138,GO:0005829,GO:0042162,GO:0006351,GO:0043123,GO:0048239,GO:0051092,GO:0070187,GO:0070198,GO:0098505,GO:1901224,GO:0000723,GO:0000781,GO:0000783,GO:0000784,GO:0001933,GO:0003677,GO:0006355,GO:0010569,GO:0010833,GO:0016604,GO:0019902,GO:0030870,GO:1901985,GO:0031627,GO:0031848,GO:0032204	protein binding|nucleus|nuclear envelope|nucleoplasm|chromosome|cytoplasm|negative regulation of telomere maintenance|positive regulation of peptidyl-serine phosphorylation|cytosol|telomeric DNA binding|transcription, DNA-templated|positive regulation of I-kappaB kinase/NF-kappaB signaling|negative regulation of DNA recombination at telomere|positive regulation of NF-kappaB transcription factor a…
NM_020585.2	10.63573	12.45365	11.86816	0.1845604	1.270499	0.3798564	0.02619021	0.06820014	3.92118	0.8739438	3.198877	Golga7	GeneID:57437,Genbank:NM_020585.2,MGI:MGI:1931029	golgi autoantigen, golgin subfamily a, 7, transcript variant 1	GO:0050821,GO:0005794,GO:0005795,GO:0006612,GO:0006893,GO:0016020,GO:0018230,GO:0019706,GO:0031228,GO:0000139,GO:0043001,GO:0002178	protein stabilization|Golgi apparatus|Golgi stack|protein targeting to membrane|Golgi to plasma membrane transport|membrane|peptidyl-L-cysteine S-palmitoylation|protein-cysteine S-palmitoyltransferase activity|intrinsic component of Golgi membrane|Golgi membrane|Golgi to plasma membrane protein transport|palmitoyltransferase complex
NM_020593.2	10.55729	16.79909	14.69335	0.05701339	0.5490787	0.1948389	0.004801946	0.01253182	1.868782	0.2350611	0.9012054	Fbxo3	GeneID:57443,Genbank:NM_020593.2,MGI:MGI:1929084	F-box protein 3, transcript variant 2	GO:0005634,GO:0005654,GO:0005829	nucleus|nucleoplasm|cytosol
NM_020603.2	5.422723	5.118956	5.343013	0.04704544	0.1750013	0.07078551	0.06038405	0.06739321	1.499297	0.2638967	1.065399	Wdr46	GeneID:57315,Genbank:NM_020603.2,MGI:MGI:1931871	WD repeat domain 46	GO:0030686,GO:0032040,GO:1903955,GO:0000462,GO:0005634,GO:0005730	90S preribosome|small-subunit processome|positive regulation of protein targeting to mitochondrion|maturation of SSU-rRNA from tricistronic rRNA transcript (SSU-rRNA, 5.8S rRNA, LSU-rRNA)|nucleus|nucleolus
NM_021099.3	23.67289	31.6493	25.25519	0.9645948	3.374472	0.8610674	0.1659173	0.2635123	6.500655	1.341694	2.552746	Kit	GeneID:16590,Genbank:NM_021099.3,MGI:MGI:96677	kit oncogene, transcript variant 2	GO:0050910,GO:0051091,GO:0060326,GO:0060374,GO:0002551,GO:0070374,GO:0002573,GO:0097067,GO:0004672,GO:0097324,GO:0004709,GO:0097326,GO:0004713,GO:0120072,GO:1904251,GO:0004714,GO:0006468,GO:0006687,GO:0004716,GO:0006935,GO:0004871,GO:0006954,GO:0007169,GO:0007275,GO:0007281,GO:0009986,GO:0007283,GO:0010628,GO:0016020,GO:0007286,GO:0016021,GO:0016301,GO:0016310,GO:0016740,GO:0000166,GO:0030335,GO:…	detection of mechanical stimulus involved in sensory perception of sound|positive regulation of DNA binding transcription factor activity|cell chemotaxis|mast cell differentiation|mast cell chemotaxis|positive regulation of ERK1 and ERK2 cascade|myeloid leukocyte differentiation|cellular response to thyroid hormone stimulus|protein kinase activity|melanocyte migration|MAP kinase kinase kinase act…	mmu04014,mmu04015,mmu04010,mmu04072,mmu04151,mmu04060,mmu04640,mmu04916,mmu05200,mmu05230,mmu05221,mmu05224	Ras signaling pathway|Rap1 signaling pathway|MAPK signaling pathway|Phospholipase D signaling pathway|PI3K-Akt signaling pathway|Cytokine-cytokine receptor interaction|Hematopoietic cell lineage|Melanogenesis|Pathways in cancer|Central carbon metabolism in cancer|Acute myeloid leukemia|Breast cancer
NM_021314.4	1.438323	0.6977522	1.238475	5.662981e-08	6.346002e-07	3.836687e-07	3.984973e-13	3.619296e-13	0.3743662	0.02005853	9.35923e-05	Tacc2	GeneID:57752,Genbank:NM_021314.4,MGI:MGI:1928899	transforming, acidic coiled-coil containing protein 2, transcript variant 2	GO:0030953,GO:0005654,GO:0032886,GO:0005737,GO:0035257,GO:0005829,GO:0005856,GO:0005886,GO:0008283,GO:0015630,GO:0019904,GO:0021987,GO:0000226,GO:0022008,GO:0022027,GO:0005634	astral microtubule organization|nucleoplasm|regulation of microtubule-based process|cytoplasm|nuclear hormone receptor binding|cytosol|cytoskeleton|plasma membrane|cell proliferation|microtubule cytoskeleton|protein domain specific binding|cerebral cortex development|microtubule cytoskeleton organization|neurogenesis|interkinetic nuclear migration|nucleus
NM_021332.2	28.49129	31.94102	23.4123	0.7529047	3.557038	1.251455	0.1051996	0.1785246	4.540888	1.099331	2.009654	Glp1r	GeneID:14652,Genbank:NM_021332.2,MGI:MGI:99571	glucagon-like peptide 1 receptor	GO:0007186,GO:0007189,GO:0007204,GO:0007218,GO:0007611,GO:0007613,GO:0043066,GO:0007631,GO:0043524,GO:0008016,GO:0044508,GO:0008284,GO:0045597,GO:0045777,GO:0045823,GO:0045944,GO:0046879,GO:0051209,GO:0001653,GO:0004871,GO:0004888,GO:0004930,GO:0004967,GO:0005886,GO:0005887,GO:0007165,GO:0007166,GO:0008306,GO:0008528,GO:0009749,GO:0016020,GO:0016021,GO:0017046,GO:0019933,GO:0051924,GO:0030073,GO:…	G-protein coupled receptor signaling pathway|adenylate cyclase-activating G-protein coupled receptor signaling pathway|positive regulation of cytosolic calcium ion concentration|neuropeptide signaling pathway|learning or memory|memory|negative regulation of apoptotic process|feeding behavior|negative regulation of neuron apoptotic process|regulation of heart contraction|glucagon-like peptide 1 re…	mmu04024,mmu04080,mmu04911	cAMP signaling pathway|Neuroactive ligand-receptor interaction|Insulin secretion
NM_021356.2	14.69534	14.51394	12.15054	0.1554523	1.544932	1.140587	0.04411463	0.1217195	5.098087	1.42689	2.674246	Gab1	GeneID:14388,Genbank:NM_021356.2,MGI:MGI:108088	growth factor receptor bound protein 2-associated protein 1, transcript variant 2	GO:0038089,GO:0005515,GO:0043410,GO:0005737,GO:0045766,GO:0006979,GO:0007165,GO:0007173,GO:0007257,GO:0007507,GO:0048008,GO:0008544,GO:0060711,GO:0030334,GO:0070102,GO:0031532,GO:0090668,GO:0035728,GO:0000187,GO:0035924,GO:0001525,GO:0038084,GO:0004871	positive regulation of cell migration by vascular endothelial growth factor signaling pathway|protein binding|positive regulation of MAPK cascade|cytoplasm|positive regulation of angiogenesis|response to oxidative stress|signal transduction|epidermal growth factor receptor signaling pathway|activation of JUN kinase activity|heart development|platelet-derived growth factor receptor signaling pathw…	mmu04014,mmu04012,mmu04072,mmu04722,mmu05205,mmu05225,mmu05226,mmu05211,mmu05100,mmu01521	Ras signaling pathway|ErbB signaling pathway|Phospholipase D signaling pathway|Neurotrophin signaling pathway|Proteoglycans in cancer|Hepatocellular carcinoma|Gastric cancer|Renal cell carcinoma|Bacterial invasion of epithelial cells|EGFR tyrosine kinase inhibitor resistance
NM_021434.5	7.663933	7.608582	7.234062	0.3363903	0.6981486	0.3134573	0.1379567	0.1425662	2.225612	0.522031	1.54193	Gpr180	GeneID:58245,Genbank:NM_021434.5,MGI:MGI:1930949	G protein-coupled receptor 180	GO:0016020,GO:0016021,GO:0019236,GO:0003674,GO:0007186,GO:0008150	membrane|integral component of membrane|response to pheromone|molecular_function|G-protein coupled receptor signaling pathway|biological_process
NM_021502.2	28.515	41.54118	34.50919	1.119723	3.15765	1.793659	0.646943	0.5435885	10.80629	2.593535	8.127866	Trappc2l	GeneID:59005,Genbank:NM_021502.2,MGI:MGI:1916295	trafficking protein particle complex 2-like	GO:0005794,GO:0005829,GO:0006888,GO:0016192,GO:0030008,GO:0043231,GO:0051259,GO:0005622,GO:0005737,GO:0005783	Golgi apparatus|cytosol|ER to Golgi vesicle-mediated transport|vesicle-mediated transport|TRAPP complex|intracellular membrane-bounded organelle|protein complex oligomerization|intracellular|cytoplasm|endoplasmic reticulum
NM_021715.1	5.852327	5.579374	5.14581	0.2241551	0.4720126	0.320939	0.0507019	0.05496285	1.660557	0.373303	0.9951324	Chst7	GeneID:60322,Genbank:NM_021715.1,MGI:MGI:1891767	carbohydrate (N-acetylglucosamino) sulfotransferase 7	GO:0005794,GO:0005975,GO:0006044,GO:0006790,GO:0008146,GO:0008459,GO:0016020,GO:0016021,GO:0016740,GO:0030206,GO:0000139,GO:0001517	Golgi apparatus|carbohydrate metabolic process|N-acetylglucosamine metabolic process|sulfur compound metabolic process|sulfotransferase activity|chondroitin 6-sulfotransferase activity|membrane|integral component of membrane|transferase activity|chondroitin sulfate biosynthetic process|Golgi membrane|N-acetylglucosamine 6-O-sulfotransferase activity	mmu00532	Glycosaminoglycan biosynthesis - chondroitin sulfate / dermatan sulfate
NM_023051.5	20.64101	18.60377	18.52466	0.7317743	2.287918	0.9139418	0.3528637	0.375184	4.713331	1.769802	2.852022	Clstn1	GeneID:65945,Genbank:NM_023051.5,MGI:MGI:1929895	calsyntenin 1, transcript variant 1	GO:0045211,GO:0014069,GO:0005515,GO:0050806,GO:0016020,GO:0005576,GO:0016021,GO:0005615,GO:0051965,GO:0005634,GO:0005783,GO:0005794,GO:0005886,GO:0019894,GO:0006874,GO:0030054,GO:0007155,GO:0042988,GO:0007156,GO:0042995,GO:0007268,GO:0001540,GO:0045202,GO:0009986,GO:0001558,GO:0005509	postsynaptic membrane|postsynaptic density|protein binding|positive regulation of synaptic transmission|membrane|extracellular region|integral component of membrane|extracellular space|positive regulation of synapse assembly|nucleus|endoplasmic reticulum|Golgi apparatus|plasma membrane|kinesin binding|cellular calcium ion homeostasis|cell junction|cell adhesion|X11-like protein binding|homophilic…
NM_023055.2	107.1468	130.1438	121.9757	4.171666	18.11673	5.193986	0.3710188	0.6505621	21.936	6.434747	14.46189	Slc9a3r2	GeneID:65962,Genbank:NM_023055.2,MGI:MGI:1890662	solute carrier family 9 (sodium/hydrogen exchanger), member 3 regulator 2, transcript variant A	GO:0019902,GO:0005634,GO:0030165,GO:0005737,GO:0032420,GO:0005886,GO:0007605,GO:0008013,GO:0008022,GO:0032421,GO:0014067,GO:0032947,GO:0016020,GO:0032991,GO:0016247,GO:0045296,GO:0016324,GO:0005102,GO:0045838,GO:0005515,GO:0050750	phosphatase binding|nucleus|PDZ domain binding|cytoplasm|stereocilium|plasma membrane|sensory perception of sound|beta-catenin binding|protein C-terminus binding|stereocilium bundle|negative regulation of phosphatidylinositol 3-kinase signaling|protein-containing complex scaffold activity|membrane|protein-containing complex|channel regulator activity|cadherin binding|apical plasma membrane|signal…	mmu04960	Aldosterone-regulated sodium reabsorption
NM_023184.3	8.704478	11.01825	13.70062	0.0670848	1.567359	0.1949964	0.02114181	0.02036746	2.104513	0.5449778	1.63157	Klf15	GeneID:66277,Genbank:NM_023184.3,MGI:MGI:1929988	Kruppel-like factor 15	GO:0046872,GO:0003700,GO:0072112,GO:0005515,GO:2000757,GO:0005634,GO:0006351,GO:0006355,GO:0010001,GO:0010468,GO:2001275,GO:0014898,GO:0044212,GO:0045893,GO:0003676,GO:0045944,GO:0003677,GO:0046326	metal ion binding|DNA binding transcription factor activity|glomerular visceral epithelial cell differentiation|protein binding|negative regulation of peptidyl-lysine acetylation|nucleus|transcription, DNA-templated|regulation of transcription, DNA-templated|glial cell differentiation|regulation of gene expression|positive regulation of glucose import in response to insulin stimulus|cardiac muscl…
NM_023544.5	4.690775	8.358529	8.720283	0.143936	0.0008636389	3.306707e-06	0.1237604	2.231291e-12	1.097839	0.001465728	0.05911308	Rsc1a1	GeneID:69994,Genbank:NM_023544.5,MGI:MGI:3526447	regulatory solute carrier protein, family 1, member 1	GO:0008200,GO:0010829,GO:0016020,GO:0019871,GO:0030054,GO:0050892,GO:0051051,GO:0005515,GO:0005654,GO:0005903	ion channel inhibitor activity|negative regulation of glucose transmembrane transport|membrane|sodium channel inhibitor activity|cell junction|intestinal absorption|negative regulation of transport|protein binding|nucleoplasm|brush border
NM_023585.4	2.290448	3.28937	2.253227	0.0368711	0.1026466	0.03596789	0.005085909	0.05868005	0.4722456	0.09589551	0.2638723	Ube2v2	GeneID:70620,Genbank:NM_023585.4,MGI:MGI:1917870	ubiquitin-conjugating enzyme E2 variant 2, transcript variant 1	GO:0061631,GO:0005634,GO:0070534,GO:0005654,GO:0005737,GO:0006301,GO:0010976,GO:0031372,GO:0031625,GO:0032436,GO:0042275,GO:0043524,GO:0045739,GO:0000729,GO:0051965,GO:0005515,GO:0061630	ubiquitin conjugating enzyme activity|nucleus|protein K63-linked ubiquitination|nucleoplasm|cytoplasm|postreplication repair|positive regulation of neuron projection development|UBC13-MMS2 complex|ubiquitin protein ligase binding|positive regulation of proteasomal ubiquitin-dependent protein catabolic process|error-free postreplication DNA repair|negative regulation of neuron apoptotic process|po…
NM_023605.2	7.085259	16.1888	14.9263	0.1602561	1.365523	0.3865572	0.02971079	0.03369665	2.669055	0.3998385	2.125787	Fbxo9	GeneID:71538,Genbank:NM_023605.2,MGI:MGI:1918788	f-box protein 9, transcript variant 1	GO:0005737,GO:0016567,GO:0019005,GO:0031146,GO:0032006,GO:0045087,GO:0045444,GO:0004842	cytoplasm|protein ubiquitination|SCF ubiquitin ligase complex|SCF-dependent proteasomal ubiquitin-dependent protein catabolic process|regulation of TOR signaling|innate immune response|fat cell differentiation|ubiquitin-protein transferase activity
NM_023612.3	8.998394	12.55267	16.75929	0.4947889	1.430615	1.097047	0.03185419	0.1147138	2.163691	0.2276044	0.6475961	Esm1	GeneID:71690,Genbank:NM_023612.3,MGI:MGI:1918940	endothelial cell-specific molecule 1	GO:0005171,GO:0005178,GO:0005520,GO:0005575,GO:0005576,GO:0008284,GO:1902204,GO:0001525,GO:0001558,GO:0002040	hepatocyte growth factor receptor binding|integrin binding|insulin-like growth factor binding|cellular_component|extracellular region|positive regulation of cell proliferation|positive regulation of hepatocyte growth factor receptor signaling pathway|angiogenesis|regulation of cell growth|sprouting angiogenesis
NM_023755.2	6.811044	6.441957	7.528669	0.4000593	0.8619753	0.2750433	0.04328102	0.1033042	2.020964	0.4698748	1.011027	Tfcp2l1	GeneID:81879,Genbank:NM_023755.2,MGI:MGI:2444691	transcription factor CP2-like 1	GO:0007028,GO:0001650,GO:0007431,GO:0002070,GO:0008340,GO:0003677,GO:0003700,GO:0005515,GO:0005634,GO:0016020,GO:0005667,GO:0043565,GO:0005737,GO:0045927,GO:0005739,GO:0006351,GO:0000122,GO:0006355,GO:0000902,GO:0006357,GO:0000977	cytoplasm organization|fibrillar center|salivary gland development|epithelial cell maturation|determination of adult lifespan|DNA binding|DNA binding transcription factor activity|protein binding|nucleus|membrane|transcription factor complex|sequence-specific DNA binding|cytoplasm|positive regulation of growth|mitochondrion|transcription, DNA-templated|negative regulation of transcription by RNA …
NM_023824.3	6.814458	9.510139	8.544379	0.02720212	0.7242085	0.1480612	0.006752434	0.007814472	3.797126	0.2213101	1.325889	Paqr4	GeneID:76498,Genbank:NM_023824.3,MGI:MGI:1923748	progestin and adipoQ receptor family member IV	GO:0016021,GO:0038023,GO:0005575,GO:0008150,GO:0016020	integral component of membrane|signaling receptor activity|cellular_component|biological_process|membrane
NM_024168.2	8.587182	27.95844	22.11545	0.1549371	0.5373462	0.2066167	0.07542608	0.03868341	1.658738	0.8773826	1.729546	Tsen34	GeneID:66078,Genbank:NM_024168.2,MGI:MGI:1913328	tRNA splicing endonuclease subunit 34, transcript variant 2	GO:0005515,GO:0005634,GO:0006388,GO:0006397,GO:0008033,GO:0016829,GO:0000213,GO:0000214,GO:0000379	protein binding|nucleus|tRNA splicing, via endonucleolytic cleavage and ligation|mRNA processing|tRNA processing|lyase activity|tRNA-intron endonuclease activity|tRNA-intron endonuclease complex|tRNA-type intron splice site recognition and cleavage
NM_024191.2	31.41684	38.5298	37.4333	0.8867061	3.743697	1.574226	0.2373222	0.2377151	10.70565	1.859578	6.348986	Arl2bp	GeneID:107566,Genbank:NM_024191.2,MGI:MGI:1349429	ADP-ribosylation factor-like 2 binding protein, transcript variant 1	GO:0005623,GO:0005634,GO:0005737,GO:0005739,GO:0005758,GO:0005813,GO:0005856,GO:0005929,GO:0030496,GO:0030695,GO:0042531,GO:0003713,GO:0042995,GO:0005096,GO:0051457,GO:0005515	cell|nucleus|cytoplasm|mitochondrion|mitochondrial intermembrane space|centrosome|cytoskeleton|cilium|midbody|GTPase regulator activity|positive regulation of tyrosine phosphorylation of STAT protein|transcription coactivator activity|cell projection|GTPase activator activity|maintenance of protein location in nucleus|protein binding
NM_024223.2	196.9626	190.1613	193.2449	5.111545	18.56607	11.23453	1.889011	1.716651	46.32651	16.84468	48.12318	Crip2	GeneID:68337,Genbank:NM_024223.2,MGI:MGI:1915587	cysteine rich protein 2	GO:0030097,GO:0046872,GO:0005515,GO:0005938,GO:0008284	hemopoiesis|metal ion binding|protein binding|cell cortex|positive regulation of cell proliferation
NM_024257.1	11.52709	14.42279	14.02318	0.4113504	1.252003	0.6021956	0.1636573	0.1600785	3.889556	1.137012	2.285658	Hdhd3	GeneID:72748,Genbank:NM_024257.1,MGI:MGI:1919998	haloacid dehalogenase-like hydrolase domain containing 3	GO:0005739,GO:0008152,GO:0016787	mitochondrion|metabolic process|hydrolase activity
NM_024451.2	16.3744	17.52325	14.60138	0.4694518	1.30885	0.954421	0.1881678	0.3178707	4.113005	1.030101	2.138629	Sun1	GeneID:77053,Genbank:NM_024451.2,MGI:MGI:1924303	Sad1 and UNC84 domain containing 1, transcript variant 1	GO:0043495,GO:0007283,GO:0005623,GO:0051321,GO:0016020,GO:0005634,GO:0051642,GO:0016021,GO:0070197,GO:0005635,GO:0021817,GO:0005639,GO:0090286,GO:0030154,GO:0005730,GO:0031410,GO:0005737,GO:0090292,GO:0031965,GO:0006998,GO:0002080,GO:0034993,GO:0005515,GO:0043231,GO:0007129,GO:0005521	protein membrane anchor|spermatogenesis|cell|meiotic cell cycle|membrane|nucleus|centrosome localization|integral component of membrane|meiotic attachment of telomere to nuclear envelope|nuclear envelope|nucleokinesis involved in cell motility in cerebral cortex radial glia guided migration|integral component of nuclear inner membrane|cytoskeletal anchoring at nuclear membrane|cell differentiatio…
NM_024465.3	26.38767	30.48406	25.52663	0.7072202	2.566744	0.9597882	0.01428834	0.235313	10.10626	1.636983	6.564042	Abhd12	GeneID:76192,Genbank:NM_024465.3,MGI:MGI:1923442	abhydrolase domain containing 12	GO:0047372,GO:0005739,GO:0006660,GO:0052651,GO:0007628,GO:0008474,GO:0010996,GO:0016020,GO:0016021,GO:0016787,GO:0032281,GO:0032839,GO:0046464,GO:0002084,GO:0004622,GO:0046475,GO:0005737	acylglycerol lipase activity|mitochondrion|phosphatidylserine catabolic process|monoacylglycerol catabolic process|adult walking behavior|palmitoyl-(protein) hydrolase activity|response to auditory stimulus|membrane|integral component of membrane|hydrolase activity|AMPA glutamate receptor complex|dendrite cytoplasm|acylglycerol catabolic process|protein depalmitoylation|lysophospholipase activity…
NM_025276.3	2.432741	3.104864	3.524933	0.09483661	0.3537832	0.1719178	0.03231937	0.05309936	0.8950168	0.2516084	0.4435008	Evpl	GeneID:14027,Genbank:NM_025276.3,MGI:MGI:107507	envoplakin	GO:0005829,GO:0005856,GO:0008544,GO:0018149,GO:0019215,GO:0030054,GO:0030216,GO:0030674,GO:0031424,GO:0045111,GO:0045296,GO:0001533,GO:0005198,GO:0005737	cytosol|cytoskeleton|epidermis development|peptide cross-linking|intermediate filament binding|cell junction|keratinocyte differentiation|protein binding, bridging|keratinization|intermediate filament cytoskeleton|cadherin binding|cornified envelope|structural molecule activity|cytoplasm
NM_025286.3	13.23534	17.12912	16.02883	0.2378845	0.7606532	0.3797386	0.2936192	0.1791659	5.257774	1.204907	3.739261	Slc31a2	GeneID:20530,Genbank:NM_025286.3,MGI:MGI:1333844	solute carrier family 31, member 2, transcript variant 1	GO:0006811,GO:0006825,GO:0006878,GO:0016020,GO:0016021,GO:0035434,GO:0055037,GO:1902311,GO:0005375,GO:0005515,GO:0005770	ion transport|copper ion transport|cellular copper ion homeostasis|membrane|integral component of membrane|copper ion transmembrane transport|recycling endosome|regulation of copper ion transmembrane transport|copper ion transmembrane transporter activity|protein binding|late endosome
NM_025558.5	42.17914	48.58062	46.86323	0.7537393	3.879502	1.746029	0.5125875	0.5469783	14.59312	3.717535	8.53952	Cyb5b	GeneID:66427,Genbank:NM_025558.5,MGI:MGI:1913677	cytochrome b5 type B	GO:0008047,GO:0016020,GO:0016021,GO:0020037,GO:0043231,GO:0046872,GO:0055114,GO:0005739,GO:0005741,GO:0005743	enzyme activator activity|membrane|integral component of membrane|heme binding|intracellular membrane-bounded organelle|metal ion binding|oxidation-reduction process|mitochondrion|mitochondrial outer membrane|mitochondrial inner membrane
NM_025679.3	16.16597	18.21674	18.28802	0.2931057	0.858061	0.4066391	0.302601	0.2505048	3.87135	0.8796275	1.970527	Sike1	GeneID:66641,Genbank:NM_025679.3,MGI:MGI:1913891	suppressor of IKBKE 1	GO:0019901,GO:0005737,GO:0008150,GO:0017048	protein kinase binding|cytoplasm|biological_process|Rho GTPase binding	mmu04622	RIG-I-like receptor signaling pathway
NM_025707.3	6.574256	5.651708	5.003754	0.001342055	0.0001609622	0.02350539	9.609283e-05	0.001030012	1.048466	0.06388944	0.3676548	Klhl28	GeneID:66689,Genbank:NM_025707.3,MGI:MGI:1913939	kelch-like 28	GO:0031463,GO:0004842,GO:0016567	Cul3-RING ubiquitin ligase complex|ubiquitin-protein transferase activity|protein ubiquitination
NM_025735.3	56.15612	57.69394	59.99307	1.465708	7.267624	2.332042	0.2162721	0.8077334	11.14336	2.255676	8.051053	Map1lc3a	GeneID:66734,Genbank:NM_025735.3,MGI:MGI:1915661	microtubule-associated protein 1 light chain 3 alpha, transcript variant 1	GO:0016236,GO:0005874,GO:0000421,GO:0031090,GO:0006914,GO:0031410,GO:0006995,GO:0000422,GO:0031625,GO:0005515,GO:0005543,GO:0005737,GO:0008017,GO:0005770,GO:0044754,GO:0005776,GO:0097352,GO:0008429,GO:0009267,GO:0005829,GO:0000045,GO:0015630,GO:0016020,GO:0005856	macroautophagy|microtubule|autophagosome membrane|organelle membrane|autophagy|cytoplasmic vesicle|cellular response to nitrogen starvation|autophagy of mitochondrion|ubiquitin protein ligase binding|protein binding|phospholipid binding|cytoplasm|microtubule binding|late endosome|autolysosome|autophagosome|autophagosome maturation|phosphatidylethanolamine binding|cellular response to starvation|c…	mmu04216	Ferroptosis
NM_025817.4	8.499565	8.926865	9.241859	0.1701276	1.02347	0.3369094	0.009339868	0.02374041	1.24643	0.2688791	0.4071265	Tril	GeneID:66873,Genbank:NM_025817.4,MGI:MGI:1914123	TLR4 interactor with leucine-rich repeats	GO:0006954,GO:0016020,GO:0016021,GO:0034142,GO:0045087,GO:0046696,GO:0001530,GO:0002376,GO:0002718	inflammatory response|membrane|integral component of membrane|toll-like receptor 4 signaling pathway|innate immune response|lipopolysaccharide receptor complex|lipopolysaccharide binding|immune system process|regulation of cytokine production involved in immune response
NM_025965.3	6.665815	7.123467	7.221144	0.1317417	0.4199471	0.2130262	0.1234461	0.1331394	1.985918	0.5066775	0.8930696	Ssr1	GeneID:107513,Genbank:NM_025965.3,MGI:MGI:105082	signal sequence receptor, alpha	GO:0005789,GO:0006613,GO:0016020,GO:0016021,GO:0005783	endoplasmic reticulum membrane|cotranslational protein targeting to membrane|membrane|integral component of membrane|endoplasmic reticulum	mmu04141	Protein processing in endoplasmic reticulum
NM_026080.2	24.11546	15.29805	21.21993	0.3575872	0.5543326	0.139396	0.002656062	0.06883204	1.407953	0.179576	1.998452	Mrps24	GeneID:64660,Genbank:NM_026080.2,MGI:MGI:1928142	mitochondrial ribosomal protein S24	GO:0005761,GO:0005763,GO:0005840,GO:0006412,GO:0003735,GO:0005739	mitochondrial ribosome|mitochondrial small ribosomal subunit|ribosome|translation|structural constituent of ribosome|mitochondrion
NM_026081.5	2.101719	4.056669	2.075504	0.1117279	0.2275096	0.1618946	0.0363215	0.01088022	0.3874738	0.01687325	0.3899594	Gprasp1	GeneID:67298,Genbank:NM_026081.5,MGI:MGI:1917418	G protein-coupled receptor associated sorting protein 1, transcript variant 1	GO:0005829,GO:0008333,GO:1990172,GO:0005515,GO:0005634,GO:0005737	cytosol|endosome to lysosome transport|G-protein coupled receptor catabolic process|protein binding|nucleus|cytoplasm
NM_026112.4	1.881111	3.511054	2.650099	0.01506822	0.001653378	0.07804819	1.932742e-09	0.01207376	0.2822598	0.07578546	0.02448059	Zfp606	GeneID:67370,Genbank:NM_026112.4,MGI:MGI:1914620	zinc finger protein 606, transcript variant 1	GO:0003700,GO:0005634,GO:0006355	DNA binding transcription factor activity|nucleus|regulation of transcription, DNA-templated
NM_026269.2	13.25244	17.33106	13.07508	0.2620779	1.221523	0.488665	0.01074009	0.09594745	4.287416	0.5508847	2.270826	Get4	GeneID:67604,Genbank:NM_026269.2,MGI:MGI:1914854	golgi to ER traffic protein 4, transcript variant 1	GO:0005829,GO:0045048,GO:0051087,GO:0051220,GO:0071816,GO:0071818,GO:1904378,GO:0005654,GO:0005730,GO:0005737	cytosol|protein insertion into ER membrane|chaperone binding|cytoplasmic sequestering of protein|tail-anchored membrane protein insertion into ER membrane|BAT3 complex|maintenance of unfolded protein involved in ERAD pathway|nucleoplasm|nucleolus|cytoplasm
NM_026376.3	24.78574	28.03457	31.89475	1.022081	3.259396	1.051697	0.1761023	0.3042386	11.31123	1.919817	5.372358	Plxnd1	GeneID:67784,Genbank:NM_026376.3,MGI:MGI:2154244	plexin D1	GO:0071526,GO:0035904,GO:0016021,GO:0003151,GO:0042995,GO:0017154,GO:1902287,GO:0043087,GO:0003279,GO:0043542,GO:0005515,GO:0005886,GO:0005887,GO:0007162,GO:0019904,GO:0007165,GO:0045765,GO:0030027,GO:0007275,GO:0050772,GO:0030334,GO:0007416,GO:0001525,GO:0060666,GO:0008360,GO:0001569,GO:0060976,GO:0032092,GO:0016020,GO:0002116	semaphorin-plexin signaling pathway|aorta development|integral component of membrane|outflow tract morphogenesis|cell projection|semaphorin receptor activity|semaphorin-plexin signaling pathway involved in axon guidance|regulation of GTPase activity|cardiac septum development|endothelial cell migration|protein binding|plasma membrane|integral component of plasma membrane|negative regulation of ce…
NM_026428.2	51.93589	68.06567	69.49026	0.7626925	4.155396	1.223591	0.2011299	0.2995357	6.438408	2.26556	6.90422	Dcxr	GeneID:67880,Genbank:NM_026428.2,MGI:MGI:1915130	dicarbonyl L-xylulose reductase	GO:0055114,GO:0016614,GO:0005886,GO:0016655,GO:0005902,GO:0042732,GO:0005903,GO:0005975,GO:0005997,GO:0042802,GO:0006006,GO:0050038,GO:0006739,GO:0004090,GO:0051289,GO:0016020,GO:0005515,GO:0016491,GO:0005881	oxidation-reduction process|oxidoreductase activity, acting on CH-OH group of donors|plasma membrane|oxidoreductase activity, acting on NAD(P)H, quinone or similar compound as acceptor|microvillus|D-xylose metabolic process|brush border|carbohydrate metabolic process|xylulose metabolic process|identical protein binding|glucose metabolic process|L-xylulose reductase (NADP+) activity|NADP metabolic…	mmu00040	Pentose and glucuronate interconversions
NM_026512.1	22.21428	25.08683	21.99337	0.3142145	2.224123	0.6041896	0.07634111	0.1712745	5.396077	0.8489246	2.836392	Bphl	GeneID:68021,Genbank:NM_026512.1,MGI:MGI:1915271	biphenyl hydrolase-like (serine hydrolase, breast epithelial mucin-associated antigen)	GO:0016787,GO:0005737,GO:0005739,GO:0008152	hydrolase activity|cytoplasm|mitochondrion|metabolic process
NM_026524.4	45.33146	54.58855	59.62326	1.4057	4.854498	2.287573	0.3308184	0.513319	14.20047	2.264319	6.853997	Mid1ip1	GeneID:68041,Genbank:NM_026524.4,MGI:MGI:1915291	Mid1 interacting protein 1 (gastrulation specific G12-like (zebrafish)), transcript variant 2	GO:0005829,GO:0005856,GO:0005874,GO:0006629,GO:0007026,GO:0008022,GO:0015630,GO:0042802,GO:0045723,GO:0046890,GO:0051258,GO:0005515,GO:0051351,GO:0005634,GO:0005737	cytosol|cytoskeleton|microtubule|lipid metabolic process|negative regulation of microtubule depolymerization|protein C-terminus binding|microtubule cytoskeleton|identical protein binding|positive regulation of fatty acid biosynthetic process|regulation of lipid biosynthetic process|protein polymerization|protein binding|positive regulation of ligase activity|nucleus|cytoplasm
NM_026599.5	14.07543	17.70891	22.09125	0.1210712	1.064593	0.5258401	0.005707922	0.03478709	6.660534	0.7256512	2.483899	Cgnl1	GeneID:68178,Genbank:NM_026599.5,MGI:MGI:1915428	cingulin-like 1, transcript variant 2	GO:0007015,GO:0015629,GO:0016459,GO:0030054,GO:0043296,GO:0051058,GO:0003674,GO:0003774,GO:0005923	actin filament organization|actin cytoskeleton|myosin complex|cell junction|apical junction complex|negative regulation of small GTPase mediated signal transduction|molecular_function|motor activity|bicellular tight junction	mmu04530	Tight junction
NM_026644.2	17.25231	16.9396	16.56629	0.6040193	1.211508	0.8314891	0.2549577	0.3754937	6.143012	1.166476	4.559664	Agpat4	GeneID:68262,Genbank:NM_026644.2,MGI:MGI:1915512	1-acylglycerol-3-phosphate O-acyltransferase 4 (lysophosphatidic acid acyltransferase, delta)	GO:0006644,GO:0008152,GO:0008654,GO:0016020,GO:0016021,GO:0016740,GO:0016746,GO:0042171,GO:0003841,GO:0005741,GO:0006629	phospholipid metabolic process|metabolic process|phospholipid biosynthetic process|membrane|integral component of membrane|transferase activity|transferase activity, transferring acyl groups|lysophosphatidic acid acyltransferase activity|1-acylglycerol-3-phosphate O-acyltransferase activity|mitochondrial outer membrane|lipid metabolic process	mmu00561,mmu00564,mmu04072	Glycerolipid metabolism|Glycerophospholipid metabolism|Phospholipase D signaling pathway
NM_026662.5	14.97214	17.98162	21.65695	0.3564028	1.581541	0.9346445	0.2335317	0.2410834	4.803861	0.7573809	2.384113	Prps2	GeneID:110639,Genbank:NM_026662.5,MGI:MGI:97776	phosphoribosyl pyrophosphate synthetase 2, transcript variant 2	GO:0030246,GO:0004749,GO:0032991,GO:0005524,GO:0042802,GO:0006015,GO:0006167,GO:0009116,GO:0009156,GO:0009165,GO:0043531,GO:0016208,GO:0044249,GO:0016301,GO:0046872,GO:0016310,GO:0016740,GO:0000166,GO:0019003,GO:0000287,GO:0019693,GO:0002189	carbohydrate binding|ribose phosphate diphosphokinase activity|protein-containing complex|ATP binding|identical protein binding|5-phosphoribose 1-diphosphate biosynthetic process|AMP biosynthetic process|nucleoside metabolic process|ribonucleoside monophosphate biosynthetic process|nucleotide biosynthetic process|ADP binding|AMP binding|cellular biosynthetic process|kinase activity|metal ion bind…	mmu00030,mmu00230	Pentose phosphate pathway|Purine metabolism
NM_026683.1	6.023614	5.469752	5.550866	0.01569609	0.1727674	0.05465843	0.002874018	0.002132063	0.4880607	0.09355003	1.211812	Acbd6	GeneID:72482,Genbank:NM_026683.1,MGI:MGI:1919732	acyl-Coenzyme A binding domain containing 6, transcript variant 3	GO:0008150,GO:0008289,GO:0000062,GO:0003674,GO:0005737	biological_process|lipid binding|fatty-acyl-CoA binding|molecular_function|cytoplasm
NM_026828.3	3.863184	3.583095	3.885463	0.03376938	0.1364936	0.04347964	0.01136652	0.0349988	1.019006	0.1889911	0.5098023	Dnlz	GeneID:52838,Genbank:NM_026828.3,MGI:MGI:106559	DNL-type zinc finger, transcript variant 1	GO:0005739,GO:0006457,GO:0008270,GO:0030150,GO:0046872,GO:0050821,GO:0051087,GO:0005654	mitochondrion|protein folding|zinc ion binding|protein import into mitochondrial matrix|metal ion binding|protein stabilization|chaperone binding|nucleoplasm
NM_026877.2	11.30584	11.73197	10.34452	0.1558415	0.59736	0.02182578	0.02270368	0.114671	2.543126	0.6017385	2.476882	Aspscr1	GeneID:68938,Genbank:NM_026877.2,MGI:MGI:1916188	alveolar soft part sarcoma chromosome region, candidate 1 (human), transcript variant 1	GO:0005737,GO:0005829,GO:0005886,GO:0006886,GO:0009898,GO:0012506,GO:0016020,GO:0019898,GO:0031401,GO:0042593,GO:0043231,GO:0005515,GO:0046324,GO:0005634,GO:0048471,GO:0005654	cytoplasm|cytosol|plasma membrane|intracellular protein transport|cytoplasmic side of plasma membrane|vesicle membrane|membrane|extrinsic component of membrane|positive regulation of protein modification process|glucose homeostasis|intracellular membrane-bounded organelle|protein binding|regulation of glucose import|nucleus|perinuclear region of cytoplasm|nucleoplasm	mmu05202	Transcriptional misregulation in cancers
NM_026979.5	21.73167	27.72083	27.6022	0.4130161	2.130988	0.8945003	0.1091262	0.1467806	3.122868	0.7548446	2.989188	C1qtnf2	GeneID:69183,Genbank:NM_026979.5,MGI:MGI:1916433	C1q and tumor necrosis factor related protein 2	GO:0005581,GO:0005615,GO:0042802,GO:0045725,GO:0046321,GO:0046326,GO:0051260,GO:0070206,GO:0070208,GO:0000187,GO:0005102,GO:0005576	collagen trimer|extracellular space|identical protein binding|positive regulation of glycogen biosynthetic process|positive regulation of fatty acid oxidation|positive regulation of glucose import|protein homooligomerization|protein trimerization|protein heterotrimerization|activation of MAPK activity|signaling receptor binding|extracellular region
NM_026995.4	13.07567	20.42531	17.8969	0.2057256	1.766193	0.5993655	0.03329288	0.03277162	7.28618	0.9012527	2.514948	Carkd	GeneID:69225,Genbank:NM_026995.4,MGI:MGI:1913353	carbohydrate kinase domain containing, transcript variant 1	GO:0005739,GO:0005783,GO:0005829,GO:0008150,GO:0016829,GO:0047453,GO:0052855,GO:0000166,GO:0005524	mitochondrion|endoplasmic reticulum|cytosol|biological_process|lyase activity|ATP-dependent NAD(P)H-hydrate dehydratase activity|ADP-dependent NAD(P)H-hydrate dehydratase activity|nucleotide binding|ATP binding
NM_027118.1	6.509834	7.719894	6.689028	0.1068331	0.6904197	0.2000651	0.04435462	0.1064583	3.663499	0.4546022	1.128438	Cdk13	GeneID:69562,Genbank:NM_027118.1,MGI:MGI:1916812	cyclin-dependent kinase 13, transcript variant 2	GO:0070816,GO:0019901,GO:0008024,GO:0004672,GO:2000737,GO:0019908,GO:0008134,GO:0004674,GO:0030097,GO:0008353,GO:0004693,GO:0030332,GO:0005524,GO:0005634,GO:0005694,GO:0005794,GO:0008380,GO:0005829,GO:0016301,GO:0006368,GO:0044212,GO:0016310,GO:0006397,GO:0000166,GO:0045944,GO:0016607,GO:0006468,GO:0000380,GO:0016740,GO:0002945	phosphorylation of RNA polymerase II C-terminal domain|protein kinase binding|cyclin/CDK positive transcription elongation factor complex|protein kinase activity|negative regulation of stem cell differentiation|nuclear cyclin-dependent protein kinase holoenzyme complex|transcription factor binding|protein serine/threonine kinase activity|hemopoiesis|RNA polymerase II carboxy-terminal domain kinas…
NM_027159.2	12.97217	13.94256	14.05083	0.1311722	0.4878896	0.2215153	0.1378158	0.1592634	3.931576	0.7714469	2.18953	Ccdc115	GeneID:69668,Genbank:NM_027159.2,MGI:MGI:1916918	coiled-coil domain containing 115	GO:0005783,GO:0005793,GO:0006879,GO:0007042,GO:0016471,GO:0030137,GO:0031410,GO:0036295,GO:0042406,GO:0051082,GO:1905146,GO:0005764,GO:0005768	endoplasmic reticulum|endoplasmic reticulum-Golgi intermediate compartment|cellular iron ion homeostasis|lysosomal lumen acidification|vacuolar proton-transporting V-type ATPase complex|COPI-coated vesicle|cytoplasmic vesicle|cellular response to increased oxygen levels|extrinsic component of endoplasmic reticulum membrane|unfolded protein binding|lysosomal protein catabolic process|lysosome|endo…
NM_027410.1	3.294781	7.259123	9.725996	1.843195e-06	6.564788e-06	3.911061e-09	0.01139218	0.0004252654	0.02830389	3.173002e-10	0.007060627	Tecpr1	GeneID:70381,Genbank:NM_027410.1,MGI:MGI:1917631	tectonin beta-propeller repeat containing 1	GO:0005764,GO:0005765,GO:0006914,GO:0008289,GO:0016020,GO:0016021,GO:0031410,GO:0032266,GO:0043231,GO:0000421,GO:0097352,GO:0005654	lysosome|lysosomal membrane|autophagy|lipid binding|membrane|integral component of membrane|cytoplasmic vesicle|phosphatidylinositol-3-phosphate binding|intracellular membrane-bounded organelle|autophagosome membrane|autophagosome maturation|nucleoplasm
NM_027442.5	2.295036	4.348932	4.166976	0.01340989	0.04711192	0.07305556	0.03878375	0.01510879	0.5243967	0.07876551	0.0658668	Ddo	GeneID:70503,Genbank:NM_027442.5,MGI:MGI:1925528	D-aspartate oxidase, transcript variant 1	GO:0048037,GO:0005829,GO:0055114,GO:0006531,GO:0071949,GO:0006533,GO:0007320,GO:0007625,GO:0008445,GO:0016491,GO:0019478,GO:0042445,GO:0003884,GO:0046416,GO:0005102,GO:0005777	cofactor binding|cytosol|oxidation-reduction process|aspartate metabolic process|FAD binding|aspartate catabolic process|insemination|grooming behavior|D-aspartate oxidase activity|oxidoreductase activity|D-amino acid catabolic process|hormone metabolic process|D-amino-acid oxidase activity|D-amino acid metabolic process|signaling receptor binding|peroxisome	mmu00250,mmu04146	Alanine, aspartate and glutamate metabolism|Peroxisome
NM_027445.2	30.82337	32.16835	34.71911	1.107942	5.402892	2.321767	0.3020407	0.4219747	11.64597	2.505247	5.732899	Rnf167	GeneID:70510,Genbank:NM_027445.2,MGI:MGI:1917760	ring finger protein 167, transcript variant 1	GO:0008270,GO:0016020,GO:0016021,GO:0016740,GO:0045786,GO:0046872,GO:0000209,GO:0004842,GO:0005737	zinc ion binding|membrane|integral component of membrane|transferase activity|negative regulation of cell cycle|metal ion binding|protein polyubiquitination|ubiquitin-protein transferase activity|cytoplasm
NM_027468.1	47.87525	56.98752	54.81977	1.081396	5.248155	1.829635	0.5227175	0.1921876	5.31024	1.738383	1.535318	Cpm	GeneID:70574,Genbank:NM_027468.1,MGI:MGI:1917824	carboxypeptidase M	GO:0005615,GO:0005886,GO:0006508,GO:0006518,GO:0008233,GO:0008237,GO:0008270,GO:0009986,GO:0016020,GO:0016485,GO:0016787,GO:0004180,GO:0031225,GO:0004181,GO:0046872,GO:0004185	extracellular space|plasma membrane|proteolysis|peptide metabolic process|peptidase activity|metallopeptidase activity|zinc ion binding|cell surface|membrane|protein processing|hydrolase activity|carboxypeptidase activity|anchored component of membrane|metallocarboxypeptidase activity|metal ion binding|serine-type carboxypeptidase activity
NM_027470.3	9.07953	12.95046	12.91077	0.1817356	0.6988312	0.1222121	0.02506165	0.0263988	4.418032	0.3620335	1.944784	Pak4	GeneID:70584,Genbank:NM_027470.3,MGI:MGI:1917834	p21 protein (Cdc42/Rac)-activated kinase 4	GO:0060996,GO:0016740,GO:0004674,GO:0071407,GO:0023014,GO:0098641,GO:0030036,GO:0005524,GO:2000352,GO:0005737,GO:0005913,GO:0006468,GO:0006915,GO:0031098,GO:0007049,GO:0032147,GO:0007266,GO:0042981,GO:0007346,GO:0043408,GO:0016301,GO:0000166,GO:0045766,GO:0016310,GO:0000910,GO:0048365,GO:0016477,GO:0004672	dendritic spine development|transferase activity|protein serine/threonine kinase activity|cellular response to organic cyclic compound|signal transduction by protein phosphorylation|cadherin binding involved in cell-cell adhesion|actin cytoskeleton organization|ATP binding|negative regulation of endothelial cell apoptotic process|cytoplasm|cell-cell adherens junction|protein phosphorylation|apopt…	mmu04014,mmu04012,mmu04510,mmu04810,mmu04660,mmu04360,mmu05206,mmu05211	Ras signaling pathway|ErbB signaling pathway|Focal adhesion|Regulation of actin cytoskeleton|T cell receptor signaling pathway|Axon guidance|MicroRNAs in cancer|Renal cell carcinoma
NM_027526.1	16.88571	23.477	20.90467	0.5621782	0.8583211	0.2833892	0.04864415	0.1429392	4.638537	1.330033	1.182786	Rasgef1a	GeneID:70727,Genbank:NM_027526.1,MGI:MGI:1917977	RasGEF domain family, member 1A, transcript variant 1	GO:0046579,GO:0005088,GO:0005575,GO:0016477	positive regulation of Ras protein signal transduction|Ras guanyl-nucleotide exchange factor activity|cellular_component|cell migration
NM_027707.3	1.11891	3.354405	4.94345	0.02300102	0.05739268	0.2017205	0.003668951	0.00335525	0.4392218	0.03733881	0.4071515	Nipbl	GeneID:71175,Genbank:NM_027707.3,MGI:MGI:1913976	Nipped-B homolog (Drosophila), transcript variant a	GO:0003682,GO:0005515,GO:0005634,GO:0005694,GO:0006302,GO:0007605,GO:0006351,GO:0008022,GO:0006355,GO:0010468,GO:0006357,GO:0019827,GO:0031065,GO:0032039,GO:0032116,GO:0045892,GO:0034087,GO:0045944,GO:0034088,GO:0045995,GO:0034613,GO:0047485,GO:0048557,GO:0048565,GO:0048589,GO:0000122,GO:0071733,GO:0048592,GO:0000228,GO:0071921,GO:0048638,GO:0000785,GO:0048701,GO:0090694,GO:0000790,GO:0003007,GO:…	chromatin binding|protein binding|nucleus|chromosome|double-strand break repair|sensory perception of sound|transcription, DNA-templated|protein C-terminus binding|regulation of transcription, DNA-templated|regulation of gene expression|regulation of transcription by RNA polymerase II|stem cell population maintenance|positive regulation of histone deacetylation|integrator complex|SMC loading comp…
NM_027756.5	3.169144	3.435884	4.397688	0.02616182	0.4115458	0.08596784	0.01859033	0.01673239	0.5093713	0.4859947	0.4142252	Mfap3l	GeneID:71306,Genbank:NM_027756.5,MGI:MGI:1918556	microfibrillar-associated protein 3-like, transcript variant 1	GO:0005886,GO:0008150,GO:0016020,GO:0016021,GO:0003674,GO:0005634,GO:0005737	plasma membrane|biological_process|membrane|integral component of membrane|molecular_function|nucleus|cytoplasm
NM_027903.3	5.021047	5.727997	5.426322	0.01110269	0.1259702	0.04188048	0.007746969	0.01092179	0.5902649	0.07574356	0.2411355	Dhdh	GeneID:71755,Genbank:NM_027903.3,MGI:MGI:1919005	dihydrodiol dehydrogenase (dimeric)	GO:0042843,GO:0047115,GO:0047837,GO:0055114,GO:0005829,GO:0016491	D-xylose catabolic process|trans-1,2-dihydrobenzene-1,2-diol dehydrogenase activity|D-xylose 1-dehydrogenase (NADP+) activity|oxidation-reduction process|cytosol|oxidoreductase activity	mmu00040,mmu00980	Pentose and glucuronate interconversions|Metabolism of xenobiotics by cytochrome P450
NM_027968.3	11.21194	19.11899	12.4146	0.4033215	2.118341	0.9821369	0.07320246	0.1362199	5.563825	0.9721388	1.802916	Fbxo30	GeneID:71865,Genbank:NM_027968.3,MGI:MGI:1919115	F-box protein 30, transcript variant 1	GO:0008270,GO:0046872,GO:0061630,GO:0004842,GO:0005575,GO:0008150	zinc ion binding|metal ion binding|ubiquitin protein ligase activity|ubiquitin-protein transferase activity|cellular_component|biological_process
NM_028014.3	3.30589	4.717553	4.47505	0.05353112	0.5154776	0.02807498	0.001733088	0.0001829655	1.957298	0.04322322	0.1764916	Tmem94	GeneID:71947,Genbank:NM_028014.3,MGI:MGI:1919197	transmembrane protein 94	GO:0016021,GO:0003674,GO:0008150,GO:0016020	integral component of membrane|molecular_function|biological_process|membrane
[truncated: 760 more rows]
