# Supplementary material for: Integrated Analysis of microRNA-mRNA Expression in Mouse Lungs Infected With H7N9 Influenza Virus: A Direct Comparison of Host-Adapting PB2 Mutants
Source: Front Microbiol. 2020 Jul 28;11:1762. doi: 10.3389/fmicb.2020.01762 (PMC7399063; doi:10.3389/fmicb.2020.01762)
Supplement: Supplementary file 1 [file Data_Sheet_1.zip › S6 GO_Biological Process.txt]

Category	Term	Count	%	PValue	Genes	List Total	Pop Hits	Pop Total	Fold Enrichment	Bonferroni	Benjamini	FDR
GOTERM_BP_DIRECT	GO:0007399~nervous system development	27	0.04311583788444955	6.875595987529635E-8	NRP2, SCN3B, L1CAM, EPHB3, APP, ROBO1, BTBD3, SEMA3A, TCF4, CCDC88A, EFNB2, MBNL1, RUFY3, SLIT2, PURA, NUMBL, PRDM8, SEMA6A, MYT1L, SEMA6D, SEMA4F, NAV2, GSK3B, VEGFA, SMARCA2, GFRA2, HDAC7	370	377	18082	3.4999928310273143	1.5702628795022378E-4	1.5702628795022378E-4	1.200459320505054E-4
GOTERM_BP_DIRECT	GO:0006468~protein phosphorylation	34	0.05429401807671426	1.0100616161562757E-7	FGFR2, WNT5A, CDK17, ACVRL1, PRPF4B, STK17B, CASK, KIT, EPHB3, EPHB4, APP, PAK4, RARA, INSR, AKT3, CSF1R, CDK13, CDK1, SMAD9, ROCK2, BIRC5, STK3, MAP4K4, EPHA6, RPS6KA1, MAPK14, GSK3B, HIPK2, JAK2, IGFBP3, MELK, MYLK, GRK1, MAP3K11	370	576	18082	2.8847034534534535	2.3067147611832706E-4	1.1534238999266755E-4	1.7635381155400864E-4
GOTERM_BP_DIRECT	GO:0006351~transcription, DNA-templated	68	0.10858803615342852	4.247268554707093E-6	BMI1, ELF1, ZFP46, GPBP1, ZEB2, VPRBP, CBX7, DDX17, CRY2, MIER1, FOXF2, TFB2M, RARA, KMT5A, GMEB1, ZFX, NCOA7, FOXN3, PURA, PRDM8, MYT1L, KDM2A, HIPK2, NSD1, SMARCA2, ZFP62, ZMYND11, BCLAF1, TFCP2L1, SOX4, TADA1, SOX7, ARNT, TAL1, TRP53BP1, ELK4, RB1CC1, GATAD2A, WAC, RUNX1, TCF4, HELLS, MLLT3, ZBTB7A, DNMT3A, IKZF3, SMAD9, TBX3, TBX5, SMAD6, TBX4, AFF3, BIRC5, SKI, KLF15, MED13L, FOXP2, ATXN1, Z…	370	1885	18082	1.7629593519248692	0.009653881175139545	0.0032283715588603545	0.007415353950757098
GOTERM_BP_DIRECT	GO:0030154~cell differentiation	37	0.05908466673054198	4.542831619877425E-6	NRP2, WNT5A, ELF1, PARD3, FHL1, L1CAM, PRRC2B, KIT, ARNT, TAL1, 4932411N23RIK, ROBO1, ELK4, ITGAV, RHOA, SH2B3, SEMA3A, NEDD4L, TCF4, ANGPT2, ZBTB7A, COL13A1, EFNB2, CAPRIN1, SLIT2, FOXN3, RUFY3, PURA, MYT1L, SEMA6A, SEMA6D, SEMA4F, GSK3B, VEGFA, JAK2, PMP22, LRP4	370	780	18082	2.3182051282051286	0.010322207538292938	0.0025906013326472133	0.007931361538771053
GOTERM_BP_DIRECT	GO:0006355~regulation of transcription, DNA-templated	78	0.12455686499952094	4.616098284691806E-6	BMI1, ELF1, ZFP46, ACVRL1, GPBP1, ZEB2, VPRBP, CBX7, DDX17, CRY2, MIER1, FOXF2, TFB2M, RARA, INSR, KMT5A, ZFP960, GMEB1, ZFX, NCOA7, FOXN3, ZFP799, PURA, PRDM8, MYT1L, KDM2A, HIPK2, NSD1, SMARCA2, ZFP62, ZMYND11, BCLAF1, ZFP715, TFCP2L1, SOX4, TADA1, SOX7, IGF2BP3, ZMYND8, ARNT, TAL1, TRP53BP1, ELK4, DMD, RB1CC1, GATAD2A, WAC, RUNX1, TCF4, HELLS, MLLT3, ZBTB7A, DNMT3A, IKZF3, SMAD9, ZFP980, TBX3,…	370	2279	18082	1.6726112685744103	0.010487808173707536	0.0021064169468160143	0.008059273462523997
GOTERM_BP_DIRECT	GO:0098609~cell-cell adhesion	16	0.025550126153747885	8.117287890380741E-6	ARGLU1, LIMA1, YWHAZ, CKAP5, SLC3A2, DOCK9, ANLN, MPRIP, TMEM2, TMEM47, TJP1, STXBP6, PAK4, PLEC, EPN2, PARVA	370	189	18082	4.137165737165737	0.01836915293503516	0.0030852243484532638	0.014171612882585283
GOTERM_BP_DIRECT	GO:0016477~cell migration	16	0.025550126153747885	9.224862014828894E-6	WNT5A, SPECC1L, CCDC88A, EFNB2, CDH2, EPHB3, SIRPA, CD2AP, COL5A1, TNS3, ITGAV, GSK3B, VEGFA, RHOA, TNN, JAK2	370	191	18082	4.093844629970285	0.02084926701309553	0.0030054292031775898	0.01610513062033636
GOTERM_BP_DIRECT	GO:0050919~negative chemotaxis	7	0.0111781801922647	1.130096372358916E-5	NRP2, WNT5A, SEMA4F, ITGAV, RHOA, SEMA3A, SLIT2	370	26	18082	13.157380457380457	0.025481276710820122	0.003221243998989709	0.019729334377838192
GOTERM_BP_DIRECT	GO:0007411~axon guidance	14	0.0223563603845294	1.1825946262601626E-5	WNT5A, NRP2, ABLIM1, EFNB2, L1CAM, EPHB3, SLIT2, SEMA6A, SEMA4F, ROBO1, SEMA3A, KIF26A, CSF1R, MYH10	370	149	18082	4.591837475058952	0.026649096468262856	0.0029966810694838086	0.020645764894355878
GOTERM_BP_DIRECT	GO:0008285~negative regulation of cell proliferation	23	0.03672830634601258	1.4480938041895598E-5	FGFR2, DLC1, PTPRJ, ACVRL1, TBX5, SMAD6, BRIP1, SOX4, SOX7, SKI, STK3, SLIT2, SPRY1, ROBO1, BCL2, JAK2, RARA, RUNX1, PMP22, IGFBP3, SMARCA2, CSF1R, NFIB	370	384	18082	2.927125563063063	0.03253371474268785	0.003302006542198699	0.025280303437447138
GOTERM_BP_DIRECT	GO:0016310~phosphorylation	30	0.04790648653827728	2.4581606632112752E-5	FGFR2, CDK17, ACVRL1, PRPF4B, STK17B, DCK, CASK, VPRBP, KIT, EPHB3, EPHB4, PAK4, INSR, AKT3, CSF1R, CDK13, CDK1, ROCK2, STK3, MAP4K4, EPHA6, RPS6KA1, MAPK14, GSK3B, HIPK2, JAK2, MYLK, MELK, MAP3K11, GRK1	370	612	18082	2.3956014838367783	0.05459803261646545	0.00509109437179367	0.0429101222150563
GOTERM_BP_DIRECT	GO:0001525~angiogenesis	17	0.02714700903835713	3.425027357560716E-5	FGFR2, NRP2, ACVRL1, TBX4, EFNB2, ESM1, EPHB3, EPHB4, TAL1, WARS, ITGAV, MAPK14, VEGFA, TGFBI, ANGPT2, FN1, PARVA	370	239	18082	3.476128010856044	0.07524733326360866	0.006497877273453301	0.05978317501700303
GOTERM_BP_DIRECT	GO:0001657~ureteric bud development	8	0.012775063076873943	4.9878499951541815E-5	FGFR2, SPRY1, SMAD9, BCL2, SMAD6, RARA, CAT, SLIT2	370	48	18082	8.145045045045046	0.10767542130197294	0.008725199887783641	0.08705073896642102
GOTERM_BP_DIRECT	GO:0045893~positive regulation of transcription, DNA-templated	28	0.0447127207690588	5.6590424311459814E-5	WNT5A, ELF1, ACVRL1, GPBP1, SOX4, SOX7, ARNT, TAL1, DDX17, FOXF2, TFB2M, WAC, RARA, TCF4, RUNX1, INSR, SMAD9, TBX3, TBX5, FOXN2, KLF15, FOXN3, RPS6KA1, RNF4, HIPK2, NSD1, SMARCA2, NFIB	370	576	18082	2.375638138138138	0.12125118687050784	0.009190095301953694	0.0987593087313332
GOTERM_BP_DIRECT	GO:0007409~axonogenesis	11	0.01756571173070167	6.727710478412307E-5	FGFR2, WNT5A, APP, MAPT, GSK3B, BCL2, TNN, DST, SLIT2, NUMBL, MYH10	370	107	18082	5.024046476382925	0.14244166790535884	0.010192109911414504	0.11739894484523727
GOTERM_BP_DIRECT	GO:0016569~covalent chromatin modification	17	0.02714700903835713	1.2194666325409767E-4	BMI1, DNMT3A, ZMYND11, BRCC3, USP3, DEK, VPRBP, UBN1, CBX7, KDM2A, WHSC1L1, WAC, JAK2, NSD1, NCOR1, KMT5A, HDAC7	370	266	18082	3.1232879496037396	0.2431144023492423	0.017258287498226665	0.21270194478465454
GOTERM_BP_DIRECT	GO:0048070~regulation of developmental pigmentation	4	0.006387531538436971	2.7758889462751996E-4	ADAMTS9, BCL2, KIT, BCL2L11	370	7	18082	27.925868725868725	0.46958791151353696	0.03661298358312348	0.4835568766593301
GOTERM_BP_DIRECT	GO:0006915~apoptotic process	26	0.04151895499984031	2.9048593675620716E-4	FGFR2, DLC1, BCLAF1, XIAP, STK17B, PDCD4, APP, UBE2D3, ECE1, BCL2, PAK4, MAPT, SEMA3A, CDK1, TPX2, MALT1, BIRC5, PEA15A, STK3, BCL2L11, PURA, SEMA6A, MAPK14, HIPK2, TNFAIP3, MELK	370	570	18082	2.2291702228544334	0.4849886102541373	0.036193559469864245	0.505969710477705
GOTERM_BP_DIRECT	GO:0002042~cell migration involved in sprouting angiogenesis	5	0.007984414423046215	3.2898753352230884E-4	ROBO1, VEGFA, EFNB2, EPHB4, SLIT2	370	17	18082	14.373608903020669	0.5283561604863813	0.038782214006073956	0.572850537865699
GOTERM_BP_DIRECT	GO:0030097~hemopoiesis	9	0.014371945961483184	3.700671364618316E-4	TAL1, BCL2, SH2B3, KIT, RUNX1, ANGPT2, MELK, CSF1R, CDK13	370	86	18082	5.114330609679447	0.5706100398032659	0.041388589221793004	0.6441628639259789
GOTERM_BP_DIRECT	GO:0046777~protein autophosphorylation	13	0.020759477499920156	3.906971046109419E-4	FGFR2, STK17B, KIT, EPHB3, EPHB4, MAPK14, GSK3B, JAK2, INSR, MELK, CSF1R, GRK1, MAP3K11	370	183	18082	3.4716585437896916	0.5903804807841359	0.04161074625152261	0.6799573618448851
GOTERM_BP_DIRECT	GO:0000122~negative regulation of transcription from RNA polymerase II promoter	30	0.04790648653827728	5.056635214274424E-4	FGFR2, BMI1, ZMYND11, USP3, TFCP2L1, VPRBP, ZEB2, CBX7, TAL1, EDNRB, CRY2, ELK4, GATAD2A, RARA, TCF4, KMT5A, ZBTB7A, DNMT3A, TBX3, SKI, FOXP2, ATXN1, HIPK2, VEGFA, ZBTB4, GBP4, NCOR1, NSD1, HDAC7, NFIB	370	729	18082	2.0111222333444556	0.6850141575553187	0.05115549460965663	0.8792099288310706
GOTERM_BP_DIRECT	GO:0008283~cell proliferation	14	0.0223563603845294	6.136413901502472E-4	CDK1, USPL1, HLCS, PURA, BCL2, GSK3B, TGFBI, VEGFA, IRF2, GNG2, MELK, CSF1R, MYH10, MAP3K11	370	220	18082	3.10992628992629	0.7538925716531425	0.05913532781968811	1.0660071570697816
GOTERM_BP_DIRECT	GO:0048066~developmental pigmentation	5	0.007984414423046215	6.380814185821452E-4	EDNRB, BCL2, ZEB2, KIT, BCL2L11	370	20	18082	12.217567567567567	0.7672622791003195	0.058935373637502675	1.1082413078343012
GOTERM_BP_DIRECT	GO:0001843~neural tube closure	9	0.014371945961483184	8.305232492145687E-4	DLC1, WNT5A, SHROOM3, PRICKLE1, KDM2A, ROCK2, RARA, ZEB2, SKI	370	97	18082	4.534354973530231	0.8500874648072485	0.07309864306042568	1.4402014971507282
GOTERM_BP_DIRECT	GO:0045892~negative regulation of transcription, DNA-templated	25	0.03992207211523107	8.527013161803362E-4	WNT5A, ZBTB7A, RBFOX2, BCLAF1, TBX3, SOX7, BIRC5, PDCD4, FOXN3, PURA, FOXP2, PRDM8, ATXN1, CRY2, PRICKLE1, FOXF2, WHSC1L1, GATAD2A, ZBTB4, RARA, RUNX1, NCOR1, SMARCA2, KMT5A, HDAC7	370	579	18082	2.110115296643794	0.85749819691881	0.07219944235189835	1.4783908545090707
GOTERM_BP_DIRECT	GO:0060976~coronary vasculature development	6	0.009581297307655456	8.774308535715769E-4	AP2B1, PRICKLE1, NDST1, ROBO1, SMAD6, MYH10	370	37	18082	7.92490869247626	0.8653305191830305	0.07156669628631529	1.5209572477586697
GOTERM_BP_DIRECT	GO:0030335~positive regulation of cell migration	13	0.020759477499920156	9.79822039087243E-4	SEMA4F, ITGAV, VEGFA, RHOA, SUN2, JAK2, KIT, INSR, MYADM, MYLK, RUFY3, CSF1R, FN1	370	203	18082	3.129623219278392	0.8934361169132257	0.07685103513227298	1.6970164449002456
GOTERM_BP_DIRECT	GO:0006306~DNA methylation	5	0.007984414423046215	0.0011112049095881103	BMI1, DNMT3A, GATAD2A, GNAS, HELLS	370	23	18082	10.623971797884842	0.9210865166094016	0.0838412547744658	1.922491523134473
GOTERM_BP_DIRECT	GO:0048041~focal adhesion assembly	5	0.007984414423046215	0.0011112049095881103	DLC1, ARHGAP6, CTTN, ITGAV, BCL2	370	23	18082	10.623971797884842	0.9210865166094016	0.0838412547744658	1.922491523134473
GOTERM_BP_DIRECT	GO:0007275~multicellular organism development	37	0.05908466673054198	0.0011709372595524853	NRP2, WNT5A, SHROOM3, FHL1, L1CAM, EPHB3, WTAP, GREM2, EPHB4, TAL1, SPRY1, FAT3, ROBO1, ITGAV, SEMA3A, TCF4, ANGPT2, HELLS, PHC2, ZBTB7A, TBX3, COL13A1, TBX5, EFNB2, TBX4, SLIT2, RUFY3, TMEM2, NUMBL, SEMA6A, MYT1L, SEMA6D, SEMA4F, GSK3B, VEGFA, NSD1, LRP4	370	1029	18082	1.757240038872692	0.9311611982166071	0.08533700264776123	2.0248409722074756
GOTERM_BP_DIRECT	GO:0045944~positive regulation of transcription from RNA polymerase II promoter	36	0.057487783845932734	0.0012406891216473165	FGFR2, WNT5A, ABLIM1, ELF1, ACVRL1, CASK, SOX4, ZEB2, ARNT, TAL1, APP, TRP53BP1, DDX17, FOXF2, RARA, TCF4, RUNX1, IKZF3, TBX5, GMEB1, NCOA7, SKI, KLF15, ATXN1, MYT1L, RPS6KA1, RNF4, MAPK14, GSK3B, HIPK2, VEGFA, IRF2, JAK2, SMARCA2, FHOD1, NFIB	370	995	18082	1.7681705826429446	0.9413104329092159	0.08740904869282973	2.1442310888111438
GOTERM_BP_DIRECT	GO:0030336~negative regulation of cell migration	9	0.014371945961483184	0.0014797948495439443	DLC1, PTPRJ, ACVRL1, ROBO1, BCL2, TBX5, ABHD6, DAG1, SLIT2	370	106	18082	4.149362570117288	0.9660326207768672	0.10030420900160475	2.5524540794203965
GOTERM_BP_DIRECT	GO:0043116~negative regulation of vascular permeability	4	0.006387531538436971	0.001617086344657653	PTPRJ, TJP1, PDE3A, SLIT2	370	12	18082	16.290090090090093	0.975187673878107	0.10596697835032542	2.7861244598114565
GOTERM_BP_DIRECT	GO:0048813~dendrite morphogenesis	6	0.009581297307655456	0.0017534797949455131	RBFOX2, ROCK2, PREX2, BTBD3, SEMA3A, LRP4	370	43	18082	6.8191074795725966	0.9818387170138912	0.1112114988268883	3.01774323526659
GOTERM_BP_DIRECT	GO:0035904~aorta development	5	0.007984414423046215	0.0017877796637876247	AP2B1, PRICKLE1, NDST1, SMAD6, MYH10	370	26	18082	9.398128898128899	0.9832095182982641	0.11021000376553813	3.0759082013406713
GOTERM_BP_DIRECT	GO:0048843~negative regulation of axon extension involved in axon guidance	5	0.007984414423046215	0.0017877796637876247	WNT5A, SEMA6A, SEMA6D, SEMA4F, SEMA3A	370	26	18082	9.398128898128899	0.9832095182982641	0.11021000376553813	3.0759082013406713
GOTERM_BP_DIRECT	GO:0007155~cell adhesion	21	0.0335345405767941	0.0023898156013354684	SPECC1L, LPP, COL13A1, EFNB2, L1CAM, CDH2, PCDH17, EPHB4, COL5A1, VCL, APP, FAT3, ITGAV, FBLN5, TGFBI, RHOA, COL12A1, DST, FN1, PARVA, MYH10	370	485	18082	2.1160323209807745	0.9957671148717903	0.14084160973399096	4.091488642981156
GOTERM_BP_DIRECT	GO:0030036~actin cytoskeleton organization	10	0.01596882884609243	0.002575954040112322	SPECC1L, DLC1, CTTNBP2, SHROOM3, ROCK2, RHOA, ARHGEF17, IQSEC2, MYH10, PARVA	370	142	18082	3.441568328892273	0.9972359819755398	0.1471896627529593	4.403451528990432
GOTERM_BP_DIRECT	GO:0051895~negative regulation of focal adhesion assembly	4	0.006387531538436971	0.002595672122803632	DLC1, ARHGAP6, ACVRL1, PHLDB2	370	14	18082	13.962934362934362	0.9973580096083656	0.14462592156940546	4.436442397518459
GOTERM_BP_DIRECT	GO:0007569~cell aging	5	0.007984414423046215	0.0030736999175679683	CDK1, TBX3, BCL2, WRN, PDCD4	370	30	18082	8.145045045045046	0.9991160782047277	0.1649683840535352	5.232967379361886
GOTERM_BP_DIRECT	GO:0043066~negative regulation of apoptotic process	23	0.03672830634601258	0.003074732522600209	WNT5A, CDK1, TBX3, XIAP, SMAD6, PDE3A, BIRC5, PDCD4, MAP4K4, EDNRB, RPS6KA1, KDM2A, GSK3B, RB1CC1, BCL2, VEGFA, JAK2, RARA, CAT, HELLS, CSF1R, GRK1, FN1	370	566	18082	1.9858943749403115	0.9991181668646703	0.16124589181287807	5.23468118713224
GOTERM_BP_DIRECT	GO:0001755~neural crest cell migration	6	0.009581297307655456	0.0031444363668344383	NRP2, EDNRB, SEMA6A, SEMA6D, SEMA4F, ZEB2	370	49	18082	5.98411472697187	0.9992483260388428	0.16091569503391023	5.350300667793661
GOTERM_BP_DIRECT	GO:0032956~regulation of actin cytoskeleton organization	6	0.009581297307655456	0.0034364301924361303	DLC1, TRIOBP, CCDC88A, ROCK2, RHOA, GPM6B	370	50	18082	5.864432432432433	0.9996150216553596	0.1707206247681532	5.83319421334677
GOTERM_BP_DIRECT	GO:0008631~intrinsic apoptotic signaling pathway in response to oxidative stress	4	0.006387531538436971	0.003874375752957551	MAPT, BCL2, JAK2, MELK	370	16	18082	12.217567567567569	0.9998589309322474	0.1863232582466675	6.553107726706109
GOTERM_BP_DIRECT	GO:0030032~lamellipodium assembly	5	0.007984414423046215	0.00390625677549423	ABLIM1, CCDC88A, SH2B1, KIT, VCL	370	32	18082	7.63597972972973	0.9998688752745943	0.18385831764979543	6.605311987298245
GOTERM_BP_DIRECT	GO:1900454~positive regulation of long term synaptic depression	3	0.004790648653827728	0.0039873432866448285	PPP1R9A, MAPT, IQSEC2	370	5	18082	29.32216216216216	0.9998911235741829	0.18354573235836724	6.737964961608867
GOTERM_BP_DIRECT	GO:0045636~positive regulation of melanocyte differentiation	3	0.004790648653827728	0.0039873432866448285	ADAMTS9, BCL2, ZEB2	370	5	18082	29.32216216216216	0.9998911235741829	0.18354573235836724	6.737964961608867
GOTERM_BP_DIRECT	GO:0007169~transmembrane receptor protein tyrosine kinase signaling pathway	8	0.012775063076873943	0.004396725959768958	EPHA6, KIT, EPHB3, ANGPT2, EPHB4, INSR, GFRA2, CSF1R	370	100	18082	3.9096216216216217	0.9999574258477888	0.1965082258666313	7.404984249998437
GOTERM_BP_DIRECT	GO:0071526~semaphorin-plexin signaling pathway	5	0.007984414423046215	0.004879373382972184	SEMA6A, SEMA6D, PLXNB1, SEMA4F, SEMA3A	370	34	18082	7.186804451510334	0.9999859342337231	0.21155857540816148	8.185599108550024
GOTERM_BP_DIRECT	GO:0090090~negative regulation of canonical Wnt signaling pathway	8	0.012775063076873943	0.004900626766555524	WNT5A, PRICKLE1, MAPK14, CDH2, ZNRF3, LRP4, STK3, MLLT3	370	102	18082	3.832962374138845	0.9999866039129507	0.20844935427147226	8.219830469543732
GOTERM_BP_DIRECT	GO:0007160~cell-matrix adhesion	7	0.0111781801922647	0.005185845638593068	COL13A1, ITGAV, RHOA, TNN, SIRPA, BCL2L11, FN1	370	78	18082	4.385793485793486	0.9999930397128778	0.21522078355854435	8.678050283568462
GOTERM_BP_DIRECT	GO:0048514~blood vessel morphogenesis	5	0.007984414423046215	0.0054217921193392676	ACVRL1, VEGFA, EFNB2, CDH2, ANGPT2	370	35	18082	6.981467181467182	0.9999959510990076	0.2199063492735146	9.05548041107258
GOTERM_BP_DIRECT	GO:0009790~embryo development	7	0.0111781801922647	0.005518019118797918	WNT5A, NDST1, ZFX, BIRC5, STOX2, APLP2, FOXP2	370	79	18082	4.330277112555594	0.9999967539001938	0.21948789223218157	9.208986677362596
GOTERM_BP_DIRECT	GO:0006979~response to oxidative stress	9	0.014371945961483184	0.0059982474956777705	APP, SLC23A2, BCL2, ATRN, GAB1, JAK2, WRN, RRM2B, CAT	370	133	18082	3.3070107701686653	0.9999989229129256	0.232222125615567	9.971427296745027
GOTERM_BP_DIRECT	GO:0033189~response to vitamin A	4	0.006387531538436971	0.006407477375022621	TYMS, DNMT3A, RARA, CAT	370	19	18082	10.288477951635846	0.9999995794764088	0.2419564482079528	10.616378763290834
GOTERM_BP_DIRECT	GO:0007519~skeletal muscle tissue development	6	0.009581297307655456	0.006511642086575866	CFL2, MAPK14, DMD, RHOA, MBNL1, FOXP2	370	58	18082	5.055545200372787	0.9999996690254185	0.24142906748160697	10.779846830013195
GOTERM_BP_DIRECT	GO:0007015~actin filament organization	7	0.0111781801922647	0.007003616731281715	ARHGAP6, PPP1R9A, CFL2, BCL2, SIRPA, AKAP2, RUFY3	370	83	18082	4.121589058938457	0.9999998932247178	0.2531301597331149	11.548112141754052
GOTERM_BP_DIRECT	GO:0009887~organ morphogenesis	8	0.012775063076873943	0.007011174085835243	FGFR2, WNT5A, NDST1, TBX3, GSK3B, BCL2, EFNB2, INSR	370	109	18082	3.5868088271758	0.9999998950647332	0.24946042375752842	11.55986488855083
GOTERM_BP_DIRECT	GO:0008360~regulation of cell shape	9	0.014371945961483184	0.00776455119554698	DLC1, SHROOM3, PLXNB1, VEGFA, KIT, CSF1R, FN1, MYH10, PARVA	370	139	18082	3.1642621038304495	0.9999999814619895	0.2682681067478926	12.724112131669884
GOTERM_BP_DIRECT	GO:0007049~cell cycle	23	0.03672830634601258	0.007874823610681217	SPECC1L, CDK1, TRIOBP, PARD3, BRCC3, USP3, CKAP5, TPX2, ANLN, BIRC5, WTAP, CD2AP, FOXN3, PAK4, RB1CC1, RHOA, KLHL21, PARD3B, PMP22, STAG2, MELK, KMT5A, HELLS	370	614	18082	1.8306453032837398	0.99999998561802	0.2675297715813457	12.893306769440471
GOTERM_BP_DIRECT	GO:0000381~regulation of alternative mRNA splicing, via spliceosome	5	0.007984414423046215	0.007991449340668954	RBFOX2, MAGOH, RBM7, MBNL1, WTAP	370	39	18082	6.265419265419265	0.9999999890046463	0.2669978629816647	13.071913029482808
GOTERM_BP_DIRECT	GO:0035556~intracellular signal transduction	17	0.02714700903835713	0.008142361625893864	ARHGEF3, ROCK2, PREX2, STK17B, KIT, PEA15A, STK3, PLCL1, MAP4K4, TNS3, RPS6KA1, GSK3B, MAPK14, SH2B3, JAK2, SH2B1, AKT3	370	400	18082	2.0769864864864864	0.9999999922322077	0.2674482782501518	13.302514991730563
GOTERM_BP_DIRECT	GO:1901166~neural crest cell migration involved in autonomic nervous system development	3	0.004790648653827728	0.0081496430507719	NRP2, SEMA3A, FN1	370	7	18082	20.944401544401543	0.9999999923613672	0.2639036190399895	13.313626797349464
GOTERM_BP_DIRECT	GO:0008284~positive regulation of cell proliferation	21	0.0335345405767941	0.008212511364583102	FGFR2, WNT5A, TBX3, EFNB2, SOX4, KIT, ESM1, PURA, TNS3, EDNRB, ITGAV, BCL2, VEGFA, HIPK2, GNAS, JAK2, RARA, NCOR1, INSR, CSF1R, FN1	370	542	18082	1.8934975565971877	0.9999999933909297	0.2619822958873108	13.409511052998656
GOTERM_BP_DIRECT	GO:0035162~embryonic hemopoiesis	4	0.006387531538436971	0.008533936973267202	TAL1, SH2B3, KIT, RUNX1	370	21	18082	9.30862290862291	0.9999999968477771	0.2670785848292231	13.898176271253003
GOTERM_BP_DIRECT	GO:0030279~negative regulation of ossification	4	0.006387531538436971	0.008533936973267202	BCL2, SMAD6, CHSY1, LRP4	370	21	18082	9.30862290862291	0.9999999968477771	0.2670785848292231	13.898176271253003
GOTERM_BP_DIRECT	GO:0001701~in utero embryonic development	14	0.0223563603845294	0.008734587893381877	FGFR2, BMI1, ACVRL1, TBX3, PITPNB, MBNL1, SLIT2, BCL2L11, KDM2A, VEGFA, GATAD2A, RUNX1, EPN2, MYH10	370	299	18082	2.2882400795444275	0.9999999980145814	0.26881219618141117	14.201907755513353
GOTERM_BP_DIRECT	GO:0009966~regulation of signal transduction	5	0.007984414423046215	0.008739392589181313	SPRY1, GNAS, BIRC5, CDH2, RUNX1	370	40	18082	6.1087837837837835	0.9999999980364401	0.2654069194457097	14.209168373622571
GOTERM_BP_DIRECT	GO:0030901~midbrain development	5	0.007984414423046215	0.008739392589181313	FGFR2, WNT5A, SMAD9, NDST1, APLP2	370	40	18082	6.1087837837837835	0.9999999980364401	0.2654069194457097	14.209168373622571
GOTERM_BP_DIRECT	GO:0045787~positive regulation of cell cycle	5	0.007984414423046215	0.008739392589181313	FGFR2, TBX3, BIRC5, RARA, BCL2L11	370	40	18082	6.1087837837837835	0.9999999980364401	0.2654069194457097	14.209168373622571
GOTERM_BP_DIRECT	GO:0045773~positive regulation of axon extension	5	0.007984414423046215	0.008739392589181313	MAPT, GSK3B, L1CAM, RUFY3, FN1	370	40	18082	6.1087837837837835	0.9999999980364401	0.2654069194457097	14.209168373622571
GOTERM_BP_DIRECT	GO:0030198~extracellular matrix organization	8	0.012775063076873943	0.008886437766435152	APP, EGFLAM, SPOCK2, FBLN5, TGFBI, FOXF2, APLP2, FN1	370	114	18082	3.4294926505452823	0.9999999986007704	0.2657451858198039	14.431095832645703
GOTERM_BP_DIRECT	GO:0048812~neuron projection morphogenesis	6	0.009581297307655456	0.009199456368841903	WNT5A, CTTN, PLXNB1, DMD, RHOA, SLIT2	370	63	18082	4.654311454311455	0.9999999993199146	0.2702525445353552	14.901717151303817
GOTERM_BP_DIRECT	GO:0030326~embryonic limb morphogenesis	6	0.009581297307655456	0.009199456368841903	WNT5A, TBX5, TBX4, SKI, MBNL1, LRP4	370	63	18082	4.654311454311455	0.9999999993199146	0.2702525445353552	14.901717151303817
GOTERM_BP_DIRECT	GO:0051497~negative regulation of stress fiber assembly	4	0.006387531538436971	0.009734110131619502	DLC1, ARHGAP6, PPP1R9A, PHLDB2	370	22	18082	8.885503685503686	0.9999999998017759	0.28003542915974855	15.699926701896505
GOTERM_BP_DIRECT	GO:0003007~heart morphogenesis	6	0.009581297307655456	0.009816417345395127	DLC1, TBX3, VEGFA, EPHB4, INSR, COL5A1	370	64	18082	4.581587837837838	0.9999999998360514	0.27858665883020384	15.822178239311768
GOTERM_BP_DIRECT	GO:0045471~response to ethanol	8	0.012775063076873943	0.01017468038395803	CDK1, TYMS, TJP1, BCL2, RHOA, RARA, CAT, SDF4	370	117	18082	3.3415569415569415	0.9999999999282622	0.28372116398672187	16.35236466530815
GOTERM_BP_DIRECT	GO:0051301~cell division	16	0.025550126153747885	0.010292882374239549	SPECC1L, CDK1, TRIOBP, PARD3, BRCC3, CKAP5, TPX2, ANLN, BIRC5, CD2AP, RHOA, KLHL21, PARD3B, STAG2, KMT5A, HELLS	370	374	18082	2.090706749530279	0.999999999945388	0.2831063028202182	16.52659769041429
GOTERM_BP_DIRECT	GO:0018108~peptidyl-tyrosine phosphorylation	6	0.009581297307655456	0.010461214271208396	FGFR2, JAK2, KIT, INSR, MELK, CSF1R	370	65	18082	4.5111018711018716	0.9999999999629691	0.2836604250444259	16.774133129356606
GOTERM_BP_DIRECT	GO:0071679~commissural neuron axon guidance	3	0.004790648653827728	0.010720382285138705	VEGFA, DAG1, NFIB	370	8	18082	18.326351351351352	0.999999999979642	0.2862529440719591	17.15389241196802
GOTERM_BP_DIRECT	GO:0070536~protein K63-linked deubiquitination	4	0.006387531538436971	0.011027545914493361	OTUD5, BRCC3, TNFAIP3, USP25	370	23	18082	8.499177438307873	0.9999999999899838	0.2898324242802407	17.601864322676043
GOTERM_BP_DIRECT	GO:0060045~positive regulation of cardiac muscle cell proliferation	4	0.006387531538436971	0.011027545914493361	FGFR2, CDK1, MAPK14, TBX5	370	23	18082	8.499177438307873	0.9999999999899838	0.2898324242802407	17.601864322676043
GOTERM_BP_DIRECT	GO:0018107~peptidyl-threonine phosphorylation	5	0.007984414423046215	0.011252755226699917	CDK1, GSK3B, BCL2, HIPK2, AKT3	370	43	18082	5.682589566310497	0.9999999999940462	0.29151512084479303	17.928860861598437
GOTERM_BP_DIRECT	GO:2001237~negative regulation of extrinsic apoptotic signaling pathway	5	0.007984414423046215	0.012183461995387624	ZMYND11, CTTN, RB1CC1, ITGAV, VEGFA	370	44	18082	5.5534398034398045	0.9999999999993071	0.3081553451383803	19.267286687162823
GOTERM_BP_DIRECT	GO:0003148~outflow tract septum morphogenesis	4	0.006387531538436971	0.012415455554979042	FGFR2, SMAD6, RARA, PARVA	370	24	18082	8.145045045045046	0.9999999999995948	0.309663876091928	19.59769222555551
GOTERM_BP_DIRECT	GO:0001934~positive regulation of protein phosphorylation	10	0.01596882884609243	0.013471254425039346	WNT5A, EDNRB, ROCK2, RB1CC1, VEGFA, HIPK2, GNAS, INSR, CSF1R, MPRIP	370	184	18082	2.6559929494712105	0.9999999999999648	0.3277648298910749	21.085325741082507
GOTERM_BP_DIRECT	GO:0060563~neuroepithelial cell differentiation	3	0.004790648653827728	0.013598712934133528	KDM2A, SOX4, CDH2	370	9	18082	16.29009009009009	0.9999999999999738	0.3268960005570537	21.26315060416335
GOTERM_BP_DIRECT	GO:0021772~olfactory bulb development	4	0.006387531538436971	0.01389885132221978	SKI, SEMA3A, SLIT2, CSF1R	370	25	18082	7.8192432432432435	0.9999999999999869	0.329408850773969	21.680400365649444
GOTERM_BP_DIRECT	GO:0002009~morphogenesis of an epithelium	4	0.006387531538436971	0.01389885132221978	WNT5A, TBX5, TBX4, VCL	370	25	18082	7.8192432432432435	0.9999999999999869	0.329408850773969	21.680400365649444
GOTERM_BP_DIRECT	GO:0031647~regulation of protein stability	6	0.009581297307655456	0.014122066035516558	OTUD5, USP3, BCL2, UBR5, SOX4, APTX	370	70	18082	4.188880308880309	0.9999999999999922	0.3303806778062227	21.989358967217232
GOTERM_BP_DIRECT	GO:0030514~negative regulation of BMP signaling pathway	5	0.007984414423046215	0.014189336856965183	WNT5A, SMAD6, HIPK2, SKI, GREM2	370	46	18082	5.311985898942421	0.9999999999999933	0.32837541217137944	22.08224510601272
GOTERM_BP_DIRECT	GO:0001954~positive regulation of cell-matrix adhesion	4	0.006387531538436971	0.015478556321496053	PTPRJ, GSK3B, DMD, DAG1	370	26	18082	7.518503118503118	0.9999999999999997	0.34901645682927196	23.84235280329966
GOTERM_BP_DIRECT	GO:0010765~positive regulation of sodium ion transport	4	0.006387531538436971	0.015478556321496053	SCN3B, GNAS, NEDD4L, AKT3	370	26	18082	7.518503118503118	0.9999999999999997	0.34901645682927196	23.84235280329966
GOTERM_BP_DIRECT	GO:0050772~positive regulation of axonogenesis	4	0.006387531538436971	0.015478556321496053	PLXNB1, ROBO1, ZEB2, RUFY3	370	26	18082	7.518503118503118	0.9999999999999997	0.34901645682927196	23.84235280329966
GOTERM_BP_DIRECT	GO:0048286~lung alveolus development	5	0.007984414423046215	0.016392890911682424	FGFR2, ATXN1, TNS3, VEGFA, FOXP2	370	48	18082	5.090653153153154	1.0	0.3620046855842246	25.067856591260806
GOTERM_BP_DIRECT	GO:0070936~protein K48-linked ubiquitination	5	0.007984414423046215	0.016392890911682424	UBE2D3, RNF4, NEDD4L, TNFAIP3, UBE2Q2	370	48	18082	5.090653153153154	1.0	0.3620046855842246	25.067856591260806
GOTERM_BP_DIRECT	GO:0048846~axon extension involved in axon guidance	3	0.004790648653827728	0.016771079877865618	NRP2, SEMA3A, SLIT2	370	10	18082	14.66108108108108	1.0	0.36521600600221205	25.569296618939607
GOTERM_BP_DIRECT	GO:0043524~negative regulation of neuron apoptotic process	9	0.014371945961483184	0.017096581423742034	FAM134B, XIAP, BCL2, VEGFA, HIPK2, RHOA, BIRC5, UBE2V2, JAK2	370	160	18082	2.7489527027027028	1.0	0.3674396130205554	25.99834378590674
GOTERM_BP_DIRECT	GO:0016049~cell growth	5	0.007984414423046215	0.01757053131561212	ITGAV, BCL2, TNN, IL7R, EMP1	370	49	18082	4.986762272476558	1.0	0.3721019591239271	26.61889521614026
GOTERM_BP_DIRECT	GO:0050770~regulation of axonogenesis	4	0.006387531538436971	0.018929296919068025	GSK3B, CDH2, EPHB3, RUFY3	370	28	18082	6.981467181467181	1.0	0.3910449466555008	28.37087273459836
GOTERM_BP_DIRECT	GO:0000209~protein polyubiquitination	7	0.0111781801922647	0.01896240257018084	SASH1, ARIH1, UBE2D3, JADE2, BCL2, UBR5, UBE2J2	370	103	18082	3.321280503804776	1.0	0.388171740446427	28.413062608370687
GOTERM_BP_DIRECT	GO:0007010~cytoskeleton organization	7	0.0111781801922647	0.019789888158868202	DLC1, ABLIM1, LARP4, GSK3B, RHOA, SIRPA, DST	370	104	18082	3.2893451143451142	1.0	0.397856450971077	29.460031565060596
GOTERM_BP_DIRECT	GO:0043410~positive regulation of MAPK cascade	7	0.0111781801922647	0.019789888158868202	FGFR2, ITGAV, GAB1, CDH2, KIT, IGFBP3, INSR	370	104	18082	3.2893451143451142	1.0	0.397856450971077	29.460031565060596
GOTERM_BP_DIRECT	GO:0032060~bleb assembly	3	0.004790648653827728	0.02022435054474252	PMP22, MYLK, EMP1	370	11	18082	13.32825552825553	1.0	0.40119081061242023	30.003935423044293
GOTERM_BP_DIRECT	GO:0035023~regulation of Rho protein signal transduction	6	0.009581297307655456	0.020562463967965388	DLC1, ARHGEF3, PREX2, ARHGEF17, CDH2, ARHGEF15	370	77	18082	3.8080730080730083	1.0	0.40298140199662735	30.424481664204826
GOTERM_BP_DIRECT	GO:0035385~Roundabout signaling pathway	3	0.004790648653827728	0.023945803385547308	ROBO1, RHOA, SLIT2	370	12	18082	12.217567567567569	1.0	0.44857195383720805	34.5035457396774
GOTERM_BP_DIRECT	GO:0021952~central nervous system projection neuron axonogenesis	3	0.004790648653827728	0.023945803385547308	PRDM8, EPHB3, SLIT2	370	12	18082	12.217567567567569	1.0	0.44857195383720805	34.5035457396774
GOTERM_BP_DIRECT	GO:0000902~cell morphogenesis	6	0.009581297307655456	0.024983569919356012	SHROOM3, MAPK14, BCL2, TFCP2L1, RHOA, IL7R	370	81	18082	3.62002002002002	1.0	0.4592290202952507	35.70881726394063
GOTERM_BP_DIRECT	GO:0051216~cartilage development	6	0.009581297307655456	0.026176795890269076	WNT5A, ZBTB7A, TYMS, SMAD9, GNAS, CHSY1	370	82	18082	3.5758734344100205	1.0	0.47150875202655007	37.06879249769399
GOTERM_BP_DIRECT	GO:0045931~positive regulation of mitotic cell cycle	4	0.006387531538436971	0.027003846834337798	CDK1, TAL1, APP, BIRC5	370	32	18082	6.108783783783784	1.0	0.4786326779432677	37.99545745490461
GOTERM_BP_DIRECT	GO:0007067~mitotic nuclear division	12	0.01916259461531091	0.027297952846521478	CDK1, TRIOBP, BRCC3, CKAP5, TPX2, KLHL21, BIRC5, ANLN, CD2AP, STAG2, HELLS, KMT5A	370	277	18082	2.117123621816763	1.0	0.478843251600525	38.32187508494711
GOTERM_BP_DIRECT	GO:0008584~male gonad development	7	0.0111781801922647	0.027305641302634607	WNT5A, BCL2, BRIP1, RARA, KIT, INSR, BCL2L11	370	112	18082	3.0543918918918918	1.0	0.4754626244403569	38.33038645680187
GOTERM_BP_DIRECT	GO:0043583~ear development	3	0.004790648653827728	0.02792311663865022	ECE1, BCL2, BCL2L11	370	13	18082	11.277754677754679	1.0	0.4797111706404862	39.010348015584725
GOTERM_BP_DIRECT	GO:1902287~semaphorin-plexin signaling pathway involved in axon guidance	3	0.004790648653827728	0.02792311663865022	NRP2, PLXNB1, SEMA3A	370	13	18082	11.277754677754679	1.0	0.4797111706404862	39.010348015584725
GOTERM_BP_DIRECT	GO:0001933~negative regulation of protein phosphorylation	6	0.009581297307655456	0.02867101215101156	CTDSP2, GBP4, IGFBP3, MYADM, INSR, SLIT2	370	84	18082	3.490733590733591	1.0	0.4854264851429164	39.824463674394494
GOTERM_BP_DIRECT	GO:0009791~post-embryonic development	7	0.0111781801922647	0.029442929963684087	FGFR2, DDX17, BCL2, ZFX, GNAS, BCL2L11, FOXP2	370	114	18082	3.0008060692271217	1.0	0.49125934232215274	40.653978130694625
GOTERM_BP_DIRECT	GO:0043547~positive regulation of GTPase activity	8	0.012775063076873943	0.030367468400054807	ARHGAP21, WNT5A, ARHGAP6, CCL20, RALBP1, PLXNB1, GSK3B, GNAS	370	146	18082	2.6778230285079605	1.0	0.49869062629073546	41.63331365003682
GOTERM_BP_DIRECT	GO:0030900~forebrain development	6	0.009581297307655456	0.03131077774118218	DLC1, APP, NDST1, APLP2, NUMBL, NFIB	370	86	18082	3.4095537397862983	1.0	0.5060944278934617	42.61681668009929
GOTERM_BP_DIRECT	GO:0009636~response to toxic substance	6	0.009581297307655456	0.03131077774118218	CDK1, TYMS, DNMT3A, GRIA1, BCL2, ARNT	370	86	18082	3.4095537397862983	1.0	0.5060944278934617	42.61681668009929
GOTERM_BP_DIRECT	GO:0032743~positive regulation of interleukin-2 production	3	0.004790648653827728	0.032144357391425404	PDE4D, MALT1, RUNX1	370	14	18082	10.472200772200772	1.0	0.5120462654238342	43.47289145364649
GOTERM_BP_DIRECT	GO:0033160~positive regulation of protein import into nucleus, translocation	3	0.004790648653827728	0.032144357391425404	CDK1, UBR5, JAK2	370	14	18082	10.472200772200772	1.0	0.5120462654238342	43.47289145364649
GOTERM_BP_DIRECT	GO:0051642~centrosome localization	3	0.004790648653827728	0.032144357391425404	SEMA6A, PARD3, SUN2	370	14	18082	10.472200772200772	1.0	0.5120462654238342	43.47289145364649
GOTERM_BP_DIRECT	GO:0045732~positive regulation of protein catabolic process	5	0.007984414423046215	0.034022107313313066	WNT5A, GSK3B, NEDD4L, TNFAIP3, STX5A	370	60	18082	4.072522522522523	1.0	0.5290220975641038	45.35741235849227
GOTERM_BP_DIRECT	GO:0006878~cellular copper ion homeostasis	3	0.004790648653827728	0.036597970901530684	APP, SLC31A2, APLP2	370	15	18082	9.774054054054055	1.0	0.5521849612695737	47.84638357743292
GOTERM_BP_DIRECT	GO:0045766~positive regulation of angiogenesis	7	0.0111781801922647	0.03777695363448019	WNT5A, SASH1, ACVRL1, VEGFA, HIPK2, RUNX1, ANGPT2	370	121	18082	2.827205718114809	1.0	0.5604505962420099	48.949581020756696
GOTERM_BP_DIRECT	GO:0002053~positive regulation of mesenchymal cell proliferation	4	0.006387531538436971	0.039284454124024065	FGFR2, WNT5A, VEGFA, FOXP2	370	37	18082	5.28327246165084	1.0	0.5715376758024604	50.328147986927554
GOTERM_BP_DIRECT	GO:0097324~melanocyte migration	2	0.0031937657692184857	0.040398727790063337	ZEB2, KIT	370	2	18082	48.870270270270275	1.0	0.5785669039201063	51.32448043229132
GOTERM_BP_DIRECT	GO:0033688~regulation of osteoblast proliferation	2	0.0031937657692184857	0.040398727790063337	RHOA, NPR3	370	2	18082	48.870270270270275	1.0	0.5785669039201063	51.32448043229132
GOTERM_BP_DIRECT	GO:0021836~chemorepulsion involved in postnatal olfactory bulb interneuron migration	2	0.0031937657692184857	0.040398727790063337	ROBO1, SLIT2	370	2	18082	48.870270270270275	1.0	0.5785669039201063	51.32448043229132
GOTERM_BP_DIRECT	GO:0090288~negative regulation of cellular response to growth factor stimulus	2	0.0031937657692184857	0.040398727790063337	CASK, SLIT2	370	2	18082	48.870270270270275	1.0	0.5785669039201063	51.32448043229132
GOTERM_BP_DIRECT	GO:0051124~synaptic growth at neuromuscular junction	2	0.0031937657692184857	0.040398727790063337	APP, LRP4	370	2	18082	48.870270270270275	1.0	0.5785669039201063	51.32448043229132
GOTERM_BP_DIRECT	GO:0061709~reticulophagy	2	0.0031937657692184857	0.040398727790063337	FAM134B, RB1CC1	370	2	18082	48.870270270270275	1.0	0.5785669039201063	51.32448043229132
GOTERM_BP_DIRECT	GO:0006198~cAMP catabolic process	3	0.004790648653827728	0.04127277021040035	PDE7A, PDE4D, PDE3A	370	16	18082	9.163175675675676	1.0	0.5832045860325206	52.09279171614918
GOTERM_BP_DIRECT	GO:0006939~smooth muscle contraction	3	0.004790648653827728	0.04127277021040035	ROCK2, PDE4D, MYLK	370	16	18082	9.163175675675676	1.0	0.5832045860325206	52.09279171614918
GOTERM_BP_DIRECT	GO:0014912~negative regulation of smooth muscle cell migration	3	0.004790648653827728	0.04127277021040035	SEMA6D, IGFBP3, SLIT2	370	16	18082	9.163175675675676	1.0	0.5832045860325206	52.09279171614918
GOTERM_BP_DIRECT	GO:0010288~response to lead ion	3	0.004790648653827728	0.04127277021040035	DNMT3A, APP, CAT	370	16	18082	9.163175675675676	1.0	0.5832045860325206	52.09279171614918
GOTERM_BP_DIRECT	GO:0022011~myelination in peripheral nervous system	3	0.004790648653827728	0.04127277021040035	PARD3, DAG1, SKI	370	16	18082	9.163175675675676	1.0	0.5832045860325206	52.09279171614918
GOTERM_BP_DIRECT	GO:0010977~negative regulation of neuron projection development	5	0.007984414423046215	0.041646420114337945	MAP4K4, GSK3B, RHOA, SEMA3A, PMP22	370	64	18082	3.817989864864865	1.0	0.5832615414876379	52.41774101067863
GOTERM_BP_DIRECT	GO:0030324~lung development	7	0.0111781801922647	0.04176588949726867	FGFR2, WNT5A, TBX5, VEGFA, TBX4, NFIB, FOXP2	370	124	18082	2.758805579773322	1.0	0.5810583625015546	52.521199884706164
GOTERM_BP_DIRECT	GO:0048662~negative regulation of smooth muscle cell proliferation	4	0.006387531538436971	0.04202711145866675	RALBP1, NPR3, TNFAIP3, IGFBP3	370	38	18082	5.144238975817923	1.0	0.5801404959093168	52.74667627029259
GOTERM_BP_DIRECT	GO:0040014~regulation of multicellular organism growth	4	0.006387531538436971	0.04202711145866675	FGFR2, APP, ATRN, NCOR1	370	38	18082	5.144238975817923	1.0	0.5801404959093168	52.74667627029259
GOTERM_BP_DIRECT	GO:0003281~ventricular septum development	4	0.006387531538436971	0.04202711145866675	AP2B1, ROBO1, TBX5, SMAD6	370	38	18082	5.144238975817923	1.0	0.5801404959093168	52.74667627029259
GOTERM_BP_DIRECT	GO:0007507~heart development	11	0.01756571173070167	0.042472378952895726	NRP2, PTPRJ, AP2B1, ECE1, NDST1, ROBO1, RB1CC1, TBX5, GAB1, SOX4, MYH10	370	261	18082	2.059666563114839	1.0	0.5808544555464581	53.12868826024379
GOTERM_BP_DIRECT	GO:0001666~response to hypoxia	9	0.014371945961483184	0.04381579609069029	ACVRL1, ECE1, VEGFA, ACOT2, RHOA, SOX4, CAT, ANGPT2, ARNT	370	192	18082	2.290793918918919	1.0	0.5892868967321531	54.263690558617995
GOTERM_BP_DIRECT	GO:0010629~negative regulation of gene expression	11	0.01756571173070167	0.0454563789570124	ACVRL1, LDLR, KDM2A, VEGFA, BRIP1, RARA, TCF4, NCOR1, MYADM, INSR, SLIT2	370	265	18082	2.028577256501785	1.0	0.5998840450989507	55.61462281899692
GOTERM_BP_DIRECT	GO:0001967~suckling behavior	3	0.004790648653827728	0.046157925996820656	APP, GLS, APLP2	370	17	18082	8.6241653418124	1.0	0.602485723437626	56.180749229970736
GOTERM_BP_DIRECT	GO:0060292~long term synaptic depression	3	0.004790648653827728	0.046157925996820656	GRIA1, ABHD6, SHANK2	370	17	18082	8.6241653418124	1.0	0.602485723437626	56.180749229970736
GOTERM_BP_DIRECT	GO:0000226~microtubule cytoskeleton organization	6	0.009581297307655456	0.046753009833152476	EML3, PARD3, CAMSAP2, MAPT, BIRC5, PHLDB2	370	96	18082	3.054391891891892	1.0	0.6041761502686411	56.65562012365009
GOTERM_BP_DIRECT	GO:0043507~positive regulation of JUN kinase activity	4	0.006387531538436971	0.047792391559977665	WNT5A, SASH1, ZEB2, MAP3K11	370	40	18082	4.887027027027027	1.0	0.6093474992895624	57.473420010059414
GOTERM_BP_DIRECT	GO:0034446~substrate adhesion-dependent cell spreading	4	0.006387531538436971	0.047792391559977665	ITGAV, EPHB3, FN1, PARVA	370	40	18082	4.887027027027027	1.0	0.6093474992895624	57.473420010059414
GOTERM_BP_DIRECT	GO:0007281~germ cell development	4	0.006387531538436971	0.047792391559977665	ZFX, RARA, KIT, ANGPT2	370	40	18082	4.887027027027027	1.0	0.6093474992895624	57.473420010059414
GOTERM_BP_DIRECT	GO:0030217~T cell differentiation	4	0.006387531538436971	0.05081297865263549	BCL2, SOX4, KIT, IL7R	370	41	18082	4.767831245880027	1.0	0.629379793121188	59.768284230946044
GOTERM_BP_DIRECT	GO:0010595~positive regulation of endothelial cell migration	4	0.006387531538436971	0.05081297865263549	WNT5A, SASH1, ROCK2, VEGFA	370	41	18082	4.767831245880027	1.0	0.629379793121188	59.768284230946044
GOTERM_BP_DIRECT	GO:0048546~digestive tract morphogenesis	3	0.004790648653827728	0.05124295672361679	WNT5A, BCL2, EPHB3	370	18	18082	8.145045045045045	1.0	0.6295093349868544	60.08530088983473
GOTERM_BP_DIRECT	GO:0007413~axonal fasciculation	3	0.004790648653827728	0.05124295672361679	WNT5A, SEMA3A, EPHB3	370	18	18082	8.145045045045045	1.0	0.6295093349868544	60.08530088983473
GOTERM_BP_DIRECT	GO:0097192~extrinsic apoptotic signaling pathway in absence of ligand	4	0.006387531538436971	0.053924046109631495	ITGAV, GSK3B, BCL2, BCL2L11	370	42	18082	4.654311454311455	1.0	0.6457554087101678	62.00952629084513
GOTERM_BP_DIRECT	GO:0046330~positive regulation of JNK cascade	5	0.007984414423046215	0.05474671574905922	WNT5A, RB1CC1, HIPK2, STK3, MAP3K11	370	70	18082	3.490733590733591	1.0	0.6484785360680763	62.582198833627864
GOTERM_BP_DIRECT	GO:0003279~cardiac septum development	3	0.004790648653827728	0.05651771899951101	AP2B1, NDST1, MYH10	370	19	18082	7.716358463726885	1.0	0.6575383496347569	63.78752149923977
GOTERM_BP_DIRECT	GO:0031334~positive regulation of protein complex assembly	3	0.004790648653827728	0.05651771899951101	TAL1, GSK3B, VEGFA	370	19	18082	7.716358463726885	1.0	0.6575383496347569	63.78752149923977
GOTERM_BP_DIRECT	GO:0001568~blood vessel development	5	0.007984414423046215	0.05712291998231984	TBX3, ITGAV, VEGFA, GATAD2A, COL5A1	370	71	18082	3.441568328892273	1.0	0.658615970930925	64.19095347994839
GOTERM_BP_DIRECT	GO:0048013~ephrin receptor signaling pathway	4	0.006387531538436971	0.057124392927241245	EPHA6, EFNB2, EPHB3, EPHB4	370	43	18082	4.546071653048398	1.0	0.6557013494305595	64.19193016816051
GOTERM_BP_DIRECT	GO:0032259~methylation	8	0.012775063076873943	0.05857946694794453	PRDM8, TYMS, DNMT3A, TRMT11, WHSC1L1, TFB2M, NSD1, KMT5A	370	169	18082	2.3133855749240366	1.0	0.6623094947491297	65.14459911377915
GOTERM_BP_DIRECT	GO:1903375~facioacoustic ganglion development	2	0.0031937657692184857	0.059983510393639125	NRP2, SEMA3A	370	3	18082	32.580180180180186	1.0	0.6683835405120833	66.04116457468588
GOTERM_BP_DIRECT	GO:0021828~gonadotrophin-releasing hormone neuronal migration to the hypothalamus	2	0.0031937657692184857	0.059983510393639125	NRP2, SEMA3A	370	3	18082	32.580180180180186	1.0	0.6683835405120833	66.04116457468588
GOTERM_BP_DIRECT	GO:1905077~negative regulation of interleukin-17 secretion	2	0.0031937657692184857	0.059983510393639125	OTUD5, UBR5	370	3	18082	32.580180180180186	1.0	0.6683835405120833	66.04116457468588
GOTERM_BP_DIRECT	GO:0031290~retinal ganglion cell axon guidance	3	0.004790648653827728	0.06197239821333856	SEMA4F, EPHB3, SLIT2	370	20	18082	7.33054054054054	1.0	0.6778444128911518	67.27404041237257
GOTERM_BP_DIRECT	GO:0030318~melanocyte differentiation	3	0.004790648653827728	0.06197239821333856	EDNRB, BCL2, KIT	370	20	18082	7.33054054054054	1.0	0.6778444128911518	67.27404041237257
GOTERM_BP_DIRECT	GO:0030517~negative regulation of axon extension	3	0.004790648653827728	0.06197239821333856	SEMA4F, SEMA3A, SLIT2	370	20	18082	7.33054054054054	1.0	0.6778444128911518	67.27404041237257
GOTERM_BP_DIRECT	GO:0051781~positive regulation of cell division	4	0.006387531538436971	0.06378780339691947	FGFR2, TAL1, VEGFA, CAT	370	45	18082	4.344024024024025	1.0	0.6858996815600906	68.36242992206043
GOTERM_BP_DIRECT	GO:0043473~pigmentation	4	0.006387531538436971	0.06378780339691947	EDNRB, BCL2, ATRN, KIT	370	45	18082	4.344024024024025	1.0	0.6858996815600906	68.36242992206043
GOTERM_BP_DIRECT	GO:0007568~aging	8	0.012775063076873943	0.06472534745760283	TYMS, EDNRB, DNMT3A, PPP1R9A, POLG, DMD, PDE4D, CAT	370	173	18082	2.259896891110764	1.0	0.6885982820931784	68.91106341160973
GOTERM_BP_DIRECT	GO:0002062~chondrocyte differentiation	4	0.006387531538436971	0.06724816153087775	MAPK14, TGFBI, RUNX1, NFIB	370	46	18082	4.2495887191539365	1.0	0.7001789302076227	70.34317005385515
GOTERM_BP_DIRECT	GO:0010001~glial cell differentiation	3	0.004790648653827728	0.06759749939726695	CDH2, KLF15, NFIB	370	21	18082	6.981467181467182	1.0	0.6993911562801272	70.53650195609396
GOTERM_BP_DIRECT	GO:0001501~skeletal system development	6	0.009581297307655456	0.06815360458216504	BMI1, TBX3, SOX4, GNAS, NPR3, RUNX1	370	107	18082	2.740388987117959	1.0	0.6997514205268899	70.84181458282124
GOTERM_BP_DIRECT	GO:0000187~activation of MAPK activity	5	0.007984414423046215	0.06981633570306026	WNT5A, GAB1, KIT, INSR, MAP3K11	370	76	18082	3.215149359886202	1.0	0.7060800206616477	71.73699343415123
GOTERM_BP_DIRECT	GO:0016337~single organismal cell-cell adhesion	6	0.009581297307655456	0.07032877601621473	PARD3, COL13A1, BCL2, CDH2, CD2AP, SLIT2	370	108	18082	2.715015015015015	1.0	0.7061538367959411	72.00761498847122
GOTERM_BP_DIRECT	GO:0032148~activation of protein kinase B activity	3	0.004790648653827728	0.07338383832275788	WNT5A, CCDC88A, INSR	370	22	18082	6.664127764127765	1.0	0.719346729423503	73.57098855940804
GOTERM_BP_DIRECT	GO:0008104~protein localization	5	0.007984414423046215	0.07806987242287848	LRBA, NBEA, KIF26A, AKAP2, LRP4	370	79	18082	3.093055080396853	1.0	0.7395487525409234	75.80993717841477
GOTERM_BP_DIRECT	GO:0006897~endocytosis	8	0.012775063076873943	0.07819419180770312	AP2B1, CTTN, APP, LDLR, RALBP1, LRP4, MICALL1, EPN2	370	181	18082	2.160011945647305	1.0	0.7375977873523203	75.866826831458
GOTERM_BP_DIRECT	GO:1903849~positive regulation of aorta morphogenesis	2	0.0031937657692184857	0.0791696426266377	EFNB2, EPHB4	370	4	18082	24.435135135135138	1.0	0.7396148433177339	76.308844557642
GOTERM_BP_DIRECT	GO:0036486~ventral trunk neural crest cell migration	2	0.0031937657692184857	0.0791696426266377	NRP2, SEMA3A	370	4	18082	24.435135135135138	1.0	0.7396148433177339	76.308844557642
GOTERM_BP_DIRECT	GO:0097491~sympathetic neuron projection guidance	2	0.0031937657692184857	0.0791696426266377	NRP2, SEMA3A	370	4	18082	24.435135135135138	1.0	0.7396148433177339	76.308844557642
GOTERM_BP_DIRECT	GO:0007176~regulation of epidermal growth factor-activated receptor activity	2	0.0031937657692184857	0.0791696426266377	APP, APLP2	370	4	18082	24.435135135135138	1.0	0.7396148433177339	76.308844557642
GOTERM_BP_DIRECT	GO:0097490~sympathetic neuron projection extension	2	0.0031937657692184857	0.0791696426266377	NRP2, SEMA3A	370	4	18082	24.435135135135138	1.0	0.7396148433177339	76.308844557642
GOTERM_BP_DIRECT	GO:0036016~cellular response to interleukin-3	2	0.0031937657692184857	0.0791696426266377	GSK3B, JAK2	370	4	18082	24.435135135135138	1.0	0.7396148433177339	76.308844557642
GOTERM_BP_DIRECT	GO:0038084~vascular endothelial growth factor signaling pathway	2	0.0031937657692184857	0.0791696426266377	NRP2, VEGFA	370	4	18082	24.435135135135138	1.0	0.7396148433177339	76.308844557642
GOTERM_BP_DIRECT	GO:1902897~regulation of postsynaptic density protein 95 clustering	2	0.0031937657692184857	0.0791696426266377	CDH2, ZMYND8	370	4	18082	24.435135135135138	1.0	0.7396148433177339	76.308844557642
GOTERM_BP_DIRECT	GO:1902285~semaphorin-plexin signaling pathway involved in neuron projection guidance	2	0.0031937657692184857	0.0791696426266377	NRP2, SEMA3A	370	4	18082	24.435135135135138	1.0	0.7396148433177339	76.308844557642
GOTERM_BP_DIRECT	GO:0007178~transmembrane receptor protein serine/threonine kinase signaling pathway	3	0.004790648653827728	0.07932253283744665	ACVRL1, MAPK14, AKAP2	370	23	18082	6.374383078730905	1.0	0.7378241754297301	76.37742974026101
GOTERM_BP_DIRECT	GO:0060548~negative regulation of cell death	5	0.007984414423046215	0.08092482052367886	RNF4, RHOA, SOX4, JAK2, TNFAIP3	370	80	18082	3.0543918918918918	1.0	0.7426527640585048	77.08503077360712
GOTERM_BP_DIRECT	GO:0032024~positive regulation of insulin secretion	4	0.006387531538436971	0.08191336827111366	PFKFB2, MGEA5, SOX4, JAK2	370	50	18082	3.9096216216216217	1.0	0.7446259065627653	77.51157412738172
GOTERM_BP_DIRECT	GO:0043161~proteasome-mediated ubiquitin-dependent protein catabolic process	7	0.0111781801922647	0.08513399712675782	OTUD5, UBE2D3, RNF4, BTBD3, NEDD4L, CD2AP, AGAP3	370	149	18082	2.295918737529476	1.0	0.75617016643554	78.8498976425466
GOTERM_BP_DIRECT	GO:0071108~protein K48-linked deubiquitination	3	0.004790648653827728	0.08540499440773851	OTUD5, TNFAIP3, USP25	370	24	18082	6.108783783783784	1.0	0.7549316909635808	78.9590162612236
GOTERM_BP_DIRECT	GO:0006612~protein targeting to membrane	3	0.004790648653827728	0.08540499440773851	PARD3, MGEA5, MICALL1	370	24	18082	6.108783783783784	1.0	0.7549316909635808	78.9590162612236
GOTERM_BP_DIRECT	GO:0042493~response to drug	12	0.01916259461531091	0.08893893186265069	CDK1, TYMS, DNMT3A, TJP1, YWHAZ, BCL2, RHOA, ABCD3, GNAS, PDE3A, CAT, CBX7	370	339	18082	1.7299210715139919	1.0	0.767101033713108	80.33425675567602
GOTERM_BP_DIRECT	GO:0031532~actin cytoskeleton reorganization	4	0.006387531538436971	0.08971855261019387	CTTN, RHOA, KIT, PARVA	370	52	18082	3.759251559251559	1.0	0.7678889712783683	80.62601813165583
GOTERM_BP_DIRECT	GO:0006974~cellular response to DNA damage stimulus	14	0.0223563603845294	0.09022752456373459	BRCC3, USP3, BRIP1, APTX, RRM2B, WRN, TRP53BP1, UBE2D3, BCL2, MAPK14, UBR5, HIPK2, ZBTB4, WAC	370	420	18082	1.6290090090090092	1.0	0.7676016132496531	80.81428638613768
GOTERM_BP_DIRECT	GO:1902042~negative regulation of extrinsic apoptotic signaling pathway via death domain receptors	3	0.004790648653827728	0.09162291989537337	TNFRSF23, PEA15A, TNFAIP3	370	25	18082	5.864432432432433	1.0	0.7707718409254831	81.32163501467288
GOTERM_BP_DIRECT	GO:0034612~response to tumor necrosis factor	3	0.004790648653827728	0.09162291989537337	AFF3, JAK2, INSR	370	25	18082	5.864432432432433	1.0	0.7707718409254831	81.32163501467288
GOTERM_BP_DIRECT	GO:0043542~endothelial cell migration	3	0.004790648653827728	0.09162291989537337	ITGAV, VEGFA, RHOA	370	25	18082	5.864432432432433	1.0	0.7707718409254831	81.32163501467288
GOTERM_BP_DIRECT	GO:0009968~negative regulation of signal transduction	4	0.006387531538436971	0.09373362298679852	GSK3B, KIF26A, PMEPA1, SEC14L1	370	53	18082	3.6883222845486996	1.0	0.7765659560647026	82.0650859380644
GOTERM_BP_DIRECT	GO:0006935~chemotaxis	6	0.009581297307655456	0.0941388172879851	CCL20, CMKLR1, ROBO1, KIT, SLIT2, PARVA	370	118	18082	2.484928996793404	1.0	0.7758586872615691	82.20457714093837
GOTERM_BP_DIRECT	GO:0006954~inflammatory response	12	0.01916259461531091	0.09563245691270973	NDST1, CCL20, ITGAV, TLR13, ATRN, CHST2, JAK2, KIT, TNFAIP3, TRIL, HDAC7, CSF1R	370	344	18082	1.7047768698931491	1.0	0.7791864620298049	82.70999037317479
GOTERM_BP_DIRECT	GO:0060021~palate development	5	0.007984414423046215	0.09595537270216681	WNT5A, TBX3, FOXF2, SKI, EPHB3	370	85	18082	2.874721780604134	1.0	0.7781814862921599	82.81746381533152
GOTERM_BP_DIRECT	GO:1904261~positive regulation of basement membrane assembly involved in embryonic body morphogenesis	2	0.0031937657692184857	0.09796521746136917	DAG1, PHLDB2	370	5	18082	19.548108108108107	1.0	0.7832750209168625	83.47235572845352
GOTERM_BP_DIRECT	GO:0021891~olfactory bulb interneuron development	2	0.0031937657692184857	0.09796521746136917	WNT5A, ROBO1	370	5	18082	19.548108108108107	1.0	0.7832750209168625	83.47235572845352
GOTERM_BP_DIRECT	GO:0010991~negative regulation of SMAD protein complex assembly	2	0.0031937657692184857	0.09796521746136917	SMAD6, PMEPA1	370	5	18082	19.548108108108107	1.0	0.7832750209168625	83.47235572845352
GOTERM_BP_DIRECT	GO:0014043~negative regulation of neuron maturation	2	0.0031937657692184857	0.09796521746136917	EDNRB, GSK3B	370	5	18082	19.548108108108107	1.0	0.7832750209168625	83.47235572845352
GOTERM_BP_DIRECT	GO:0038027~apolipoprotein A-I-mediated signaling pathway	2	0.0031937657692184857	0.09796521746136917	ITGAV, RHOA	370	5	18082	19.548108108108107	1.0	0.7832750209168625	83.47235572845352
GOTERM_BP_DIRECT	GO:0060948~cardiac vascular smooth muscle cell development	2	0.0031937657692184857	0.09796521746136917	SMAD6, VEGFA	370	5	18082	19.548108108108107	1.0	0.7832750209168625	83.47235572845352
GOTERM_BP_DIRECT	GO:0016199~axon midline choice point recognition	2	0.0031937657692184857	0.09796521746136917	APP, ROBO1	370	5	18082	19.548108108108107	1.0	0.7832750209168625	83.47235572845352
GOTERM_BP_DIRECT	GO:0070100~negative regulation of chemokine-mediated signaling pathway	2	0.0031937657692184857	0.09796521746136917	ROBO1, SLIT2	370	5	18082	19.548108108108107	1.0	0.7832750209168625	83.47235572845352
GOTERM_BP_DIRECT	GO:0051660~establishment of centrosome localization	2	0.0031937657692184857	0.09796521746136917	CEP83, FHOD1	370	5	18082	19.548108108108107	1.0	0.7832750209168625	83.47235572845352
GOTERM_BP_DIRECT	GO:0061551~trigeminal ganglion development	2	0.0031937657692184857	0.09796521746136917	NRP2, SEMA3A	370	5	18082	19.548108108108107	1.0	0.7832750209168625	83.47235572845352
GOTERM_BP_DIRECT	GO:0044027~hypermethylation of CpG island	2	0.0031937657692184857	0.09796521746136917	DNMT3A, GSK3B	370	5	18082	19.548108108108107	1.0	0.7832750209168625	83.47235572845352
GOTERM_BP_DIRECT	GO:0030835~negative regulation of actin filament depolymerization	2	0.0031937657692184857	0.09796521746136917	SPECC1L, LIMA1	370	5	18082	19.548108108108107	1.0	0.7832750209168625	83.47235572845352
GOTERM_BP_DIRECT	GO:0050790~regulation of catalytic activity	3	0.004790648653827728	0.09796828352770384	PPP4R1, BCL2, ARHGEF15	370	26	18082	5.638877338877339	1.0	0.7811373388303786	83.4733365599742
GOTERM_BP_DIRECT	GO:0048675~axon extension	3	0.004790648653827728	0.09796828352770384	PLXNB1, MAPT, VCL	370	26	18082	5.638877338877339	1.0	0.7811373388303786	83.4733365599742
GOTERM_BP_DIRECT	GO:0035264~multicellular organism growth	6	0.009581297307655456	0.0993394665851038	FGFR2, KDM2A, ZFX, GNAS, RARA, PDE4D	370	120	18082	2.4435135135135138	1.0	0.7838633695554339	83.90651976763696
GOTERM_BP_DIRECT	GO:0035987~endodermal cell differentiation	3	0.004790648653827728	0.10443332909640303	ITGAV, COL12A1, FN1	370	27	18082	5.43003003003003	1.0	0.7990298471976424	85.42384395445626
GOTERM_BP_DIRECT	GO:0016571~histone methylation	3	0.004790648653827728	0.10443332909640303	PRDM8, WHSC1L1, NSD1	370	27	18082	5.43003003003003	1.0	0.7990298471976424	85.42384395445626
GOTERM_BP_DIRECT	GO:0007163~establishment or maintenance of cell polarity	3	0.004790648653827728	0.10443332909640303	PARD3, GSK3B, PARVA	370	27	18082	5.43003003003003	1.0	0.7990298471976424	85.42384395445626
GOTERM_BP_DIRECT	GO:0060348~bone development	4	0.006387531538436971	0.10620847977401296	FGFR2, SMAD9, GNAS, RARA	370	56	18082	3.4907335907335906	1.0	0.8027187752867184	85.92014785276066
GOTERM_BP_DIRECT	GO:0045785~positive regulation of cell adhesion	4	0.006387531538436971	0.10620847977401296	PTPRJ, ITGAV, VEGFA, RHOA	370	56	18082	3.4907335907335906	1.0	0.8027187752867184	85.92014785276066
GOTERM_BP_DIRECT	GO:0008203~cholesterol metabolic process	5	0.007984414423046215	0.10885265941330118	APP, NPC2, LDLR, CAT, APLP2	370	89	18082	2.745520801700577	1.0	0.8089989274727437	86.62996901664583
GOTERM_BP_DIRECT	GO:0001764~neuron migration	6	0.009581297307655456	0.11016309843657386	NRP2, SEMA6A, FAT3, MAPT, SEMA3A, MYH10	370	124	18082	2.364690496948562	1.0	0.8110242267025995	86.9691169959649
GOTERM_BP_DIRECT	GO:0001541~ovarian follicle development	4	0.006387531538436971	0.1105042266632876	BCL2, VEGFA, ZFX, KIT	370	57	18082	3.4294926505452823	1.0	0.8100942350835917	87.05606283029933
GOTERM_BP_DIRECT	GO:0035108~limb morphogenesis	3	0.004790648653827728	0.11101056233814292	WNT5A, TBX3, TBX4	370	28	18082	5.236100386100386	1.0	0.8096709126779628	87.18410853586292
GOTERM_BP_DIRECT	GO:0030308~negative regulation of cell growth	6	0.009581297307655456	0.11295521637657507	PTPRJ, ACVRL1, FHL1, BCL2, SMARCA2, SLIT2	370	125	18082	2.345772972972973	1.0	0.813534305338289	87.66487175202316
GOTERM_BP_DIRECT	GO:0050885~neuromuscular process controlling balance	4	0.006387531538436971	0.11486578497557624	RBFOX2, APP, APLP2, MYH10	370	58	18082	3.3703634669151916	1.0	0.8171877962036473	88.12061167809298
GOTERM_BP_DIRECT	GO:0042981~regulation of apoptotic process	8	0.012775063076873943	0.11503077202824771	IKZF3, BCL2, RARA, MALT1, PEA15A, WRN, BCL2L11, CARD10	370	199	18082	1.9646339807143829	1.0	0.8157713328429949	88.15921334577388
GOTERM_BP_DIRECT	GO:0006003~fructose 2,6-bisphosphate metabolic process	2	0.0031937657692184857	0.11637816400924877	PFKFB3, PFKFB2	370	6	18082	16.290090090090093	1.0	0.8177456091730582	88.4700630839051
GOTERM_BP_DIRECT	GO:1902083~negative regulation of peptidyl-cysteine S-nitrosylation	2	0.0031937657692184857	0.11637816400924877	DMD, NCOA7	370	6	18082	16.290090090090093	1.0	0.8177456091730582	88.4700630839051
GOTERM_BP_DIRECT	GO:2000271~positive regulation of fibroblast apoptotic process	2	0.0031937657692184857	0.11637816400924877	STK17B, BCL2L11	370	6	18082	16.290090090090093	1.0	0.8177456091730582	88.4700630839051
GOTERM_BP_DIRECT	GO:0021637~trigeminal nerve structural organization	2	0.0031937657692184857	0.11637816400924877	NRP2, SEMA3A	370	6	18082	16.290090090090093	1.0	0.8177456091730582	88.4700630839051
GOTERM_BP_DIRECT	GO:0008595~anterior/posterior axis specification, embryo	2	0.0031937657692184857	0.11637816400924877	WNT5A, TBX3	370	6	18082	16.290090090090093	1.0	0.8177456091730582	88.4700630839051
GOTERM_BP_DIRECT	GO:0090166~Golgi disassembly	2	0.0031937657692184857	0.11637816400924877	CDK1, STX5A	370	6	18082	16.290090090090093	1.0	0.8177456091730582	88.4700630839051
GOTERM_BP_DIRECT	GO:0035509~negative regulation of myosin-light-chain-phosphatase activity	2	0.0031937657692184857	0.11637816400924877	ROCK2, MPRIP	370	6	18082	16.290090090090093	1.0	0.8177456091730582	88.4700630839051
GOTERM_BP_DIRECT	GO:0002040~sprouting angiogenesis	3	0.004790648653827728	0.11769274353698067	VEGFA, ESM1, PARVA	370	29	18082	5.055545200372787	1.0	0.8195894563986369	88.76591579498914
GOTERM_BP_DIRECT	GO:0042113~B cell activation	3	0.004790648653827728	0.11769274353698067	IKZF3, MALT1, HDAC7	370	29	18082	5.055545200372787	1.0	0.8195894563986369	88.76591579498914
GOTERM_BP_DIRECT	GO:0043484~regulation of RNA splicing	3	0.004790648653827728	0.11769274353698067	RBFOX2, MBNL1, AHNAK	370	29	18082	5.055545200372787	1.0	0.8195894563986369	88.76591579498914
GOTERM_BP_DIRECT	GO:0010628~positive regulation of gene expression	13	0.020759477499920156	0.11797507275235185	FGFR2, CDK1, LDLR, KDM2A, ROCK2, MAPK14, GSK3B, UBR5, VEGFA, RARA, KIT, IL7R, FN1	370	399	18082	1.592264444896024	1.0	0.8185323152607995	88.82851483412907
GOTERM_BP_DIRECT	GO:0010975~regulation of neuron projection development	3	0.004790648653827728	0.12447288028859045	CCDC88A, GSK3B, RHOA	370	30	18082	4.8870270270270275	1.0	0.8341232029382343	90.18154231172939
GOTERM_BP_DIRECT	GO:0000077~DNA damage checkpoint	3	0.004790648653827728	0.12447288028859045	TRP53BP1, MAPK14, PEA15A	370	30	18082	4.8870270270270275	1.0	0.8341232029382343	90.18154231172939
GOTERM_BP_DIRECT	GO:0042517~positive regulation of tyrosine phosphorylation of Stat3 protein	3	0.004790648653827728	0.12447288028859045	JAK2, KIT, CSF1R	370	30	18082	4.8870270270270275	1.0	0.8341232029382343	90.18154231172939
GOTERM_BP_DIRECT	GO:0001822~kidney development	6	0.009581297307655456	0.12741627708901887	BCL2, VEGFA, RRM2B, CAT, LRP4, BCL2L11	370	130	18082	2.2555509355509358	1.0	0.8397765500456185	90.74218484184529
GOTERM_BP_DIRECT	GO:0071560~cellular response to transforming growth factor beta stimulus	4	0.006387531538436971	0.12832756561460001	WNT5A, ACVRL1, PDE3A, RUNX1	370	61	18082	3.2046078865750998	1.0	0.8402960769439286	90.90955035537318
GOTERM_BP_DIRECT	GO:0070372~regulation of ERK1 and ERK2 cascade	3	0.004790648653827728	0.13134422045924052	FGFR2, ECE1, FN1	370	31	18082	4.729380993897124	1.0	0.8458460981681027	91.44346302890348
GOTERM_BP_DIRECT	GO:0043029~T cell homeostasis	3	0.004790648653827728	0.13134422045924052	BCL2, CHST3, BCL2L11	370	31	18082	4.729380993897124	1.0	0.8458460981681027	91.44346302890348
GOTERM_BP_DIRECT	GO:0008217~regulation of blood pressure	4	0.006387531538436971	0.13293456574221235	EDNRB, ACVRL1, ECE1, NPR3	370	62	18082	3.152920662598082	1.0	0.8478956987665414	91.71289423473223
GOTERM_BP_DIRECT	GO:0060501~positive regulation of epithelial cell proliferation involved in lung morphogenesis	2	0.0031937657692184857	0.13441625083681158	FGFR2, FOXP2	370	7	18082	13.962934362934362	1.0	0.8496540310493668	91.95670191253527
GOTERM_BP_DIRECT	GO:0006930~substrate-dependent cell migration, cell extension	2	0.0031937657692184857	0.13441625083681158	CTTN, MYH10	370	7	18082	13.962934362934362	1.0	0.8496540310493668	91.95670191253527
GOTERM_BP_DIRECT	GO:0042760~very long-chain fatty acid catabolic process	2	0.0031937657692184857	0.13441625083681158	ACOT2, ABCD3	370	7	18082	13.962934362934362	1.0	0.8496540310493668	91.95670191253527
GOTERM_BP_DIRECT	GO:0060763~mammary duct terminal end bud growth	2	0.0031937657692184857	0.13441625083681158	ROBO1, SLIT2	370	7	18082	13.962934362934362	1.0	0.8496540310493668	91.95670191253527
GOTERM_BP_DIRECT	GO:0051683~establishment of Golgi localization	2	0.0031937657692184857	0.13441625083681158	ARHGAP21, YWHAZ	370	7	18082	13.962934362934362	1.0	0.8496540310493668	91.95670191253527
GOTERM_BP_DIRECT	GO:0021540~corpus callosum morphogenesis	2	0.0031937657692184857	0.13441625083681158	PRDM8, ZEB2	370	7	18082	13.962934362934362	1.0	0.8496540310493668	91.95670191253527
GOTERM_BP_DIRECT	GO:0043931~ossification involved in bone maturation	2	0.0031937657692184857	0.13441625083681158	PLXNB1, RHOA	370	7	18082	13.962934362934362	1.0	0.8496540310493668	91.95670191253527
GOTERM_BP_DIRECT	GO:0060449~bud elongation involved in lung branching	2	0.0031937657692184857	0.13441625083681158	FGFR2, SPRY1	370	7	18082	13.962934362934362	1.0	0.8496540310493668	91.95670191253527
GOTERM_BP_DIRECT	GO:0032808~lacrimal gland development	2	0.0031937657692184857	0.13441625083681158	FGFR2, IGSF3	370	7	18082	13.962934362934362	1.0	0.8496540310493668	91.95670191253527
GOTERM_BP_DIRECT	GO:0032754~positive regulation of interleukin-5 production	2	0.0031937657692184857	0.13441625083681158	RARA, PDE4D	370	7	18082	13.962934362934362	1.0	0.8496540310493668	91.95670191253527
GOTERM_BP_DIRECT	GO:0033135~regulation of peptidyl-serine phosphorylation	2	0.0031937657692184857	0.13441625083681158	PLCL1, NSD1	370	7	18082	13.962934362934362	1.0	0.8496540310493668	91.95670191253527
GOTERM_BP_DIRECT	GO:1901385~regulation of voltage-gated calcium channel activity	2	0.0031937657692184857	0.13441625083681158	DMD, AHNAK	370	7	18082	13.962934362934362	1.0	0.8496540310493668	91.95670191253527
GOTERM_BP_DIRECT	GO:1901016~regulation of potassium ion transmembrane transporter activity	2	0.0031937657692184857	0.13441625083681158	FHL1, NEDD4L	370	7	18082	13.962934362934362	1.0	0.8496540310493668	91.95670191253527
GOTERM_BP_DIRECT	GO:0002320~lymphoid progenitor cell differentiation	2	0.0031937657692184857	0.13441625083681158	BCL2, KIT	370	7	18082	13.962934362934362	1.0	0.8496540310493668	91.95670191253527
GOTERM_BP_DIRECT	GO:0021957~corticospinal tract morphogenesis	2	0.0031937657692184857	0.13441625083681158	PRDM8, ZEB2	370	7	18082	13.962934362934362	1.0	0.8496540310493668	91.95670191253527
GOTERM_BP_DIRECT	GO:0018105~peptidyl-serine phosphorylation	6	0.009581297307655456	0.13648008389090896	CDK1, MAPK14, GSK3B, BCL2, HIPK2, AKT3	370	133	18082	2.20467384677911	1.0	0.852679481289486	92.28505123018242
GOTERM_BP_DIRECT	GO:0051897~positive regulation of protein kinase B signaling	5	0.007984414423046215	0.1367980958049747	PTPRJ, VEGFA, RARA, INSR, STK3	370	97	18082	2.519086096405684	1.0	0.8517778674357465	92.33450798857214
GOTERM_BP_DIRECT	GO:0071222~cellular response to lipopolysaccharide	8	0.012775063076873943	0.1368404460125251	WNT5A, EDNRB, CCL20, MAPK14, RARA, PDE4D, JAK2, TNFAIP3	370	209	18082	1.8706323548428812	1.0	0.8502653851317636	92.34107163511214
GOTERM_BP_DIRECT	GO:2000134~negative regulation of G1/S transition of mitotic cell cycle	3	0.004790648653827728	0.13830024536793267	FHL1, BCL2, CTDSP2	370	32	18082	4.581587837837838	1.0	0.8519110472155758	92.56410678605515
GOTERM_BP_DIRECT	GO:0043388~positive regulation of DNA binding	3	0.004790648653827728	0.13830024536793267	HIPK2, JAK2, SKI	370	32	18082	4.581587837837838	1.0	0.8519110472155758	92.56410678605515
GOTERM_BP_DIRECT	GO:0060349~bone morphogenesis	3	0.004790648653827728	0.13830024536793267	FGFR2, CHSY1, SKI	370	32	18082	4.581587837837838	1.0	0.8519110472155758	92.56410678605515
GOTERM_BP_DIRECT	GO:0014068~positive regulation of phosphatidylinositol 3-kinase signaling	4	0.006387531538436971	0.14231739366841012	PLXNB1, RARA, JAK2, CAT	370	64	18082	3.054391891891892	1.0	0.8589859616425809	93.14668068720776
GOTERM_BP_DIRECT	GO:0046326~positive regulation of glucose import	3	0.004790648653827728	0.1453346630751176	MAPK14, MGEA5, INSR	370	33	18082	4.442751842751843	1.0	0.8636773029833024	93.5556570198155
GOTERM_BP_DIRECT	GO:0006139~nucleobase-containing compound metabolic process	3	0.004790648653827728	0.1453346630751176	DCK, BRIP1, WRN	370	33	18082	4.442751842751843	1.0	0.8636773029833024	93.5556570198155
GOTERM_BP_DIRECT	GO:0032147~activation of protein kinase activity	3	0.004790648653827728	0.1453346630751176	VEGFA, TPX2, INSR	370	33	18082	4.442751842751843	1.0	0.8636773029833024	93.5556570198155
GOTERM_BP_DIRECT	GO:0035116~embryonic hindlimb morphogenesis	3	0.004790648653827728	0.1453346630751176	TBX3, AFF3, GNAS	370	33	18082	4.442751842751843	1.0	0.8636773029833024	93.5556570198155
GOTERM_BP_DIRECT	GO:0032436~positive regulation of proteasomal ubiquitin-dependent protein catabolic process	4	0.006387531538436971	0.1470896215105007	ARIH1, PRICKLE1, GSK3B, UBE2V2	370	65	18082	3.0074012474012477	1.0	0.8656972574973959	93.78283343323919
GOTERM_BP_DIRECT	GO:0042733~embryonic digit morphogenesis	4	0.006387531538436971	0.15191332732451873	WNT5A, ECE1, TBX3, LRP4	370	66	18082	2.961834561834562	1.0	0.8735367578037504	94.36898865695218
GOTERM_BP_DIRECT	GO:0090050~positive regulation of cell migration involved in sprouting angiogenesis	2	0.0031937657692184857	0.15208708920180788	VEGFA, HDAC7	370	8	18082	12.217567567567569	1.0	0.8724263642071501	94.38909836936394
GOTERM_BP_DIRECT	GO:0019800~peptide cross-linking via chondroitin 4-sulfate glycosaminoglycan	2	0.0031937657692184857	0.15208708920180788	EGFLAM, SPOCK2	370	8	18082	12.217567567567569	1.0	0.8724263642071501	94.38909836936394
GOTERM_BP_DIRECT	GO:0002318~myeloid progenitor cell differentiation	2	0.0031937657692184857	0.15208708920180788	KIT, RUNX1	370	8	18082	12.217567567567569	1.0	0.8724263642071501	94.38909836936394
GOTERM_BP_DIRECT	GO:0022612~gland morphogenesis	2	0.0031937657692184857	0.15208708920180788	FGFR2, BCL2	370	8	18082	12.217567567567569	1.0	0.8724263642071501	94.38909836936394
GOTERM_BP_DIRECT	GO:0003183~mitral valve morphogenesis	2	0.0031937657692184857	0.15208708920180788	SMAD6, SOX4	370	8	18082	12.217567567567569	1.0	0.8724263642071501	94.38909836936394
GOTERM_BP_DIRECT	GO:0048806~genitalia development	2	0.0031937657692184857	0.15208708920180788	WNT5A, FOXF2	370	8	18082	12.217567567567569	1.0	0.8724263642071501	94.38909836936394
GOTERM_BP_DIRECT	GO:0090037~positive regulation of protein kinase C signaling	2	0.0031937657692184857	0.15208708920180788	WNT5A, VEGFA	370	8	18082	12.217567567567569	1.0	0.8724263642071501	94.38909836936394
GOTERM_BP_DIRECT	GO:0019934~cGMP-mediated signaling	2	0.0031937657692184857	0.15208708920180788	EDNRB, PDE3A	370	8	18082	12.217567567567569	1.0	0.8724263642071501	94.38909836936394
GOTERM_BP_DIRECT	GO:0001776~leukocyte homeostasis	2	0.0031937657692184857	0.15208708920180788	BCL2, BCL2L11	370	8	18082	12.217567567567569	1.0	0.8724263642071501	94.38909836936394
GOTERM_BP_DIRECT	GO:0051168~nuclear export	2	0.0031937657692184857	0.15208708920180788	ATXN1, MALT1	370	8	18082	12.217567567567569	1.0	0.8724263642071501	94.38909836936394
GOTERM_BP_DIRECT	GO:0045124~regulation of bone resorption	2	0.0031937657692184857	0.15208708920180788	ITGAV, CSF1R	370	8	18082	12.217567567567569	1.0	0.8724263642071501	94.38909836936394
GOTERM_BP_DIRECT	GO:0035148~tube formation	2	0.0031937657692184857	0.15208708920180788	VEGFA, BCL2L11	370	8	18082	12.217567567567569	1.0	0.8724263642071501	94.38909836936394
GOTERM_BP_DIRECT	GO:0033689~negative regulation of osteoblast proliferation	2	0.0031937657692184857	0.15208708920180788	PLXNB1, BCL2	370	8	18082	12.217567567567569	1.0	0.8724263642071501	94.38909836936394
GOTERM_BP_DIRECT	GO:0010216~maintenance of DNA methylation	2	0.0031937657692184857	0.15208708920180788	DNMT3A, HELLS	370	8	18082	12.217567567567569	1.0	0.8724263642071501	94.38909836936394
GOTERM_BP_DIRECT	GO:0008088~axo-dendritic transport	2	0.0031937657692184857	0.15208708920180788	APP, MAPT	370	8	18082	12.217567567567569	1.0	0.8724263642071501	94.38909836936394
GOTERM_BP_DIRECT	GO:0006470~protein dephosphorylation	6	0.009581297307655456	0.1521973383210688	PTPRJ, PTPRE, BCL2, PTP4A2, CTDSP2, SMEK1	370	138	18082	2.1247943595769683	1.0	0.8711987928947108	94.40182253201442
GOTERM_BP_DIRECT	GO:0048872~homeostasis of number of cells	3	0.004790648653827728	0.15244140192240835	ZFX, CDH2, IL7R	370	34	18082	4.3120826709062	1.0	0.8702260815805875	94.42989390306715
GOTERM_BP_DIRECT	GO:0007257~activation of JUN kinase activity	3	0.004790648653827728	0.15244140192240835	WNT5A, GAB1, MAP3K11	370	34	18082	4.3120826709062	1.0	0.8702260815805875	94.42989390306715
GOTERM_BP_DIRECT	GO:0031175~neuron projection development	6	0.009581297307655456	0.1554286154977554	PPP1R9A, APP, CAMSAP2, L1CAM, MICALL1, MYH10	370	139	18082	2.1095080692202997	1.0	0.8743605321253096	94.76289560808306
GOTERM_BP_DIRECT	GO:0090263~positive regulation of canonical Wnt signaling pathway	4	0.006387531538436971	0.15678671669593808	FGFR2, XIAP, UBR5, SOX4	370	67	18082	2.917628075837031	1.0	0.8754318500618169	94.90800199973796
GOTERM_BP_DIRECT	GO:0043154~negative regulation of cysteine-type endopeptidase activity involved in apoptotic process	4	0.006387531538436971	0.15678671669593808	RPS6KA1, XIAP, VEGFA, BIRC5	370	67	18082	2.917628075837031	1.0	0.8754318500618169	94.90800199973796
GOTERM_BP_DIRECT	GO:0048589~developmental growth	3	0.004790648653827728	0.15961460416767292	TYMS, BCL2, GNAS	370	35	18082	4.188880308880309	1.0	0.8790811310034784	95.1980737276964
GOTERM_BP_DIRECT	GO:0031069~hair follicle morphogenesis	3	0.004790648653827728	0.15961460416767292	FGFR2, BCL2, RUNX1	370	35	18082	4.188880308880309	1.0	0.8790811310034784	95.1980737276964
GOTERM_BP_DIRECT	GO:0090307~mitotic spindle assembly	3	0.004790648653827728	0.15961460416767292	TPX2, RHOA, BIRC5	370	35	18082	4.188880308880309	1.0	0.8790811310034784	95.1980737276964
GOTERM_BP_DIRECT	GO:0071346~cellular response to interferon-gamma	4	0.006387531538436971	0.16170800030879157	WNT5A, GBP7, CCL20, GBP4	370	68	18082	2.874721780604134	1.0	0.881352441651256	95.40269254667851
GOTERM_BP_DIRECT	GO:0032092~positive regulation of protein binding	4	0.006387531538436971	0.16170800030879157	WNT5A, GSK3B, HIPK2, STK3	370	68	18082	2.874721780604134	1.0	0.881352441651256	95.40269254667851
GOTERM_BP_DIRECT	GO:0043525~positive regulation of neuron apoptotic process	4	0.006387531538436971	0.1666753954502817	GSK3B, RHOA, BCL2L11, MAP3K11	370	69	18082	2.8330591461026247	1.0	0.8882870837000307	95.85582611766958
GOTERM_BP_DIRECT	GO:0008344~adult locomotory behavior	4	0.006387531538436971	0.1666753954502817	ATXN1, APP, PREX2, HIPK2	370	69	18082	2.8330591461026247	1.0	0.8882870837000307	95.85582611766958
GOTERM_BP_DIRECT	GO:0002027~regulation of heart rate	3	0.004790648653827728	0.16684861983731403	DMD, PDE4D, SEMA3A	370	36	18082	4.072522522522522	1.0	0.8872783126358587	95.87084118663388
GOTERM_BP_DIRECT	GO:0048008~platelet-derived growth factor receptor signaling pathway	3	0.004790648653827728	0.16684861983731403	PTPRJ, GAB1, JAK2	370	36	18082	4.072522522522522	1.0	0.8872783126358587	95.87084118663388
GOTERM_BP_DIRECT	GO:0040007~growth	3	0.004790648653827728	0.16684861983731403	BCL2, VEGFA, FOXP2	370	36	18082	4.072522522522522	1.0	0.8872783126358587	95.87084118663388
GOTERM_BP_DIRECT	GO:0014075~response to amine	2	0.0031937657692184857	0.16939813623690475	CDK1, RRM2B	370	9	18082	10.86006006006006	1.0	0.8900712250786997	96.08598575254034
GOTERM_BP_DIRECT	GO:0061549~sympathetic ganglion development	2	0.0031937657692184857	0.16939813623690475	NRP2, SEMA3A	370	9	18082	10.86006006006006	1.0	0.8900712250786997	96.08598575254034
GOTERM_BP_DIRECT	GO:0043297~apical junction assembly	2	0.0031937657692184857	0.16939813623690475	RHOA, VCL	370	9	18082	10.86006006006006	1.0	0.8900712250786997	96.08598575254034
GOTERM_BP_DIRECT	GO:0010470~regulation of gastrulation	2	0.0031937657692184857	0.16939813623690475	DAG1, PHLDB2	370	9	18082	10.86006006006006	1.0	0.8900712250786997	96.08598575254034
GOTERM_BP_DIRECT	GO:0034115~negative regulation of heterotypic cell-cell adhesion	2	0.0031937657692184857	0.16939813623690475	TNFAIP3, MYADM	370	9	18082	10.86006006006006	1.0	0.8900712250786997	96.08598575254034
GOTERM_BP_DIRECT	GO:0048845~venous blood vessel morphogenesis	2	0.0031937657692184857	0.16939813623690475	EFNB2, EPHB4	370	9	18082	10.86006006006006	1.0	0.8900712250786997	96.08598575254034
GOTERM_BP_DIRECT	GO:2000009~negative regulation of protein localization to cell surface	2	0.0031937657692184857	0.16939813623690475	GPM6B, NEDD4L	370	9	18082	10.86006006006006	1.0	0.8900712250786997	96.08598575254034
GOTERM_BP_DIRECT	GO:0006000~fructose metabolic process	2	0.0031937657692184857	0.16939813623690475	PFKFB3, PFKFB2	370	9	18082	10.86006006006006	1.0	0.8900712250786997	96.08598575254034
GOTERM_BP_DIRECT	GO:1990001~inhibition of cysteine-type endopeptidase activity involved in apoptotic process	2	0.0031937657692184857	0.16939813623690475	XIAP, BIRC5	370	9	18082	10.86006006006006	1.0	0.8900712250786997	96.08598575254034
GOTERM_BP_DIRECT	GO:0060314~regulation of ryanodine-sensitive calcium-release channel activity	2	0.0031937657692184857	0.16939813623690475	DMD, PDE4D	370	9	18082	10.86006006006006	1.0	0.8900712250786997	96.08598575254034
GOTERM_BP_DIRECT	GO:0008219~cell death	3	0.004790648653827728	0.17413800073225869	PMP22, EMP1, MAP3K11	370	37	18082	3.96245434623813	1.0	0.8960877386709136	96.45817016774318
GOTERM_BP_DIRECT	GO:0030177~positive regulation of Wnt signaling pathway	3	0.004790648653827728	0.17413800073225869	FGFR2, SOX4, ZEB2	370	37	18082	3.96245434623813	1.0	0.8960877386709136	96.45817016774318
GOTERM_BP_DIRECT	GO:0048873~homeostasis of number of cells within a tissue	3	0.004790648653827728	0.18147749458061985	BCL2, VEGFA, AKT3	370	38	18082	3.8581792318634425	1.0	0.9053561253050699	96.96932880878194
GOTERM_BP_DIRECT	GO:0001656~metanephros development	3	0.004790648653827728	0.18147749458061985	SPRY1, BCL2, SLIT2	370	38	18082	3.8581792318634425	1.0	0.9053561253050699	96.96932880878194
GOTERM_BP_DIRECT	GO:0009650~UV protection	2	0.0031937657692184857	0.18635669805460578	CAT, SDF4	370	10	18082	9.774054054054053	1.0	0.9106838188703364	97.26974377865066
GOTERM_BP_DIRECT	GO:0021612~facial nerve structural organization	2	0.0031937657692184857	0.18635669805460578	NRP2, SEMA3A	370	10	18082	9.774054054054053	1.0	0.9106838188703364	97.26974377865066
GOTERM_BP_DIRECT	GO:0007617~mating behavior	2	0.0031937657692184857	0.18635669805460578	APP, APLP2	370	10	18082	9.774054054054053	1.0	0.9106838188703364	97.26974377865066
GOTERM_BP_DIRECT	GO:0042118~endothelial cell activation	2	0.0031937657692184857	0.18635669805460578	ACVRL1, TCF4	370	10	18082	9.774054054054053	1.0	0.9106838188703364	97.26974377865066
GOTERM_BP_DIRECT	GO:2000727~positive regulation of cardiac muscle cell differentiation	2	0.0031937657692184857	0.18635669805460578	GSK3B, EFNB2	370	10	18082	9.774054054054053	1.0	0.9106838188703364	97.26974377865066
GOTERM_BP_DIRECT	GO:2000171~negative regulation of dendrite development	2	0.0031937657692184857	0.18635669805460578	FAT3, GSK3B	370	10	18082	9.774054054054053	1.0	0.9106838188703364	97.26974377865066
GOTERM_BP_DIRECT	GO:0010172~embryonic body morphogenesis	2	0.0031937657692184857	0.18635669805460578	GATAD2A, GREM2	370	10	18082	9.774054054054053	1.0	0.9106838188703364	97.26974377865066
GOTERM_BP_DIRECT	GO:0006346~methylation-dependent chromatin silencing	2	0.0031937657692184857	0.18635669805460578	DNMT3A, HELLS	370	10	18082	9.774054054054053	1.0	0.9106838188703364	97.26974377865066
GOTERM_BP_DIRECT	GO:0006264~mitochondrial DNA replication	2	0.0031937657692184857	0.18635669805460578	POLG, RRM2B	370	10	18082	9.774054054054053	1.0	0.9106838188703364	97.26974377865066
GOTERM_BP_DIRECT	GO:0006357~regulation of transcription from RNA polymerase II promoter	12	0.01916259461531091	0.18811674000362827	TAL1, 4932411N23RIK, ELK4, MAPK14, RHOA, BRIP1, GNAS, DEK, TADA1, SOX7, MED13L, NCOR1	370	397	18082	1.47718701068827	1.0	0.9118295155755205	97.3710452112011
GOTERM_BP_DIRECT	GO:0043124~negative regulation of I-kappaB kinase/NF-kappaB signaling	3	0.004790648653827728	0.18886203933904727	ZMYND11, RHOA, TNFAIP3	370	39	18082	3.759251559251559	1.0	0.9116813208051775	97.41286479251595
GOTERM_BP_DIRECT	GO:0033138~positive regulation of peptidyl-serine phosphorylation	4	0.006387531538436971	0.1921422790237681	WNT5A, GSK3B, BCL2, VEGFA	370	74	18082	2.64163623082542	1.0	0.9146752389281195	97.58958015564332
GOTERM_BP_DIRECT	GO:0007179~transforming growth factor beta receptor signaling pathway	4	0.006387531538436971	0.1973494410348525	ACVRL1, SMAD9, SMAD6, HIPK2	370	75	18082	2.606414414414415	1.0	0.9197927102292803	97.84692392562414
GOTERM_BP_DIRECT	GO:0050679~positive regulation of epithelial cell proliferation	4	0.006387531538436971	0.20259052755518575	FGFR2, WNT5A, VEGFA, FOXP2	370	76	18082	2.5721194879089615	1.0	0.9246294858627326	98.07963257063585
GOTERM_BP_DIRECT	GO:0055015~ventricular cardiac muscle cell development	2	0.0031937657692184857	0.20296993280603054	CDK1, MYH10	370	11	18082	8.885503685503686	1.0	0.924065535086167	98.09552330163483
GOTERM_BP_DIRECT	GO:0060394~negative regulation of pathway-restricted SMAD protein phosphorylation	2	0.0031937657692184857	0.20296993280603054	SMAD6, PMEPA1	370	11	18082	8.885503685503686	1.0	0.924065535086167	98.09552330163483
GOTERM_BP_DIRECT	GO:0021785~branchiomotor neuron axon guidance	2	0.0031937657692184857	0.20296993280603054	NRP2, SEMA3A	370	11	18082	8.885503685503686	1.0	0.924065535086167	98.09552330163483
GOTERM_BP_DIRECT	GO:0003254~regulation of membrane depolarization	2	0.0031937657692184857	0.20296993280603054	FHL1, NEDD4L	370	11	18082	8.885503685503686	1.0	0.924065535086167	98.09552330163483
GOTERM_BP_DIRECT	GO:0060174~limb bud formation	2	0.0031937657692184857	0.20296993280603054	FGFR2, SOX4	370	11	18082	8.885503685503686	1.0	0.924065535086167	98.09552330163483
GOTERM_BP_DIRECT	GO:0045822~negative regulation of heart contraction	2	0.0031937657692184857	0.20296993280603054	PDE4D, JAK2	370	11	18082	8.885503685503686	1.0	0.924065535086167	98.09552330163483
GOTERM_BP_DIRECT	GO:0050771~negative regulation of axonogenesis	2	0.0031937657692184857	0.20296993280603054	LRP4, RUFY3	370	11	18082	8.885503685503686	1.0	0.924065535086167	98.09552330163483
GOTERM_BP_DIRECT	GO:0048103~somatic stem cell division	2	0.0031937657692184857	0.20296993280603054	BMI1, KIT	370	11	18082	8.885503685503686	1.0	0.924065535086167	98.09552330163483
GOTERM_BP_DIRECT	GO:0007097~nuclear migration	2	0.0031937657692184857	0.20296993280603054	FHOD1, MYH10	370	11	18082	8.885503685503686	1.0	0.924065535086167	98.09552330163483
GOTERM_BP_DIRECT	GO:0051272~positive regulation of cellular component movement	2	0.0031937657692184857	0.20296993280603054	VEGFA, CHST3	370	11	18082	8.885503685503686	1.0	0.924065535086167	98.09552330163483
GOTERM_BP_DIRECT	GO:0003014~renal system process	2	0.0031937657692184857	0.20296993280603054	BCL2, RRM2B	370	11	18082	8.885503685503686	1.0	0.924065535086167	98.09552330163483
GOTERM_BP_DIRECT	GO:0032495~response to muramyl dipeptide	2	0.0031937657692184857	0.20296993280603054	MAPK14, TNFAIP3	370	11	18082	8.885503685503686	1.0	0.924065535086167	98.09552330163483
GOTERM_BP_DIRECT	GO:0006281~DNA repair	10	0.01596882884609243	0.20353469686512782	UBE2D3, TRP53BP1, BRCC3, USP3, ENDOV, UBR5, APTX, BRIP1, WRN, RRM2B	370	318	18082	1.5368009518952916	1.0	0.9237042144942151	98.11894803212688
GOTERM_BP_DIRECT	GO:0031397~negative regulation of protein ubiquitination	3	0.004790648653827728	0.20374695143437224	SOX4, TNFAIP3, GBP4	370	41	18082	3.5758734344100205	1.0	0.9229623355309234	98.1276812859769
GOTERM_BP_DIRECT	GO:0016567~protein ubiquitination	11	0.01756571173070167	0.20729876009793047	ARIH1, UBE2D3, TRIM2, KCMF1, RNF4, KLHL21, KBTBD7, VPRBP, NEDD4L, TNFAIP3, ZNRF3	370	362	18082	1.4850082126325221	1.0	0.9257968283185712	98.26826875213027
GOTERM_BP_DIRECT	GO:0060395~SMAD protein signal transduction	4	0.006387531538436971	0.20786385253926143	JADE2, SMAD9, HIPK2, SKI	370	77	18082	2.5387153387153387	1.0	0.9254440979584967	98.28969675814909
GOTERM_BP_DIRECT	GO:0030334~regulation of cell migration	4	0.006387531538436971	0.20786385253926143	PLXNB1, GAB1, RHOA, VCL	370	77	18082	2.5387153387153387	1.0	0.9254440979584967	98.28969675814909
GOTERM_BP_DIRECT	GO:0019233~sensory perception of pain	4	0.006387531538436971	0.20786385253926143	FAM134B, EDNRB, SCN3A, SCN3B	370	77	18082	2.5387153387153387	1.0	0.9254440979584967	98.28969675814909
GOTERM_BP_DIRECT	GO:0007165~signal transduction	31	0.04950336942288652	0.20909902112939663	DLC1, WNT5A, ACVRL1, PPP4R1, SPOCK2, LRBA, VMN1R45, ARHGAP21, EDNRB, PLCL1, ARHGAP6, MIER1, GAB1, SH2B3, GNG2, PITPNC1, RARA, SH2B1, AKT3, AGAP3, RALBP1, CMKLR1, PLXNB1, TLR13, PDE4D, PDE3A, STK3, PDE7A, GNAS, JAK2, GRK1	370	1255	18082	1.2071540863572738	1.0	0.925793612086077	98.3356665701121
GOTERM_BP_DIRECT	GO:0010811~positive regulation of cell-substrate adhesion	3	0.004790648653827728	0.21123809670077917	EGFLAM, SPOCK2, JAK2	370	42	18082	3.490733590733591	1.0	0.9270676396947296	98.4125339660136
GOTERM_BP_DIRECT	GO:0016579~protein deubiquitination	4	0.006387531538436971	0.21316774650825732	OTUD5, USP3, TNFAIP3, USP25	370	78	18082	2.506167706167706	1.0	0.928103796067151	98.47899278945499
GOTERM_BP_DIRECT	GO:0045444~fat cell differentiation	4	0.006387531538436971	0.2185005573262563	GSK3B, SMAD6, ADGRF5, SDF4	370	79	18082	2.474444064317482	1.0	0.9324072767629504	98.6492831843226
GOTERM_BP_DIRECT	GO:0043407~negative regulation of MAP kinase activity	3	0.004790648653827728	0.21875583834779808	PTPRJ, SPRY1, GSK3B	370	43	18082	3.4095537397862983	1.0	0.9317773397474663	98.65696607010292
GOTERM_BP_DIRECT	GO:0001974~blood vessel remodeling	3	0.004790648653827728	0.21875583834779808	ACVRL1, VEGFA, ANGPT2	370	43	18082	3.4095537397862983	1.0	0.9317773397474663	98.65696607010292
GOTERM_BP_DIRECT	GO:0071394~cellular response to testosterone stimulus	2	0.0031937657692184857	0.21924485366006366	RNF4, ROCK2	370	12	18082	8.145045045045046	1.0	0.9313703921949772	98.67156846931209
GOTERM_BP_DIRECT	GO:0035313~wound healing, spreading of epidermal cells	2	0.0031937657692184857	0.21924485366006366	ACVRL1, COL5A1	370	12	18082	8.145045045045046	1.0	0.9313703921949772	98.67156846931209
GOTERM_BP_DIRECT	GO:0002260~lymphocyte homeostasis	2	0.0031937657692184857	0.21924485366006366	BCL2, BCL2L11	370	12	18082	8.145045045045046	1.0	0.9313703921949772	98.67156846931209
GOTERM_BP_DIRECT	GO:0021670~lateral ventricle development	2	0.0031937657692184857	0.21924485366006366	NUMBL, MYH10	370	12	18082	8.145045045045046	1.0	0.9313703921949772	98.67156846931209
GOTERM_BP_DIRECT	GO:0014070~response to organic cyclic compound	4	0.006387531538436971	0.2238606509659101	CDK1, EDNRB, ABCD3, ANGPT2	370	80	18082	2.4435135135135133	1.0	0.9347987329914904	98.80221820356057
GOTERM_BP_DIRECT	GO:0006325~chromatin organization	3	0.004790648653827728	0.2262959852353625	SMARCA2, UBN1, HDAC7	370	44	18082	3.3320638820638826	1.0	0.9361460749742443	98.86617043349023
GOTERM_BP_DIRECT	GO:0051496~positive regulation of stress fiber assembly	3	0.004790648653827728	0.2262959852353625	RHOA, ARHGEF15, FHOD1	370	44	18082	3.3320638820638826	1.0	0.9361460749742443	98.86617043349023
GOTERM_BP_DIRECT	GO:0051402~neuron apoptotic process	3	0.004790648653827728	0.23385450532022636	APP, XIAP, BCL2	370	45	18082	3.2580180180180185	1.0	0.9417540294313831	99.04477312611736
GOTERM_BP_DIRECT	GO:0043129~surfactant homeostasis	2	0.0031937657692184857	0.23518833174815734	VEGFA, ADGRF5	370	13	18082	7.518503118503118	1.0	0.9420611702518499	99.07339649271741
GOTERM_BP_DIRECT	GO:0021675~nerve development	2	0.0031937657692184857	0.23518833174815734	NRP2, SEMA3A	370	13	18082	7.518503118503118	1.0	0.9420611702518499	99.07339649271741
GOTERM_BP_DIRECT	GO:0048599~oocyte development	2	0.0031937657692184857	0.23518833174815734	BCL2, ZFX	370	13	18082	7.518503118503118	1.0	0.9420611702518499	99.07339649271741
GOTERM_BP_DIRECT	GO:0048484~enteric nervous system development	2	0.0031937657692184857	0.23518833174815734	EDNRB, KIF26A	370	13	18082	7.518503118503118	1.0	0.9420611702518499	99.07339649271741
GOTERM_BP_DIRECT	GO:0043537~negative regulation of blood vessel endothelial cell migration	2	0.0031937657692184857	0.23518833174815734	ACVRL1, ANGPT2	370	13	18082	7.518503118503118	1.0	0.9420611702518499	99.07339649271741
GOTERM_BP_DIRECT	GO:0044319~wound healing, spreading of cells	2	0.0031937657692184857	0.23518833174815734	PARD3, RHOA	370	13	18082	7.518503118503118	1.0	0.9420611702518499	99.07339649271741
GOTERM_BP_DIRECT	GO:0040037~negative regulation of fibroblast growth factor receptor signaling pathway	2	0.0031937657692184857	0.23518833174815734	WNT5A, SPRY1	370	13	18082	7.518503118503118	1.0	0.9420611702518499	99.07339649271741
GOTERM_BP_DIRECT	GO:0086005~ventricular cardiac muscle cell action potential	2	0.0031937657692184857	0.23518833174815734	SCN3B, NEDD4L	370	13	18082	7.518503118503118	1.0	0.9420611702518499	99.07339649271741
GOTERM_BP_DIRECT	GO:1990126~retrograde transport, endosome to plasma membrane	2	0.0031937657692184857	0.23518833174815734	VPS26A, MICALL1	370	13	18082	7.518503118503118	1.0	0.9420611702518499	99.07339649271741
GOTERM_BP_DIRECT	GO:0010717~regulation of epithelial to mesenchymal transition	2	0.0031937657692184857	0.23518833174815734	DAG1, PHLDB2	370	13	18082	7.518503118503118	1.0	0.9420611702518499	99.07339649271741
GOTERM_BP_DIRECT	GO:0030206~chondroitin sulfate biosynthetic process	2	0.0031937657692184857	0.23518833174815734	CHST3, CHSY1	370	13	18082	7.518503118503118	1.0	0.9420611702518499	99.07339649271741
GOTERM_BP_DIRECT	GO:0043117~positive regulation of vascular permeability	2	0.0031937657692184857	0.23518833174815734	VEGFA, PDE3A	370	13	18082	7.518503118503118	1.0	0.9420611702518499	99.07339649271741
GOTERM_BP_DIRECT	GO:0002237~response to molecule of bacterial origin	2	0.0031937657692184857	0.23518833174815734	MALT1, TNFAIP3	370	13	18082	7.518503118503118	1.0	0.9420611702518499	99.07339649271741
GOTERM_BP_DIRECT	GO:0001946~lymphangiogenesis	2	0.0031937657692184857	0.23518833174815734	ACVRL1, VEGFA	370	13	18082	7.518503118503118	1.0	0.9420611702518499	99.07339649271741
GOTERM_BP_DIRECT	GO:2001224~positive regulation of neuron migration	2	0.0031937657692184857	0.23518833174815734	SEMA6A, SEMA3A	370	13	18082	7.518503118503118	1.0	0.9420611702518499	99.07339649271741
GOTERM_BP_DIRECT	GO:0007156~homophilic cell adhesion via plasma membrane adhesion molecules	6	0.009581297307655456	0.24035561369357003	FAT3, ROBO1, L1CAM, PCDHGC4, CDH2, PCDH17	370	163	18082	1.798905654120378	1.0	0.9453531899799749	99.17683005029771
GOTERM_BP_DIRECT	GO:0035019~somatic stem cell population maintenance	3	0.004790648653827728	0.24142752095226938	SOX4, SKI, KIT	370	46	18082	3.1871915393654526	1.0	0.9454332839847837	99.19687651199752
GOTERM_BP_DIRECT	GO:0006260~DNA replication	5	0.007984414423046215	0.2431039395895462	CCDC88A, POLG, WRN, RRM2B, NFIB	370	123	18082	1.986596352450011	1.0	0.9459675116923518	99.22730808629255
GOTERM_BP_DIRECT	GO:0043065~positive regulation of apoptotic process	10	0.01596882884609243	0.24705219440187803	BCLAF1, GSK3B, SOX4, JAK2, IGFBP3, MELK, STK3, BCL2L11, SLIT2, MAP3K11	370	335	18082	1.4588140379185157	1.0	0.9481494609162318	99.29474069155614
GOTERM_BP_DIRECT	GO:0048513~animal organ development	2	0.0031937657692184857	0.25080709900522263	TBX5, LRP4	370	14	18082	6.981467181467181	1.0	0.950105334856893	99.3536913682413
GOTERM_BP_DIRECT	GO:0009651~response to salt stress	2	0.0031937657692184857	0.25080709900522263	KMO, NEDD4L	370	14	18082	6.981467181467181	1.0	0.950105334856893	99.3536913682413
GOTERM_BP_DIRECT	GO:0032703~negative regulation of interleukin-2 production	2	0.0031937657692184857	0.25080709900522263	TNFAIP3, HDAC7	370	14	18082	6.981467181467181	1.0	0.950105334856893	99.3536913682413
GOTERM_BP_DIRECT	GO:0030516~regulation of axon extension	2	0.0031937657692184857	0.25080709900522263	CTTN, GSK3B	370	14	18082	6.981467181467181	1.0	0.950105334856893	99.3536913682413
GOTERM_BP_DIRECT	GO:0035810~positive regulation of urine volume	2	0.0031937657692184857	0.25080709900522263	EDNRB, NPR3	370	14	18082	6.981467181467181	1.0	0.950105334856893	99.3536913682413
GOTERM_BP_DIRECT	GO:0097284~hepatocyte apoptotic process	2	0.0031937657692184857	0.25080709900522263	DNMT3A, STK3	370	14	18082	6.981467181467181	1.0	0.950105334856893	99.3536913682413
GOTERM_BP_DIRECT	GO:0042523~positive regulation of tyrosine phosphorylation of Stat5 protein	2	0.0031937657692184857	0.25080709900522263	JAK2, KIT	370	14	18082	6.981467181467181	1.0	0.950105334856893	99.3536913682413
GOTERM_BP_DIRECT	GO:0043069~negative regulation of programmed cell death	2	0.0031937657692184857	0.25080709900522263	VEGFA, KIT	370	14	18082	6.981467181467181	1.0	0.950105334856893	99.3536913682413
GOTERM_BP_DIRECT	GO:0006044~N-acetylglucosamine metabolic process	2	0.0031937657692184857	0.25080709900522263	MGEA5, CHST2	370	14	18082	6.981467181467181	1.0	0.950105334856893	99.3536913682413
GOTERM_BP_DIRECT	GO:0010839~negative regulation of keratinocyte proliferation	2	0.0031937657692184857	0.25080709900522263	EFNB2, CASK	370	14	18082	6.981467181467181	1.0	0.950105334856893	99.3536913682413
GOTERM_BP_DIRECT	GO:0051146~striated muscle cell differentiation	2	0.0031937657692184857	0.25080709900522263	MAPK14, CDH2	370	14	18082	6.981467181467181	1.0	0.950105334856893	99.3536913682413
GOTERM_BP_DIRECT	GO:0043280~positive regulation of cysteine-type endopeptidase activity involved in apoptotic process	3	0.004790648653827728	0.25660227267333147	RHOA, SOX7, BCL2L11	370	48	18082	3.054391891891892	1.0	0.9533241971089048	99.43563722594779
GOTERM_BP_DIRECT	GO:0030218~erythrocyte differentiation	3	0.004790648653827728	0.25660227267333147	TAL1, JAK2, KIT	370	48	18082	3.054391891891892	1.0	0.9533241971089048	99.43563722594779
GOTERM_BP_DIRECT	GO:0030182~neuron differentiation	5	0.007984414423046215	0.2609315067453401	DNMT3A, TAL1, KDM2A, HIPK2, RUNX1	370	127	18082	1.9240263885933178	1.0	0.9554353788242558	99.4903511303141
GOTERM_BP_DIRECT	GO:0030509~BMP signaling pathway	4	0.006387531538436971	0.2620120605083722	ACVRL1, SMAD9, SMAD6, LRP4	370	87	18082	2.246908977943461	1.0	0.9554815076181816	99.50320554832521
GOTERM_BP_DIRECT	GO:0014823~response to activity	3	0.004790648653827728	0.26419698465703423	CDK1, CAT, ANGPT2	370	49	18082	2.992057363485935	1.0	0.9562030571366137	99.52826963678825
GOTERM_BP_DIRECT	GO:2000249~regulation of actin cytoskeleton reorganization	2	0.0031937657692184857	0.2661077510097316	CD2AP, CSF1R	370	15	18082	6.516036036036037	1.0	0.9567467687773958	99.54920693783085
GOTERM_BP_DIRECT	GO:0060445~branching involved in salivary gland morphogenesis	2	0.0031937657692184857	0.2661077510097316	FGFR2, DAG1	370	15	18082	6.516036036036037	1.0	0.9567467687773958	99.54920693783085
GOTERM_BP_DIRECT	GO:0050918~positive chemotaxis	2	0.0031937657692184857	0.2661077510097316	PTPRJ, VEGFA	370	15	18082	6.516036036036037	1.0	0.9567467687773958	99.54920693783085
GOTERM_BP_DIRECT	GO:0060071~Wnt signaling pathway, planar cell polarity pathway	2	0.0031937657692184857	0.2661077510097316	WNT5A, ZNRF3	370	15	18082	6.516036036036037	1.0	0.9567467687773958	99.54920693783085
GOTERM_BP_DIRECT	GO:0031643~positive regulation of myelination	2	0.0031937657692184857	0.2661077510097316	PARD3, DAG1	370	15	18082	6.516036036036037	1.0	0.9567467687773958	99.54920693783085
GOTERM_BP_DIRECT	GO:0050673~epithelial cell proliferation	2	0.0031937657692184857	0.2661077510097316	FGFR2, KIT	370	15	18082	6.516036036036037	1.0	0.9567467687773958	99.54920693783085
GOTERM_BP_DIRECT	GO:0035136~forelimb morphogenesis	2	0.0031937657692184857	0.2661077510097316	TBX3, TBX5	370	15	18082	6.516036036036037	1.0	0.9567467687773958	99.54920693783085
GOTERM_BP_DIRECT	GO:0006376~mRNA splice site selection	2	0.0031937657692184857	0.2661077510097316	LUC7L2, MBNL1	370	15	18082	6.516036036036037	1.0	0.9567467687773958	99.54920693783085
GOTERM_BP_DIRECT	GO:0021549~cerebellum development	3	0.004790648653827728	0.2717921353392317	ATRN, SDF4, FOXP2	370	50	18082	2.9322162162162164	1.0	0.9594560645948882	99.60643464713702
GOTERM_BP_DIRECT	GO:0060070~canonical Wnt signaling pathway	4	0.006387531538436971	0.2730693611656856	WNT5A, GSK3B, SOX4, ZNRF3	370	89	18082	2.1964166413604618	1.0	0.9595994333673893	99.61831444634636
GOTERM_BP_DIRECT	GO:0031529~ruffle organization	2	0.0031937657692184857	0.2810967497350792	LIMA1, CSF1R	370	16	18082	6.108783783783784	1.0	0.963340214656652	99.68558320192649
GOTERM_BP_DIRECT	GO:0000380~alternative mRNA splicing, via spliceosome	2	0.0031937657692184857	0.2810967497350792	MBNL1, CDK13	370	16	18082	6.108783783783784	1.0	0.963340214656652	99.68558320192649
GOTERM_BP_DIRECT	GO:0032012~regulation of ARF protein signal transduction	2	0.0031937657692184857	0.2810967497350792	PSD3, IQSEC2	370	16	18082	6.108783783783784	1.0	0.963340214656652	99.68558320192649
GOTERM_BP_DIRECT	GO:0045793~positive regulation of cell size	2	0.0031937657692184857	0.2810967497350792	RB1CC1, AKT3	370	16	18082	6.108783783783784	1.0	0.963340214656652	99.68558320192649
GOTERM_BP_DIRECT	GO:0061028~establishment of endothelial barrier	2	0.0031937657692184857	0.2810967497350792	PDE4D, MYADM	370	16	18082	6.108783783783784	1.0	0.963340214656652	99.68558320192649
GOTERM_BP_DIRECT	GO:0001655~urogenital system development	2	0.0031937657692184857	0.2810967497350792	EPHB3, HELLS	370	16	18082	6.108783783783784	1.0	0.963340214656652	99.68558320192649
GOTERM_BP_DIRECT	GO:1902043~positive regulation of extrinsic apoptotic signaling pathway via death domain receptors	2	0.0031937657692184857	0.2810967497350792	PEA15A, STK3	370	16	18082	6.108783783783784	1.0	0.963340214656652	99.68558320192649
GOTERM_BP_DIRECT	GO:0010759~positive regulation of macrophage chemotaxis	2	0.0031937657692184857	0.2810967497350792	PTPRJ, CMKLR1	370	16	18082	6.108783783783784	1.0	0.963340214656652	99.68558320192649
GOTERM_BP_DIRECT	GO:0035265~organ growth	2	0.0031937657692184857	0.2810967497350792	FGFR2, BCL2	370	16	18082	6.108783783783784	1.0	0.963340214656652	99.68558320192649
GOTERM_BP_DIRECT	GO:0031103~axon regeneration	2	0.0031937657692184857	0.2810967497350792	BCL2, JAK2	370	16	18082	6.108783783783784	1.0	0.963340214656652	99.68558320192649
GOTERM_BP_DIRECT	GO:0051291~protein heterooligomerization	4	0.006387531538436971	0.284174945851065	ACVRL1, CDH2, AKAP2, PARVA	370	91	18082	2.148143748143748	1.0	0.9643652977719094	99.708278368632
GOTERM_BP_DIRECT	GO:0032729~positive regulation of interferon-gamma production	3	0.004790648653827728	0.2869711924785366	WNT5A, PDE4D, RUNX1	370	52	18082	2.8194386694386697	1.0	0.9652232172558	99.7275478271562
GOTERM_BP_DIRECT	GO:0051865~protein autoubiquitination	3	0.004790648653827728	0.2869711924785366	UBE2D3, JADE2, RNF4	370	52	18082	2.8194386694386697	1.0	0.9652232172558	99.7275478271562
GOTERM_BP_DIRECT	GO:0042593~glucose homeostasis	5	0.007984414423046215	0.28811053771861594	CRY2, ADGRF5, SOX4, INSR, CSMD1	370	133	18082	1.8372282056492584	1.0	0.9652674062684352	99.73504977790023
GOTERM_BP_DIRECT	GO:0042787~protein ubiquitination involved in ubiquitin-dependent protein catabolic process	5	0.007984414423046215	0.2926812143020397	ARIH1, UBR5, BTBD3, KLHL21, NEDD4L	370	134	18082	1.8235175473981444	1.0	0.9669259407335755	99.76323202824643
GOTERM_BP_DIRECT	GO:0048596~embryonic camera-type eye morphogenesis	2	0.0031937657692184857	0.2957804262139514	FOXF2, HIPK2	370	17	18082	5.749443561208268	1.0	0.9678525051985903	99.7807066273848
GOTERM_BP_DIRECT	GO:0006607~NLS-bearing protein import into nucleus	2	0.0031937657692184857	0.2957804262139514	DAG1, KPNA1	370	17	18082	5.749443561208268	1.0	0.9678525051985903	99.7807066273848
GOTERM_BP_DIRECT	GO:1900745~positive regulation of p38MAPK cascade	2	0.0031937657692184857	0.2957804262139514	SASH1, VEGFA	370	17	18082	5.749443561208268	1.0	0.9678525051985903	99.7807066273848
GOTERM_BP_DIRECT	GO:0010880~regulation of release of sequestered calcium ion into cytosol by sarcoplasmic reticulum	2	0.0031937657692184857	0.2957804262139514	DMD, PDE4D	370	17	18082	5.749443561208268	1.0	0.9678525051985903	99.7807066273848
GOTERM_BP_DIRECT	GO:0035994~response to muscle stretch	2	0.0031937657692184857	0.2957804262139514	MAPK14, DMD	370	17	18082	5.749443561208268	1.0	0.9678525051985903	99.7807066273848
GOTERM_BP_DIRECT	GO:0030837~negative regulation of actin filament polymerization	2	0.0031937657692184857	0.2957804262139514	MYADM, SLIT2	370	17	18082	5.749443561208268	1.0	0.9678525051985903	99.7807066273848
GOTERM_BP_DIRECT	GO:0001841~neural tube formation	2	0.0031937657692184857	0.2957804262139514	SOX4, STK3	370	17	18082	5.749443561208268	1.0	0.9678525051985903	99.7807066273848
GOTERM_BP_DIRECT	GO:0014902~myotube differentiation	2	0.0031937657692184857	0.2957804262139514	GSK3B, SKI	370	17	18082	5.749443561208268	1.0	0.9678525051985903	99.7807066273848
GOTERM_BP_DIRECT	GO:0050678~regulation of epithelial cell proliferation	2	0.0031937657692184857	0.2957804262139514	FGFR2, EDNRB	370	17	18082	5.749443561208268	1.0	0.9678525051985903	99.7807066273848
GOTERM_BP_DIRECT	GO:0006349~regulation of gene expression by genetic imprinting	2	0.0031937657692184857	0.2957804262139514	DNMT3A, GSK3B	370	17	18082	5.749443561208268	1.0	0.9678525051985903	99.7807066273848
GOTERM_BP_DIRECT	GO:0007250~activation of NF-kappaB-inducing kinase activity	2	0.0031937657692184857	0.2957804262139514	MALT1, CARD10	370	17	18082	5.749443561208268	1.0	0.9678525051985903	99.7807066273848
GOTERM_BP_DIRECT	GO:0030512~negative regulation of transforming growth factor beta receptor signaling pathway	3	0.004790648653827728	0.3021155861543055	SMAD6, SKI, PMEPA1	370	54	18082	2.715015015015015	1.0	0.9701310375442219	99.8127149110772
GOTERM_BP_DIRECT	GO:0048538~thymus development	3	0.004790648653827728	0.30966786097628196	BCL2, EPHB3, BCL2L11	370	55	18082	2.6656511056511056	1.0	0.9727239401902826	99.84511872431005
GOTERM_BP_DIRECT	GO:0046716~muscle cell cellular homeostasis	2	0.0031937657692184857	0.3101649832456432	CFL2, DMD	370	18	18082	5.43003003003003	1.0	0.9724968866506022	99.84705456435823
GOTERM_BP_DIRECT	GO:0051770~positive regulation of nitric-oxide synthase biosynthetic process	2	0.0031937657692184857	0.3101649832456432	CCL20, JAK2	370	18	18082	5.43003003003003	1.0	0.9724968866506022	99.84705456435823
GOTERM_BP_DIRECT	GO:0060216~definitive hemopoiesis	2	0.0031937657692184857	0.3101649832456432	TAL1, RUNX1	370	18	18082	5.43003003003003	1.0	0.9724968866506022	99.84705456435823
GOTERM_BP_DIRECT	GO:0050860~negative regulation of T cell receptor signaling pathway	2	0.0031937657692184857	0.3101649832456432	PTPRJ, ELF1	370	18	18082	5.43003003003003	1.0	0.9724968866506022	99.84705456435823
GOTERM_BP_DIRECT	GO:0007095~mitotic G2 DNA damage checkpoint	2	0.0031937657692184857	0.3101649832456432	CDK1, FOXN3	370	18	18082	5.43003003003003	1.0	0.9724968866506022	99.84705456435823
GOTERM_BP_DIRECT	GO:0060996~dendritic spine development	2	0.0031937657692184857	0.3101649832456432	PAK4, EPHB3	370	18	18082	5.43003003003003	1.0	0.9724968866506022	99.84705456435823
GOTERM_BP_DIRECT	GO:0055093~response to hyperoxia	2	0.0031937657692184857	0.3101649832456432	POLG, CAT	370	18	18082	5.43003003003003	1.0	0.9724968866506022	99.84705456435823
GOTERM_BP_DIRECT	GO:0022408~negative regulation of cell-cell adhesion	2	0.0031937657692184857	0.3101649832456432	VEGFA, JAK2	370	18	18082	5.43003003003003	1.0	0.9724968866506022	99.84705456435823
GOTERM_BP_DIRECT	GO:0006790~sulfur compound metabolic process	2	0.0031937657692184857	0.3101649832456432	CHST2, CHST3	370	18	18082	5.43003003003003	1.0	0.9724968866506022	99.84705456435823
GOTERM_BP_DIRECT	GO:0043277~apoptotic cell clearance	2	0.0031937657692184857	0.3101649832456432	ITGAV, RARA	370	18	18082	5.43003003003003	1.0	0.9724968866506022	99.84705456435823
GOTERM_BP_DIRECT	GO:0001503~ossification	4	0.006387531538436971	0.3120782091977885	COL13A1, BCL2, GPM6B, RUNX1	370	96	18082	2.0362612612612616	1.0	0.9728141614313531	99.85429409973779
GOTERM_BP_DIRECT	GO:0002244~hematopoietic progenitor cell differentiation	4	0.006387531538436971	0.32326783382146684	ZFP980, RBM47, ANLN, SIRPA	370	98	18082	1.9947049089906235	1.0	0.9764184962088078	99.89057295191388
GOTERM_BP_DIRECT	GO:0035855~megakaryocyte development	2	0.0031937657692184857	0.3242564979089682	TAL1, KIT	370	19	18082	5.144238975817923	1.0	0.9763781986934503	99.89333086286244
GOTERM_BP_DIRECT	GO:0034113~heterotypic cell-cell adhesion	2	0.0031937657692184857	0.3242564979089682	ITGAV, PARVA	370	19	18082	5.144238975817923	1.0	0.9763781986934503	99.89333086286244
GOTERM_BP_DIRECT	GO:0031589~cell-substrate adhesion	2	0.0031937657692184857	0.3242564979089682	ITGAV, SMAD6	370	19	18082	5.144238975817923	1.0	0.9763781986934503	99.89333086286244
GOTERM_BP_DIRECT	GO:0001558~regulation of cell growth	3	0.004790648653827728	0.33221451060707996	FBLN5, ESM1, IGFBP3	370	58	18082	2.5277726001863936	1.0	0.9785647490419682	99.91326183156058
GOTERM_BP_DIRECT	GO:0042542~response to hydrogen peroxide	3	0.004790648653827728	0.33221451060707996	BCL2, APTX, CAT	370	58	18082	2.5277726001863936	1.0	0.9785647490419682	99.91326183156058
GOTERM_BP_DIRECT	GO:0048666~neuron development	3	0.004790648653827728	0.33221451060707996	VEGFA, SKI, RUNX1	370	58	18082	2.5277726001863936	1.0	0.9785647490419682	99.91326183156058
GOTERM_BP_DIRECT	GO:0030301~cholesterol transport	2	0.0031937657692184857	0.33806092422263767	NPC2, LDLR	370	20	18082	4.887027027027027	1.0	0.979961721970087	99.9256069629525
GOTERM_BP_DIRECT	GO:0010596~negative regulation of endothelial cell migration	2	0.0031937657692184857	0.33806092422263767	ACVRL1, SLIT2	370	20	18082	4.887027027027027	1.0	0.979961721970087	99.9256069629525
GOTERM_BP_DIRECT	GO:0022409~positive regulation of cell-cell adhesion	2	0.0031937657692184857	0.33806092422263767	WNT5A, L1CAM	370	20	18082	4.887027027027027	1.0	0.979961721970087	99.9256069629525
GOTERM_BP_DIRECT	GO:0070507~regulation of microtubule cytoskeleton organization	2	0.0031937657692184857	0.33806092422263767	RHOA, PHLDB2	370	20	18082	4.887027027027027	1.0	0.979961721970087	99.9256069629525
GOTERM_BP_DIRECT	GO:0060324~face development	2	0.0031937657692184857	0.33806092422263767	WNT5A, RARA	370	20	18082	4.887027027027027	1.0	0.979961721970087	99.9256069629525
GOTERM_BP_DIRECT	GO:0048278~vesicle docking	2	0.0031937657692184857	0.33806092422263767	CEP83, STX5A	370	20	18082	4.887027027027027	1.0	0.979961721970087	99.9256069629525
GOTERM_BP_DIRECT	GO:0019221~cytokine-mediated signaling pathway	5	0.007984414423046215	0.34806439960967345	JAK2, KIT, GREM2, CSF1R, NUMBL	370	146	18082	1.673639392817475	1.0	0.9823615319748951	99.94297497016818
GOTERM_BP_DIRECT	GO:0043393~regulation of protein binding	2	0.0031937657692184857	0.35158409545559594	APP, APLP2	370	21	18082	4.654311454311455	1.0	0.9829556970123889	99.94811796038967
GOTERM_BP_DIRECT	GO:0031641~regulation of myelination	2	0.0031937657692184857	0.35158409545559594	RARA, CDH2	370	21	18082	4.654311454311455	1.0	0.9829556970123889	99.94811796038967
GOTERM_BP_DIRECT	GO:0045648~positive regulation of erythrocyte differentiation	2	0.0031937657692184857	0.35158409545559594	TAL1, MAPK14	370	21	18082	4.654311454311455	1.0	0.9829556970123889	99.94811796038967
GOTERM_BP_DIRECT	GO:0051894~positive regulation of focal adhesion assembly	2	0.0031937657692184857	0.35158409545559594	PTPRJ, VEGFA	370	21	18082	4.654311454311455	1.0	0.9829556970123889	99.94811796038967
GOTERM_BP_DIRECT	GO:0001947~heart looping	3	0.004790648653827728	0.3619346917394203	WNT5A, KDM2A, TBX3	370	62	18082	2.364690496948562	1.0	0.9850923329802579	99.96082587449958
GOTERM_BP_DIRECT	GO:0001932~regulation of protein phosphorylation	3	0.004790648653827728	0.3619346917394203	CCDC88A, LRP4, FN1	370	62	18082	2.364690496948562	1.0	0.9850923329802579	99.96082587449958
GOTERM_BP_DIRECT	GO:0035924~cellular response to vascular endothelial growth factor stimulus	2	0.0031937657692184857	0.36483172675393083	MAPK14, VEGFA	370	22	18082	4.442751842751843	1.0	0.9854641355093836	99.96381796104711
GOTERM_BP_DIRECT	GO:0006112~energy reserve metabolic process	2	0.0031937657692184857	0.36483172675393083	ADGRF5, GNAS	370	22	18082	4.442751842751843	1.0	0.9854641355093836	99.96381796104711
GOTERM_BP_DIRECT	GO:0060828~regulation of canonical Wnt signaling pathway	2	0.0031937657692184857	0.36483172675393083	SOX7, LRP4	370	22	18082	4.442751842751843	1.0	0.9854641355093836	99.96381796104711
GOTERM_BP_DIRECT	GO:0006928~movement of cell or subcellular component	2	0.0031937657692184857	0.36483172675393083	SH2B1, SIRPA	370	22	18082	4.442751842751843	1.0	0.9854641355093836	99.96381796104711
GOTERM_BP_DIRECT	GO:0051298~centrosome duplication	2	0.0031937657692184857	0.36483172675393083	CKAP5, ROCK2	370	22	18082	4.442751842751843	1.0	0.9854641355093836	99.96381796104711
GOTERM_BP_DIRECT	GO:0042632~cholesterol homeostasis	3	0.004790648653827728	0.36928997862460305	NPC2, LDLR, NCOR1	370	63	18082	2.3271557271557275	1.0	0.9861481249727633	99.96800496390189
GOTERM_BP_DIRECT	GO:0006606~protein import into nucleus	3	0.004790648653827728	0.36928997862460305	CRY2, PRICKLE1, KPNA1	370	63	18082	2.3271557271557275	1.0	0.9861481249727633	99.96800496390189
GOTERM_BP_DIRECT	GO:0050729~positive regulation of inflammatory response	3	0.004790648653827728	0.36928997862460305	WNT5A, LDLR, JAK2	370	63	18082	2.3271557271557275	1.0	0.9861481249727633	99.96800496390189
GOTERM_BP_DIRECT	GO:0008542~visual learning	3	0.004790648653827728	0.36928997862460305	ATXN1, APP, KIT	370	63	18082	2.3271557271557275	1.0	0.9861481249727633	99.96800496390189
GOTERM_BP_DIRECT	GO:0051091~positive regulation of sequence-specific DNA binding transcription factor activity	4	0.006387531538436971	0.37350566178116007	HIPK2, JAK2, KIT, STK3	370	107	18082	1.8269259914119729	1.0	0.9867535260221107	99.97154033741307
GOTERM_BP_DIRECT	GO:0071363~cellular response to growth factor stimulus	3	0.004790648653827728	0.37661167492188624	CAT, ANGPT2, INSR	370	64	18082	2.290793918918919	1.0	0.9871236282462467	99.97390584854044
GOTERM_BP_DIRECT	GO:0045860~positive regulation of protein kinase activity	3	0.004790648653827728	0.37661167492188624	WNT5A, PPP1R9A, DAG1	370	64	18082	2.290793918918919	1.0	0.9871236282462467	99.97390584854044
GOTERM_BP_DIRECT	GO:0010842~retina layer formation	2	0.0031937657692184857	0.3778094173853947	FAT3, HIPK2	370	23	18082	4.2495887191539365	1.0	0.9871257072282235	99.97476750035098
GOTERM_BP_DIRECT	GO:0048814~regulation of dendrite morphogenesis	2	0.0031937657692184857	0.3778094173853947	ROBO1, GSK3B	370	23	18082	4.2495887191539365	1.0	0.9871257072282235	99.97476750035098
GOTERM_BP_DIRECT	GO:1900182~positive regulation of protein localization to nucleus	2	0.0031937657692184857	0.3778094173853947	CDK1, CD2AP	370	23	18082	4.2495887191539365	1.0	0.9871257072282235	99.97476750035098
GOTERM_BP_DIRECT	GO:0007623~circadian rhythm	4	0.006387531538436971	0.37905411845652326	TYMS, CRY2, GSK3B, NCOR1	370	108	18082	1.81001001001001	1.0	0.9871370948067951	99.97563447007505
GOTERM_BP_DIRECT	GO:0007626~locomotory behavior	4	0.006387531538436971	0.37905411845652326	TAL1, APP, NAV2, APLP2	370	108	18082	1.81001001001001	1.0	0.9871370948067951	99.97563447007505
GOTERM_BP_DIRECT	GO:0006511~ubiquitin-dependent protein catabolic process	5	0.007984414423046215	0.38513945591504417	ARIH1, UBE2D3, USP3, USP25, ZNRF3	370	154	18082	1.5866970866970869	1.0	0.9880339327133264	99.97948372892454
GOTERM_BP_DIRECT	GO:0030902~hindbrain development	2	0.0031937657692184857	0.3905226531621319	SMAD9, NFIB	370	24	18082	4.072522522522523	1.0	0.9887548662023811	99.98240380537004
GOTERM_BP_DIRECT	GO:0045987~positive regulation of smooth muscle contraction	2	0.0031937657692184857	0.3905226531621319	CTTN, RHOA	370	24	18082	4.072522522522523	1.0	0.9887548662023811	99.98240380537004
GOTERM_BP_DIRECT	GO:0009987~cellular process	2	0.0031937657692184857	0.3905226531621319	BMI1, APP	370	24	18082	4.072522522522523	1.0	0.9887548662023811	99.98240380537004
GOTERM_BP_DIRECT	GO:0048854~brain morphogenesis	2	0.0031937657692184857	0.3905226531621319	CDH2, AKT3	370	24	18082	4.072522522522523	1.0	0.9887548662023811	99.98240380537004
GOTERM_BP_DIRECT	GO:0046329~negative regulation of JNK cascade	2	0.0031937657692184857	0.3905226531621319	ZMYND11, NCOR1	370	24	18082	4.072522522522523	1.0	0.9887548662023811	99.98240380537004
GOTERM_BP_DIRECT	GO:0034394~protein localization to cell surface	2	0.0031937657692184857	0.3905226531621319	FBLN5, VCL	370	24	18082	4.072522522522523	1.0	0.9887548662023811	99.98240380537004
GOTERM_BP_DIRECT	GO:0060441~epithelial tube branching involved in lung morphogenesis	2	0.0031937657692184857	0.3905226531621319	FGFR2, DAG1	370	24	18082	4.072522522522523	1.0	0.9887548662023811	99.98240380537004
GOTERM_BP_DIRECT	GO:0007026~negative regulation of microtubule depolymerization	2	0.0031937657692184857	0.3905226531621319	SPECC1L, MID1IP1	370	24	18082	4.072522522522523	1.0	0.9887548662023811	99.98240380537004
GOTERM_BP_DIRECT	GO:0051968~positive regulation of synaptic transmission, glutamatergic	2	0.0031937657692184857	0.3905226531621319	SHANK2, IQSEC2	370	24	18082	4.072522522522523	1.0	0.9887548662023811	99.98240380537004
GOTERM_BP_DIRECT	GO:0045663~positive regulation of myoblast differentiation	2	0.0031937657692184857	0.3905226531621319	MAPK14, IGFBP3	370	24	18082	4.072522522522523	1.0	0.9887548662023811	99.98240380537004
GOTERM_BP_DIRECT	GO:0071480~cellular response to gamma radiation	2	0.0031937657692184857	0.3905226531621319	RNF4, WRN	370	24	18082	4.072522522522523	1.0	0.9887548662023811	99.98240380537004
GOTERM_BP_DIRECT	GO:0032880~regulation of protein localization	3	0.004790648653827728	0.3911476131304748	WNT5A, BCL2, CDH2	370	66	18082	2.2213759213759214	1.0	0.9886591397666727	99.98271619000187
GOTERM_BP_DIRECT	GO:0032088~negative regulation of NF-kappaB transcription factor activity	3	0.004790648653827728	0.3911476131304748	CMKLR1, CAT, TNFAIP3	370	66	18082	2.2213759213759214	1.0	0.9886591397666727	99.98271619000187
GOTERM_BP_DIRECT	GO:0030855~epithelial cell differentiation	3	0.004790648653827728	0.398358717636238	FGFR2, CDK1, VEGFA	370	67	18082	2.1882210568777736	1.0	0.9896300621548914	99.98596229338344
GOTERM_BP_DIRECT	GO:0001938~positive regulation of endothelial cell proliferation	3	0.004790648653827728	0.398358717636238	WNT5A, ACVRL1, VEGFA	370	67	18082	2.1882210568777736	1.0	0.9896300621548914	99.98596229338344
GOTERM_BP_DIRECT	GO:0006919~activation of cysteine-type endopeptidase activity involved in apoptotic process	3	0.004790648653827728	0.398358717636238	DLC1, ROBO1, JAK2	370	67	18082	2.1882210568777736	1.0	0.9896300621548914	99.98596229338344
GOTERM_BP_DIRECT	GO:0048010~vascular endothelial growth factor receptor signaling pathway	2	0.0031937657692184857	0.4029768087193371	MAPK14, VEGFA	370	25	18082	3.9096216216216217	1.0	0.990146649339422	99.98772932427804
GOTERM_BP_DIRECT	GO:0010800~positive regulation of peptidyl-threonine phosphorylation	2	0.0031937657692184857	0.4029768087193371	WNT5A, GSK3B	370	25	18082	3.9096216216216217	1.0	0.990146649339422	99.98772932427804
GOTERM_BP_DIRECT	GO:0048593~camera-type eye morphogenesis	2	0.0031937657692184857	0.4029768087193371	VEGFA, SKI	370	25	18082	3.9096216216216217	1.0	0.990146649339422	99.98772932427804
GOTERM_BP_DIRECT	GO:0009416~response to light stimulus	2	0.0031937657692184857	0.4029768087193371	POLG, GRK1	370	25	18082	3.9096216216216217	1.0	0.990146649339422	99.98772932427804
GOTERM_BP_DIRECT	GO:0045672~positive regulation of osteoclast differentiation	2	0.0031937657692184857	0.4029768087193371	GNAS, CSF1R	370	25	18082	3.9096216216216217	1.0	0.990146649339422	99.98772932427804
GOTERM_BP_DIRECT	GO:0033137~negative regulation of peptidyl-serine phosphorylation	2	0.0031937657692184857	0.4029768087193371	DMD, PDE4D	370	25	18082	3.9096216216216217	1.0	0.990146649339422	99.98772932427804
GOTERM_BP_DIRECT	GO:0046488~phosphatidylinositol metabolic process	2	0.0031937657692184857	0.4029768087193371	PITPNC1, CSF1R	370	25	18082	3.9096216216216217	1.0	0.990146649339422	99.98772932427804
GOTERM_BP_DIRECT	GO:0021987~cerebral cortex development	3	0.004790648653827728	0.4055299514862773	BTBD3, CDH2, FOXP2	370	68	18082	2.1560413354531	1.0	0.9903435855004119	99.98861397755421
GOTERM_BP_DIRECT	GO:0001782~B cell homeostasis	2	0.0031937657692184857	0.4151771497353901	BCL2, BCL2L11	370	26	18082	3.759251559251559	1.0	0.9914982548799744	99.99144323822277
GOTERM_BP_DIRECT	GO:0009954~proximal/distal pattern formation	2	0.0031937657692184857	0.4151771497353901	CHSY1, LRP4	370	26	18082	3.759251559251559	1.0	0.9914982548799744	99.99144323822277
GOTERM_BP_DIRECT	GO:0071333~cellular response to glucose stimulus	3	0.004790648653827728	0.42679102437475164	TJP1, POLG, SOX4	370	71	18082	2.0649409973353636	1.0	0.9927487287275902	99.99397146662129
GOTERM_BP_DIRECT	GO:0043087~regulation of GTPase activity	3	0.004790648653827728	0.42679102437475164	ARHGAP6, RALBP1, EPHB3	370	71	18082	2.0649409973353636	1.0	0.9927487287275902	99.99397146662129
GOTERM_BP_DIRECT	GO:0010507~negative regulation of autophagy	2	0.0031937657692184857	0.42712883514243294	BCL2, TNFAIP3	370	27	18082	3.62002002002002	1.0	0.9926477987470981	99.99403319777971
GOTERM_BP_DIRECT	GO:0042476~odontogenesis	2	0.0031937657692184857	0.42712883514243294	FGFR2, RHOA	370	27	18082	3.62002002002002	1.0	0.9926477987470981	99.99403319777971
GOTERM_BP_DIRECT	GO:0002092~positive regulation of receptor internalization	2	0.0031937657692184857	0.42712883514243294	PARD3, VEGFA	370	27	18082	3.62002002002002	1.0	0.9926477987470981	99.99403319777971
GOTERM_BP_DIRECT	GO:0030099~myeloid cell differentiation	2	0.0031937657692184857	0.42712883514243294	TAL1, JAK2	370	27	18082	3.62002002002002	1.0	0.9926477987470981	99.99403319777971
GOTERM_BP_DIRECT	GO:2001234~negative regulation of apoptotic signaling pathway	2	0.0031937657692184857	0.42712883514243294	BMI1, BCL2	370	27	18082	3.62002002002002	1.0	0.9926477987470981	99.99403319777971
GOTERM_BP_DIRECT	GO:0031032~actomyosin structure organization	2	0.0031937657692184857	0.42712883514243294	LIMCH1, MYH10	370	27	18082	3.62002002002002	1.0	0.9926477987470981	99.99403319777971
GOTERM_BP_DIRECT	GO:0071902~positive regulation of protein serine/threonine kinase activity	2	0.0031937657692184857	0.42712883514243294	RHOA, CSF1R	370	27	18082	3.62002002002002	1.0	0.9926477987470981	99.99403319777971
GOTERM_BP_DIRECT	GO:2001243~negative regulation of intrinsic apoptotic signaling pathway	2	0.0031937657692184857	0.42712883514243294	BCL2, HELLS	370	27	18082	3.62002002002002	1.0	0.9926477987470981	99.99403319777971
GOTERM_BP_DIRECT	GO:0070979~protein K11-linked ubiquitination	2	0.0031937657692184857	0.42712883514243294	UBE2D3, RNF4	370	27	18082	3.62002002002002	1.0	0.9926477987470981	99.99403319777971
GOTERM_BP_DIRECT	GO:0045165~cell fate commitment	3	0.004790648653827728	0.4337897236377123	FGFR2, WNT5A, TAL1	370	72	18082	2.036261261261261	1.0	0.9932390999066809	99.99513525649377
GOTERM_BP_DIRECT	GO:0016525~negative regulation of angiogenesis	3	0.004790648653827728	0.4337897236377123	ROCK2, TCF4, ANGPT2	370	72	18082	2.036261261261261	1.0	0.9932390999066809	99.99513525649377
GOTERM_BP_DIRECT	GO:0030100~regulation of endocytosis	2	0.0031937657692184857	0.4388369193209995	ARHGAP21, EPN2	370	28	18082	3.4907335907335906	1.0	0.9936278027922133	99.99583931265306
GOTERM_BP_DIRECT	GO:0016032~viral process	2	0.0031937657692184857	0.4388369193209995	DAG1, VPRBP	370	28	18082	3.4907335907335906	1.0	0.9936278027922133	99.99583931265306
GOTERM_BP_DIRECT	GO:0045765~regulation of angiogenesis	2	0.0031937657692184857	0.4388369193209995	WARS, ANGPT2	370	28	18082	3.4907335907335906	1.0	0.9936278027922133	99.99583931265306
GOTERM_BP_DIRECT	GO:0008045~motor neuron axon guidance	2	0.0031937657692184857	0.4388369193209995	SEMA3A, SLIT2	370	28	18082	3.4907335907335906	1.0	0.9936278027922133	99.99583931265306
GOTERM_BP_DIRECT	GO:0086010~membrane depolarization during action potential	2	0.0031937657692184857	0.4388369193209995	SCN3A, SCN3B	370	28	18082	3.4907335907335906	1.0	0.9936278027922133	99.99583931265306
GOTERM_BP_DIRECT	GO:0021766~hippocampus development	3	0.004790648653827728	0.44074237097005464	GSK3B, RARA, ZEB2	370	73	18082	2.0083672713809704	1.0	0.9936934413601943	99.99607920585494
GOTERM_BP_DIRECT	GO:0007420~brain development	6	0.009581297307655456	0.4462214570117593	BMI1, CTTNBP2, PFKFB3, WRN, BCL2L11, MYH10	370	216	18082	1.3575075075075076	1.0	0.9940976425713757	99.99669843476303
GOTERM_BP_DIRECT	GO:0006417~regulation of translation	4	0.006387531538436971	0.44991496098721395	TYMS, APP, MAGOH, IGF2BP3	370	121	18082	1.6155461246370337	1.0	0.9943203081958941	99.99706250694567
GOTERM_BP_DIRECT	GO:0071542~dopaminergic neuron differentiation	2	0.0031937657692184857	0.45030635416842774	WNT5A, VEGFA	370	29	18082	3.3703634669151916	1.0	0.9942438144940154	99.99709878603801
GOTERM_BP_DIRECT	GO:0030316~osteoclast differentiation	2	0.0031937657692184857	0.45030635416842774	MAPK14, CSF1R	370	29	18082	3.3703634669151916	1.0	0.9942438144940154	99.99709878603801
GOTERM_BP_DIRECT	GO:0045840~positive regulation of mitotic nuclear division	2	0.0031937657692184857	0.45030635416842774	SH2B1, INSR	370	29	18082	3.3703634669151916	1.0	0.9942438144940154	99.99709878603801
GOTERM_BP_DIRECT	GO:0060999~positive regulation of dendritic spine development	2	0.0031937657692184857	0.45030635416842774	PPP1R9A, ZMYND8	370	29	18082	3.3703634669151916	1.0	0.9942438144940154	99.99709878603801
GOTERM_BP_DIRECT	GO:0046686~response to cadmium ion	2	0.0031937657692184857	0.45030635416842774	CDK1, CAT	370	29	18082	3.3703634669151916	1.0	0.9942438144940154	99.99709878603801
GOTERM_BP_DIRECT	GO:0051225~spindle assembly	2	0.0031937657692184857	0.45030635416842774	TPX2, NCOR1	370	29	18082	3.3703634669151916	1.0	0.9942438144940154	99.99709878603801
GOTERM_BP_DIRECT	GO:0006513~protein monoubiquitination	2	0.0031937657692184857	0.45030635416842774	UBE2D3, NEDD4L	370	29	18082	3.3703634669151916	1.0	0.9942438144940154	99.99709878603801
GOTERM_BP_DIRECT	GO:0051384~response to glucocorticoid	3	0.004790648653827728	0.4545054218993381	TYMS, BCL2, RHOA	370	75	18082	1.954810810810811	1.0	0.9945050973315479	99.99746233657687
GOTERM_BP_DIRECT	GO:0050775~positive regulation of dendrite morphogenesis	2	0.0031937657692184857	0.4615419911984921	CAPRIN1, NUMBL	370	30	18082	3.2580180180180185	1.0	0.9949859313114773	99.99797704756416
GOTERM_BP_DIRECT	GO:0051928~positive regulation of calcium ion transport	2	0.0031937657692184857	0.4615419911984921	MGEA5, MYLK	370	30	18082	3.2580180180180185	1.0	0.9949859313114773	99.99797704756416
GOTERM_BP_DIRECT	GO:0000281~mitotic cytokinesis	2	0.0031937657692184857	0.4615419911984921	ANLN, MYH10	370	30	18082	3.2580180180180185	1.0	0.9949859313114773	99.99797704756416
GOTERM_BP_DIRECT	GO:0001958~endochondral ossification	2	0.0031937657692184857	0.4615419911984921	COL13A1, GNAS	370	30	18082	3.2580180180180185	1.0	0.9949859313114773	99.99797704756416
GOTERM_BP_DIRECT	GO:0042327~positive regulation of phosphorylation	2	0.0031937657692184857	0.4615419911984921	INSR, GRK1	370	30	18082	3.2580180180180185	1.0	0.9949859313114773	99.99797704756416
GOTERM_BP_DIRECT	GO:0009314~response to radiation	2	0.0031937657692184857	0.4615419911984921	KIT, ANGPT2	370	30	18082	3.2580180180180185	1.0	0.9949859313114773	99.99797704756416
GOTERM_BP_DIRECT	GO:0045739~positive regulation of DNA repair	2	0.0031937657692184857	0.47254858356208523	BRCC3, UBE2V2	370	31	18082	3.152920662598082	1.0	0.995711245967984	99.99858946840155
GOTERM_BP_DIRECT	GO:1990090~cellular response to nerve growth factor stimulus	2	0.0031937657692184857	0.47254858356208523	APP, MICALL1	370	31	18082	3.152920662598082	1.0	0.995711245967984	99.99858946840155
GOTERM_BP_DIRECT	GO:0012501~programmed cell death	2	0.0031937657692184857	0.47254858356208523	STK17B, GATAD2A	370	31	18082	3.152920662598082	1.0	0.995711245967984	99.99858946840155
GOTERM_BP_DIRECT	GO:0001837~epithelial to mesenchymal transition	2	0.0031937657692184857	0.47254858356208523	FGFR2, GSK3B	370	31	18082	3.152920662598082	1.0	0.995711245967984	99.99858946840155
GOTERM_BP_DIRECT	GO:0060326~cell chemotaxis	3	0.004790648653827728	0.47478062386375464	CCL20, VEGFA, KIT	370	78	18082	1.8796257796257796	1.0	0.9957782224177784	99.9986901340922
GOTERM_BP_DIRECT	GO:0009749~response to glucose	3	0.004790648653827728	0.47478062386375464	PFKFB2, RHOA, ANGPT2	370	78	18082	1.8796257796257796	1.0	0.9957782224177784	99.9986901340922
GOTERM_BP_DIRECT	GO:0007249~I-kappaB kinase/NF-kappaB signaling	2	0.0031937657692184857	0.483330788005673	ROCK2, MALT1	370	32	18082	3.054391891891892	1.0	0.9962503486584929	99.99901650716116
GOTERM_BP_DIRECT	GO:0048661~positive regulation of smooth muscle cell proliferation	3	0.004790648653827728	0.4880417771133002	FGFR2, GSK3B, VEGFA	370	80	18082	1.832635135135135	1.0	0.9964566366932706	99.99916186230098
GOTERM_BP_DIRECT	GO:0071347~cellular response to interleukin-1	3	0.004790648653827728	0.4880417771133002	BMI1, CCL20, FN1	370	80	18082	1.832635135135135	1.0	0.9964566366932706	99.99916186230098
GOTERM_BP_DIRECT	GO:1900026~positive regulation of substrate adhesion-dependent cell spreading	2	0.0031937657692184857	0.49389316691037355	TRIOBP, MYADM	370	33	18082	2.961834561834562	1.0	0.996715234555777	99.9993142736827
GOTERM_BP_DIRECT	GO:0019933~cAMP-mediated signaling	2	0.0031937657692184857	0.49389316691037355	PDE3A, NPR3	370	33	18082	2.961834561834562	1.0	0.996715234555777	99.9993142736827
GOTERM_BP_DIRECT	GO:0034097~response to cytokine	3	0.004790648653827728	0.4945935585101055	TYMS, BCL2, RARA	370	81	18082	1.81001001001001	1.0	0.9966843423002356	99.99933065496003
GOTERM_BP_DIRECT	GO:0030183~B cell differentiation	3	0.004790648653827728	0.4945935585101055	BCL2, VPRBP, HDAC7	370	81	18082	1.81001001001001	1.0	0.9966843423002356	99.99933065496003
GOTERM_BP_DIRECT	GO:0007254~JNK cascade	2	0.0031937657692184857	0.5042401900915545	WNT5A, MAP3K11	370	34	18082	2.874721780604134	1.0	0.9971169453629011	99.99952189678383
GOTERM_BP_DIRECT	GO:0042110~T cell activation	2	0.0031937657692184857	0.5042401900915545	ITGAV, TREML2	370	34	18082	2.874721780604134	1.0	0.9971169453629011	99.99952189678383
GOTERM_BP_DIRECT	GO:0015914~phospholipid transport	2	0.0031937657692184857	0.5042401900915545	LDLR, ATP11A	370	34	18082	2.874721780604134	1.0	0.9971169453629011	99.99952189678383
GOTERM_BP_DIRECT	GO:0050769~positive regulation of neurogenesis	2	0.0031937657692184857	0.5042401900915545	JADE2, NUMBL	370	34	18082	2.874721780604134	1.0	0.9971169453629011	99.99952189678383
GOTERM_BP_DIRECT	GO:0019228~neuronal action potential	2	0.0031937657692184857	0.5042401900915545	SCN3A, GRIA1	370	34	18082	2.874721780604134	1.0	0.9971169453629011	99.99952189678383
GOTERM_BP_DIRECT	GO:0010332~response to gamma radiation	2	0.0031937657692184857	0.5042401900915545	POLG, BCL2	370	34	18082	2.874721780604134	1.0	0.9971169453629011	99.99952189678383
GOTERM_BP_DIRECT	GO:0006886~intracellular protein transport	6	0.009581297307655456	0.5106604974745548	AP2B1, CTTN, CASK, EVI5L, VPS26A, STX5A	370	232	18082	1.2638863000931968	1.0	0.9973571515678572	99.99961921356618
GOTERM_BP_DIRECT	GO:0008625~extrinsic apoptotic signaling pathway via death domain receptors	2	0.0031937657692184857	0.5143762367500104	ROCK2, BCL2	370	35	18082	2.7925868725868725	1.0	0.99746476476395	99.99966666283004
GOTERM_BP_DIRECT	GO:0035115~embryonic forelimb morphogenesis	2	0.0031937657692184857	0.5243055972339181	TBX3, TBX5	370	36	18082	2.715015015015015	1.0	0.9978151962024806	99.99976759950263
GOTERM_BP_DIRECT	GO:0060079~excitatory postsynaptic potential	2	0.0031937657692184857	0.5243055972339181	ATXN1, PPP1R9A	370	36	18082	2.715015015015015	1.0	0.9978151962024806	99.99976759950263
GOTERM_BP_DIRECT	GO:0048754~branching morphogenesis of an epithelial tube	2	0.0031937657692184857	0.5243055972339181	VEGFA, SLIT2	370	36	18082	2.715015015015015	1.0	0.9978151962024806	99.99976759950263
GOTERM_BP_DIRECT	GO:0048015~phosphatidylinositol-mediated signaling	2	0.0031937657692184857	0.5243055972339181	NPR3, CSF1R	370	36	18082	2.715015015015015	1.0	0.9978151962024806	99.99976759950263
GOTERM_BP_DIRECT	GO:0070059~intrinsic apoptotic signaling pathway in response to endoplasmic reticulum stress	2	0.0031937657692184857	0.5243055972339181	GSK3B, BCL2	370	36	18082	2.715015015015015	1.0	0.9978151962024806	99.99976759950263
GOTERM_BP_DIRECT	GO:0007264~small GTPase mediated signal transduction	6	0.009581297307655456	0.5305979297761747	RALBP1, ARF3, DOCK9, RHOA, RAB24, AGAP3	370	236	18082	1.242464498396702	1.0	0.9979979706637017	99.9998158096955
GOTERM_BP_DIRECT	GO:0050808~synapse organization	2	0.0031937657692184857	0.5340324749068825	PCDHGC4, LRP4	370	37	18082	2.64163623082542	1.0	0.9980723270561166	99.99983797516352
GOTERM_BP_DIRECT	GO:0055007~cardiac muscle cell differentiation	2	0.0031937657692184857	0.5340324749068825	TBX3, TBX5	370	37	18082	2.64163623082542	1.0	0.9980723270561166	99.99983797516352
GOTERM_BP_DIRECT	GO:0051924~regulation of calcium ion transport	2	0.0031937657692184857	0.5340324749068825	BCL2, RHOA	370	37	18082	2.64163623082542	1.0	0.9980723270561166	99.99983797516352
GOTERM_BP_DIRECT	GO:0071549~cellular response to dexamethasone stimulus	2	0.0031937657692184857	0.5340324749068825	BMI1, JAK2	370	37	18082	2.64163623082542	1.0	0.9980723270561166	99.99983797516352
GOTERM_BP_DIRECT	GO:0060173~limb development	2	0.0031937657692184857	0.5340324749068825	RARA, LRP4	370	37	18082	2.64163623082542	1.0	0.9980723270561166	99.99983797516352
GOTERM_BP_DIRECT	GO:0070374~positive regulation of ERK1 and ERK2 cascade	5	0.007984414423046215	0.5369642411673888	FGFR2, CCL20, VEGFA, RARA, CSF1R	370	188	18082	1.2997412305922946	1.0	0.9981277235939804	99.99985488162078
GOTERM_BP_DIRECT	GO:0010976~positive regulation of neuron projection development	4	0.006387531538436971	0.5371206633035722	WNT5A, PPP1R9A, DMD, UBE2V2	370	138	18082	1.4165295730513123	1.0	0.9980906562095547	99.99985573518548
GOTERM_BP_DIRECT	GO:0006605~protein targeting	2	0.0031937657692184857	0.5435609878985264	YWHAZ, NBEA	370	38	18082	2.5721194879089615	1.0	0.998257222669984	99.99988704190525
GOTERM_BP_DIRECT	GO:0030879~mammary gland development	2	0.0031937657692184857	0.5435609878985264	TBX3, BCL2L11	370	38	18082	2.5721194879089615	1.0	0.998257222669984	99.99988704190525
GOTERM_BP_DIRECT	GO:0000278~mitotic cell cycle	2	0.0031937657692184857	0.5435609878985264	DNMT3A, USP3	370	38	18082	2.5721194879089615	1.0	0.998257222669984	99.99988704190525
GOTERM_BP_DIRECT	GO:0070534~protein K63-linked ubiquitination	2	0.0031937657692184857	0.5435609878985264	RNF4, UBE2V2	370	38	18082	2.5721194879089615	1.0	0.998257222669984	99.99988704190525
GOTERM_BP_DIRECT	GO:0007528~neuromuscular junction development	2	0.0031937657692184857	0.5435609878985264	FGFR2, COL4A5	370	38	18082	2.5721194879089615	1.0	0.998257222669984	99.99988704190525
GOTERM_BP_DIRECT	GO:0070527~platelet aggregation	2	0.0031937657692184857	0.5435609878985264	GNAS, VCL	370	38	18082	2.5721194879089615	1.0	0.998257222669984	99.99988704190525
GOTERM_BP_DIRECT	GO:0030534~adult behavior	2	0.0031937657692184857	0.5435609878985264	PCDH17, SHANK2	370	38	18082	2.5721194879089615	1.0	0.998257222669984	99.99988704190525
GOTERM_BP_DIRECT	GO:0060412~ventricular septum morphogenesis	2	0.0031937657692184857	0.5435609878985264	TBX3, SOX4	370	38	18082	2.5721194879089615	1.0	0.998257222669984	99.99988704190525
GOTERM_BP_DIRECT	GO:0007417~central nervous system development	3	0.004790648653827728	0.5450460408481332	ZEB2, RUNX1, STK3	370	89	18082	1.647312481020346	1.0	0.9982639282175988	99.99989328966738
GOTERM_BP_DIRECT	GO:0008380~RNA splicing	6	0.009581297307655456	0.5484407335621577	RBFOX2, PRPF4B, MAGOH, MBNL1, WTAP, CDK13	370	241	18082	1.216687226645733	1.0	0.9983284146603254	99.99990636991672
GOTERM_BP_DIRECT	GO:0048701~embryonic cranial skeleton morphogenesis	2	0.0031937657692184857	0.552895170744925	FGFR2, GNAS	370	39	18082	2.506167706167706	1.0	0.9984210500967959	99.99992125112595
GOTERM_BP_DIRECT	GO:0014911~positive regulation of smooth muscle cell migration	2	0.0031937657692184857	0.552895170744925	SEMA6D, BCL2	370	39	18082	2.506167706167706	1.0	0.9984210500967959	99.99992125112595
GOTERM_BP_DIRECT	GO:0051898~negative regulation of protein kinase B signaling	2	0.0031937657692184857	0.5620389762150884	PTPRJ, DAG1	370	40	18082	2.4435135135135133	1.0	0.9986307000662908	99.99994510123517
GOTERM_BP_DIRECT	GO:0060325~face morphogenesis	2	0.0031937657692184857	0.5620389762150884	SPECC1L, SKI	370	40	18082	2.4435135135135133	1.0	0.9986307000662908	99.99994510123517
GOTERM_BP_DIRECT	GO:0048568~embryonic organ development	2	0.0031937657692184857	0.5620389762150884	FGFR2, EPN2	370	40	18082	2.4435135135135133	1.0	0.9986307000662908	99.99994510123517
GOTERM_BP_DIRECT	GO:0038083~peptidyl-tyrosine autophosphorylation	2	0.0031937657692184857	0.5709962768401255	JAK2, INSR	370	41	18082	2.3839156229400134	1.0	0.9988113445882374	99.99996172880535
GOTERM_BP_DIRECT	GO:0032496~response to lipopolysaccharide	5	0.007984414423046215	0.5735855292517227	EDNRB, OTUD5, TJP1, MAPK14, JAK2	370	197	18082	1.2403621896007684	1.0	0.9988402574506453	99.99996556752878
GOTERM_BP_DIRECT	GO:0042060~wound healing	3	0.004790648653827728	0.5747515268947792	WNT5A, CCL20, FN1	370	94	18082	1.5596894767107534	1.0	0.9988382268071944	99.99996717493549
GOTERM_BP_DIRECT	GO:0030155~regulation of cell adhesion	2	0.0031937657692184857	0.5797708665880699	PTPRJ, JAK2	370	42	18082	2.3271557271557275	1.0	0.9989169988681263	99.99997332080694
GOTERM_BP_DIRECT	GO:0048167~regulation of synaptic plasticity	2	0.0031937657692184857	0.5797708665880699	GRIA1, RARA	370	42	18082	2.3271557271557275	1.0	0.9989169988681263	99.99997332080694
GOTERM_BP_DIRECT	GO:0048565~digestive tract development	2	0.0031937657692184857	0.5797708665880699	FGFR2, KIT	370	42	18082	2.3271557271557275	1.0	0.9989169988681263	99.99997332080694
GOTERM_BP_DIRECT	GO:0007162~negative regulation of cell adhesion	2	0.0031937657692184857	0.5797708665880699	ACVRL1, PLXNB1	370	42	18082	2.3271557271557275	1.0	0.9989169988681263	99.99997332080694
GOTERM_BP_DIRECT	GO:0007628~adult walking behavior	2	0.0031937657692184857	0.5797708665880699	MAPT, HIPK2	370	42	18082	2.3271557271557275	1.0	0.9989169988681263	99.99997332080694
GOTERM_BP_DIRECT	GO:0001889~liver development	3	0.004790648653827728	0.5805206580705893	RB1CC1, RARA, RUNX1	370	95	18082	1.543271692745377	1.0	0.9989067189462008	99.99997413983542
GOTERM_BP_DIRECT	GO:0030890~positive regulation of B cell proliferation	2	0.0031937657692184857	0.5883664625070493	BMI1, BCL2	370	43	18082	2.273035826524199	1.0	0.9990345388983819	99.99998140207109
GOTERM_BP_DIRECT	GO:0008543~fibroblast growth factor receptor signaling pathway	2	0.0031937657692184857	0.5883664625070493	FGFR2, NDST1	370	43	18082	2.273035826524199	1.0	0.9990345388983819	99.99998140207109
GOTERM_BP_DIRECT	GO:0045740~positive regulation of DNA replication	2	0.0031937657692184857	0.5883664625070493	CDK1, INSR	370	43	18082	2.273035826524199	1.0	0.9990345388983819	99.99998140207109
GOTERM_BP_DIRECT	GO:0032720~negative regulation of tumor necrosis factor production	2	0.0031937657692184857	0.5883664625070493	RARA, TNFAIP3	370	43	18082	2.273035826524199	1.0	0.9990345388983819	99.99998140207109
GOTERM_BP_DIRECT	GO:0090002~establishment of protein localization to plasma membrane	2	0.0031937657692184857	0.5883664625070493	ROCK2, CDH2	370	43	18082	2.273035826524199	1.0	0.9990345388983819	99.99998140207109
GOTERM_BP_DIRECT	GO:0042391~regulation of membrane potential	3	0.004790648653827728	0.5918860930849514	DMD, NEDD4L, CNGB3	370	97	18082	1.5114516578434103	1.0	0.9990753984410393	99.99998399148528
GOTERM_BP_DIRECT	GO:0048706~embryonic skeletal system development	2	0.0031937657692184857	0.5967867061653358	BMI1, WNT5A	370	44	18082	2.2213759213759214	1.0	0.9991379835032256	99.99998703574097
GOTERM_BP_DIRECT	GO:0045429~positive regulation of nitric oxide biosynthetic process	2	0.0031937657692184857	0.6050351652626532	JAK2, INSR	370	45	18082	2.1720120120120123	1.0	0.9992476759724848	99.99999096304671
GOTERM_BP_DIRECT	GO:0045907~positive regulation of vasoconstriction	2	0.0031937657692184857	0.6050351652626532	SMAD6, RHOA	370	45	18082	2.1720120120120123	1.0	0.9992476759724848	99.99999096304671
GOTERM_BP_DIRECT	GO:0007416~synapse assembly	2	0.0031937657692184857	0.6050351652626532	CDH2, SHANK2	370	45	18082	2.1720120120120123	1.0	0.9992476759724848	99.99999096304671
GOTERM_BP_DIRECT	GO:0010506~regulation of autophagy	2	0.0031937657692184857	0.6131153351581711	MAPT, BCL2	370	46	18082	2.1247943595769683	1.0	0.9993428117294993	99.99999370076813
GOTERM_BP_DIRECT	GO:0045597~positive regulation of cell differentiation	2	0.0031937657692184857	0.6131153351581711	SMAD9, JAK2	370	46	18082	2.1247943595769683	1.0	0.9993428117294993	99.99999370076813
GOTERM_BP_DIRECT	GO:0048536~spleen development	2	0.0031937657692184857	0.6131153351581711	BCL2, BCL2L11	370	46	18082	2.1247943595769683	1.0	0.9993428117294993	99.99999370076813
GOTERM_BP_DIRECT	GO:0007266~Rho protein signal transduction	2	0.0031937657692184857	0.6131153351581711	ROCK2, RHOA	370	46	18082	2.1247943595769683	1.0	0.9993428117294993	99.99999370076813
GOTERM_BP_DIRECT	GO:0019722~calcium-mediated signaling	2	0.0031937657692184857	0.6131153351581711	PPP1R9A, NCALD	370	46	18082	2.1247943595769683	1.0	0.9993428117294993	99.99999370076813
GOTERM_BP_DIRECT	GO:0050731~positive regulation of peptidyl-tyrosine phosphorylation	3	0.004790648653827728	0.6139249224030492	VEGFA, JAK2, LRP4	370	101	18082	1.4515921862456518	1.0	0.9993371603582333	99.99999392699496
GOTERM_BP_DIRECT	GO:0032355~response to estradiol	3	0.004790648653827728	0.6139249224030492	DNMT3A, RARA, CAT	370	101	18082	1.4515921862456518	1.0	0.9993371603582333	99.99999392699496
GOTERM_BP_DIRECT	GO:0043966~histone H3 acetylation	2	0.0031937657692184857	0.6210306401520552	JADE2, TADA1	370	47	18082	2.0795859689476712	1.0	0.9994108297545307	99.99999560919275
GOTERM_BP_DIRECT	GO:0051290~protein heterotetramerization	2	0.0031937657692184857	0.6210306401520552	INSR, LRP4	370	47	18082	2.0795859689476712	1.0	0.9994108297545307	99.99999560919275
GOTERM_BP_DIRECT	GO:0045666~positive regulation of neuron differentiation	3	0.004790648653827728	0.6245987718176018	RHOA, RARA, TCF4	370	103	18082	1.4234059302020468	1.0	0.9994380995524914	99.9999962776887
GOTERM_BP_DIRECT	GO:0007267~cell-cell signaling	3	0.004790648653827728	0.6245987718176018	FGFR2, WNT5A, TBX5	370	103	18082	1.4234059302020468	1.0	0.9994380995524914	99.9999962776887
GOTERM_BP_DIRECT	GO:0071456~cellular response to hypoxia	3	0.004790648653827728	0.6245987718176018	DNMT3A, BCL2, VEGFA	370	103	18082	1.4234059302020468	1.0	0.9994380995524914	99.9999962776887
GOTERM_BP_DIRECT	GO:0042100~B cell proliferation	2	0.0031937657692184857	0.6287844352235488	BCL2, IL7R	370	48	18082	2.0362612612612616	1.0	0.9994710426796738	99.99999693950011
GOTERM_BP_DIRECT	GO:0010942~positive regulation of cell death	2	0.0031937657692184857	0.6287844352235488	DNMT3A, BCL2L11	370	48	18082	2.0362612612612616	1.0	0.9994710426796738	99.99999693950011
GOTERM_BP_DIRECT	GO:0060048~cardiac muscle contraction	2	0.0031937657692184857	0.6287844352235488	SCN3B, DMD	370	48	18082	2.0362612612612616	1.0	0.9994710426796738	99.99999693950011
GOTERM_BP_DIRECT	GO:0045599~negative regulation of fat cell differentiation	2	0.0031937657692184857	0.6287844352235488	WNT5A, VEGFA	370	48	18082	2.0362612612612616	1.0	0.9994710426796738	99.99999693950011
GOTERM_BP_DIRECT	GO:0016055~Wnt signaling pathway	5	0.007984414423046215	0.6350517094279765	WNT5A, XIAP, GSK3B, ZNRF3, LRP4	370	213	18082	1.147189442964091	1.0	0.9995233562443199	99.99999772657597
GOTERM_BP_DIRECT	GO:0009566~fertilization	2	0.0031937657692184857	0.6363800071019063	ITGAV, ZFX	370	49	18082	1.9947049089906235	1.0	0.9995244274398556	99.99999786679996
GOTERM_BP_DIRECT	GO:0030838~positive regulation of actin filament polymerization	2	0.0031937657692184857	0.6363800071019063	CTTN, RHOA	370	49	18082	1.9947049089906235	1.0	0.9995244274398556	99.99999786679996
GOTERM_BP_DIRECT	GO:0030819~positive regulation of cAMP biosynthetic process	2	0.0031937657692184857	0.6363800071019063	ECE1, GNAS	370	49	18082	1.9947049089906235	1.0	0.9995244274398556	99.99999786679996
GOTERM_BP_DIRECT	GO:0045600~positive regulation of fat cell differentiation	2	0.0031937657692184857	0.6363800071019063	CMKLR1, STK3	370	49	18082	1.9947049089906235	1.0	0.9995244274398556	99.99999786679996
GOTERM_BP_DIRECT	GO:0008286~insulin receptor signaling pathway	2	0.0031937657692184857	0.6511092963908707	ZFP106, INSR	370	51	18082	1.9164811870694225	1.0	0.9996428802994042	99.9999989637044
GOTERM_BP_DIRECT	GO:0050852~T cell receptor signaling pathway	2	0.0031937657692184857	0.6511092963908707	PDE4D, MALT1	370	51	18082	1.9164811870694225	1.0	0.9996428802994042	99.9999989637044
GOTERM_BP_DIRECT	GO:0006986~response to unfolded protein	2	0.0031937657692184857	0.6511092963908707	UBE2J2, HERPUD2	370	51	18082	1.9164811870694225	1.0	0.9996428802994042	99.9999989637044
GOTERM_BP_DIRECT	GO:0016311~dephosphorylation	3	0.004790648653827728	0.6552479888956477	PTPRJ, PTPRE, PTP4A2	370	109	18082	1.345053310190925	1.0	0.9996648682104919	99.9999991586105
GOTERM_BP_DIRECT	GO:0051092~positive regulation of NF-kappaB transcription factor activity	3	0.004790648653827728	0.6552479888956477	WNT5A, MALT1, CAT	370	109	18082	1.345053310190925	1.0	0.9996648682104919	99.9999991586105
GOTERM_BP_DIRECT	GO:0007157~heterophilic cell-cell adhesion via plasma membrane cell adhesion molecules	2	0.0031937657692184857	0.6582492591851878	L1CAM, CDH2	370	52	18082	1.8796257796257796	1.0	0.9996777656308036	99.99999927773509
GOTERM_BP_DIRECT	GO:0042752~regulation of circadian rhythm	2	0.0031937657692184857	0.6582492591851878	CRY2, ROCK2	370	52	18082	1.8796257796257796	1.0	0.9996777656308036	99.99999927773509
GOTERM_BP_DIRECT	GO:0006869~lipid transport	3	0.004790648653827728	0.6650114509492316	LDLR, ATP11A, PITPNC1	370	111	18082	1.32081811541271	1.0	0.9997150302249874	99.99999949048754
GOTERM_BP_DIRECT	GO:0071277~cellular response to calcium ion	2	0.0031937657692184857	0.6652434923248984	WNT5A, MYLK	370	53	18082	1.8441611422743498	1.0	0.9997088560158006	99.99999949661462
GOTERM_BP_DIRECT	GO:0009952~anterior/posterior pattern specification	3	0.004790648653827728	0.6698092160615864	WNT5A, HIPK2, MLLT3	370	112	18082	1.3090250965250965	1.0	0.9997300018158065	99.99999960393234
GOTERM_BP_DIRECT	GO:0043406~positive regulation of MAP kinase activity	2	0.0031937657692184857	0.6720949622481329	VEGFA, KIT	370	54	18082	1.81001001001001	1.0	0.9997366032148091	99.99999964917068
GOTERM_BP_DIRECT	GO:0008630~intrinsic apoptotic signaling pathway in response to DNA damage	2	0.0031937657692184857	0.6720949622481329	BCL2, BCL2L11	370	54	18082	1.81001001001001	1.0	0.9997366032148091	99.99999964917068
GOTERM_BP_DIRECT	GO:0003151~outflow tract morphogenesis	2	0.0031937657692184857	0.6720949622481329	TBX3, VEGFA	370	54	18082	1.81001001001001	1.0	0.9997366032148091	99.99999964917068
GOTERM_BP_DIRECT	GO:0034613~cellular protein localization	2	0.0031937657692184857	0.678806575254056	WNT5A, DMD	370	55	18082	1.777100737100737	1.0	0.9997677349124591	99.99999975549802
GOTERM_BP_DIRECT	GO:0042127~regulation of cell proliferation	5	0.007984414423046215	0.6839157357651988	FGFR2, TAL1, CCDC88A, TBX3, PURA	370	227	18082	1.0764376711513275	1.0	0.9997879068777149	99.99999981520217
GOTERM_BP_DIRECT	GO:1901215~negative regulation of neuron death	2	0.0031937657692184857	0.6853811785398914	VEGFA, HDAC7	370	56	18082	1.7453667953667953	1.0	0.9997893669788946	99.99999982960372
GOTERM_BP_DIRECT	GO:0001756~somitogenesis	2	0.0031937657692184857	0.6853811785398914	WNT5A, ZEB2	370	56	18082	1.7453667953667953	1.0	0.9997893669788946	99.99999982960372
GOTERM_BP_DIRECT	GO:0031100~organ regeneration	2	0.0031937657692184857	0.6853811785398914	CDK1, ANGPT2	370	56	18082	1.7453667953667953	1.0	0.9997893669788946	99.99999982960372
GOTERM_BP_DIRECT	GO:0030178~negative regulation of Wnt signaling pathway	2	0.0031937657692184857	0.6853811785398914	ZNRF3, LRP4	370	56	18082	1.7453667953667953	1.0	0.9997893669788946	99.99999982960372
GOTERM_BP_DIRECT	GO:0045668~negative regulation of osteoblast differentiation	2	0.0031937657692184857	0.6853811785398914	SKI, HDAC7	370	56	18082	1.7453667953667953	1.0	0.9997893669788946	99.99999982960372
GOTERM_BP_DIRECT	GO:0010212~response to ionizing radiation	2	0.0031937657692184857	0.6918215616102426	DNMT3A, BRCC3	370	57	18082	1.7147463252726411	1.0	0.9998139085911257	99.99999988125127
GOTERM_BP_DIRECT	GO:0032526~response to retinoic acid	2	0.0031937657692184857	0.6918215616102426	RARA, RUNX1	370	57	18082	1.7147463252726411	1.0	0.9998139085911257	99.99999988125127
GOTERM_BP_DIRECT	GO:0045727~positive regulation of translation	2	0.0031937657692184857	0.6918215616102426	RHOA, SOX4	370	57	18082	1.7147463252726411	1.0	0.9998139085911257	99.99999988125127
GOTERM_BP_DIRECT	GO:0070301~cellular response to hydrogen peroxide	2	0.0031937657692184857	0.6918215616102426	CDK1, TNFAIP3	370	57	18082	1.7147463252726411	1.0	0.9998139085911257	99.99999988125127
GOTERM_BP_DIRECT	GO:0043588~skin development	2	0.0031937657692184857	0.6981304572543743	GNAS, COL5A1	370	58	18082	1.6851817334575958	1.0	0.999835462382566	99.99999991724597
GOTERM_BP_DIRECT	GO:0007389~pattern specification process	2	0.0031937657692184857	0.6981304572543743	SHROOM3, TBX5	370	58	18082	1.6851817334575958	1.0	0.999835462382566	99.99999991724597
GOTERM_BP_DIRECT	GO:0008654~phospholipid biosynthetic process	2	0.0031937657692184857	0.704310542758072	CDS2, CEPT1	370	59	18082	1.6566193311956026	1.0	0.9998544072097684	99.99999994233126
GOTERM_BP_DIRECT	GO:0007200~phospholipase C-activating G-protein coupled receptor signaling pathway	2	0.0031937657692184857	0.7103644411018702	EDNRB, NPR3	370	60	18082	1.6290090090090092	1.0	0.9998710720343278	99.99999995981324
GOTERM_BP_DIRECT	GO:0006898~receptor-mediated endocytosis	2	0.0031937657692184857	0.7103644411018702	CTTN, MICALL1	370	60	18082	1.6290090090090092	1.0	0.9998710720343278	99.99999995981324
GOTERM_BP_DIRECT	GO:0031398~positive regulation of protein ubiquitination	2	0.0031937657692184857	0.7103644411018702	PRICKLE1, XIAP	370	60	18082	1.6290090090090092	1.0	0.9998710720343278	99.99999995981324
GOTERM_BP_DIRECT	GO:0042552~myelination	2	0.0031937657692184857	0.7103644411018702	ATRN, PMP22	370	60	18082	1.6290090090090092	1.0	0.9998710720343278	99.99999995981324
GOTERM_BP_DIRECT	GO:0045087~innate immune response	8	0.012775063076873943	0.711545639053339	APP, TLR13, JAK2, MALT1, TRIL, TBKBP1, SEC14L1, CSF1R	370	400	18082	0.9774054054054054	1.0	0.9998712254553097	99.99999996258066
GOTERM_BP_DIRECT	GO:0042147~retrograde transport, endosome to Golgi	2	0.0031937657692184857	0.7162947219236488	VPS26A, STX5A	370	61	18082	1.6023039432875499	1.0	0.9998824343549702	99.99999997199622
GOTERM_BP_DIRECT	GO:0032922~circadian regulation of gene expression	2	0.0031937657692184857	0.7162947219236488	CRY2, NCOR1	370	61	18082	1.6023039432875499	1.0	0.9998824343549702	99.99999997199622
GOTERM_BP_DIRECT	GO:0008544~epidermis development	2	0.0031937657692184857	0.7221039027464958	GAB1, INSR	370	62	18082	1.576460331299041	1.0	0.9998957039027107	99.99999998048621
GOTERM_BP_DIRECT	GO:0006342~chromatin silencing	2	0.0031937657692184857	0.7277944499083733	BAHCC1, HELLS	370	63	18082	1.5514371514371514	1.0	0.9999074072109994	99.99999998640253
GOTERM_BP_DIRECT	GO:0006302~double-strand break repair	2	0.0031937657692184857	0.7277944499083733	BRCC3, WRN	370	63	18082	1.5514371514371514	1.0	0.9999074072109994	99.99999998640253
GOTERM_BP_DIRECT	GO:0042475~odontogenesis of dentin-containing tooth	2	0.0031937657692184857	0.7277944499083733	LRP4, BCL2L11	370	63	18082	1.5514371514371514	1.0	0.9999074072109994	99.99999998640253
GOTERM_BP_DIRECT	GO:0009612~response to mechanical stimulus	2	0.0031937657692184857	0.7277944499083733	RHOA, ANGPT2	370	63	18082	1.5514371514371514	1.0	0.9999074072109994	99.99999998640253
GOTERM_BP_DIRECT	GO:0007283~spermatogenesis	8	0.012775063076873943	0.7281475954711222	DNMT3A, ZFX, BRIP1, RARA, KIT, HERPUD2, BCL2L11, PHC2	370	407	18082	0.9605949930274255	1.0	0.9999055654795748	99.99999998670728
GOTERM_BP_DIRECT	GO:0022008~neurogenesis	2	0.0031937657692184857	0.7388292592188428	WNT5A, PRDM8	370	65	18082	1.5037006237006239	1.0	0.9999268611977663	99.99999999339818
GOTERM_BP_DIRECT	GO:0048146~positive regulation of fibroblast proliferation	2	0.0031937657692184857	0.7388292592188428	WNT5A, FN1	370	65	18082	1.5037006237006239	1.0	0.9999268611977663	99.99999999339818
GOTERM_BP_DIRECT	GO:0050821~protein stabilization	3	0.004790648653827728	0.7392126639374602	SOX4, DNLZ, STK3	370	128	18082	1.1453969594594595	1.0	0.9999254511844137	99.99999999356535
GOTERM_BP_DIRECT	GO:0048511~rhythmic process	3	0.004790648653827728	0.7392126639374602	CRY2, ROCK2, GSK3B	370	128	18082	1.1453969594594595	1.0	0.9999254511844137	99.99999999356535
GOTERM_BP_DIRECT	GO:0070373~negative regulation of ERK1 and ERK2 cascade	2	0.0031937657692184857	0.7441782076220855	SPRY1, DMD	370	66	18082	1.480917280917281	1.0	0.9999329613732317	99.99999999540005
GOTERM_BP_DIRECT	GO:0051259~protein oligomerization	2	0.0031937657692184857	0.7494178968628564	MALT1, AHNAK	370	67	18082	1.4588140379185155	1.0	0.9999402956616901	99.99999999679495
GOTERM_BP_DIRECT	GO:0045669~positive regulation of osteoblast differentiation	2	0.0031937657692184857	0.7545505527538875	VEGFA, GNAS	370	68	18082	1.437360890302067	1.0	0.9999467901732639	99.9999999977669
GOTERM_BP_DIRECT	GO:0001570~vasculogenesis	2	0.0031937657692184857	0.7545505527538875	PTPRJ, HDAC7	370	68	18082	1.437360890302067	1.0	0.9999467901732639	99.9999999977669
GOTERM_BP_DIRECT	GO:0030593~neutrophil chemotaxis	2	0.0031937657692184857	0.7595783559150755	CCL20, PDE4D	370	69	18082	1.4165295730513123	1.0	0.9999525451970043	99.99999999844414
GOTERM_BP_DIRECT	GO:0051965~positive regulation of synapse assembly	2	0.0031937657692184857	0.7645034426086654	UBE2V2, EPHB3	370	70	18082	1.3962934362934363	1.0	0.9999576485665832	99.99999999891601
GOTERM_BP_DIRECT	GO:0017148~negative regulation of translation	2	0.0031937657692184857	0.7693279057287481	RARA, CAPRIN1	370	71	18082	1.3766273315569093	1.0	0.9999621772650266	99.99999999924478
GOTERM_BP_DIRECT	GO:0007224~smoothened signaling pathway	2	0.0031937657692184857	0.7693279057287481	NDST1, HIPK2	370	71	18082	1.3766273315569093	1.0	0.9999621772650266	99.99999999924478
GOTERM_BP_DIRECT	GO:0019827~stem cell population maintenance	2	0.0031937657692184857	0.7693279057287481	TBX3, STAG2	370	71	18082	1.3766273315569093	1.0	0.9999621772650266	99.99999999924478
GOTERM_BP_DIRECT	GO:0032868~response to insulin	2	0.0031937657692184857	0.7693279057287481	CRY2, CAT	370	71	18082	1.3766273315569093	1.0	0.9999621772650266	99.99999999924478
GOTERM_BP_DIRECT	GO:0050680~negative regulation of epithelial cell proliferation	2	0.0031937657692184857	0.7740537956197673	FGFR2, WNT5A	370	72	18082	1.3575075075075076	1.0	0.999966198815266	99.99999999947386
GOTERM_BP_DIRECT	GO:0042472~inner ear morphogenesis	2	0.0031937657692184857	0.7740537956197673	FGFR2, WNT5A	370	72	18082	1.3575075075075076	1.0	0.999966198815266	99.99999999947386
GOTERM_BP_DIRECT	GO:0007605~sensory perception of sound	3	0.004790648653827728	0.7759708885549034	CCDC50, TJP1, NAV2	370	138	18082	1.0623971797884841	1.0	0.999967122070016	99.99999999954659
GOTERM_BP_DIRECT	GO:0007584~response to nutrient	2	0.0031937657692184857	0.7786831209494246	MAPT, PLEC	370	73	18082	1.3389115142539803	1.0	0.999968809978641	99.99999999963345
GOTERM_BP_DIRECT	GO:0090630~activation of GTPase activity	2	0.0031937657692184857	0.7786831209494246	WNT5A, EVI5L	370	73	18082	1.3389115142539803	1.0	0.999968809978641	99.99999999963345
GOTERM_BP_DIRECT	GO:0051289~protein homotetramerization	2	0.0031937657692184857	0.7832178496116501	GLS, CAT	370	74	18082	1.32081811541271	1.0	0.9999720823384437	99.99999999974463
GOTERM_BP_DIRECT	GO:0071407~cellular response to organic cyclic compound	2	0.0031937657692184857	0.7876599094460892	SMAD9, PAK4	370	75	18082	1.3032072072072074	1.0	0.9999749949805055	99.99999999982211
GOTERM_BP_DIRECT	GO:0006914~autophagy	3	0.004790648653827728	0.7893611225991373	FAM134B, RB1CC1, RAB24	370	142	18082	1.0324704986676818	1.0	0.9999755687163113	99.99999999984541
GOTERM_BP_DIRECT	GO:0006397~mRNA processing	6	0.009581297307655456	0.7895446435546616	RBFOX2, PRPF4B, MAGOH, MBNL1, WTAP, CDK13	370	322	18082	0.910626154104415	1.0	0.9999749331701342	99.99999999984774
GOTERM_BP_DIRECT	GO:0045665~negative regulation of neuron differentiation	2	0.0031937657692184857	0.7920111891370061	APP, RHOA	370	76	18082	1.2860597439544807	1.0	0.999976119065189	99.99999999987608
GOTERM_BP_DIRECT	GO:0005975~carbohydrate metabolic process	4	0.006387531538436971	0.7949171027805283	GSK3B, SLC3A2, CHST2, CHST3	370	206	18082	0.9489372868013646	1.0	0.9999775903812242	99.99999999990307
GOTERM_BP_DIRECT	GO:0002376~immune system process	7	0.0111781801922647	0.7970913022833668	MFSD6, TLR13, JAK2, TRIL, TBKBP1, SEC14L1, CSF1R	370	383	18082	0.8931903182555924	1.0	0.9999784739788515	99.99999999991952
GOTERM_BP_DIRECT	GO:0043010~camera-type eye development	2	0.0031937657692184857	0.8004487716523253	SKI, FOXP2	370	78	18082	1.253083853083853	1.0	0.9999801384775536	99.99999999993986
GOTERM_BP_DIRECT	GO:0071260~cellular response to mechanical stimulus	2	0.0031937657692184857	0.8004487716523253	GSK3B, DAG1	370	78	18082	1.253083853083853	1.0	0.9999801384775536	99.99999999993986
GOTERM_BP_DIRECT	GO:0006338~chromatin remodeling	2	0.0031937657692184857	0.804538662962188	DEK, SMARCA2	370	79	18082	1.237222032158741	1.0	0.9999821530873875	99.9999999999581
GOTERM_BP_DIRECT	GO:0007204~positive regulation of cytosolic calcium ion concentration	3	0.004790648653827728	0.8081258669160013	EDNRB, ITGAV, JAK2	370	148	18082	0.9906135865595325	1.0	0.9999837173996015	99.99999999996967
GOTERM_BP_DIRECT	GO:1903955~positive regulation of protein targeting to mitochondrion	2	0.0031937657692184857	0.8085449526569646	UBE2D3, UBE2J2	370	80	18082	1.2217567567567567	1.0	0.99998342855422	99.99999999997083
GOTERM_BP_DIRECT	GO:0043123~positive regulation of I-kappaB kinase/NF-kappaB signaling	3	0.004790648653827728	0.8111048656642625	MIER1, RHOA, MALT1	370	149	18082	0.9839651732269183	1.0	0.9999843525863804	99.99999999997694
GOTERM_BP_DIRECT	GO:0016192~vesicle-mediated transport	4	0.006387531538436971	0.8130688775020588	AP2B1, STXBP6, ARF3, STX5A	370	213	18082	0.9177515543712728	1.0	0.9999849227832943	99.99999999998079
GOTERM_BP_DIRECT	GO:0008202~steroid metabolic process	2	0.0031937657692184857	0.8237676667108853	NPC2, LDLR	370	84	18082	1.1635778635778637	1.0	0.9999894490072424	99.99999999999312
GOTERM_BP_DIRECT	GO:0009615~response to virus	2	0.0031937657692184857	0.8237676667108853	NPC2, TLR13	370	84	18082	1.1635778635778637	1.0	0.9999894490072424	99.99999999999312
GOTERM_BP_DIRECT	GO:0060041~retina development in camera-type eye	2	0.0031937657692184857	0.8237676667108853	SKI, MYH10	370	84	18082	1.1635778635778637	1.0	0.9999894490072424	99.99999999999312
GOTERM_BP_DIRECT	GO:0030216~keratinocyte differentiation	2	0.0031937657692184857	0.8273808310132695	WNT5A, UBN1	370	85	18082	1.1498887122416535	1.0	0.9999904847806464	99.99999999999521
GOTERM_BP_DIRECT	GO:0007166~cell surface receptor signaling pathway	4	0.006387531538436971	0.8275301254257592	SEMA6A, ADGRD1, ADGRF5, L1CAM	370	219	18082	0.89260767616932	1.0	0.9999902190204982	99.9999999999953
GOTERM_BP_DIRECT	GO:0050728~negative regulation of inflammatory response	2	0.0031937657692184857	0.8343870219377914	TNFAIP3, SLIT2	370	87	18082	1.1234544889717304	1.0	0.9999922476864741	99.99999999999768
GOTERM_BP_DIRECT	GO:0051028~mRNA transport	2	0.0031937657692184857	0.8377830313236303	MAGOH, IGF2BP3	370	88	18082	1.1106879606879607	1.0	0.9999929965179458	99.99999999999838
GOTERM_BP_DIRECT	GO:0032869~cellular response to insulin stimulus	2	0.0031937657692184857	0.8377830313236303	INSR, AKT3	370	88	18082	1.1106879606879607	1.0	0.9999929965179458	99.99999999999838
GOTERM_BP_DIRECT	GO:0007059~chromosome segregation	2	0.0031937657692184857	0.8411095880420614	BIRC5, STAG2	370	89	18082	1.0982083206802309	1.0	0.9999936694010061	99.99999999999888
GOTERM_BP_DIRECT	GO:0007286~spermatid development	3	0.004790648653827728	0.8412471994133991	BRIP1, KIT, SMARCA2	370	160	18082	0.9163175675675675	1.0	0.9999934871394085	99.99999999999889
GOTERM_BP_DIRECT	GO:0030307~positive regulation of cell growth	2	0.0031937657692184857	0.8443681086935458	BCL2, RHOA	370	90	18082	1.0860060060060062	1.0	0.9999940752240672	99.99999999999922
GOTERM_BP_DIRECT	GO:0007229~integrin-mediated signaling pathway	2	0.0031937657692184857	0.8537491916290272	ITGAV, RHOA	370	93	18082	1.0509735541993606	1.0	0.9999958957581955	99.99999999999973
GOTERM_BP_DIRECT	GO:0050830~defense response to Gram-positive bacterium	2	0.0031937657692184857	0.8537491916290272	GBP7, APP	370	93	18082	1.0509735541993606	1.0	0.9999958957581955	99.99999999999973
GOTERM_BP_DIRECT	GO:0051321~meiotic cell cycle	2	0.0031937657692184857	0.8596877676821777	RBM7, STAG2	370	95	18082	1.0288477951635846	1.0	0.9999967447762527	99.99999999999987
GOTERM_BP_DIRECT	GO:0060271~cilium morphogenesis	3	0.004790648653827728	0.8648005605431589	ABLIM1, CEP83, PARVA	370	170	18082	0.8624165341812401	1.0	0.999997341912675	99.99999999999993
GOTERM_BP_DIRECT	GO:0055085~transmembrane transport	6	0.009581297307655456	0.8678614641014445	RALBP1, SLC23A2, SLC22A23, ABCD3, SLC43A2, SLC43A3	370	364	18082	0.8055539055539056	1.0	0.9999976201015783	99.99999999999996
GOTERM_BP_DIRECT	GO:0006874~cellular calcium ion homeostasis	2	0.0031937657692184857	0.8735031149377914	ITGAV, BCL2	370	100	18082	0.9774054054054054	1.0	0.9999981320310627	99.99999999999997
GOTERM_BP_DIRECT	GO:0010468~regulation of gene expression	5	0.007984414423046215	0.8772497046632215	DNMT3A, APP, BCL2, DMD, KLF15	370	308	18082	0.7933485433485434	1.0	0.9999983995030198	99.99999999999999
GOTERM_BP_DIRECT	GO:0098792~xenophagy	2	0.0031937657692184857	0.8811321689111109	CHST3, MYLK	370	103	18082	0.9489372868013646	1.0	0.999998645443637	99.99999999999999
GOTERM_BP_DIRECT	GO:0006887~exocytosis	2	0.0031937657692184857	0.8859615044116087	STXBP6, MYH10	370	105	18082	0.930862290862291	1.0	0.9999989183482025	100.0
GOTERM_BP_DIRECT	GO:0001649~osteoblast differentiation	2	0.0031937657692184857	0.9033994077986548	CAT, IGFBP3	370	113	18082	0.8649605357569959	1.0	0.9999996056886024	100.0
GOTERM_BP_DIRECT	GO:0045596~negative regulation of cell differentiation	2	0.0031937657692184857	0.9053831363678033	RARA, SKI	370	114	18082	0.8573731626363206	1.0	0.9999996396016289	100.0
GOTERM_BP_DIRECT	GO:0006508~proteolysis	9	0.014371945961483184	0.9108664379668883	OTUD5, USPL1, ADAMTS9, ECE1, BRCC3, USP3, MALT1, TNFAIP3, USP25	370	582	18082	0.7557258289217053	1.0	0.9999997418944325	100.0
GOTERM_BP_DIRECT	GO:0010466~negative regulation of peptidase activity	2	0.0031937657692184857	0.9110938539638311	APP, BIRC5	370	117	18082	0.8353892353892354	1.0	0.9999997352081301	100.0
GOTERM_BP_DIRECT	GO:0015031~protein transport	9	0.014371945961483184	0.9196586888703885	AP2B1, ARF3, VPS37A, RAB24, GPM6B, VPS26A, RAB11FIP1, KPNA1, MICALL1	370	592	18082	0.7429601899196494	1.0	0.9999998533303979	100.0
GOTERM_BP_DIRECT	GO:0002230~positive regulation of defense response to virus by host	2	0.0031937657692184857	0.9198579637258147	CHST3, MYLK	370	122	18082	0.8011519716437749	1.0	0.9999998492531637	100.0
GOTERM_BP_DIRECT	GO:0006814~sodium ion transport	2	0.0031937657692184857	0.9231173652241059	SCN3B, SLC23A2	370	124	18082	0.7882301656495205	1.0	0.9999998784181174	100.0
GOTERM_BP_DIRECT	GO:0007219~Notch signaling pathway	2	0.0031937657692184857	0.9246971453902035	APP, EPN2	370	125	18082	0.7819243243243243	1.0	0.9999998883657037	100.0
GOTERM_BP_DIRECT	GO:0042384~cilium assembly	2	0.0031937657692184857	0.9306990652996425	ABLIM1, CEP83	370	129	18082	0.7576786088413996	1.0	0.9999999301906254	100.0
GOTERM_BP_DIRECT	GO:0050896~response to stimulus	3	0.004790648653827728	0.931494770167175	CRY2, CNGB3, GRK1	370	211	18082	0.6948379659280134	1.0	0.9999999320286134	100.0
GOTERM_BP_DIRECT	GO:0098779~mitophagy in response to mitochondrial depolarization	2	0.0031937657692184857	0.9348852313694465	CHST3, MYLK	370	132	18082	0.7404586404586405	1.0	0.9999999479707862	100.0
GOTERM_BP_DIRECT	GO:0007601~visual perception	2	0.0031937657692184857	0.9362238023712252	CNGB3, GRK1	370	133	18082	0.7348912822597033	1.0	0.999999952077774	100.0
GOTERM_BP_DIRECT	GO:0034765~regulation of ion transmembrane transport	2	0.0031937657692184857	0.938819173275913	SCN3B, NEDD4L	370	135	18082	0.7240040040040041	1.0	0.9999999611028048	100.0
GOTERM_BP_DIRECT	GO:0006810~transport	30	0.04790648653827728	0.9395042579753526	LDLR, SCN3B, PITPNB, VPS37A, GPM6B, IGF2BP3, CNGB3, SEC14L1, SLCO2A1, AP2B1, SLC23A2, ABCD3, RAB24, PITPNC1, SLC31A2, RALBP1, MAGOH, SLC22A23, SLC3A2, ATP11A, CYB5B, PEA15A, MICALL1, GRIA1, ARF3, SLC6A6, RAB11FIP1, VPS26A, STX5A, KPNA1	370	1822	18082	0.8046696531877652	1.0	0.9999999619905227	100.0
GOTERM_BP_DIRECT	GO:0002250~adaptive immune response	2	0.0031937657692184857	0.9436981478169406	MFSD6, JAK2	370	139	18082	0.7031693564067666	1.0	0.9999999742907202	100.0
GOTERM_BP_DIRECT	GO:0030030~cell projection organization	2	0.0031937657692184857	0.9561271441740038	CEP83, PARVA	370	151	18082	0.6472883479505996	1.0	0.999999994057897	100.0
GOTERM_BP_DIRECT	GO:0006629~lipid metabolic process	6	0.009581297307655456	0.9595483491846718	CDS2, PLCL1, CEPT1, NPC2, LDLR, MID1IP1	370	459	18082	0.6388270623564741	1.0	0.9999999961748204	100.0
GOTERM_BP_DIRECT	GO:0008152~metabolic process	6	0.009581297307655456	0.9616444110262342	NDST1, DIP2C, MGEA5, HLCS, WRN, TNFAIP3	370	463	18082	0.633308038059658	1.0	0.9999999970784997	100.0
GOTERM_BP_DIRECT	GO:0007268~chemical synaptic transmission	2	0.0031937657692184857	0.9716568796268217	GRIA1, GLS	370	172	18082	0.5682589566310497	1.0	0.9999999995006604	100.0
GOTERM_BP_DIRECT	GO:0006811~ion transport	7	0.0111781801922647	0.9809580327883707	SCN3B, GRIA1, SLC23A2, SLC22A23, SLC31A2, CNGB3, SLCO2A1	370	584	18082	0.5857737874861163	1.0	0.9999999999513255	100.0
GOTERM_BP_DIRECT	GO:0006955~immune response	2	0.0031937657692184857	0.9964860998621928	CCL20, SMAD6	370	272	18082	0.35934022257551673	1.0	0.9999999999999979	100.0
GOTERM_BP_DIRECT	GO:0055114~oxidation-reduction process	6	0.009581297307655456	0.9983075619079204	KDM2A, KMO, CYB5B, RRM2B, CAT, DDO	370	676	18082	0.43375979529825687	1.0	1.0	100.0
GOTERM_BP_DIRECT	GO:0007186~G-protein coupled receptor signaling pathway	11	0.01756571173070167	0.9999999372045164	EDNRB, CCL20, ADGRD1, CMKLR1, PREX2, ADGRF5, GNAS, GNG2, JAK2, INSR, VMN1R45	370	1706	18082	0.3151072526219068	1.0	1.0	100.0
GOTERM_BP_DIRECT	GO:0010560~positive regulation of glycoprotein biosynthetic process	1	0.0015968828846092428	1.0	INSR	370	7	18082	6.981467181467181	1.0	1.0	100.0
GOTERM_BP_DIRECT	GO:0032066~nucleolus to nucleoplasm transport	1	0.0015968828846092428	1.0	WRN	370	3	18082	16.290090090090093	1.0	1.0	100.0
GOTERM_BP_DIRECT	GO:0048562~embryonic organ morphogenesis	1	0.0015968828846092428	1.0	FGFR2	370	6	18082	8.145045045045046	1.0	1.0	100.0
GOTERM_BP_DIRECT	GO:2000379~positive regulation of reactive oxygen species metabolic process	1	0.0015968828846092428	1.0	MAPK14	370	31	18082	1.576460331299041	1.0	1.0	100.0
GOTERM_BP_DIRECT	GO:1904707~positive regulation of vascular smooth muscle cell proliferation	1	0.0015968828846092428	1.0	JAK2	370	14	18082	3.4907335907335906	1.0	1.0	100.0
GOTERM_BP_DIRECT	GO:0071476~cellular hypotonic response	1	0.0015968828846092428	1.0	MYLK	370	5	18082	9.774054054054053	1.0	1.0	100.0
GOTERM_BP_DIRECT	GO:0005977~glycogen metabolic process	1	0.0015968828846092428	1.0	GSK3B	370	39	18082	1.253083853083853	1.0	1.0	100.0
GOTERM_BP_DIRECT	GO:0048747~muscle fiber development	1	0.0015968828846092428	1.0	DMD	370	19	18082	2.5721194879089615	1.0	1.0	100.0
GOTERM_BP_DIRECT	GO:0031572~G2 DNA damage checkpoint	1	0.0015968828846092428	1.0	BRCC3	370	21	18082	2.3271557271557275	1.0	1.0	100.0
GOTERM_BP_DIRECT	GO:0048598~embryonic morphogenesis	1	0.0015968828846092428	1.0	ZEB2	370	19	18082	2.5721194879089615	1.0	1.0	100.0
GOTERM_BP_DIRECT	GO:2000650~negative regulation of sodium ion transmembrane transporter activity	1	0.0015968828846092428	1.0	NEDD4L	370	6	18082	8.145045045045046	1.0	1.0	100.0
GOTERM_BP_DIRECT	GO:0003100~regulation of systemic arterial blood pressure by endothelin	1	0.0015968828846092428	1.0	RHOA	370	5	18082	9.774054054054053	1.0	1.0	100.0
GOTERM_BP_DIRECT	GO:0043043~peptide biosynthetic process	1	0.0015968828846092428	1.0	DMD	370	4	18082	12.217567567567569	1.0	1.0	100.0
GOTERM_BP_DIRECT	GO:0008361~regulation of cell size	1	0.0015968828846092428	1.0	IL7R	370	24	18082	2.0362612612612616	1.0	1.0	100.0
GOTERM_BP_DIRECT	GO:0006995~cellular response to nitrogen starvation	1	0.0015968828846092428	1.0	RB1CC1	370	12	18082	4.072522522522523	1.0	1.0	100.0
GOTERM_BP_DIRECT	GO:0071380~cellular response to prostaglandin E stimulus	1	0.0015968828846092428	1.0	GNAS	370	15	18082	3.2580180180180185	1.0	1.0	100.0
GOTERM_BP_DIRECT	GO:0007262~STAT protein import into nucleus	1	0.0015968828846092428	1.0	JAK2	370	6	18082	8.145045045045046	1.0	1.0	100.0
GOTERM_BP_DIRECT	GO:0009186~deoxyribonucleoside diphosphate metabolic process	1	0.0015968828846092428	1.0	RRM2B	370	2	18082	24.435135135135138	1.0	1.0	100.0
GOTERM_BP_DIRECT	GO:0001658~branching involved in ureteric bud morphogenesis	1	0.0015968828846092428	1.0	BCL2	370	48	18082	1.0181306306306308	1.0	1.0	100.0
GOTERM_BP_DIRECT	GO:1901030~positive regulation of mitochondrial outer membrane permeabilization involved in apoptotic signaling pathway	1	0.0015968828846092428	1.0	GSK3B	370	6	18082	8.145045045045046	1.0	1.0	100.0
GOTERM_BP_DIRECT	GO:0006013~mannose metabolic process	1	0.0015968828846092428	1.0	MAN1C1	370	8	18082	6.108783783783784	1.0	1.0	100.0
GOTERM_BP_DIRECT	GO:0046889~positive regulation of lipid biosynthetic process	1	0.0015968828846092428	1.0	ABHD6	370	13	18082	3.759251559251559	1.0	1.0	100.0
GOTERM_BP_DIRECT	GO:0003215~cardiac right ventricle morphogenesis	1	0.0015968828846092428	1.0	SOX4	370	13	18082	3.759251559251559	1.0	1.0	100.0
GOTERM_BP_DIRECT	GO:0035912~dorsal aorta morphogenesis	1	0.0015968828846092428	1.0	ACVRL1	370	8	18082	6.108783783783784	1.0	1.0	100.0
GOTERM_BP_DIRECT	GO:0018026~peptidyl-lysine monomethylation	1	0.0015968828846092428	1.0	KMT5A	370	8	18082	6.108783783783784	1.0	1.0	100.0
GOTERM_BP_DIRECT	GO:0019087~transformation of host cell by virus	1	0.0015968828846092428	1.0	INSR	370	4	18082	12.217567567567569	1.0	1.0	100.0
GOTERM_BP_DIRECT	GO:0010593~negative regulation of lamellipodium assembly	1	0.0015968828846092428	1.0	SLIT2	370	3	18082	16.290090090090093	1.0	1.0	100.0
GOTERM_BP_DIRECT	GO:0010193~response to ozone	1	0.0015968828846092428	1.0	CAT	370	5	18082	9.774054054054053	1.0	1.0	100.0
GOTERM_BP_DIRECT	GO:0045778~positive regulation of ossification	1	0.0015968828846092428	1.0	WNT5A	370	23	18082	2.1247943595769683	1.0	1.0	100.0
GOTERM_BP_DIRECT	GO:0051563~smooth endoplasmic reticulum calcium ion homeostasis	1	0.0015968828846092428	1.0	APP	370	2	18082	24.435135135135138	1.0	1.0	100.0
GOTERM_BP_DIRECT	GO:0007052~mitotic spindle organization	1	0.0015968828846092428	1.0	RALBP1	370	28	18082	1.7453667953667953	1.0	1.0	100.0
GOTERM_BP_DIRECT	GO:0032228~regulation of synaptic transmission, GABAergic	1	0.0015968828846092428	1.0	PLCL1	370	13	18082	3.759251559251559	1.0	1.0	100.0
GOTERM_BP_DIRECT	GO:0001937~negative regulation of endothelial cell proliferation	1	0.0015968828846092428	1.0	ACVRL1	370	30	18082	1.6290090090090092	1.0	1.0	100.0
GOTERM_BP_DIRECT	GO:0007512~adult heart development	1	0.0015968828846092428	1.0	MYH10	370	16	18082	3.054391891891892	1.0	1.0	100.0
GOTERM_BP_DIRECT	GO:0060857~establishment of glial blood-brain barrier	1	0.0015968828846092428	1.0	DMD	370	2	18082	24.435135135135138	1.0	1.0	100.0
GOTERM_BP_DIRECT	GO:0030041~actin filament polymerization	1	0.0015968828846092428	1.0	CTTN	370	24	18082	2.0362612612612616	1.0	1.0	100.0
GOTERM_BP_DIRECT	GO:0035914~skeletal muscle cell differentiation	1	0.0015968828846092428	1.0	FOXN2	370	55	18082	0.8885503685503685	1.0	1.0	100.0
GOTERM_BP_DIRECT	GO:0030853~negative regulation of granulocyte differentiation	1	0.0015968828846092428	1.0	RARA	370	8	18082	6.108783783783784	1.0	1.0	100.0
GOTERM_BP_DIRECT	GO:0045799~positive regulation of chromatin assembly or disassembly	1	0.0015968828846092428	1.0	TAL1	370	1	18082	48.870270270270275	1.0	1.0	100.0
GOTERM_BP_DIRECT	GO:0007368~determination of left/right symmetry	1	0.0015968828846092428	1.0	WNT5A	370	81	18082	0.6033366700033367	1.0	1.0	100.0
GOTERM_BP_DIRECT	GO:0051345~positive regulation of hydrolase activity	1	0.0015968828846092428	1.0	WRN	370	4	18082	12.217567567567569	1.0	1.0	100.0
GOTERM_BP_DIRECT	GO:0001778~plasma membrane repair	1	0.0015968828846092428	1.0	MYH10	370	9	18082	5.43003003003003	1.0	1.0	100.0
GOTERM_BP_DIRECT	GO:0090027~negative regulation of monocyte chemotaxis	1	0.0015968828846092428	1.0	SLIT2	370	5	18082	9.774054054054053	1.0	1.0	100.0
GOTERM_BP_DIRECT	GO:0006457~protein folding	1	0.0015968828846092428	1.0	DNLZ	370	128	18082	0.3817989864864865	1.0	1.0	100.0
GOTERM_BP_DIRECT	GO:0018298~protein-chromophore linkage	1	0.0015968828846092428	1.0	CRY2	370	11	18082	4.442751842751843	1.0	1.0	100.0
GOTERM_BP_DIRECT	GO:0045880~positive regulation of smoothened signaling pathway	1	0.0015968828846092428	1.0	CHSY1	370	30	18082	1.6290090090090092	1.0	1.0	100.0
GOTERM_BP_DIRECT	GO:0046907~intracellular transport	1	0.0015968828846092428	1.0	DST	370	17	18082	2.874721780604134	1.0	1.0	100.0
GOTERM_BP_DIRECT	GO:0021629~olfactory nerve structural organization	1	0.0015968828846092428	1.0	DMD	370	1	18082	48.870270270270275	1.0	1.0	100.0
GOTERM_BP_DIRECT	GO:0055074~calcium ion homeostasis	1	0.0015968828846092428	1.0	GNAS	370	28	18082	1.7453667953667953	1.0	1.0	100.0
GOTERM_BP_DIRECT	GO:0010941~regulation of cell death	1	0.0015968828846092428	1.0	YWHAZ	370	10	18082	4.887027027027027	1.0	1.0	100.0
GOTERM_BP_DIRECT	GO:0007044~cell-substrate junction assembly	1	0.0015968828846092428	1.0	FN1	370	5	18082	9.774054054054053	1.0	1.0	100.0
GOTERM_BP_DIRECT	GO:0071731~response to nitric oxide	1	0.0015968828846092428	1.0	ITGAV	370	5	18082	9.774054054054053	1.0	1.0	100.0
GOTERM_BP_DIRECT	GO:0061364~apoptotic process involved in luteolysis	1	0.0015968828846092428	1.0	SLIT2	370	3	18082	16.290090090090093	1.0	1.0	100.0
GOTERM_BP_DIRECT	GO:0033077~T cell differentiation in thymus	1	0.0015968828846092428	1.0	BCL2	370	39	18082	1.253083853083853	1.0	1.0	100.0
GOTERM_BP_DIRECT	GO:0010616~negative regulation of cardiac muscle adaptation	1	0.0015968828846092428	1.0	MGEA5	370	1	18082	48.870270270270275	1.0	1.0	100.0
GOTERM_BP_DIRECT	GO:0030511~positive regulation of transforming growth factor beta receptor signaling pathway	1	0.0015968828846092428	1.0	HIPK2	370	24	18082	2.0362612612612616	1.0	1.0	100.0
GOTERM_BP_DIRECT	GO:1900119~positive regulation of execution phase of apoptosis	1	0.0015968828846092428	1.0	DLC1	370	9	18082	5.43003003003003	1.0	1.0	100.0
GOTERM_BP_DIRECT	GO:0036010~protein localization to endosome	1	0.0015968828846092428	1.0	MICALL1	370	7	18082	6.981467181467181	1.0	1.0	100.0
GOTERM_BP_DIRECT	GO:0035434~copper ion transmembrane transport	1	0.0015968828846092428	1.0	SLC31A2	370	2	18082	24.435135135135138	1.0	1.0	100.0
GOTERM_BP_DIRECT	GO:0021527~spinal cord association neuron differentiation	1	0.0015968828846092428	1.0	TAL1	370	13	18082	3.759251559251559	1.0	1.0	100.0
GOTERM_BP_DIRECT	GO:0010831~positive regulation of myotube differentiation	1	0.0015968828846092428	1.0	MAPK14	370	11	18082	4.442751842751843	1.0	1.0	100.0
GOTERM_BP_DIRECT	GO:0060670~branching involved in labyrinthine layer morphogenesis	1	0.0015968828846092428	1.0	FGFR2	370	10	18082	4.887027027027027	1.0	1.0	100.0
GOTERM_BP_DIRECT	GO:0038162~erythropoietin-mediated signaling pathway	1	0.0015968828846092428	1.0	KIT	370	1	18082	48.870270270270275	1.0	1.0	100.0
GOTERM_BP_DIRECT	GO:0016203~muscle attachment	1	0.0015968828846092428	1.0	DMD	370	1	18082	48.870270270270275	1.0	1.0	100.0
GOTERM_BP_DIRECT	GO:0010224~response to UV-B	1	0.0015968828846092428	1.0	BCL2	370	9	18082	5.43003003003003	1.0	1.0	100.0
GOTERM_BP_DIRECT	GO:0045723~positive regulation of fatty acid biosynthetic process	1	0.0015968828846092428	1.0	MID1IP1	370	14	18082	3.4907335907335906	1.0	1.0	100.0
GOTERM_BP_DIRECT	GO:0090038~negative regulation of protein kinase C signaling	1	0.0015968828846092428	1.0	MYADM	370	3	18082	16.290090090090093	1.0	1.0	100.0
GOTERM_BP_DIRECT	GO:0000722~telomere maintenance via recombination	1	0.0015968828846092428	1.0	WRN	370	11	18082	4.442751842751843	1.0	1.0	100.0
GOTERM_BP_DIRECT	GO:0071361~cellular response to ethanol	1	0.0015968828846092428	1.0	DNMT3A	370	16	18082	3.054391891891892	1.0	1.0	100.0
GOTERM_BP_DIRECT	GO:0060527~prostate epithelial cord arborization involved in prostate glandular acinus morphogenesis	1	0.0015968828846092428	1.0	FGFR2	370	7	18082	6.981467181467181	1.0	1.0	100.0
GOTERM_BP_DIRECT	GO:0038031~non-canonical Wnt signaling pathway via JNK cascade	1	0.0015968828846092428	1.0	WNT5A	370	5	18082	9.774054054054053	1.0	1.0	100.0
GOTERM_BP_DIRECT	GO:0016050~vesicle organization	1	0.0015968828846092428	1.0	CD2AP	370	24	18082	2.0362612612612616	1.0	1.0	100.0
GOTERM_BP_DIRECT	GO:0032456~endocytic recycling	1	0.0015968828846092428	1.0	MICALL1	370	25	18082	1.9548108108108109	1.0	1.0	100.0
GOTERM_BP_DIRECT	GO:0046638~positive regulation of alpha-beta T cell differentiation	1	0.0015968828846092428	1.0	RHOA	370	10	18082	4.887027027027027	1.0	1.0	100.0
GOTERM_BP_DIRECT	GO:0051443~positive regulation of ubiquitin-protein transferase activity	1	0.0015968828846092428	1.0	BMI1	370	19	18082	2.5721194879089615	1.0	1.0	100.0
GOTERM_BP_DIRECT	GO:0001894~tissue homeostasis	1	0.0015968828846092428	1.0	GNAS	370	24	18082	2.0362612612612616	1.0	1.0	100.0
GOTERM_BP_DIRECT	GO:2000525~positive regulation of T cell costimulation	1	0.0015968828846092428	1.0	EPHB4	370	4	18082	12.217567567567569	1.0	1.0	100.0
GOTERM_BP_DIRECT	GO:0043162~ubiquitin-dependent protein catabolic process via the multivesicular body sorting pathway	1	0.0015968828846092428	1.0	VPS37A	370	12	18082	4.072522522522523	1.0	1.0	100.0
GOTERM_BP_DIRECT	GO:0072368~regulation of lipid transport by negative regulation of transcription from RNA polymerase II promoter	1	0.0015968828846092428	1.0	NCOR1	370	2	18082	24.435135135135138	1.0	1.0	100.0
GOTERM_BP_DIRECT	GO:0016358~dendrite development	1	0.0015968828846092428	1.0	APP	370	36	18082	1.3575075075075076	1.0	1.0	100.0
GOTERM_BP_DIRECT	GO:2001022~positive regulation of response to DNA damage stimulus	1	0.0015968828846092428	1.0	BCLAF1	370	11	18082	4.442751842751843	1.0	1.0	100.0
GOTERM_BP_DIRECT	GO:0042059~negative regulation of epidermal growth factor receptor signaling pathway	1	0.0015968828846092428	1.0	PTPRJ	370	16	18082	3.054391891891892	1.0	1.0	100.0
GOTERM_BP_DIRECT	GO:0019478~D-amino acid catabolic process	1	0.0015968828846092428	1.0	DDO	370	3	18082	16.290090090090093	1.0	1.0	100.0
GOTERM_BP_DIRECT	GO:0050806~positive regulation of synaptic transmission	1	0.0015968828846092428	1.0	GRIA1	370	27	18082	1.81001001001001	1.0	1.0	100.0
GOTERM_BP_DIRECT	GO:0034332~adherens junction organization	1	0.0015968828846092428	1.0	NUMBL	370	9	18082	5.43003003003003	1.0	1.0	100.0
GOTERM_BP_DIRECT	GO:0090324~negative regulation of oxidative phosphorylation	1	0.0015968828846092428	1.0	RHOA	370	5	18082	9.774054054054053	1.0	1.0	100.0
GOTERM_BP_DIRECT	GO:0045104~intermediate filament cytoskeleton organization	1	0.0015968828846092428	1.0	DST	370	16	18082	3.054391891891892	1.0	1.0	100.0
GOTERM_BP_DIRECT	GO:0001736~establishment of planar polarity	1	0.0015968828846092428	1.0	WNT5A	370	18	18082	2.715015015015015	1.0	1.0	100.0
GOTERM_BP_DIRECT	GO:0046676~negative regulation of insulin secretion	1	0.0015968828846092428	1.0	VSNL1	370	41	18082	1.1919578114700067	1.0	1.0	100.0
GOTERM_BP_DIRECT	GO:0042275~error-free postreplication DNA repair	1	0.0015968828846092428	1.0	UBE2V2	370	2	18082	24.435135135135138	1.0	1.0	100.0
GOTERM_BP_DIRECT	GO:0000012~single strand break repair	1	0.0015968828846092428	1.0	APTX	370	10	18082	4.887027027027027	1.0	1.0	100.0
GOTERM_BP_DIRECT	GO:0007005~mitochondrion organization	1	0.0015968828846092428	1.0	MAPK14	370	81	18082	0.6033366700033367	1.0	1.0	100.0
GOTERM_BP_DIRECT	GO:0060688~regulation of morphogenesis of a branching structure	1	0.0015968828846092428	1.0	FGFR2	370	4	18082	12.217567567567569	1.0	1.0	100.0
GOTERM_BP_DIRECT	GO:0019088~immortalization of host cell by virus	1	0.0015968828846092428	1.0	TYMS	370	1	18082	48.870270270270275	1.0	1.0	100.0
GOTERM_BP_DIRECT	GO:0010243~response to organonitrogen compound	1	0.0015968828846092428	1.0	CDK1	370	23	18082	2.1247943595769683	1.0	1.0	100.0
GOTERM_BP_DIRECT	GO:0001890~placenta development	1	0.0015968828846092428	1.0	MAPK14	370	50	18082	0.9774054054054054	1.0	1.0	100.0
GOTERM_BP_DIRECT	GO:0043031~negative regulation of macrophage activation	1	0.0015968828846092428	1.0	ADGRF5	370	6	18082	8.145045045045046	1.0	1.0	100.0
GOTERM_BP_DIRECT	GO:0034050~host programmed cell death induced by symbiont	1	0.0015968828846092428	1.0	JAK2	370	1	18082	48.870270270270275	1.0	1.0	100.0
GOTERM_BP_DIRECT	GO:2000791~negative regulation of mesenchymal cell proliferation involved in lung development	1	0.0015968828846092428	1.0	NFIB	370	2	18082	24.435135135135138	1.0	1.0	100.0
GOTERM_BP_DIRECT	GO:0007030~Golgi organization	1	0.0015968828846092428	1.0	ARHGAP21	370	79	18082	0.6186110160793705	1.0	1.0	100.0
GOTERM_BP_DIRECT	GO:1904953~Wnt signaling pathway involved in midbrain dopaminergic neuron differentiation	1	0.0015968828846092428	1.0	WNT5A	370	3	18082	16.290090090090093	1.0	1.0	100.0
GOTERM_BP_DIRECT	GO:0060809~mesodermal to mesenchymal transition involved in gastrulation	1	0.0015968828846092428	1.0	WNT5A	370	2	18082	24.435135135135138	1.0	1.0	100.0
GOTERM_BP_DIRECT	GO:0032836~glomerular basement membrane development	1	0.0015968828846092428	1.0	COL4A4	370	9	18082	5.43003003003003	1.0	1.0	100.0
GOTERM_BP_DIRECT	GO:0006006~glucose metabolic process	1	0.0015968828846092428	1.0	MAPK14	370	68	18082	0.7186804451510335	1.0	1.0	100.0
GOTERM_BP_DIRECT	GO:0007062~sister chromatid cohesion	1	0.0015968828846092428	1.0	STAG2	370	16	18082	3.054391891891892	1.0	1.0	100.0
GOTERM_BP_DIRECT	GO:0031274~positive regulation of pseudopodium assembly	1	0.0015968828846092428	1.0	KIT	370	13	18082	3.759251559251559	1.0	1.0	100.0
GOTERM_BP_DIRECT	GO:0045184~establishment of protein localization	1	0.0015968828846092428	1.0	PHLDB2	370	44	18082	1.1106879606879607	1.0	1.0	100.0
GOTERM_BP_DIRECT	GO:0042098~T cell proliferation	1	0.0015968828846092428	1.0	MALT1	370	24	18082	2.0362612612612616	1.0	1.0	100.0
GOTERM_BP_DIRECT	GO:0034501~protein localization to kinetochore	1	0.0015968828846092428	1.0	CDK1	370	10	18082	4.887027027027027	1.0	1.0	100.0
GOTERM_BP_DIRECT	GO:0070252~actin-mediated cell contraction	1	0.0015968828846092428	1.0	PARVA	370	4	18082	12.217567567567569	1.0	1.0	100.0
GOTERM_BP_DIRECT	GO:0035887~aortic smooth muscle cell differentiation	1	0.0015968828846092428	1.0	SMARCA2	370	2	18082	24.435135135135138	1.0	1.0	100.0
GOTERM_BP_DIRECT	GO:0090521~glomerular visceral epithelial cell migration	1	0.0015968828846092428	1.0	ANLN	370	4	18082	12.217567567567569	1.0	1.0	100.0
GOTERM_BP_DIRECT	GO:0051899~membrane depolarization	1	0.0015968828846092428	1.0	SCN3B	370	23	18082	2.1247943595769683	1.0	1.0	100.0
GOTERM_BP_DIRECT	GO:0048014~Tie signaling pathway	1	0.0015968828846092428	1.0	ANGPT2	370	4	18082	12.217567567567569	1.0	1.0	100.0
GOTERM_BP_DIRECT	GO:0038093~Fc receptor signaling pathway	1	0.0015968828846092428	1.0	KIT	370	2	18082	24.435135135135138	1.0	1.0	100.0
GOTERM_BP_DIRECT	GO:0010460~positive regulation of heart rate	1	0.0015968828846092428	1.0	SCN3B	370	21	18082	2.3271557271557275	1.0	1.0	100.0
GOTERM_BP_DIRECT	GO:0031022~nuclear migration along microfilament	1	0.0015968828846092428	1.0	SUN2	370	2	18082	24.435135135135138	1.0	1.0	100.0
GOTERM_BP_DIRECT	GO:0045779~negative regulation of bone resorption	1	0.0015968828846092428	1.0	VEGFA	370	16	18082	3.054391891891892	1.0	1.0	100.0
GOTERM_BP_DIRECT	GO:0072089~stem cell proliferation	1	0.0015968828846092428	1.0	ZNRF3	370	7	18082	6.981467181467181	1.0	1.0	100.0
GOTERM_BP_DIRECT	GO:2000121~regulation of removal of superoxide radicals	1	0.0015968828846092428	1.0	FBLN5	370	5	18082	9.774054054054053	1.0	1.0	100.0
GOTERM_BP_DIRECT	GO:1902895~positive regulation of pri-miRNA transcription from RNA polymerase II promoter	1	0.0015968828846092428	1.0	SMAD6	370	22	18082	2.2213759213759214	1.0	1.0	100.0
GOTERM_BP_DIRECT	GO:0044406~adhesion of symbiont to host	1	0.0015968828846092428	1.0	GBP7	370	9	18082	5.43003003003003	1.0	1.0	100.0
GOTERM_BP_DIRECT	GO:0001953~negative regulation of cell-matrix adhesion	1	0.0015968828846092428	1.0	CASK	370	16	18082	3.054391891891892	1.0	1.0	100.0
GOTERM_BP_DIRECT	GO:0071300~cellular response to retinoic acid	1	0.0015968828846092428	1.0	RARA	370	65	18082	0.7518503118503119	1.0	1.0	100.0
GOTERM_BP_DIRECT	GO:1900408~negative regulation of cellular response to oxidative stress	1	0.0015968828846092428	1.0	NCOA7	370	3	18082	16.290090090090093	1.0	1.0	100.0
GOTERM_BP_DIRECT	GO:0033148~positive regulation of intracellular estrogen receptor signaling pathway	1	0.0015968828846092428	1.0	DDX17	370	12	18082	4.072522522522523	1.0	1.0	100.0
GOTERM_BP_DIRECT	GO:0060606~tube closure	1	0.0015968828846092428	1.0	WNT5A	370	1	18082	48.870270270270275	1.0	1.0	100.0
GOTERM_BP_DIRECT	GO:1903347~negative regulation of bicellular tight junction assembly	1	0.0015968828846092428	1.0	ROCK2	370	4	18082	12.217567567567569	1.0	1.0	100.0
GOTERM_BP_DIRECT	GO:0035024~negative regulation of Rho protein signal transduction	1	0.0015968828846092428	1.0	DLC1	370	17	18082	2.874721780604134	1.0	1.0	100.0
GOTERM_BP_DIRECT	GO:0060923~cardiac muscle cell fate commitment	1	0.0015968828846092428	1.0	TBX3	370	5	18082	9.774054054054053	1.0	1.0	100.0
GOTERM_BP_DIRECT	GO:0021903~rostrocaudal neural tube patterning	1	0.0015968828846092428	1.0	BMI1	370	3	18082	16.290090090090093	1.0	1.0	100.0
GOTERM_BP_DIRECT	GO:0006259~DNA metabolic process	1	0.0015968828846092428	1.0	WRN	370	20	18082	2.4435135135135133	1.0	1.0	100.0
GOTERM_BP_DIRECT	GO:0000154~rRNA modification	1	0.0015968828846092428	1.0	TFB2M	370	7	18082	6.981467181467181	1.0	1.0	100.0
GOTERM_BP_DIRECT	GO:0046427~positive regulation of JAK-STAT cascade	1	0.0015968828846092428	1.0	KIT	370	26	18082	1.8796257796257796	1.0	1.0	100.0
GOTERM_BP_DIRECT	GO:0035772~interleukin-13-mediated signaling pathway	1	0.0015968828846092428	1.0	IL13RA1	370	1	18082	48.870270270270275	1.0	1.0	100.0
GOTERM_BP_DIRECT	GO:0006461~protein complex assembly	1	0.0015968828846092428	1.0	CDK1	370	66	18082	0.7404586404586405	1.0	1.0	100.0
GOTERM_BP_DIRECT	GO:0006637~acyl-CoA metabolic process	1	0.0015968828846092428	1.0	ACOT2	370	31	18082	1.576460331299041	1.0	1.0	100.0
GOTERM_BP_DIRECT	GO:0008594~photoreceptor cell morphogenesis	1	0.0015968828846092428	1.0	GRK1	370	4	18082	12.217567567567569	1.0	1.0	100.0
GOTERM_BP_DIRECT	GO:0044237~cellular metabolic process	1	0.0015968828846092428	1.0	WRN	370	12	18082	4.072522522522523	1.0	1.0	100.0
GOTERM_BP_DIRECT	GO:0035767~endothelial cell chemotaxis	1	0.0015968828846092428	1.0	VEGFA	370	10	18082	4.887027027027027	1.0	1.0	100.0
GOTERM_BP_DIRECT	GO:0048703~embryonic viscerocranium morphogenesis	1	0.0015968828846092428	1.0	NDST1	370	10	18082	4.887027027027027	1.0	1.0	100.0
GOTERM_BP_DIRECT	GO:0051001~negative regulation of nitric-oxide synthase activity	1	0.0015968828846092428	1.0	GSK3B	370	9	18082	5.43003003003003	1.0	1.0	100.0
GOTERM_BP_DIRECT	GO:0007031~peroxisome organization	1	0.0015968828846092428	1.0	ABCD3	370	20	18082	2.4435135135135133	1.0	1.0	100.0
GOTERM_BP_DIRECT	GO:0006812~cation transport	1	0.0015968828846092428	1.0	CNGB3	370	73	18082	0.6694557571269901	1.0	1.0	100.0
GOTERM_BP_DIRECT	GO:0006336~DNA replication-independent nucleosome assembly	1	0.0015968828846092428	1.0	UBN1	370	25	18082	1.9548108108108109	1.0	1.0	100.0
GOTERM_BP_DIRECT	GO:0038066~p38MAPK cascade	1	0.0015968828846092428	1.0	MAPK14	370	7	18082	6.981467181467181	1.0	1.0	100.0
GOTERM_BP_DIRECT	GO:0007173~epidermal growth factor receptor signaling pathway	1	0.0015968828846092428	1.0	GAB1	370	45	18082	1.0860060060060062	1.0	1.0	100.0
GOTERM_BP_DIRECT	GO:0090234~regulation of kinetochore assembly	1	0.0015968828846092428	1.0	RNF4	370	3	18082	16.290090090090093	1.0	1.0	100.0
GOTERM_BP_DIRECT	GO:0030242~pexophagy	1	0.0015968828846092428	1.0	RB1CC1	370	4	18082	12.217567567567569	1.0	1.0	100.0
GOTERM_BP_DIRECT	GO:0042511~positive regulation of tyrosine phosphorylation of Stat1 protein	1	0.0015968828846092428	1.0	KIT	370	11	18082	4.442751842751843	1.0	1.0	100.0
GOTERM_BP_DIRECT	GO:0032091~negative regulation of protein binding	1	0.0015968828846092428	1.0	GSK3B	370	61	18082	0.8011519716437749	1.0	1.0	100.0
GOTERM_BP_DIRECT	GO:0030433~ER-associated ubiquitin-dependent protein catabolic process	1	0.0015968828846092428	1.0	UBE2J2	370	57	18082	0.8573731626363206	1.0	1.0	100.0
GOTERM_BP_DIRECT	GO:0061351~neural precursor cell proliferation	1	0.0015968828846092428	1.0	MELK	370	15	18082	3.2580180180180185	1.0	1.0	100.0
GOTERM_BP_DIRECT	GO:0014042~positive regulation of neuron maturation	1	0.0015968828846092428	1.0	BCL2	370	5	18082	9.774054054054053	1.0	1.0	100.0
GOTERM_BP_DIRECT	GO:0006231~dTMP biosynthetic process	1	0.0015968828846092428	1.0	TYMS	370	3	18082	16.290090090090093	1.0	1.0	100.0
GOTERM_BP_DIRECT	GO:0045630~positive regulation of T-helper 2 cell differentiation	1	0.0015968828846092428	1.0	RARA	370	7	18082	6.981467181467181	1.0	1.0	100.0
GOTERM_BP_DIRECT	GO:0033627~cell adhesion mediated by integrin	1	0.0015968828846092428	1.0	ITGAV	370	15	18082	3.2580180180180185	1.0	1.0	100.0
GOTERM_BP_DIRECT	GO:0044772~mitotic cell cycle phase transition	1	0.0015968828846092428	1.0	CDK1	370	5	18082	9.774054054054053	1.0	1.0	100.0
GOTERM_BP_DIRECT	GO:0034109~homotypic cell-cell adhesion	1	0.0015968828846092428	1.0	L1CAM	370	8	18082	6.108783783783784	1.0	1.0	100.0
GOTERM_BP_DIRECT	GO:0046718~viral entry into host cell	1	0.0015968828846092428	1.0	ITGAV	370	18	18082	2.715015015015015	1.0	1.0	100.0
GOTERM_BP_DIRECT	GO:0048733~sebaceous gland development	1	0.0015968828846092428	1.0	CBX7	370	10	18082	4.887027027027027	1.0	1.0	100.0
GOTERM_BP_DIRECT	GO:0042445~hormone metabolic process	1	0.0015968828846092428	1.0	DDO	370	16	18082	3.054391891891892	1.0	1.0	100.0
GOTERM_BP_DIRECT	GO:0071219~cellular response to molecule of bacterial origin	1	0.0015968828846092428	1.0	WNT5A	370	5	18082	9.774054054054053	1.0	1.0	100.0
GOTERM_BP_DIRECT	GO:0010518~positive regulation of phospholipase activity	1	0.0015968828846092428	1.0	FGFR2	370	8	18082	6.108783783783784	1.0	1.0	100.0
GOTERM_BP_DIRECT	GO:0008340~determination of adult lifespan	1	0.0015968828846092428	1.0	TFCP2L1	370	21	18082	2.3271557271557275	1.0	1.0	100.0
GOTERM_BP_DIRECT	GO:0071479~cellular response to ionizing radiation	1	0.0015968828846092428	1.0	MAPK14	370	31	18082	1.576460331299041	1.0	1.0	100.0
GOTERM_BP_DIRECT	GO:0060406~positive regulation of penile erection	1	0.0015968828846092428	1.0	EDNRB	370	8	18082	6.108783783783784	1.0	1.0	100.0
GOTERM_BP_DIRECT	GO:0045943~positive regulation of transcription from RNA polymerase I promoter	1	0.0015968828846092428	1.0	UBTF	370	10	18082	4.887027027027027	1.0	1.0	100.0
GOTERM_BP_DIRECT	GO:0006477~protein sulfation	1	0.0015968828846092428	1.0	NDST1	370	4	18082	12.217567567567569	1.0	1.0	100.0
GOTERM_BP_DIRECT	GO:0034498~early endosome to Golgi transport	1	0.0015968828846092428	1.0	STX5A	370	8	18082	6.108783783783784	1.0	1.0	100.0
GOTERM_BP_DIRECT	GO:1903431~positive regulation of cell maturation	1	0.0015968828846092428	1.0	RUNX1	370	1	18082	48.870270270270275	1.0	1.0	100.0
GOTERM_BP_DIRECT	GO:0008354~germ cell migration	1	0.0015968828846092428	1.0	KIT	370	9	18082	5.43003003003003	1.0	1.0	100.0
GOTERM_BP_DIRECT	GO:0030043~actin filament fragmentation	1	0.0015968828846092428	1.0	CFL2	370	4	18082	12.217567567567569	1.0	1.0	100.0
GOTERM_BP_DIRECT	GO:0043303~mast cell degranulation	1	0.0015968828846092428	1.0	KIT	370	11	18082	4.442751842751843	1.0	1.0	100.0
GOTERM_BP_DIRECT	GO:0048563~post-embryonic organ morphogenesis	1	0.0015968828846092428	1.0	BCL2L11	370	4	18082	12.217567567567569	1.0	1.0	100.0
GOTERM_BP_DIRECT	GO:0050804~modulation of synaptic transmission	1	0.0015968828846092428	1.0	GRIA1	370	28	18082	1.7453667953667953	1.0	1.0	100.0
GOTERM_BP_DIRECT	GO:0061348~planar cell polarity pathway involved in ventricular septum morphogenesis	1	0.0015968828846092428	1.0	WNT5A	370	1	18082	48.870270270270275	1.0	1.0	100.0
GOTERM_BP_DIRECT	GO:0048469~cell maturation	1	0.0015968828846092428	1.0	VEGFA	370	45	18082	1.0860060060060062	1.0	1.0	100.0
GOTERM_BP_DIRECT	GO:1902530~positive regulation of protein linear polyubiquitination	1	0.0015968828846092428	1.0	XIAP	370	2	18082	24.435135135135138	1.0	1.0	100.0
GOTERM_BP_DIRECT	GO:2000795~negative regulation of epithelial cell proliferation involved in lung morphogenesis	1	0.0015968828846092428	1.0	NFIB	370	1	18082	48.870270270270275	1.0	1.0	100.0
GOTERM_BP_DIRECT	GO:0061179~negative regulation of insulin secretion involved in cellular response to glucose stimulus	1	0.0015968828846092428	1.0	MAP4K4	370	22	18082	2.2213759213759214	1.0	1.0	100.0
GOTERM_BP_DIRECT	GO:0071773~cellular response to BMP stimulus	1	0.0015968828846092428	1.0	ACVRL1	370	35	18082	1.3962934362934363	1.0	1.0	100.0
GOTERM_BP_DIRECT	GO:0071676~negative regulation of mononuclear cell migration	1	0.0015968828846092428	1.0	SLIT2	370	1	18082	48.870270270270275	1.0	1.0	100.0
GOTERM_BP_DIRECT	GO:0090557~establishment of endothelial intestinal barrier	1	0.0015968828846092428	1.0	TJP1	370	10	18082	4.887027027027027	1.0	1.0	100.0
GOTERM_BP_DIRECT	GO:0061298~retina vasculature development in camera-type eye	1	0.0015968828846092428	1.0	ACVRL1	370	17	18082	2.874721780604134	1.0	1.0	100.0
GOTERM_BP_DIRECT	GO:2000319~regulation of T-helper 17 cell differentiation	1	0.0015968828846092428	1.0	CCL20	370	3	18082	16.290090090090093	1.0	1.0	100.0
GOTERM_BP_DIRECT	GO:0048265~response to pain	1	0.0015968828846092428	1.0	EDNRB	370	21	18082	2.3271557271557275	1.0	1.0	100.0
GOTERM_BP_DIRECT	GO:0060157~urinary bladder development	1	0.0015968828846092428	1.0	WNT5A	370	5	18082	9.774054054054053	1.0	1.0	100.0
GOTERM_BP_DIRECT	GO:0051058~negative regulation of small GTPase mediated signal transduction	1	0.0015968828846092428	1.0	SLIT2	370	1	18082	48.870270270270275	1.0	1.0	100.0
GOTERM_BP_DIRECT	GO:0010814~substance P catabolic process	1	0.0015968828846092428	1.0	ECE1	370	1	18082	48.870270270270275	1.0	1.0	100.0
GOTERM_BP_DIRECT	GO:0061045~negative regulation of wound healing	1	0.0015968828846092428	1.0	CASK	370	9	18082	5.43003003003003	1.0	1.0	100.0
GOTERM_BP_DIRECT	GO:0002087~regulation of respiratory gaseous exchange by neurological system process	1	0.0015968828846092428	1.0	GLS	370	13	18082	3.759251559251559	1.0	1.0	100.0
GOTERM_BP_DIRECT	GO:0006436~tryptophanyl-tRNA aminoacylation	1	0.0015968828846092428	1.0	WARS	370	2	18082	24.435135135135138	1.0	1.0	100.0
GOTERM_BP_DIRECT	GO:0051893~regulation of focal adhesion assembly	1	0.0015968828846092428	1.0	GPM6B	370	14	18082	3.4907335907335906	1.0	1.0	100.0
GOTERM_BP_DIRECT	GO:0016574~histone ubiquitination	1	0.0015968828846092428	1.0	BMI1	370	14	18082	3.4907335907335906	1.0	1.0	100.0
GOTERM_BP_DIRECT	GO:0030520~intracellular estrogen receptor signaling pathway	1	0.0015968828846092428	1.0	RBFOX2	370	10	18082	4.887027027027027	1.0	1.0	100.0
GOTERM_BP_DIRECT	GO:0046677~response to antibiotic	1	0.0015968828846092428	1.0	JAK2	370	31	18082	1.576460331299041	1.0	1.0	100.0
GOTERM_BP_DIRECT	GO:0000731~DNA synthesis involved in DNA repair	1	0.0015968828846092428	1.0	WRN	370	8	18082	6.108783783783784	1.0	1.0	100.0
GOTERM_BP_DIRECT	GO:0007185~transmembrane receptor protein tyrosine phosphatase signaling pathway	1	0.0015968828846092428	1.0	PTPRE	370	1	18082	48.870270270270275	1.0	1.0	100.0
GOTERM_BP_DIRECT	GO:0061373~mammillary axonal complex development	1	0.0015968828846092428	1.0	ZEB2	370	1	18082	48.870270270270275	1.0	1.0	100.0
GOTERM_BP_DIRECT	GO:0042754~negative regulation of circadian rhythm	1	0.0015968828846092428	1.0	CRY2	370	8	18082	6.108783783783784	1.0	1.0	100.0
GOTERM_BP_DIRECT	GO:0060334~regulation of interferon-gamma-mediated signaling pathway	1	0.0015968828846092428	1.0	JAK2	370	5	18082	9.774054054054053	1.0	1.0	100.0
GOTERM_BP_DIRECT	GO:0046902~regulation of mitochondrial membrane permeability	1	0.0015968828846092428	1.0	BCL2	370	10	18082	4.887027027027027	1.0	1.0	100.0
GOTERM_BP_DIRECT	GO:1902311~regulation of copper ion transmembrane transport	1	0.0015968828846092428	1.0	SLC31A2	370	1	18082	48.870270270270275	1.0	1.0	100.0
GOTERM_BP_DIRECT	GO:0002377~immunoglobulin production	1	0.0015968828846092428	1.0	IL7R	370	25	18082	1.9548108108108109	1.0	1.0	100.0
GOTERM_BP_DIRECT	GO:0072513~positive regulation of secondary heart field cardioblast proliferation	1	0.0015968828846092428	1.0	TBX5	370	6	18082	8.145045045045046	1.0	1.0	100.0
GOTERM_BP_DIRECT	GO:0060028~convergent extension involved in axis elongation	1	0.0015968828846092428	1.0	WNT5A	370	7	18082	6.981467181467181	1.0	1.0	100.0
GOTERM_BP_DIRECT	GO:0051258~protein polymerization	1	0.0015968828846092428	1.0	MID1IP1	370	13	18082	3.759251559251559	1.0	1.0	100.0
GOTERM_BP_DIRECT	GO:2000536~negative regulation of entry of bacterium into host cell	1	0.0015968828846092428	1.0	ITGAV	370	1	18082	48.870270270270275	1.0	1.0	100.0
GOTERM_BP_DIRECT	GO:0060340~positive regulation of type I interferon-mediated signaling pathway	1	0.0015968828846092428	1.0	WNT5A	370	10	18082	4.887027027027027	1.0	1.0	100.0
GOTERM_BP_DIRECT	GO:0050767~regulation of neurogenesis	1	0.0015968828846092428	1.0	JADE2	370	31	18082	1.576460331299041	1.0	1.0	100.0
GOTERM_BP_DIRECT	GO:0010766~negative regulation of sodium ion transport	1	0.0015968828846092428	1.0	NEDD4L	370	6	18082	8.145045045045046	1.0	1.0	100.0
GOTERM_BP_DIRECT	GO:0072666~establishment of protein localization to vacuole	1	0.0015968828846092428	1.0	TNFAIP3	370	1	18082	48.870270270270275	1.0	1.0	100.0
GOTERM_BP_DIRECT	GO:0003401~axis elongation	1	0.0015968828846092428	1.0	WNT5A	370	5	18082	9.774054054054053	1.0	1.0	100.0
GOTERM_BP_DIRECT	GO:0032835~glomerulus development	1	0.0015968828846092428	1.0	BCL2	370	9	18082	5.43003003003003	1.0	1.0	100.0
GOTERM_BP_DIRECT	GO:0045821~positive regulation of glycolytic process	1	0.0015968828846092428	1.0	INSR	370	14	18082	3.4907335907335906	1.0	1.0	100.0
GOTERM_BP_DIRECT	GO:0070781~response to biotin	1	0.0015968828846092428	1.0	HLCS	370	2	18082	24.435135135135138	1.0	1.0	100.0
GOTERM_BP_DIRECT	GO:0045776~negative regulation of blood pressure	1	0.0015968828846092428	1.0	GNAS	370	35	18082	1.3962934362934363	1.0	1.0	100.0
GOTERM_BP_DIRECT	GO:0060638~mesenchymal-epithelial cell signaling	1	0.0015968828846092428	1.0	WNT5A	370	3	18082	16.290090090090093	1.0	1.0	100.0
GOTERM_BP_DIRECT	GO:0014809~regulation of skeletal muscle contraction by regulation of release of sequestered calcium ion	1	0.0015968828846092428	1.0	DMD	370	2	18082	24.435135135135138	1.0	1.0	100.0
GOTERM_BP_DIRECT	GO:0002634~regulation of germinal center formation	1	0.0015968828846092428	1.0	TNFAIP3	370	4	18082	12.217567567567569	1.0	1.0	100.0
GOTERM_BP_DIRECT	GO:0006517~protein deglycosylation	1	0.0015968828846092428	1.0	MGEA5	370	10	18082	4.887027027027027	1.0	1.0	100.0
GOTERM_BP_DIRECT	GO:0050856~regulation of T cell receptor signaling pathway	1	0.0015968828846092428	1.0	MALT1	370	7	18082	6.981467181467181	1.0	1.0	100.0
GOTERM_BP_DIRECT	GO:0003197~endocardial cushion development	1	0.0015968828846092428	1.0	TBX5	370	13	18082	3.759251559251559	1.0	1.0	100.0
GOTERM_BP_DIRECT	GO:2000144~positive regulation of DNA-templated transcription, initiation	1	0.0015968828846092428	1.0	BCLAF1	370	7	18082	6.981467181467181	1.0	1.0	100.0
GOTERM_BP_DIRECT	GO:0001922~B-1 B cell homeostasis	1	0.0015968828846092428	1.0	TNFAIP3	370	5	18082	9.774054054054053	1.0	1.0	100.0
GOTERM_BP_DIRECT	GO:0031663~lipopolysaccharide-mediated signaling pathway	1	0.0015968828846092428	1.0	MAPK14	370	31	18082	1.576460331299041	1.0	1.0	100.0
GOTERM_BP_DIRECT	GO:0060426~lung vasculature development	1	0.0015968828846092428	1.0	VEGFA	370	9	18082	5.43003003003003	1.0	1.0	100.0
GOTERM_BP_DIRECT	GO:0060399~positive regulation of growth hormone receptor signaling pathway	1	0.0015968828846092428	1.0	JAK2	370	3	18082	16.290090090090093	1.0	1.0	100.0
GOTERM_BP_DIRECT	GO:0008333~endosome to lysosome transport	1	0.0015968828846092428	1.0	TRAK1	370	39	18082	1.253083853083853	1.0	1.0	100.0
GOTERM_BP_DIRECT	GO:0032762~mast cell cytokine production	1	0.0015968828846092428	1.0	KIT	370	2	18082	24.435135135135138	1.0	1.0	100.0
GOTERM_BP_DIRECT	GO:0030162~regulation of proteolysis	1	0.0015968828846092428	1.0	BTBD3	370	30	18082	1.6290090090090092	1.0	1.0	100.0
GOTERM_BP_DIRECT	GO:0010225~response to UV-C	1	0.0015968828846092428	1.0	WRN	370	10	18082	4.887027027027027	1.0	1.0	100.0
GOTERM_BP_DIRECT	GO:0060595~fibroblast growth factor receptor signaling pathway involved in mammary gland specification	1	0.0015968828846092428	1.0	FGFR2	370	2	18082	24.435135135135138	1.0	1.0	100.0
GOTERM_BP_DIRECT	GO:0021591~ventricular system development	1	0.0015968828846092428	1.0	SEMA6D	370	20	18082	2.4435135135135133	1.0	1.0	100.0
GOTERM_BP_DIRECT	GO:0051593~response to folic acid	1	0.0015968828846092428	1.0	TYMS	370	12	18082	4.072522522522523	1.0	1.0	100.0
GOTERM_BP_DIRECT	GO:0007018~microtubule-based movement	1	0.0015968828846092428	1.0	KIF26A	370	78	18082	0.6265419265419265	1.0	1.0	100.0
GOTERM_BP_DIRECT	GO:0042249~establishment of planar polarity of embryonic epithelium	1	0.0015968828846092428	1.0	FOXF2	370	3	18082	16.290090090090093	1.0	1.0	100.0
GOTERM_BP_DIRECT	GO:2001202~negative regulation of transforming growth factor-beta secretion	1	0.0015968828846092428	1.0	FN1	370	1	18082	48.870270270270275	1.0	1.0	100.0
GOTERM_BP_DIRECT	GO:0010575~positive regulation of vascular endothelial growth factor production	1	0.0015968828846092428	1.0	ARNT	370	24	18082	2.0362612612612616	1.0	1.0	100.0
GOTERM_BP_DIRECT	GO:1901631~positive regulation of presynaptic membrane organization	1	0.0015968828846092428	1.0	LRP4	370	1	18082	48.870270270270275	1.0	1.0	100.0
GOTERM_BP_DIRECT	GO:0045995~regulation of embryonic development	1	0.0015968828846092428	1.0	INSR	370	12	18082	4.072522522522523	1.0	1.0	100.0
GOTERM_BP_DIRECT	GO:0060051~negative regulation of protein glycosylation	1	0.0015968828846092428	1.0	MGEA5	370	1	18082	48.870270270270275	1.0	1.0	100.0
GOTERM_BP_DIRECT	GO:0090200~positive regulation of release of cytochrome c from mitochondria	1	0.0015968828846092428	1.0	BCL2L11	370	30	18082	1.6290090090090092	1.0	1.0	100.0
GOTERM_BP_DIRECT	GO:0009187~cyclic nucleotide metabolic process	1	0.0015968828846092428	1.0	CNGB3	370	1	18082	48.870270270270275	1.0	1.0	100.0
GOTERM_BP_DIRECT	GO:0002328~pro-B cell differentiation	1	0.0015968828846092428	1.0	SOX4	370	5	18082	9.774054054054053	1.0	1.0	100.0
GOTERM_BP_DIRECT	GO:0043374~CD8-positive, alpha-beta T cell differentiation	1	0.0015968828846092428	1.0	OTUD5	370	6	18082	8.145045045045046	1.0	1.0	100.0
GOTERM_BP_DIRECT	GO:0007284~spermatogonial cell division	1	0.0015968828846092428	1.0	BRIP1	370	1	18082	48.870270270270275	1.0	1.0	100.0
GOTERM_BP_DIRECT	GO:1900122~positive regulation of receptor binding	1	0.0015968828846092428	1.0	PLCL1	370	5	18082	9.774054054054053	1.0	1.0	100.0
GOTERM_BP_DIRECT	GO:0034354~'de novo' NAD biosynthetic process from tryptophan	1	0.0015968828846092428	1.0	KMO	370	4	18082	12.217567567567569	1.0	1.0	100.0
GOTERM_BP_DIRECT	GO:0032870~cellular response to hormone stimulus	1	0.0015968828846092428	1.0	SLIT2	370	47	18082	1.0397929844738356	1.0	1.0	100.0
GOTERM_BP_DIRECT	GO:0072012~glomerulus vasculature development	1	0.0015968828846092428	1.0	ANGPT2	370	3	18082	16.290090090090093	1.0	1.0	100.0
GOTERM_BP_DIRECT	GO:0098586~cellular response to virus	1	0.0015968828846092428	1.0	MAPK14	370	14	18082	3.4907335907335906	1.0	1.0	100.0
GOTERM_BP_DIRECT	GO:0060065~uterus development	1	0.0015968828846092428	1.0	WNT5A	370	19	18082	2.5721194879089615	1.0	1.0	100.0
GOTERM_BP_DIRECT	GO:0033600~negative regulation of mammary gland epithelial cell proliferation	1	0.0015968828846092428	1.0	ROBO1	370	6	18082	8.145045045045046	1.0	1.0	100.0
GOTERM_BP_DIRECT	GO:0032367~intracellular cholesterol transport	1	0.0015968828846092428	1.0	NPC2	370	6	18082	8.145045045045046	1.0	1.0	100.0
GOTERM_BP_DIRECT	GO:0001783~B cell apoptotic process	1	0.0015968828846092428	1.0	BCL2L11	370	13	18082	3.759251559251559	1.0	1.0	100.0
GOTERM_BP_DIRECT	GO:0001706~endoderm formation	1	0.0015968828846092428	1.0	SOX7	370	16	18082	3.054391891891892	1.0	1.0	100.0
GOTERM_BP_DIRECT	GO:0035690~cellular response to drug	1	0.0015968828846092428	1.0	MYLK	370	75	18082	0.6516036036036037	1.0	1.0	100.0
GOTERM_BP_DIRECT	GO:1903045~neural crest cell migration involved in sympathetic nervous system development	1	0.0015968828846092428	1.0	SEMA3A	370	1	18082	48.870270270270275	1.0	1.0	100.0
GOTERM_BP_DIRECT	GO:0043508~negative regulation of JUN kinase activity	1	0.0015968828846092428	1.0	PDCD4	370	14	18082	3.4907335907335906	1.0	1.0	100.0
GOTERM_BP_DIRECT	GO:0045616~regulation of keratinocyte differentiation	1	0.0015968828846092428	1.0	ROCK2	370	9	18082	5.43003003003003	1.0	1.0	100.0
GOTERM_BP_DIRECT	GO:0048557~embryonic digestive tract morphogenesis	1	0.0015968828846092428	1.0	FGFR2	370	21	18082	2.3271557271557275	1.0	1.0	100.0
GOTERM_BP_DIRECT	GO:0043375~CD8-positive, alpha-beta T cell lineage commitment	1	0.0015968828846092428	1.0	BCL2	370	1	18082	48.870270270270275	1.0	1.0	100.0
GOTERM_BP_DIRECT	GO:0070307~lens fiber cell development	1	0.0015968828846092428	1.0	FGFR2	370	9	18082	5.43003003003003	1.0	1.0	100.0
GOTERM_BP_DIRECT	GO:0048739~cardiac muscle fiber development	1	0.0015968828846092428	1.0	VEGFA	370	8	18082	6.108783783783784	1.0	1.0	100.0
GOTERM_BP_DIRECT	GO:0030951~establishment or maintenance of microtubule cytoskeleton polarity	1	0.0015968828846092428	1.0	CKAP5	370	3	18082	16.290090090090093	1.0	1.0	100.0
GOTERM_BP_DIRECT	GO:0061098~positive regulation of protein tyrosine kinase activity	1	0.0015968828846092428	1.0	CSF1R	370	20	18082	2.4435135135135133	1.0	1.0	100.0
GOTERM_BP_DIRECT	GO:0070189~kynurenine metabolic process	1	0.0015968828846092428	1.0	KMO	370	4	18082	12.217567567567569	1.0	1.0	100.0
GOTERM_BP_DIRECT	GO:0010159~specification of organ position	1	0.0015968828846092428	1.0	TBX3	370	3	18082	16.290090090090093	1.0	1.0	100.0
GOTERM_BP_DIRECT	GO:0006364~rRNA processing	1	0.0015968828846092428	1.0	TFB2M	370	126	18082	0.38785928785928786	1.0	1.0	100.0
GOTERM_BP_DIRECT	GO:0030866~cortical actin cytoskeleton organization	1	0.0015968828846092428	1.0	ROCK2	370	24	18082	2.0362612612612616	1.0	1.0	100.0
GOTERM_BP_DIRECT	GO:0019915~lipid storage	1	0.0015968828846092428	1.0	CRY2	370	27	18082	1.81001001001001	1.0	1.0	100.0
GOTERM_BP_DIRECT	GO:0039536~negative regulation of RIG-I signaling pathway	1	0.0015968828846092428	1.0	SEC14L1	370	4	18082	12.217567567567569	1.0	1.0	100.0
GOTERM_BP_DIRECT	GO:0071870~cellular response to catecholamine stimulus	1	0.0015968828846092428	1.0	GNAS	370	5	18082	9.774054054054053	1.0	1.0	100.0
GOTERM_BP_DIRECT	GO:0040036~regulation of fibroblast growth factor receptor signaling pathway	1	0.0015968828846092428	1.0	FGFR2	370	7	18082	6.981467181467181	1.0	1.0	100.0
GOTERM_BP_DIRECT	GO:0048755~branching morphogenesis of a nerve	1	0.0015968828846092428	1.0	FGFR2	370	5	18082	9.774054054054053	1.0	1.0	100.0
GOTERM_BP_DIRECT	GO:0034389~lipid particle organization	1	0.0015968828846092428	1.0	PTGFRN	370	15	18082	3.2580180180180185	1.0	1.0	100.0
GOTERM_BP_DIRECT	GO:0045055~regulated exocytosis	1	0.0015968828846092428	1.0	RAB11FIP1	370	14	18082	3.4907335907335906	1.0	1.0	100.0
GOTERM_BP_DIRECT	GO:0051534~negative regulation of NFAT protein import into nucleus	1	0.0015968828846092428	1.0	GSK3B	370	6	18082	8.145045045045046	1.0	1.0	100.0
GOTERM_BP_DIRECT	GO:0032515~negative regulation of phosphoprotein phosphatase activity	1	0.0015968828846092428	1.0	CRY2	370	7	18082	6.981467181467181	1.0	1.0	100.0
GOTERM_BP_DIRECT	GO:2000378~negative regulation of reactive oxygen species metabolic process	1	0.0015968828846092428	1.0	BCL2	370	29	18082	1.6851817334575958	1.0	1.0	100.0
GOTERM_BP_DIRECT	GO:0046688~response to copper ion	1	0.0015968828846092428	1.0	CDK1	370	18	18082	2.715015015015015	1.0	1.0	100.0
GOTERM_BP_DIRECT	GO:1904339~negative regulation of dopaminergic neuron differentiation	1	0.0015968828846092428	1.0	GSK3B	370	3	18082	16.290090090090093	1.0	1.0	100.0
GOTERM_BP_DIRECT	GO:0046671~negative regulation of retinal cell programmed cell death	1	0.0015968828846092428	1.0	BCL2	370	2	18082	24.435135135135138	1.0	1.0	100.0
GOTERM_BP_DIRECT	GO:2000648~positive regulation of stem cell proliferation	1	0.0015968828846092428	1.0	TBX3	370	18	18082	2.715015015015015	1.0	1.0	100.0
GOTERM_BP_DIRECT	GO:0032695~negative regulation of interleukin-12 production	1	0.0015968828846092428	1.0	CMKLR1	370	15	18082	3.2580180180180185	1.0	1.0	100.0
GOTERM_BP_DIRECT	GO:0007565~female pregnancy	1	0.0015968828846092428	1.0	RARA	370	81	18082	0.6033366700033367	1.0	1.0	100.0
GOTERM_BP_DIRECT	GO:0034616~response to laminar fluid shear stress	1	0.0015968828846092428	1.0	SMAD6	370	7	18082	6.981467181467181	1.0	1.0	100.0
GOTERM_BP_DIRECT	GO:0050803~regulation of synapse structure or activity	1	0.0015968828846092428	1.0	APP	370	5	18082	9.774054054054053	1.0	1.0	100.0
GOTERM_BP_DIRECT	GO:0038098~sequestering of BMP from receptor via BMP binding	1	0.0015968828846092428	1.0	GREM2	370	1	18082	48.870270270270275	1.0	1.0	100.0
GOTERM_BP_DIRECT	GO:0021795~cerebral cortex cell migration	1	0.0015968828846092428	1.0	RHOA	370	13	18082	3.759251559251559	1.0	1.0	100.0
GOTERM_BP_DIRECT	GO:0002637~regulation of immunoglobulin production	1	0.0015968828846092428	1.0	TNFAIP3	370	4	18082	12.217567567567569	1.0	1.0	100.0
GOTERM_BP_DIRECT	GO:0070207~protein homotrimerization	1	0.0015968828846092428	1.0	SKI	370	26	18082	1.8796257796257796	1.0	1.0	100.0
GOTERM_BP_DIRECT	GO:0045603~positive regulation of endothelial cell differentiation	1	0.0015968828846092428	1.0	ACVRL1	370	11	18082	4.442751842751843	1.0	1.0	100.0
GOTERM_BP_DIRECT	GO:1903261~regulation of serine phosphorylation of STAT3 protein	1	0.0015968828846092428	1.0	GFRA2	370	2	18082	24.435135135135138	1.0	1.0	100.0
GOTERM_BP_DIRECT	GO:0010501~RNA secondary structure unwinding	1	0.0015968828846092428	1.0	DDX17	370	45	18082	1.0860060060060062	1.0	1.0	100.0
GOTERM_BP_DIRECT	GO:0086012~membrane depolarization during cardiac muscle cell action potential	1	0.0015968828846092428	1.0	SCN3B	370	6	18082	8.145045045045046	1.0	1.0	100.0
GOTERM_BP_DIRECT	GO:0002089~lens morphogenesis in camera-type eye	1	0.0015968828846092428	1.0	SKI	370	16	18082	3.054391891891892	1.0	1.0	100.0
GOTERM_BP_DIRECT	GO:0031959~mineralocorticoid receptor signaling pathway	1	0.0015968828846092428	1.0	JAK2	370	2	18082	24.435135135135138	1.0	1.0	100.0
GOTERM_BP_DIRECT	GO:0021678~third ventricle development	1	0.0015968828846092428	1.0	MYH10	370	3	18082	16.290090090090093	1.0	1.0	100.0
GOTERM_BP_DIRECT	GO:0060916~mesenchymal cell proliferation involved in lung development	1	0.0015968828846092428	1.0	FGFR2	370	3	18082	16.290090090090093	1.0	1.0	100.0
GOTERM_BP_DIRECT	GO:0042310~vasoconstriction	1	0.0015968828846092428	1.0	EDNRB	370	19	18082	2.5721194879089615	1.0	1.0	100.0
GOTERM_BP_DIRECT	GO:2000484~positive regulation of interleukin-8 secretion	1	0.0015968828846092428	1.0	WNT5A	370	11	18082	4.442751842751843	1.0	1.0	100.0
GOTERM_BP_DIRECT	GO:0046325~negative regulation of glucose import	1	0.0015968828846092428	1.0	PEA15A	370	17	18082	2.874721780604134	1.0	1.0	100.0
GOTERM_BP_DIRECT	GO:0072520~seminiferous tubule development	1	0.0015968828846092428	1.0	BRIP1	370	19	18082	2.5721194879089615	1.0	1.0	100.0
GOTERM_BP_DIRECT	GO:0090280~positive regulation of calcium ion import	1	0.0015968828846092428	1.0	CASK	370	21	18082	2.3271557271557275	1.0	1.0	100.0
GOTERM_BP_DIRECT	GO:0009611~response to wounding	1	0.0015968828846092428	1.0	TNFAIP3	370	58	18082	0.8425908667287979	1.0	1.0	100.0
GOTERM_BP_DIRECT	GO:1903799~negative regulation of production of miRNAs involved in gene silencing by miRNA	1	0.0015968828846092428	1.0	NCOR1	370	6	18082	8.145045045045046	1.0	1.0	100.0
GOTERM_BP_DIRECT	GO:0097062~dendritic spine maintenance	1	0.0015968828846092428	1.0	CTTN	370	7	18082	6.981467181467181	1.0	1.0	100.0
GOTERM_BP_DIRECT	GO:0051901~positive regulation of mitochondrial depolarization	1	0.0015968828846092428	1.0	MGEA5	370	11	18082	4.442751842751843	1.0	1.0	100.0
GOTERM_BP_DIRECT	GO:0030850~prostate gland development	1	0.0015968828846092428	1.0	RARA	370	9	18082	5.43003003003003	1.0	1.0	100.0
GOTERM_BP_DIRECT	GO:0036518~chemorepulsion of dopaminergic neuron axon	1	0.0015968828846092428	1.0	WNT5A	370	2	18082	24.435135135135138	1.0	1.0	100.0
GOTERM_BP_DIRECT	GO:0071109~superior temporal gyrus development	1	0.0015968828846092428	1.0	GSK3B	370	2	18082	24.435135135135138	1.0	1.0	100.0
GOTERM_BP_DIRECT	GO:1900746~regulation of vascular endothelial growth factor signaling pathway	1	0.0015968828846092428	1.0	TCF4	370	4	18082	12.217567567567569	1.0	1.0	100.0
GOTERM_BP_DIRECT	GO:0010862~positive regulation of pathway-restricted SMAD protein phosphorylation	1	0.0015968828846092428	1.0	ACVRL1	370	48	18082	1.0181306306306308	1.0	1.0	100.0
GOTERM_BP_DIRECT	GO:0022604~regulation of cell morphogenesis	1	0.0015968828846092428	1.0	LARP4	370	26	18082	1.8796257796257796	1.0	1.0	100.0
GOTERM_BP_DIRECT	GO:0007292~female gamete generation	1	0.0015968828846092428	1.0	MAGOH	370	9	18082	5.43003003003003	1.0	1.0	100.0
GOTERM_BP_DIRECT	GO:0031065~positive regulation of histone deacetylation	1	0.0015968828846092428	1.0	NCOR1	370	13	18082	3.759251559251559	1.0	1.0	100.0
GOTERM_BP_DIRECT	GO:0035989~tendon development	1	0.0015968828846092428	1.0	COL5A1	370	3	18082	16.290090090090093	1.0	1.0	100.0
GOTERM_BP_DIRECT	GO:0007497~posterior midgut development	1	0.0015968828846092428	1.0	EDNRB	370	1	18082	48.870270270270275	1.0	1.0	100.0
GOTERM_BP_DIRECT	GO:0090287~regulation of cellular response to growth factor stimulus	1	0.0015968828846092428	1.0	DMD	370	1	18082	48.870270270270275	1.0	1.0	100.0
GOTERM_BP_DIRECT	GO:0060341~regulation of cellular localization	1	0.0015968828846092428	1.0	PARD3	370	4	18082	12.217567567567569	1.0	1.0	100.0
GOTERM_BP_DIRECT	GO:0032964~collagen biosynthetic process	1	0.0015968828846092428	1.0	COL5A1	370	6	18082	8.145045045045046	1.0	1.0	100.0
GOTERM_BP_DIRECT	GO:0034142~toll-like receptor 4 signaling pathway	1	0.0015968828846092428	1.0	TRIL	370	11	18082	4.442751842751843	1.0	1.0	100.0
GOTERM_BP_DIRECT	GO:0048170~positive regulation of long-term neuronal synaptic plasticity	1	0.0015968828846092428	1.0	KIT	370	8	18082	6.108783783783784	1.0	1.0	100.0
GOTERM_BP_DIRECT	GO:0046039~GTP metabolic process	1	0.0015968828846092428	1.0	RHOA	370	8	18082	6.108783783783784	1.0	1.0	100.0
GOTERM_BP_DIRECT	GO:0060373~regulation of ventricular cardiac muscle cell membrane depolarization	1	0.0015968828846092428	1.0	SCN3B	370	7	18082	6.981467181467181	1.0	1.0	100.0
GOTERM_BP_DIRECT	GO:0033133~positive regulation of glucokinase activity	1	0.0015968828846092428	1.0	PFKFB2	370	5	18082	9.774054054054053	1.0	1.0	100.0
GOTERM_BP_DIRECT	GO:0060907~positive regulation of macrophage cytokine production	1	0.0015968828846092428	1.0	WNT5A	370	8	18082	6.108783783783784	1.0	1.0	100.0
GOTERM_BP_DIRECT	GO:0007194~negative regulation of adenylate cyclase activity	1	0.0015968828846092428	1.0	NPR3	370	15	18082	3.2580180180180185	1.0	1.0	100.0
GOTERM_BP_DIRECT	GO:0007585~respiratory gaseous exchange	1	0.0015968828846092428	1.0	NDST1	370	25	18082	1.9548108108108109	1.0	1.0	100.0
GOTERM_BP_DIRECT	GO:0033591~response to L-ascorbic acid	1	0.0015968828846092428	1.0	CAT	370	5	18082	9.774054054054053	1.0	1.0	100.0
GOTERM_BP_DIRECT	GO:0003025~regulation of systemic arterial blood pressure by baroreceptor feedback	1	0.0015968828846092428	1.0	NAV2	370	1	18082	48.870270270270275	1.0	1.0	100.0
GOTERM_BP_DIRECT	GO:0031503~protein complex localization	1	0.0015968828846092428	1.0	BIRC5	370	4	18082	12.217567567567569	1.0	1.0	100.0
GOTERM_BP_DIRECT	GO:0061430~bone trabecula morphogenesis	1	0.0015968828846092428	1.0	VEGFA	370	3	18082	16.290090090090093	1.0	1.0	100.0
GOTERM_BP_DIRECT	GO:0032508~DNA duplex unwinding	1	0.0015968828846092428	1.0	WRN	370	18	18082	2.715015015015015	1.0	1.0	100.0
GOTERM_BP_DIRECT	GO:1904037~positive regulation of epithelial cell apoptotic process	1	0.0015968828846092428	1.0	JAK2	370	3	18082	16.290090090090093	1.0	1.0	100.0
GOTERM_BP_DIRECT	GO:0007320~insemination	1	0.0015968828846092428	1.0	DDO	370	2	18082	24.435135135135138	1.0	1.0	100.0
GOTERM_BP_DIRECT	GO:0038018~Wnt receptor catabolic process	1	0.0015968828846092428	1.0	ZNRF3	370	2	18082	24.435135135135138	1.0	1.0	100.0
GOTERM_BP_DIRECT	GO:0071874~cellular response to norepinephrine stimulus	1	0.0015968828846092428	1.0	APP	370	2	18082	24.435135135135138	1.0	1.0	100.0
GOTERM_BP_DIRECT	GO:0042770~signal transduction in response to DNA damage	1	0.0015968828846092428	1.0	MAPK14	370	12	18082	4.072522522522523	1.0	1.0	100.0
GOTERM_BP_DIRECT	GO:0071504~cellular response to heparin	1	0.0015968828846092428	1.0	SLIT2	370	4	18082	12.217567567567569	1.0	1.0	100.0
GOTERM_BP_DIRECT	GO:0090197~positive regulation of chemokine secretion	1	0.0015968828846092428	1.0	CSF1R	370	10	18082	4.887027027027027	1.0	1.0	100.0
GOTERM_BP_DIRECT	GO:0001502~cartilage condensation	1	0.0015968828846092428	1.0	MAPK14	370	20	18082	2.4435135135135133	1.0	1.0	100.0
GOTERM_BP_DIRECT	GO:0040009~regulation of growth rate	1	0.0015968828846092428	1.0	WRN	370	3	18082	16.290090090090093	1.0	1.0	100.0
GOTERM_BP_DIRECT	GO:0007214~gamma-aminobutyric acid signaling pathway	1	0.0015968828846092428	1.0	PLCL1	370	25	18082	1.9548108108108109	1.0	1.0	100.0
GOTERM_BP_DIRECT	GO:0006541~glutamine metabolic process	1	0.0015968828846092428	1.0	GLS	370	20	18082	2.4435135135135133	1.0	1.0	100.0
GOTERM_BP_DIRECT	GO:0045836~positive regulation of meiotic nuclear division	1	0.0015968828846092428	1.0	WNT5A	370	5	18082	9.774054054054053	1.0	1.0	100.0
GOTERM_BP_DIRECT	GO:0003402~planar cell polarity pathway involved in axis elongation	1	0.0015968828846092428	1.0	WNT5A	370	3	18082	16.290090090090093	1.0	1.0	100.0
GOTERM_BP_DIRECT	GO:0060687~regulation of branching involved in prostate gland morphogenesis	1	0.0015968828846092428	1.0	FGFR2	370	7	18082	6.981467181467181	1.0	1.0	100.0
GOTERM_BP_DIRECT	GO:1901017~negative regulation of potassium ion transmembrane transporter activity	1	0.0015968828846092428	1.0	NEDD4L	370	6	18082	8.145045045045046	1.0	1.0	100.0
GOTERM_BP_DIRECT	GO:0030325~adrenal gland development	1	0.0015968828846092428	1.0	INSR	370	27	18082	1.81001001001001	1.0	1.0	100.0
GOTERM_BP_DIRECT	GO:0060800~regulation of cell differentiation involved in embryonic placenta development	1	0.0015968828846092428	1.0	STK3	370	2	18082	24.435135135135138	1.0	1.0	100.0
GOTERM_BP_DIRECT	GO:0048535~lymph node development	1	0.0015968828846092428	1.0	IL7R	370	30	18082	1.6290090090090092	1.0	1.0	100.0
GOTERM_BP_DIRECT	GO:0050853~B cell receptor signaling pathway	1	0.0015968828846092428	1.0	BCL2	370	55	18082	0.8885503685503685	1.0	1.0	100.0
GOTERM_BP_DIRECT	GO:0034392~negative regulation of smooth muscle cell apoptotic process	1	0.0015968828846092428	1.0	GSK3B	370	8	18082	6.108783783783784	1.0	1.0	100.0
GOTERM_BP_DIRECT	GO:0060029~convergent extension involved in organogenesis	1	0.0015968828846092428	1.0	WNT5A	370	5	18082	9.774054054054053	1.0	1.0	100.0
GOTERM_BP_DIRECT	GO:0071320~cellular response to cAMP	1	0.0015968828846092428	1.0	APP	370	50	18082	0.9774054054054054	1.0	1.0	100.0
GOTERM_BP_DIRECT	GO:0006983~ER overload response	1	0.0015968828846092428	1.0	GSK3B	370	10	18082	4.887027027027027	1.0	1.0	100.0
GOTERM_BP_DIRECT	GO:0043113~receptor clustering	1	0.0015968828846092428	1.0	LRP4	370	28	18082	1.7453667953667953	1.0	1.0	100.0
GOTERM_BP_DIRECT	GO:0071073~positive regulation of phospholipid biosynthetic process	1	0.0015968828846092428	1.0	ADGRF5	370	3	18082	16.290090090090093	1.0	1.0	100.0
GOTERM_BP_DIRECT	GO:0060664~epithelial cell proliferation involved in salivary gland morphogenesis	1	0.0015968828846092428	1.0	FGFR2	370	7	18082	6.981467181467181	1.0	1.0	100.0
GOTERM_BP_DIRECT	GO:0006310~DNA recombination	1	0.0015968828846092428	1.0	WRN	370	85	18082	0.5749443561208267	1.0	1.0	100.0
GOTERM_BP_DIRECT	GO:0060749~mammary gland alveolus development	1	0.0015968828846092428	1.0	VEGFA	370	19	18082	2.5721194879089615	1.0	1.0	100.0
GOTERM_BP_DIRECT	GO:0050766~positive regulation of phagocytosis	1	0.0015968828846092428	1.0	SIRPA	370	48	18082	1.0181306306306308	1.0	1.0	100.0
GOTERM_BP_DIRECT	GO:2000828~regulation of parathyroid hormone secretion	1	0.0015968828846092428	1.0	GNAS	370	1	18082	48.870270270270275	1.0	1.0	100.0
GOTERM_BP_DIRECT	GO:0007051~spindle organization	1	0.0015968828846092428	1.0	CKAP5	370	16	18082	3.054391891891892	1.0	1.0	100.0
GOTERM_BP_DIRECT	GO:0010424~DNA methylation on cytosine within a CG sequence	1	0.0015968828846092428	1.0	DNMT3A	370	5	18082	9.774054054054053	1.0	1.0	100.0
GOTERM_BP_DIRECT	GO:0061723~glycophagy	1	0.0015968828846092428	1.0	RB1CC1	370	2	18082	24.435135135135138	1.0	1.0	100.0
GOTERM_BP_DIRECT	GO:0006476~protein deacetylation	1	0.0015968828846092428	1.0	NDST1	370	12	18082	4.072522522522523	1.0	1.0	100.0
GOTERM_BP_DIRECT	GO:0060615~mammary gland bud formation	1	0.0015968828846092428	1.0	FGFR2	370	2	18082	24.435135135135138	1.0	1.0	100.0
GOTERM_BP_DIRECT	GO:0008347~glial cell migration	1	0.0015968828846092428	1.0	FN1	370	11	18082	4.442751842751843	1.0	1.0	100.0
GOTERM_BP_DIRECT	GO:0003218~cardiac left ventricle formation	1	0.0015968828846092428	1.0	TBX5	370	2	18082	24.435135135135138	1.0	1.0	100.0
GOTERM_BP_DIRECT	GO:0003323~type B pancreatic cell development	1	0.0015968828846092428	1.0	WNT5A	370	16	18082	3.054391891891892	1.0	1.0	100.0
GOTERM_BP_DIRECT	GO:0046684~response to pyrethroid	1	0.0015968828846092428	1.0	SCN3A	370	5	18082	9.774054054054053	1.0	1.0	100.0
GOTERM_BP_DIRECT	GO:1903225~negative regulation of endodermal cell differentiation	1	0.0015968828846092428	1.0	COL5A1	370	2	18082	24.435135135135138	1.0	1.0	100.0
GOTERM_BP_DIRECT	GO:0010259~multicellular organism aging	1	0.0015968828846092428	1.0	WRN	370	18	18082	2.715015015015015	1.0	1.0	100.0
GOTERM_BP_DIRECT	GO:2001259~positive regulation of cation channel activity	1	0.0015968828846092428	1.0	NEDD4L	370	12	18082	4.072522522522523	1.0	1.0	100.0
GOTERM_BP_DIRECT	GO:0043200~response to amino acid	1	0.0015968828846092428	1.0	RHOA	370	36	18082	1.3575075075075076	1.0	1.0	100.0
GOTERM_BP_DIRECT	GO:0070085~glycosylation	1	0.0015968828846092428	1.0	CDS2	370	3	18082	16.290090090090093	1.0	1.0	100.0
GOTERM_BP_DIRECT	GO:1902952~positive regulation of dendritic spine maintenance	1	0.0015968828846092428	1.0	ZMYND8	370	2	18082	24.435135135135138	1.0	1.0	100.0
GOTERM_BP_DIRECT	GO:0071288~cellular response to mercury ion	1	0.0015968828846092428	1.0	FN1	370	4	18082	12.217567567567569	1.0	1.0	100.0
GOTERM_BP_DIRECT	GO:0035645~enteric smooth muscle cell differentiation	1	0.0015968828846092428	1.0	EDNRB	370	1	18082	48.870270270270275	1.0	1.0	100.0
GOTERM_BP_DIRECT	GO:0046890~regulation of lipid biosynthetic process	1	0.0015968828846092428	1.0	MID1IP1	370	3	18082	16.290090090090093	1.0	1.0	100.0
GOTERM_BP_DIRECT	GO:0016339~calcium-dependent cell-cell adhesion via plasma membrane cell adhesion molecules	1	0.0015968828846092428	1.0	CDH2	370	19	18082	2.5721194879089615	1.0	1.0	100.0
GOTERM_BP_DIRECT	GO:0015012~heparan sulfate proteoglycan biosynthetic process	1	0.0015968828846092428	1.0	NDST1	370	18	18082	2.715015015015015	1.0	1.0	100.0
GOTERM_BP_DIRECT	GO:0070445~regulation of oligodendrocyte progenitor proliferation	1	0.0015968828846092428	1.0	CDH2	370	5	18082	9.774054054054053	1.0	1.0	100.0
GOTERM_BP_DIRECT	GO:0045217~cell-cell junction maintenance	1	0.0015968828846092428	1.0	CSF1R	370	4	18082	12.217567567567569	1.0	1.0	100.0
GOTERM_BP_DIRECT	GO:0010579~positive regulation of adenylate cyclase activity involved in G-protein coupled receptor signaling pathway	1	0.0015968828846092428	1.0	ADGRD1	370	9	18082	5.43003003003003	1.0	1.0	100.0
GOTERM_BP_DIRECT	GO:0090500~endocardial cushion to mesenchymal transition	1	0.0015968828846092428	1.0	ACVRL1	370	3	18082	16.290090090090093	1.0	1.0	100.0
GOTERM_BP_DIRECT	GO:0051017~actin filament bundle assembly	1	0.0015968828846092428	1.0	LIMA1	370	35	18082	1.3962934362934363	1.0	1.0	100.0
GOTERM_BP_DIRECT	GO:0031579~membrane raft organization	1	0.0015968828846092428	1.0	MYADM	370	5	18082	9.774054054054053	1.0	1.0	100.0
GOTERM_BP_DIRECT	GO:0071230~cellular response to amino acid stimulus	1	0.0015968828846092428	1.0	DNMT3A	370	137	18082	0.35671730124284873	1.0	1.0	100.0
GOTERM_BP_DIRECT	GO:0010666~positive regulation of cardiac muscle cell apoptotic process	1	0.0015968828846092428	1.0	IGFBP3	370	16	18082	3.054391891891892	1.0	1.0	100.0
GOTERM_BP_DIRECT	GO:0006090~pyruvate metabolic process	1	0.0015968828846092428	1.0	PFKFB2	370	9	18082	5.43003003003003	1.0	1.0	100.0
GOTERM_BP_DIRECT	GO:0045214~sarcomere organization	1	0.0015968828846092428	1.0	CFL2	370	31	18082	1.576460331299041	1.0	1.0	100.0
GOTERM_BP_DIRECT	GO:2000491~positive regulation of hepatic stellate cell activation	1	0.0015968828846092428	1.0	RPS6KA1	370	5	18082	9.774054054054053	1.0	1.0	100.0
GOTERM_BP_DIRECT	GO:0006569~tryptophan catabolic process	1	0.0015968828846092428	1.0	KMO	370	8	18082	6.108783783783784	1.0	1.0	100.0
GOTERM_BP_DIRECT	GO:0030239~myofibril assembly	1	0.0015968828846092428	1.0	MYH10	370	15	18082	3.2580180180180185	1.0	1.0	100.0
GOTERM_BP_DIRECT	GO:0007259~JAK-STAT cascade	1	0.0015968828846092428	1.0	JAK2	370	24	18082	2.0362612612612616	1.0	1.0	100.0
GOTERM_BP_DIRECT	GO:0060760~positive regulation of response to cytokine stimulus	1	0.0015968828846092428	1.0	WNT5A	370	2	18082	24.435135135135138	1.0	1.0	100.0
GOTERM_BP_DIRECT	GO:0072112~glomerular visceral epithelial cell differentiation	1	0.0015968828846092428	1.0	KLF15	370	7	18082	6.981467181467181	1.0	1.0	100.0
GOTERM_BP_DIRECT	GO:1900220~semaphorin-plexin signaling pathway involved in bone trabecula morphogenesis	1	0.0015968828846092428	1.0	PLXNB1	370	2	18082	24.435135135135138	1.0	1.0	100.0
GOTERM_BP_DIRECT	GO:1902204~positive regulation of hepatocyte growth factor receptor signaling pathway	1	0.0015968828846092428	1.0	ESM1	370	1	18082	48.870270270270275	1.0	1.0	100.0
GOTERM_BP_DIRECT	GO:0009953~dorsal/ventral pattern formation	1	0.0015968828846092428	1.0	LRP4	370	49	18082	0.9973524544953117	1.0	1.0	100.0
GOTERM_BP_DIRECT	GO:0060139~positive regulation of apoptotic process by virus	1	0.0015968828846092428	1.0	BCL2L11	370	3	18082	16.290090090090093	1.0	1.0	100.0
GOTERM_BP_DIRECT	GO:0007159~leukocyte cell-cell adhesion	1	0.0015968828846092428	1.0	L1CAM	370	24	18082	2.0362612612612616	1.0	1.0	100.0
GOTERM_BP_DIRECT	GO:1903364~positive regulation of cellular protein catabolic process	1	0.0015968828846092428	1.0	TNFAIP3	370	11	18082	4.442751842751843	1.0	1.0	100.0
GOTERM_BP_DIRECT	GO:0071514~genetic imprinting	1	0.0015968828846092428	1.0	GNAS	370	8	18082	6.108783783783784	1.0	1.0	100.0
GOTERM_BP_DIRECT	GO:1902894~negative regulation of pri-miRNA transcription from RNA polymerase II promoter	1	0.0015968828846092428	1.0	NFIB	370	12	18082	4.072522522522523	1.0	1.0	100.0
GOTERM_BP_DIRECT	GO:0070102~interleukin-6-mediated signaling pathway	1	0.0015968828846092428	1.0	GAB1	370	9	18082	5.43003003003003	1.0	1.0	100.0
GOTERM_BP_DIRECT	GO:1901898~negative regulation of relaxation of cardiac muscle	1	0.0015968828846092428	1.0	PDE4D	370	2	18082	24.435135135135138	1.0	1.0	100.0
GOTERM_BP_DIRECT	GO:0048709~oligodendrocyte differentiation	1	0.0015968828846092428	1.0	PTPRJ	370	34	18082	1.437360890302067	1.0	1.0	100.0
GOTERM_BP_DIRECT	GO:0001842~neural fold formation	1	0.0015968828846092428	1.0	GATAD2A	370	5	18082	9.774054054054053	1.0	1.0	100.0
GOTERM_BP_DIRECT	GO:2000272~negative regulation of receptor activity	1	0.0015968828846092428	1.0	PTPRJ	370	4	18082	12.217567567567569	1.0	1.0	100.0
GOTERM_BP_DIRECT	GO:0042832~defense response to protozoan	1	0.0015968828846092428	1.0	GBP7	370	30	18082	1.6290090090090092	1.0	1.0	100.0
GOTERM_BP_DIRECT	GO:0046621~negative regulation of organ growth	1	0.0015968828846092428	1.0	STK3	370	12	18082	4.072522522522523	1.0	1.0	100.0
GOTERM_BP_DIRECT	GO:0071481~cellular response to X-ray	1	0.0015968828846092428	1.0	TRP53BP1	370	10	18082	4.887027027027027	1.0	1.0	100.0
GOTERM_BP_DIRECT	GO:0035372~protein localization to microtubule	1	0.0015968828846092428	1.0	GSK3B	370	9	18082	5.43003003003003	1.0	1.0	100.0
GOTERM_BP_DIRECT	GO:1902748~positive regulation of lens fiber cell differentiation	1	0.0015968828846092428	1.0	ZEB2	370	1	18082	48.870270270270275	1.0	1.0	100.0
GOTERM_BP_DIRECT	GO:2000347~positive regulation of hepatocyte proliferation	1	0.0015968828846092428	1.0	TNFAIP3	370	7	18082	6.981467181467181	1.0	1.0	100.0
GOTERM_BP_DIRECT	GO:0032689~negative regulation of interferon-gamma production	1	0.0015968828846092428	1.0	RARA	370	27	18082	1.81001001001001	1.0	1.0	100.0
GOTERM_BP_DIRECT	GO:0006888~ER to Golgi vesicle-mediated transport	1	0.0015968828846092428	1.0	STX5A	370	78	18082	0.6265419265419265	1.0	1.0	100.0
GOTERM_BP_DIRECT	GO:0060711~labyrinthine layer development	1	0.0015968828846092428	1.0	GAB1	370	11	18082	4.442751842751843	1.0	1.0	100.0
GOTERM_BP_DIRECT	GO:0043983~histone H4-K12 acetylation	1	0.0015968828846092428	1.0	JADE2	370	8	18082	6.108783783783784	1.0	1.0	100.0
GOTERM_BP_DIRECT	GO:0048841~regulation of axon extension involved in axon guidance	1	0.0015968828846092428	1.0	SEMA3A	370	7	18082	6.981467181467181	1.0	1.0	100.0
GOTERM_BP_DIRECT	GO:0072362~regulation of glycolytic process by negative regulation of transcription from RNA polymerase II promoter	1	0.0015968828846092428	1.0	NCOR1	370	1	18082	48.870270270270275	1.0	1.0	100.0
GOTERM_BP_DIRECT	GO:1901224~positive regulation of NIK/NF-kappaB signaling	1	0.0015968828846092428	1.0	SASH1	370	19	18082	2.5721194879089615	1.0	1.0	100.0
GOTERM_BP_DIRECT	GO:0021649~vestibulocochlear nerve structural organization	1	0.0015968828846092428	1.0	NRP2	370	2	18082	24.435135135135138	1.0	1.0	100.0
GOTERM_BP_DIRECT	GO:0016024~CDP-diacylglycerol biosynthetic process	1	0.0015968828846092428	1.0	CDS2	370	13	18082	3.759251559251559	1.0	1.0	100.0
GOTERM_BP_DIRECT	GO:0032516~positive regulation of phosphoprotein phosphatase activity	1	0.0015968828846092428	1.0	JAK2	370	14	18082	3.4907335907335906	1.0	1.0	100.0
GOTERM_BP_DIRECT	GO:0070544~histone H3-K36 demethylation	1	0.0015968828846092428	1.0	KDM2A	370	8	18082	6.108783783783784	1.0	1.0	100.0
GOTERM_BP_DIRECT	GO:0042311~vasodilation	1	0.0015968828846092428	1.0	EDNRB	370	22	18082	2.2213759213759214	1.0	1.0	100.0
GOTERM_BP_DIRECT	GO:2001288~positive regulation of caveolin-mediated endocytosis	1	0.0015968828846092428	1.0	NEDD4L	370	2	18082	24.435135135135138	1.0	1.0	100.0
GOTERM_BP_DIRECT	GO:0010038~response to metal ion	1	0.0015968828846092428	1.0	NEDD4L	370	12	18082	4.072522522522523	1.0	1.0	100.0
GOTERM_BP_DIRECT	GO:0072574~hepatocyte proliferation	1	0.0015968828846092428	1.0	RPS6KA1	370	6	18082	8.145045045045046	1.0	1.0	100.0
GOTERM_BP_DIRECT	GO:0086004~regulation of cardiac muscle cell contraction	1	0.0015968828846092428	1.0	PDE4D	370	16	18082	3.054391891891892	1.0	1.0	100.0
GOTERM_BP_DIRECT	GO:0021554~optic nerve development	1	0.0015968828846092428	1.0	NAV2	370	7	18082	6.981467181467181	1.0	1.0	100.0
GOTERM_BP_DIRECT	GO:0097104~postsynaptic membrane assembly	1	0.0015968828846092428	1.0	LRP4	370	6	18082	8.145045045045046	1.0	1.0	100.0
GOTERM_BP_DIRECT	GO:0072661~protein targeting to plasma membrane	1	0.0015968828846092428	1.0	MYADM	370	26	18082	1.8796257796257796	1.0	1.0	100.0
GOTERM_BP_DIRECT	GO:0048263~determination of dorsal identity	1	0.0015968828846092428	1.0	GREM2	370	6	18082	8.145045045045046	1.0	1.0	100.0
GOTERM_BP_DIRECT	GO:0043278~response to morphine	1	0.0015968828846092428	1.0	PEA15A	370	26	18082	1.8796257796257796	1.0	1.0	100.0
GOTERM_BP_DIRECT	GO:0016573~histone acetylation	1	0.0015968828846092428	1.0	BMI1	370	35	18082	1.3962934362934363	1.0	1.0	100.0
GOTERM_BP_DIRECT	GO:0043366~beta selection	1	0.0015968828846092428	1.0	RHOA	370	3	18082	16.290090090090093	1.0	1.0	100.0
GOTERM_BP_DIRECT	GO:0021758~putamen development	1	0.0015968828846092428	1.0	FOXP2	370	1	18082	48.870270270270275	1.0	1.0	100.0
GOTERM_BP_DIRECT	GO:0060215~primitive hemopoiesis	1	0.0015968828846092428	1.0	STK3	370	3	18082	16.290090090090093	1.0	1.0	100.0
GOTERM_BP_DIRECT	GO:0045722~positive regulation of gluconeogenesis	1	0.0015968828846092428	1.0	SMEK1	370	12	18082	4.072522522522523	1.0	1.0	100.0
GOTERM_BP_DIRECT	GO:0007017~microtubule-based process	1	0.0015968828846092428	1.0	MAP3K11	370	41	18082	1.1919578114700067	1.0	1.0	100.0
GOTERM_BP_DIRECT	GO:1904934~negative regulation of cell proliferation in midbrain	1	0.0015968828846092428	1.0	WNT5A	370	1	18082	48.870270270270275	1.0	1.0	100.0
GOTERM_BP_DIRECT	GO:0007346~regulation of mitotic cell cycle	1	0.0015968828846092428	1.0	BIRC5	370	37	18082	1.32081811541271	1.0	1.0	100.0
GOTERM_BP_DIRECT	GO:0050927~positive regulation of positive chemotaxis	1	0.0015968828846092428	1.0	VEGFA	370	12	18082	4.072522522522523	1.0	1.0	100.0
GOTERM_BP_DIRECT	GO:0021915~neural tube development	1	0.0015968828846092428	1.0	WNT5A	370	51	18082	0.9582405935347112	1.0	1.0	100.0
GOTERM_BP_DIRECT	GO:0051209~release of sequestered calcium ion into cytosol	1	0.0015968828846092428	1.0	ITGAV	370	37	18082	1.32081811541271	1.0	1.0	100.0
GOTERM_BP_DIRECT	GO:0006491~N-glycan processing	1	0.0015968828846092428	1.0	MAN1C1	370	23	18082	2.1247943595769683	1.0	1.0	100.0
GOTERM_BP_DIRECT	GO:0043627~response to estrogen	1	0.0015968828846092428	1.0	SMAD6	370	75	18082	0.6516036036036037	1.0	1.0	100.0
GOTERM_BP_DIRECT	GO:0033209~tumor necrosis factor-mediated signaling pathway	1	0.0015968828846092428	1.0	JAK2	370	25	18082	1.9548108108108109	1.0	1.0	100.0
GOTERM_BP_DIRECT	GO:0060218~hematopoietic stem cell differentiation	1	0.0015968828846092428	1.0	TAL1	370	22	18082	2.2213759213759214	1.0	1.0	100.0
GOTERM_BP_DIRECT	GO:0038190~VEGF-activated neuropilin signaling pathway	1	0.0015968828846092428	1.0	VEGFA	370	2	18082	24.435135135135138	1.0	1.0	100.0
GOTERM_BP_DIRECT	GO:0031577~spindle checkpoint	1	0.0015968828846092428	1.0	BIRC5	370	3	18082	16.290090090090093	1.0	1.0	100.0
GOTERM_BP_DIRECT	GO:0048639~positive regulation of developmental growth	1	0.0015968828846092428	1.0	INSR	370	7	18082	6.981467181467181	1.0	1.0	100.0
GOTERM_BP_DIRECT	GO:0009165~nucleotide biosynthetic process	1	0.0015968828846092428	1.0	TYMS	370	10	18082	4.887027027027027	1.0	1.0	100.0
GOTERM_BP_DIRECT	GO:2000737~negative regulation of stem cell differentiation	1	0.0015968828846092428	1.0	CDK13	370	14	18082	3.4907335907335906	1.0	1.0	100.0
GOTERM_BP_DIRECT	GO:0061037~negative regulation of cartilage development	1	0.0015968828846092428	1.0	RARA	370	8	18082	6.108783783783784	1.0	1.0	100.0
GOTERM_BP_DIRECT	GO:0035234~ectopic germ cell programmed cell death	1	0.0015968828846092428	1.0	KIT	370	9	18082	5.43003003003003	1.0	1.0	100.0
GOTERM_BP_DIRECT	GO:0031954~positive regulation of protein autophosphorylation	1	0.0015968828846092428	1.0	VEGFA	370	18	18082	2.715015015015015	1.0	1.0	100.0
GOTERM_BP_DIRECT	GO:1902336~positive regulation of retinal ganglion cell axon guidance	1	0.0015968828846092428	1.0	VEGFA	370	2	18082	24.435135135135138	1.0	1.0	100.0
GOTERM_BP_DIRECT	GO:0060841~venous blood vessel development	1	0.0015968828846092428	1.0	ACVRL1	370	5	18082	9.774054054054053	1.0	1.0	100.0
GOTERM_BP_DIRECT	GO:0071000~response to magnetism	1	0.0015968828846092428	1.0	TJP1	370	2	18082	24.435135135135138	1.0	1.0	100.0
GOTERM_BP_DIRECT	GO:0015827~tryptophan transport	1	0.0015968828846092428	1.0	SLC3A2	370	3	18082	16.290090090090093	1.0	1.0	100.0
GOTERM_BP_DIRECT	GO:0038095~Fc-epsilon receptor signaling pathway	1	0.0015968828846092428	1.0	MALT1	370	12	18082	4.072522522522523	1.0	1.0	100.0
GOTERM_BP_DIRECT	GO:0060486~Clara cell differentiation	1	0.0015968828846092428	1.0	NFIB	370	4	18082	12.217567567567569	1.0	1.0	100.0
GOTERM_BP_DIRECT	GO:0001702~gastrulation with mouth forming second	1	0.0015968828846092428	1.0	NSD1	370	28	18082	1.7453667953667953	1.0	1.0	100.0
GOTERM_BP_DIRECT	GO:0034140~negative regulation of toll-like receptor 3 signaling pathway	1	0.0015968828846092428	1.0	TNFAIP3	370	3	18082	16.290090090090093	1.0	1.0	100.0
GOTERM_BP_DIRECT	GO:0006412~translation	1	0.0015968828846092428	1.0	WARS	370	401	18082	0.12187099818022512	1.0	1.0	100.0
GOTERM_BP_DIRECT	GO:1902110~positive regulation of mitochondrial membrane permeability involved in apoptotic process	1	0.0015968828846092428	1.0	BCL2L11	370	3	18082	16.290090090090093	1.0	1.0	100.0
GOTERM_BP_DIRECT	GO:0000422~mitophagy	1	0.0015968828846092428	1.0	RB1CC1	370	34	18082	1.437360890302067	1.0	1.0	100.0
GOTERM_BP_DIRECT	GO:0090303~positive regulation of wound healing	1	0.0015968828846092428	1.0	MYLK	370	16	18082	3.054391891891892	1.0	1.0	100.0
GOTERM_BP_DIRECT	GO:0001560~regulation of cell growth by extracellular stimulus	1	0.0015968828846092428	1.0	KIF26A	370	3	18082	16.290090090090093	1.0	1.0	100.0
GOTERM_BP_DIRECT	GO:0007612~learning	1	0.0015968828846092428	1.0	SHANK2	370	66	18082	0.7404586404586405	1.0	1.0	100.0
GOTERM_BP_DIRECT	GO:0051726~regulation of cell cycle	1	0.0015968828846092428	1.0	BCL2	370	112	18082	0.4363416988416988	1.0	1.0	100.0
GOTERM_BP_DIRECT	GO:0007492~endoderm development	1	0.0015968828846092428	1.0	ANGPT2	370	40	18082	1.2217567567567567	1.0	1.0	100.0
GOTERM_BP_DIRECT	GO:0015882~L-ascorbic acid transport	1	0.0015968828846092428	1.0	SLC23A2	370	2	18082	24.435135135135138	1.0	1.0	100.0
GOTERM_BP_DIRECT	GO:0060632~regulation of microtubule-based movement	1	0.0015968828846092428	1.0	MAPT	370	2	18082	24.435135135135138	1.0	1.0	100.0
GOTERM_BP_DIRECT	GO:0045930~negative regulation of mitotic cell cycle	1	0.0015968828846092428	1.0	BCL2	370	29	18082	1.6851817334575958	1.0	1.0	100.0
GOTERM_BP_DIRECT	GO:0008033~tRNA processing	1	0.0015968828846092428	1.0	TRMT11	370	85	18082	0.5749443561208267	1.0	1.0	100.0
GOTERM_BP_DIRECT	GO:0048255~mRNA stabilization	1	0.0015968828846092428	1.0	VEGFA	370	19	18082	2.5721194879089615	1.0	1.0	100.0
GOTERM_BP_DIRECT	GO:0051026~chiasma assembly	1	0.0015968828846092428	1.0	BRIP1	370	8	18082	6.108783783783784	1.0	1.0	100.0
GOTERM_BP_DIRECT	GO:0060267~positive regulation of respiratory burst	1	0.0015968828846092428	1.0	INSR	370	4	18082	12.217567567567569	1.0	1.0	100.0
GOTERM_BP_DIRECT	GO:0010388~cullin deneddylation	1	0.0015968828846092428	1.0	COPS7B	370	9	18082	5.43003003003003	1.0	1.0	100.0
GOTERM_BP_DIRECT	GO:0045838~positive regulation of membrane potential	1	0.0015968828846092428	1.0	GRIA1	370	8	18082	6.108783783783784	1.0	1.0	100.0
GOTERM_BP_DIRECT	GO:0019363~pyridine nucleotide biosynthetic process	1	0.0015968828846092428	1.0	KMO	370	11	18082	4.442751842751843	1.0	1.0	100.0
GOTERM_BP_DIRECT	GO:0046685~response to arsenic-containing substance	1	0.0015968828846092428	1.0	RNF4	370	14	18082	3.4907335907335906	1.0	1.0	100.0
GOTERM_BP_DIRECT	GO:0016486~peptide hormone processing	1	0.0015968828846092428	1.0	ECE1	370	11	18082	4.442751842751843	1.0	1.0	100.0
GOTERM_BP_DIRECT	GO:2000780~negative regulation of double-strand break repair	1	0.0015968828846092428	1.0	UBR5	370	5	18082	9.774054054054053	1.0	1.0	100.0
GOTERM_BP_DIRECT	GO:1901653~cellular response to peptide	1	0.0015968828846092428	1.0	KLF15	370	14	18082	3.4907335907335906	1.0	1.0	100.0
GOTERM_BP_DIRECT	GO:0002043~blood vessel endothelial cell proliferation involved in sprouting angiogenesis	1	0.0015968828846092428	1.0	VEGFA	370	7	18082	6.981467181467181	1.0	1.0	100.0
GOTERM_BP_DIRECT	GO:0035307~positive regulation of protein dephosphorylation	1	0.0015968828846092428	1.0	DLC1	370	19	18082	2.5721194879089615	1.0	1.0	100.0
GOTERM_BP_DIRECT	GO:0097498~endothelial tube lumen extension	1	0.0015968828846092428	1.0	RHOA	370	3	18082	16.290090090090093	1.0	1.0	100.0
GOTERM_BP_DIRECT	GO:2000036~regulation of stem cell population maintenance	1	0.0015968828846092428	1.0	TAL1	370	16	18082	3.054391891891892	1.0	1.0	100.0
GOTERM_BP_DIRECT	GO:0007256~activation of JNKK activity	1	0.0015968828846092428	1.0	MAP3K11	370	5	18082	9.774054054054053	1.0	1.0	100.0
GOTERM_BP_DIRECT	GO:0051963~regulation of synapse assembly	1	0.0015968828846092428	1.0	PPP1R9A	370	8	18082	6.108783783783784	1.0	1.0	100.0
GOTERM_BP_DIRECT	GO:0050764~regulation of phagocytosis	1	0.0015968828846092428	1.0	ITGAV	370	9	18082	5.43003003003003	1.0	1.0	100.0
GOTERM_BP_DIRECT	GO:0031116~positive regulation of microtubule polymerization	1	0.0015968828846092428	1.0	MAPT	370	19	18082	2.5721194879089615	1.0	1.0	100.0
GOTERM_BP_DIRECT	GO:2001244~positive regulation of intrinsic apoptotic signaling pathway	1	0.0015968828846092428	1.0	BCLAF1	370	30	18082	1.6290090090090092	1.0	1.0	100.0
GOTERM_BP_DIRECT	GO:0090286~cytoskeletal anchoring at nuclear membrane	1	0.0015968828846092428	1.0	SUN2	370	8	18082	6.108783783783784	1.0	1.0	100.0
GOTERM_BP_DIRECT	GO:0006543~glutamine catabolic process	1	0.0015968828846092428	1.0	GLS	370	3	18082	16.290090090090093	1.0	1.0	100.0
GOTERM_BP_DIRECT	GO:0070671~response to interleukin-12	1	0.0015968828846092428	1.0	JAK2	370	3	18082	16.290090090090093	1.0	1.0	100.0
GOTERM_BP_DIRECT	GO:0014835~myoblast differentiation involved in skeletal muscle regeneration	1	0.0015968828846092428	1.0	MAPK14	370	4	18082	12.217567567567569	1.0	1.0	100.0
GOTERM_BP_DIRECT	GO:0014820~tonic smooth muscle contraction	1	0.0015968828846092428	1.0	MYLK	370	1	18082	48.870270270270275	1.0	1.0	100.0
GOTERM_BP_DIRECT	GO:1904017~cellular response to Thyroglobulin triiodothyronine	1	0.0015968828846092428	1.0	NCOR1	370	3	18082	16.290090090090093	1.0	1.0	100.0
GOTERM_BP_DIRECT	GO:0010310~regulation of hydrogen peroxide metabolic process	1	0.0015968828846092428	1.0	INSR	370	4	18082	12.217567567567569	1.0	1.0	100.0
GOTERM_BP_DIRECT	GO:0008637~apoptotic mitochondrial changes	1	0.0015968828846092428	1.0	BCL2	370	27	18082	1.81001001001001	1.0	1.0	100.0
GOTERM_BP_DIRECT	GO:0030199~collagen fibril organization	1	0.0015968828846092428	1.0	COL5A1	370	39	18082	1.253083853083853	1.0	1.0	100.0
GOTERM_BP_DIRECT	GO:0048384~retinoic acid receptor signaling pathway	1	0.0015968828846092428	1.0	RARA	370	18	18082	2.715015015015015	1.0	1.0	100.0
GOTERM_BP_DIRECT	GO:0046328~regulation of JNK cascade	1	0.0015968828846092428	1.0	MAP4K4	370	19	18082	2.5721194879089615	1.0	1.0	100.0
GOTERM_BP_DIRECT	GO:1990138~neuron projection extension	1	0.0015968828846092428	1.0	JADE2	370	24	18082	2.0362612612612616	1.0	1.0	100.0
GOTERM_BP_DIRECT	GO:0060346~bone trabecula formation	1	0.0015968828846092428	1.0	VEGFA	370	9	18082	5.43003003003003	1.0	1.0	100.0
GOTERM_BP_DIRECT	GO:0038145~macrophage colony-stimulating factor signaling pathway	1	0.0015968828846092428	1.0	CSF1R	370	2	18082	24.435135135135138	1.0	1.0	100.0
GOTERM_BP_DIRECT	GO:0031281~positive regulation of cyclase activity	1	0.0015968828846092428	1.0	MAPK14	370	3	18082	16.290090090090093	1.0	1.0	100.0
GOTERM_BP_DIRECT	GO:2000738~positive regulation of stem cell differentiation	1	0.0015968828846092428	1.0	GSK3B	370	6	18082	8.145045045045046	1.0	1.0	100.0
GOTERM_BP_DIRECT	GO:0043046~DNA methylation involved in gamete generation	1	0.0015968828846092428	1.0	DNMT3A	370	18	18082	2.715015015015015	1.0	1.0	100.0
GOTERM_BP_DIRECT	GO:0006303~double-strand break repair via nonhomologous end joining	1	0.0015968828846092428	1.0	KDM2A	370	21	18082	2.3271557271557275	1.0	1.0	100.0
GOTERM_BP_DIRECT	GO:0006390~transcription from mitochondrial promoter	1	0.0015968828846092428	1.0	TFB2M	370	11	18082	4.442751842751843	1.0	1.0	100.0
GOTERM_BP_DIRECT	GO:0051260~protein homooligomerization	1	0.0015968828846092428	1.0	APP	370	197	18082	0.24807243792015365	1.0	1.0	100.0
GOTERM_BP_DIRECT	GO:0048702~embryonic neurocranium morphogenesis	1	0.0015968828846092428	1.0	NDST1	370	8	18082	6.108783783783784	1.0	1.0	100.0
GOTERM_BP_DIRECT	GO:0002063~chondrocyte development	1	0.0015968828846092428	1.0	CHSY1	370	18	18082	2.715015015015015	1.0	1.0	100.0
GOTERM_BP_DIRECT	GO:0048714~positive regulation of oligodendrocyte differentiation	1	0.0015968828846092428	1.0	DAG1	370	24	18082	2.0362612612612616	1.0	1.0	100.0
GOTERM_BP_DIRECT	GO:0060217~hemangioblast cell differentiation	1	0.0015968828846092428	1.0	TAL1	370	1	18082	48.870270270270275	1.0	1.0	100.0
GOTERM_BP_DIRECT	GO:0045814~negative regulation of gene expression, epigenetic	1	0.0015968828846092428	1.0	BMI1	370	9	18082	5.43003003003003	1.0	1.0	100.0
GOTERM_BP_DIRECT	GO:0090009~primitive streak formation	1	0.0015968828846092428	1.0	WNT5A	370	10	18082	4.887027027027027	1.0	1.0	100.0
GOTERM_BP_DIRECT	GO:0010724~regulation of definitive erythrocyte differentiation	1	0.0015968828846092428	1.0	RBFOX2	370	4	18082	12.217567567567569	1.0	1.0	100.0
GOTERM_BP_DIRECT	GO:0048663~neuron fate commitment	1	0.0015968828846092428	1.0	RUNX1	370	32	18082	1.527195945945946	1.0	1.0	100.0
GOTERM_BP_DIRECT	GO:0006582~melanin metabolic process	1	0.0015968828846092428	1.0	BCL2	370	4	18082	12.217567567567569	1.0	1.0	100.0
GOTERM_BP_DIRECT	GO:0010523~negative regulation of calcium ion transport into cytosol	1	0.0015968828846092428	1.0	BCL2	370	2	18082	24.435135135135138	1.0	1.0	100.0
GOTERM_BP_DIRECT	GO:0030225~macrophage differentiation	1	0.0015968828846092428	1.0	VEGFA	370	14	18082	3.4907335907335906	1.0	1.0	100.0
GOTERM_BP_DIRECT	GO:0060039~pericardium development	1	0.0015968828846092428	1.0	TBX5	370	10	18082	4.887027027027027	1.0	1.0	100.0
GOTERM_BP_DIRECT	GO:0006537~glutamate biosynthetic process	1	0.0015968828846092428	1.0	GLS	370	5	18082	9.774054054054053	1.0	1.0	100.0
GOTERM_BP_DIRECT	GO:0021506~anterior neuropore closure	1	0.0015968828846092428	1.0	GATAD2A	370	2	18082	24.435135135135138	1.0	1.0	100.0
GOTERM_BP_DIRECT	GO:0006089~lactate metabolic process	1	0.0015968828846092428	1.0	PFKFB2	370	5	18082	9.774054054054053	1.0	1.0	100.0
GOTERM_BP_DIRECT	GO:1903358~regulation of Golgi organization	1	0.0015968828846092428	1.0	STX5A	370	7	18082	6.981467181467181	1.0	1.0	100.0
GOTERM_BP_DIRECT	GO:0090316~positive regulation of intracellular protein transport	1	0.0015968828846092428	1.0	RUFY3	370	24	18082	2.0362612612612616	1.0	1.0	100.0
GOTERM_BP_DIRECT	GO:1990918~double-strand break repair involved in meiotic recombination	1	0.0015968828846092428	1.0	BRIP1	370	1	18082	48.870270270270275	1.0	1.0	100.0
GOTERM_BP_DIRECT	GO:0060523~prostate epithelial cord elongation	1	0.0015968828846092428	1.0	FGFR2	370	3	18082	16.290090090090093	1.0	1.0	100.0
GOTERM_BP_DIRECT	GO:0035871~protein K11-linked deubiquitination	1	0.0015968828846092428	1.0	TNFAIP3	370	10	18082	4.887027027027027	1.0	1.0	100.0
GOTERM_BP_DIRECT	GO:0042220~response to cocaine	1	0.0015968828846092428	1.0	DNMT3A	370	38	18082	1.2860597439544807	1.0	1.0	100.0
GOTERM_BP_DIRECT	GO:0035701~hematopoietic stem cell migration	1	0.0015968828846092428	1.0	KIT	370	3	18082	16.290090090090093	1.0	1.0	100.0
GOTERM_BP_DIRECT	GO:0040008~regulation of growth	1	0.0015968828846092428	1.0	IGFBP3	370	69	18082	0.7082647865256562	1.0	1.0	100.0
GOTERM_BP_DIRECT	GO:0035729~cellular response to hepatocyte growth factor stimulus	1	0.0015968828846092428	1.0	GSK3B	370	16	18082	3.054391891891892	1.0	1.0	100.0
GOTERM_BP_DIRECT	GO:0034333~adherens junction assembly	1	0.0015968828846092428	1.0	VCL	370	8	18082	6.108783783783784	1.0	1.0	100.0
GOTERM_BP_DIRECT	GO:1900015~regulation of cytokine production involved in inflammatory response	1	0.0015968828846092428	1.0	MAPK14	370	5	18082	9.774054054054053	1.0	1.0	100.0
GOTERM_BP_DIRECT	GO:0030540~female genitalia development	1	0.0015968828846092428	1.0	TBX3	370	6	18082	8.145045045045046	1.0	1.0	100.0
GOTERM_BP_DIRECT	GO:0060686~negative regulation of prostatic bud formation	1	0.0015968828846092428	1.0	WNT5A	370	4	18082	12.217567567567569	1.0	1.0	100.0
GOTERM_BP_DIRECT	GO:0043067~regulation of programmed cell death	1	0.0015968828846092428	1.0	BCL2	370	4	18082	12.217567567567569	1.0	1.0	100.0
GOTERM_BP_DIRECT	GO:0030513~positive regulation of BMP signaling pathway	1	0.0015968828846092428	1.0	ACVRL1	370	36	18082	1.3575075075075076	1.0	1.0	100.0
GOTERM_BP_DIRECT	GO:0048266~behavioral response to pain	1	0.0015968828846092428	1.0	RUNX1	370	21	18082	2.3271557271557275	1.0	1.0	100.0
GOTERM_BP_DIRECT	GO:0090103~cochlea morphogenesis	1	0.0015968828846092428	1.0	WNT5A	370	23	18082	2.1247943595769683	1.0	1.0	100.0
GOTERM_BP_DIRECT	GO:0061180~mammary gland epithelium development	1	0.0015968828846092428	1.0	JAK2	370	11	18082	4.442751842751843	1.0	1.0	100.0
GOTERM_BP_DIRECT	GO:0031343~positive regulation of cell killing	1	0.0015968828846092428	1.0	MGEA5	370	1	18082	48.870270270270275	1.0	1.0	100.0
GOTERM_BP_DIRECT	GO:0001302~replicative cell aging	1	0.0015968828846092428	1.0	WRN	370	5	18082	9.774054054054053	1.0	1.0	100.0
GOTERM_BP_DIRECT	GO:0030282~bone mineralization	1	0.0015968828846092428	1.0	FGFR2	370	35	18082	1.3962934362934363	1.0	1.0	100.0
GOTERM_BP_DIRECT	GO:0033235~positive regulation of protein sumoylation	1	0.0015968828846092428	1.0	ARNT	370	14	18082	3.4907335907335906	1.0	1.0	100.0
GOTERM_BP_DIRECT	GO:0061141~lung ciliated cell differentiation	1	0.0015968828846092428	1.0	NFIB	370	1	18082	48.870270270270275	1.0	1.0	100.0
GOTERM_BP_DIRECT	GO:1900272~negative regulation of long-term synaptic potentiation	1	0.0015968828846092428	1.0	PPP1R9A	370	2	18082	24.435135135135138	1.0	1.0	100.0
GOTERM_BP_DIRECT	GO:0045947~negative regulation of translational initiation	1	0.0015968828846092428	1.0	RARA	370	14	18082	3.4907335907335906	1.0	1.0	100.0
GOTERM_BP_DIRECT	GO:0070816~phosphorylation of RNA polymerase II C-terminal domain	1	0.0015968828846092428	1.0	CDK13	370	5	18082	9.774054054054053	1.0	1.0	100.0
GOTERM_BP_DIRECT	GO:0072593~reactive oxygen species metabolic process	1	0.0015968828846092428	1.0	BCL2	370	38	18082	1.2860597439544807	1.0	1.0	100.0
GOTERM_BP_DIRECT	GO:0031536~positive regulation of exit from mitosis	1	0.0015968828846092428	1.0	BIRC5	370	9	18082	5.43003003003003	1.0	1.0	100.0
GOTERM_BP_DIRECT	GO:0097421~liver regeneration	1	0.0015968828846092428	1.0	TYMS	370	29	18082	1.6851817334575958	1.0	1.0	100.0
GOTERM_BP_DIRECT	GO:0070242~thymocyte apoptotic process	1	0.0015968828846092428	1.0	BCL2L11	370	6	18082	8.145045045045046	1.0	1.0	100.0
GOTERM_BP_DIRECT	GO:1903861~positive regulation of dendrite extension	1	0.0015968828846092428	1.0	NEDD4L	370	19	18082	2.5721194879089615	1.0	1.0	100.0
GOTERM_BP_DIRECT	GO:0098655~cation transmembrane transport	1	0.0015968828846092428	1.0	CNGB3	370	13	18082	3.759251559251559	1.0	1.0	100.0
GOTERM_BP_DIRECT	GO:0090260~negative regulation of retinal ganglion cell axon guidance	1	0.0015968828846092428	1.0	SLIT2	370	1	18082	48.870270270270275	1.0	1.0	100.0
GOTERM_BP_DIRECT	GO:0032753~positive regulation of interleukin-4 production	1	0.0015968828846092428	1.0	RARA	370	19	18082	2.5721194879089615	1.0	1.0	100.0
GOTERM_BP_DIRECT	GO:0048147~negative regulation of fibroblast proliferation	1	0.0015968828846092428	1.0	SKI	370	32	18082	1.527195945945946	1.0	1.0	100.0
GOTERM_BP_DIRECT	GO:0002315~marginal zone B cell differentiation	1	0.0015968828846092428	1.0	TNFAIP3	370	8	18082	6.108783783783784	1.0	1.0	100.0
GOTERM_BP_DIRECT	GO:0071310~cellular response to organic substance	1	0.0015968828846092428	1.0	BCL2	370	33	18082	1.480917280917281	1.0	1.0	100.0
GOTERM_BP_DIRECT	GO:0015807~L-amino acid transport	1	0.0015968828846092428	1.0	SLC43A2	370	6	18082	8.145045045045046	1.0	1.0	100.0
GOTERM_BP_DIRECT	GO:0014065~phosphatidylinositol 3-kinase signaling	1	0.0015968828846092428	1.0	PREX2	370	25	18082	1.9548108108108109	1.0	1.0	100.0
GOTERM_BP_DIRECT	GO:0061350~planar cell polarity pathway involved in cardiac muscle tissue morphogenesis	1	0.0015968828846092428	1.0	WNT5A	370	1	18082	48.870270270270275	1.0	1.0	100.0
GOTERM_BP_DIRECT	GO:0035910~ascending aorta morphogenesis	1	0.0015968828846092428	1.0	SOX4	370	4	18082	12.217567567567569	1.0	1.0	100.0
GOTERM_BP_DIRECT	GO:0035999~tetrahydrofolate interconversion	1	0.0015968828846092428	1.0	TYMS	370	12	18082	4.072522522522523	1.0	1.0	100.0
GOTERM_BP_DIRECT	GO:0050928~negative regulation of positive chemotaxis	1	0.0015968828846092428	1.0	ANGPT2	370	1	18082	48.870270270270275	1.0	1.0	100.0
GOTERM_BP_DIRECT	GO:0019538~protein metabolic process	1	0.0015968828846092428	1.0	NUMBL	370	12	18082	4.072522522522523	1.0	1.0	100.0
GOTERM_BP_DIRECT	GO:0007616~long-term memory	1	0.0015968828846092428	1.0	GRIA1	370	34	18082	1.437360890302067	1.0	1.0	100.0
GOTERM_BP_DIRECT	GO:0085029~extracellular matrix assembly	1	0.0015968828846092428	1.0	GPM6B	370	7	18082	6.981467181467181	1.0	1.0	100.0
GOTERM_BP_DIRECT	GO:0097094~craniofacial suture morphogenesis	1	0.0015968828846092428	1.0	FOXN3	370	6	18082	8.145045045045046	1.0	1.0	100.0
GOTERM_BP_DIRECT	GO:0043619~regulation of transcription from RNA polymerase II promoter in response to oxidative stress	1	0.0015968828846092428	1.0	ARNT	370	7	18082	6.981467181467181	1.0	1.0	100.0
GOTERM_BP_DIRECT	GO:1903827~regulation of cellular protein localization	1	0.0015968828846092428	1.0	WNT5A	370	11	18082	4.442751842751843	1.0	1.0	100.0
GOTERM_BP_DIRECT	GO:0050774~negative regulation of dendrite morphogenesis	1	0.0015968828846092428	1.0	GSK3B	370	11	18082	4.442751842751843	1.0	1.0	100.0
GOTERM_BP_DIRECT	GO:0009263~deoxyribonucleotide biosynthetic process	1	0.0015968828846092428	1.0	RRM2B	370	3	18082	16.290090090090093	1.0	1.0	100.0
GOTERM_BP_DIRECT	GO:0090259~regulation of retinal ganglion cell axon guidance	1	0.0015968828846092428	1.0	VEGFA	370	2	18082	24.435135135135138	1.0	1.0	100.0
GOTERM_BP_DIRECT	GO:0046826~negative regulation of protein export from nucleus	1	0.0015968828846092428	1.0	SOX4	370	8	18082	6.108783783783784	1.0	1.0	100.0
GOTERM_BP_DIRECT	GO:0010745~negative regulation of macrophage derived foam cell differentiation	1	0.0015968828846092428	1.0	ITGAV	370	10	18082	4.887027027027027	1.0	1.0	100.0
GOTERM_BP_DIRECT	GO:0000271~polysaccharide biosynthetic process	1	0.0015968828846092428	1.0	NDST1	370	3	18082	16.290090090090093	1.0	1.0	100.0
GOTERM_BP_DIRECT	GO:0017144~drug metabolic process	1	0.0015968828846092428	1.0	DCK	370	18	18082	2.715015015015015	1.0	1.0	100.0
GOTERM_BP_DIRECT	GO:2001240~negative regulation of extrinsic apoptotic signaling pathway in absence of ligand	1	0.0015968828846092428	1.0	BCL2	370	33	18082	1.480917280917281	1.0	1.0	100.0
GOTERM_BP_DIRECT	GO:0098815~modulation of excitatory postsynaptic potential	1	0.0015968828846092428	1.0	ZMYND8	370	2	18082	24.435135135135138	1.0	1.0	100.0
GOTERM_BP_DIRECT	GO:0060300~regulation of cytokine activity	1	0.0015968828846092428	1.0	GREM2	370	1	18082	48.870270270270275	1.0	1.0	100.0
GOTERM_BP_DIRECT	GO:0032011~ARF protein signal transduction	1	0.0015968828846092428	1.0	PSD3	370	1	18082	48.870270270270275	1.0	1.0	100.0
GOTERM_BP_DIRECT	GO:0042503~tyrosine phosphorylation of Stat3 protein	1	0.0015968828846092428	1.0	JAK2	370	6	18082	8.145045045045046	1.0	1.0	100.0
GOTERM_BP_DIRECT	GO:0061178~regulation of insulin secretion involved in cellular response to glucose stimulus	1	0.0015968828846092428	1.0	BIRC5	370	23	18082	2.1247943595769683	1.0	1.0	100.0
GOTERM_BP_DIRECT	GO:0021757~caudate nucleus development	1	0.0015968828846092428	1.0	FOXP2	370	1	18082	48.870270270270275	1.0	1.0	100.0
GOTERM_BP_DIRECT	GO:0060762~regulation of branching involved in mammary gland duct morphogenesis	1	0.0015968828846092428	1.0	WNT5A	370	6	18082	8.145045045045046	1.0	1.0	100.0
GOTERM_BP_DIRECT	GO:0031620~regulation of fever generation	1	0.0015968828846092428	1.0	EDNRB	370	1	18082	48.870270270270275	1.0	1.0	100.0
GOTERM_BP_DIRECT	GO:0000045~autophagosome assembly	1	0.0015968828846092428	1.0	RB1CC1	370	44	18082	1.1106879606879607	1.0	1.0	100.0
GOTERM_BP_DIRECT	GO:1904761~negative regulation of myofibroblast differentiation	1	0.0015968828846092428	1.0	PDCD4	370	2	18082	24.435135135135138	1.0	1.0	100.0
GOTERM_BP_DIRECT	GO:0048762~mesenchymal cell differentiation	1	0.0015968828846092428	1.0	FGFR2	370	11	18082	4.442751842751843	1.0	1.0	100.0
GOTERM_BP_DIRECT	GO:1901844~regulation of cell communication by electrical coupling involved in cardiac conduction	1	0.0015968828846092428	1.0	PDE4D	370	4	18082	12.217567567567569	1.0	1.0	100.0
GOTERM_BP_DIRECT	GO:0008643~carbohydrate transport	1	0.0015968828846092428	1.0	PEA15A	370	37	18082	1.32081811541271	1.0	1.0	100.0
GOTERM_BP_DIRECT	GO:0048745~smooth muscle tissue development	1	0.0015968828846092428	1.0	FOXP2	370	18	18082	2.715015015015015	1.0	1.0	100.0
GOTERM_BP_DIRECT	GO:0061053~somite development	1	0.0015968828846092428	1.0	WNT5A	370	14	18082	3.4907335907335906	1.0	1.0	100.0
GOTERM_BP_DIRECT	GO:0061003~positive regulation of dendritic spine morphogenesis	1	0.0015968828846092428	1.0	CAPRIN1	370	20	18082	2.4435135135135133	1.0	1.0	100.0
GOTERM_BP_DIRECT	GO:0051128~regulation of cellular component organization	1	0.0015968828846092428	1.0	COL5A1	370	3	18082	16.290090090090093	1.0	1.0	100.0
GOTERM_BP_DIRECT	GO:0003169~coronary vein morphogenesis	1	0.0015968828846092428	1.0	VEGFA	370	2	18082	24.435135135135138	1.0	1.0	100.0
GOTERM_BP_DIRECT	GO:0043434~response to peptide hormone	1	0.0015968828846092428	1.0	DAG1	370	73	18082	0.6694557571269901	1.0	1.0	100.0
GOTERM_BP_DIRECT	GO:0035602~fibroblast growth factor receptor signaling pathway involved in negative regulation of apoptotic process in bone marrow	1	0.0015968828846092428	1.0	FGFR2	370	1	18082	48.870270270270275	1.0	1.0	100.0
GOTERM_BP_DIRECT	GO:0007625~grooming behavior	1	0.0015968828846092428	1.0	DDO	370	15	18082	3.2580180180180185	1.0	1.0	100.0
GOTERM_BP_DIRECT	GO:0040032~post-embryonic body morphogenesis	1	0.0015968828846092428	1.0	GNAS	370	1	18082	48.870270270270275	1.0	1.0	100.0
GOTERM_BP_DIRECT	GO:0060193~positive regulation of lipase activity	1	0.0015968828846092428	1.0	RHOA	370	4	18082	12.217567567567569	1.0	1.0	100.0
GOTERM_BP_DIRECT	GO:0046092~deoxycytidine metabolic process	1	0.0015968828846092428	1.0	DCK	370	2	18082	24.435135135135138	1.0	1.0	100.0
GOTERM_BP_DIRECT	GO:0030578~PML body organization	1	0.0015968828846092428	1.0	AGAP3	370	5	18082	9.774054054054053	1.0	1.0	100.0
GOTERM_BP_DIRECT	GO:1990245~histone H2A-T120 phosphorylation	1	0.0015968828846092428	1.0	VPRBP	370	1	18082	48.870270270270275	1.0	1.0	100.0
GOTERM_BP_DIRECT	GO:0051930~regulation of sensory perception of pain	1	0.0015968828846092428	1.0	EDNRB	370	41	18082	1.1919578114700067	1.0	1.0	100.0
GOTERM_BP_DIRECT	GO:0000729~DNA double-strand break processing	1	0.0015968828846092428	1.0	UBE2V2	370	7	18082	6.981467181467181	1.0	1.0	100.0
GOTERM_BP_DIRECT	GO:0035176~social behavior	1	0.0015968828846092428	1.0	SHANK2	370	54	18082	0.905005005005005	1.0	1.0	100.0
GOTERM_BP_DIRECT	GO:0007606~sensory perception of chemical stimulus	1	0.0015968828846092428	1.0	GNAS	370	27	18082	1.81001001001001	1.0	1.0	100.0
GOTERM_BP_DIRECT	GO:0003211~cardiac ventricle formation	1	0.0015968828846092428	1.0	SOX4	370	5	18082	9.774054054054053	1.0	1.0	100.0
GOTERM_BP_DIRECT	GO:2000651~positive regulation of sodium ion transmembrane transporter activity	1	0.0015968828846092428	1.0	DMD	370	6	18082	8.145045045045046	1.0	1.0	100.0
GOTERM_BP_DIRECT	GO:0045715~negative regulation of low-density lipoprotein particle receptor biosynthetic process	1	0.0015968828846092428	1.0	ITGAV	370	3	18082	16.290090090090093	1.0	1.0	100.0
GOTERM_BP_DIRECT	GO:0072573~tolerance induction to lipopolysaccharide	1	0.0015968828846092428	1.0	TNFAIP3	370	2	18082	24.435135135135138	1.0	1.0	100.0
GOTERM_BP_DIRECT	GO:0045112~integrin biosynthetic process	1	0.0015968828846092428	1.0	COL5A1	370	1	18082	48.870270270270275	1.0	1.0	100.0
GOTERM_BP_DIRECT	GO:0033144~negative regulation of intracellular steroid hormone receptor signaling pathway	1	0.0015968828846092428	1.0	RHOA	370	4	18082	12.217567567567569	1.0	1.0	100.0
GOTERM_BP_DIRECT	GO:0003166~bundle of His development	1	0.0015968828846092428	1.0	TBX5	370	3	18082	16.290090090090093	1.0	1.0	100.0
GOTERM_BP_DIRECT	GO:0048022~negative regulation of melanin biosynthetic process	1	0.0015968828846092428	1.0	WNT5A	370	3	18082	16.290090090090093	1.0	1.0	100.0
GOTERM_BP_DIRECT	GO:0060982~coronary artery morphogenesis	1	0.0015968828846092428	1.0	VEGFA	370	9	18082	5.43003003003003	1.0	1.0	100.0
GOTERM_BP_DIRECT	GO:0003149~membranous septum morphogenesis	1	0.0015968828846092428	1.0	FGFR2	370	10	18082	4.887027027027027	1.0	1.0	100.0
GOTERM_BP_DIRECT	GO:0071947~protein deubiquitination involved in ubiquitin-dependent protein catabolic process	1	0.0015968828846092428	1.0	TNFAIP3	370	4	18082	12.217567567567569	1.0	1.0	100.0
GOTERM_BP_DIRECT	GO:0032269~negative regulation of cellular protein metabolic process	1	0.0015968828846092428	1.0	EDNRB	370	6	18082	8.145045045045046	1.0	1.0	100.0
GOTERM_BP_DIRECT	GO:0047497~mitochondrion transport along microtubule	1	0.0015968828846092428	1.0	MAPT	370	6	18082	8.145045045045046	1.0	1.0	100.0
GOTERM_BP_DIRECT	GO:1903140~regulation of establishment of endothelial barrier	1	0.0015968828846092428	1.0	ROCK2	370	6	18082	8.145045045045046	1.0	1.0	100.0
GOTERM_BP_DIRECT	GO:0060318~definitive erythrocyte differentiation	1	0.0015968828846092428	1.0	NCOR1	370	4	18082	12.217567567567569	1.0	1.0	100.0
GOTERM_BP_DIRECT	GO:0009642~response to light intensity	1	0.0015968828846092428	1.0	CAT	370	5	18082	9.774054054054053	1.0	1.0	100.0
GOTERM_BP_DIRECT	GO:0060135~maternal process involved in female pregnancy	1	0.0015968828846092428	1.0	ANGPT2	370	27	18082	1.81001001001001	1.0	1.0	100.0
GOTERM_BP_DIRECT	GO:0016101~diterpenoid metabolic process	1	0.0015968828846092428	1.0	PDE3A	370	5	18082	9.774054054054053	1.0	1.0	100.0
GOTERM_BP_DIRECT	GO:0006391~transcription initiation from mitochondrial promoter	1	0.0015968828846092428	1.0	TFB2M	370	4	18082	12.217567567567569	1.0	1.0	100.0
GOTERM_BP_DIRECT	GO:0031017~exocrine pancreas development	1	0.0015968828846092428	1.0	INSR	370	10	18082	4.887027027027027	1.0	1.0	100.0
GOTERM_BP_DIRECT	GO:0003417~growth plate cartilage development	1	0.0015968828846092428	1.0	RARA	370	9	18082	5.43003003003003	1.0	1.0	100.0
GOTERM_BP_DIRECT	GO:0031666~positive regulation of lipopolysaccharide-mediated signaling pathway	1	0.0015968828846092428	1.0	SASH1	370	8	18082	6.108783783783784	1.0	1.0	100.0
GOTERM_BP_DIRECT	GO:0071894~histone H2B conserved C-terminal lysine ubiquitination	1	0.0015968828846092428	1.0	WAC	370	1	18082	48.870270270270275	1.0	1.0	100.0
GOTERM_BP_DIRECT	GO:0030539~male genitalia development	1	0.0015968828846092428	1.0	TBX3	370	20	18082	2.4435135135135133	1.0	1.0	100.0
GOTERM_BP_DIRECT	GO:0060235~lens induction in camera-type eye	1	0.0015968828846092428	1.0	HIPK2	370	7	18082	6.981467181467181	1.0	1.0	100.0
GOTERM_BP_DIRECT	GO:1900044~regulation of protein K63-linked ubiquitination	1	0.0015968828846092428	1.0	SASH1	370	1	18082	48.870270270270275	1.0	1.0	100.0
GOTERM_BP_DIRECT	GO:0009267~cellular response to starvation	1	0.0015968828846092428	1.0	WRN	370	60	18082	0.8145045045045046	1.0	1.0	100.0
GOTERM_BP_DIRECT	GO:0042297~vocal learning	1	0.0015968828846092428	1.0	FOXP2	370	7	18082	6.981467181467181	1.0	1.0	100.0
GOTERM_BP_DIRECT	GO:0043392~negative regulation of DNA binding	1	0.0015968828846092428	1.0	JAK2	370	29	18082	1.6851817334575958	1.0	1.0	100.0
GOTERM_BP_DIRECT	GO:0051403~stress-activated MAPK cascade	1	0.0015968828846092428	1.0	MAPK14	370	6	18082	8.145045045045046	1.0	1.0	100.0
GOTERM_BP_DIRECT	GO:0071345~cellular response to cytokine stimulus	1	0.0015968828846092428	1.0	CSF1R	370	33	18082	1.480917280917281	1.0	1.0	100.0
GOTERM_BP_DIRECT	GO:0003157~endocardium development	1	0.0015968828846092428	1.0	STK3	370	5	18082	9.774054054054053	1.0	1.0	100.0
GOTERM_BP_DIRECT	GO:0048023~positive regulation of melanin biosynthetic process	1	0.0015968828846092428	1.0	ZEB2	370	5	18082	9.774054054054053	1.0	1.0	100.0
GOTERM_BP_DIRECT	GO:0070429~negative regulation of nucleotide-binding oligomerization domain containing 1 signaling pathway	1	0.0015968828846092428	1.0	TNFAIP3	370	1	18082	48.870270270270275	1.0	1.0	100.0
GOTERM_BP_DIRECT	GO:1902498~regulation of protein autoubiquitination	1	0.0015968828846092428	1.0	SASH1	370	1	18082	48.870270270270275	1.0	1.0	100.0
GOTERM_BP_DIRECT	GO:0001892~embryonic placenta development	1	0.0015968828846092428	1.0	ARNT	370	28	18082	1.7453667953667953	1.0	1.0	100.0
GOTERM_BP_DIRECT	GO:0043568~positive regulation of insulin-like growth factor receptor signaling pathway	1	0.0015968828846092428	1.0	IGFBP3	370	11	18082	4.442751842751843	1.0	1.0	100.0
GOTERM_BP_DIRECT	GO:1904948~midbrain dopaminergic neuron differentiation	1	0.0015968828846092428	1.0	WNT5A	370	8	18082	6.108783783783784	1.0	1.0	100.0
GOTERM_BP_DIRECT	GO:0070164~negative regulation of adiponectin secretion	1	0.0015968828846092428	1.0	RAB11FIP1	370	4	18082	12.217567567567569	1.0	1.0	100.0
GOTERM_BP_DIRECT	GO:1901315~negative regulation of histone H2A K63-linked ubiquitination	1	0.0015968828846092428	1.0	UBR5	370	3	18082	16.290090090090093	1.0	1.0	100.0
GOTERM_BP_DIRECT	GO:2000052~positive regulation of non-canonical Wnt signaling pathway	1	0.0015968828846092428	1.0	WNT5A	370	6	18082	8.145045045045046	1.0	1.0	100.0
GOTERM_BP_DIRECT	GO:0006687~glycosphingolipid metabolic process	1	0.0015968828846092428	1.0	KIT	370	10	18082	4.887027027027027	1.0	1.0	100.0
GOTERM_BP_DIRECT	GO:2000811~negative regulation of anoikis	1	0.0015968828846092428	1.0	BCL2	370	14	18082	3.4907335907335906	1.0	1.0	100.0
GOTERM_BP_DIRECT	GO:0043620~regulation of DNA-templated transcription in response to stress	1	0.0015968828846092428	1.0	BCLAF1	370	4	18082	12.217567567567569	1.0	1.0	100.0
GOTERM_BP_DIRECT	GO:0060512~prostate gland morphogenesis	1	0.0015968828846092428	1.0	FGFR2	370	5	18082	9.774054054054053	1.0	1.0	100.0
GOTERM_BP_DIRECT	GO:2000850~negative regulation of glucocorticoid secretion	1	0.0015968828846092428	1.0	CRY2	370	2	18082	24.435135135135138	1.0	1.0	100.0
GOTERM_BP_DIRECT	GO:0048608~reproductive structure development	1	0.0015968828846092428	1.0	FGFR2	370	12	18082	4.072522522522523	1.0	1.0	100.0
GOTERM_BP_DIRECT	GO:0043482~cellular pigment accumulation	1	0.0015968828846092428	1.0	SHROOM3	370	2	18082	24.435135135135138	1.0	1.0	100.0
GOTERM_BP_DIRECT	GO:1900086~positive regulation of peptidyl-tyrosine autophosphorylation	1	0.0015968828846092428	1.0	VEGFA	370	5	18082	9.774054054054053	1.0	1.0	100.0
GOTERM_BP_DIRECT	GO:0070904~transepithelial L-ascorbic acid transport	1	0.0015968828846092428	1.0	SLC23A2	370	2	18082	24.435135135135138	1.0	1.0	100.0
GOTERM_BP_DIRECT	GO:0039694~viral RNA genome replication	1	0.0015968828846092428	1.0	ROCK2	370	8	18082	6.108783783783784	1.0	1.0	100.0
GOTERM_BP_DIRECT	GO:0032760~positive regulation of tumor necrosis factor production	1	0.0015968828846092428	1.0	JAK2	370	59	18082	0.8283096655978013	1.0	1.0	100.0
GOTERM_BP_DIRECT	GO:0007223~Wnt signaling pathway, calcium modulating pathway	1	0.0015968828846092428	1.0	WNT5A	370	8	18082	6.108783783783784	1.0	1.0	100.0
GOTERM_BP_DIRECT	GO:0090169~regulation of spindle assembly	1	0.0015968828846092428	1.0	RNF4	370	2	18082	24.435135135135138	1.0	1.0	100.0
GOTERM_BP_DIRECT	GO:0007352~zygotic specification of dorsal/ventral axis	1	0.0015968828846092428	1.0	SMAD6	370	2	18082	24.435135135135138	1.0	1.0	100.0
GOTERM_BP_DIRECT	GO:1904049~negative regulation of spontaneous neurotransmitter secretion	1	0.0015968828846092428	1.0	PPP1R9A	370	2	18082	24.435135135135138	1.0	1.0	100.0
GOTERM_BP_DIRECT	GO:0030823~regulation of cGMP metabolic process	1	0.0015968828846092428	1.0	VEGFA	370	8	18082	6.108783783783784	1.0	1.0	100.0
GOTERM_BP_DIRECT	GO:0001964~startle response	1	0.0015968828846092428	1.0	CSMD1	370	22	18082	2.2213759213759214	1.0	1.0	100.0
GOTERM_BP_DIRECT	GO:0019441~tryptophan catabolic process to kynurenine	1	0.0015968828846092428	1.0	KMO	370	7	18082	6.981467181467181	1.0	1.0	100.0
GOTERM_BP_DIRECT	GO:0030852~regulation of granulocyte differentiation	1	0.0015968828846092428	1.0	RARA	370	2	18082	24.435135135135138	1.0	1.0	100.0
GOTERM_BP_DIRECT	GO:0016197~endosomal transport	1	0.0015968828846092428	1.0	LRBA	370	38	18082	1.2860597439544807	1.0	1.0	100.0
GOTERM_BP_DIRECT	GO:0045747~positive regulation of Notch signaling pathway	1	0.0015968828846092428	1.0	KIT	370	37	18082	1.32081811541271	1.0	1.0	100.0
GOTERM_BP_DIRECT	GO:0071223~cellular response to lipoteichoic acid	1	0.0015968828846092428	1.0	CCL20	370	9	18082	5.43003003003003	1.0	1.0	100.0
GOTERM_BP_DIRECT	GO:0051823~regulation of synapse structural plasticity	1	0.0015968828846092428	1.0	PPP1R9A	370	5	18082	9.774054054054053	1.0	1.0	100.0
GOTERM_BP_DIRECT	GO:0006268~DNA unwinding involved in DNA replication	1	0.0015968828846092428	1.0	PURA	370	10	18082	4.887027027027027	1.0	1.0	100.0
GOTERM_BP_DIRECT	GO:1902766~skeletal muscle satellite cell migration	1	0.0015968828846092428	1.0	RHOA	370	2	18082	24.435135135135138	1.0	1.0	100.0
GOTERM_BP_DIRECT	GO:0051567~histone H3-K9 methylation	1	0.0015968828846092428	1.0	PRDM8	370	7	18082	6.981467181467181	1.0	1.0	100.0
GOTERM_BP_DIRECT	GO:0003073~regulation of systemic arterial blood pressure	1	0.0015968828846092428	1.0	NCALD	370	13	18082	3.759251559251559	1.0	1.0	100.0
GOTERM_BP_DIRECT	GO:0030916~otic vesicle formation	1	0.0015968828846092428	1.0	FGFR2	370	9	18082	5.43003003003003	1.0	1.0	100.0
GOTERM_BP_DIRECT	GO:0071356~cellular response to tumor necrosis factor	1	0.0015968828846092428	1.0	CCL20	370	110	18082	0.44427518427518425	1.0	1.0	100.0
GOTERM_BP_DIRECT	GO:0014067~negative regulation of phosphatidylinositol 3-kinase signaling	1	0.0015968828846092428	1.0	NCOR1	370	12	18082	4.072522522522523	1.0	1.0	100.0
GOTERM_BP_DIRECT	GO:0021769~orbitofrontal cortex development	1	0.0015968828846092428	1.0	FGFR2	370	3	18082	16.290090090090093	1.0	1.0	100.0
GOTERM_BP_DIRECT	GO:1903572~positive regulation of protein kinase D signaling	1	0.0015968828846092428	1.0	VEGFA	370	1	18082	48.870270270270275	1.0	1.0	100.0
GOTERM_BP_DIRECT	GO:0060977~coronary vasculature morphogenesis	1	0.0015968828846092428	1.0	SMAD6	370	4	18082	12.217567567567569	1.0	1.0	100.0
GOTERM_BP_DIRECT	GO:0006235~dTTP biosynthetic process	1	0.0015968828846092428	1.0	TYMS	370	4	18082	12.217567567567569	1.0	1.0	100.0
GOTERM_BP_DIRECT	GO:0061484~hematopoietic stem cell homeostasis	1	0.0015968828846092428	1.0	BMI1	370	7	18082	6.981467181467181	1.0	1.0	100.0
GOTERM_BP_DIRECT	GO:0051591~response to cAMP	1	0.0015968828846092428	1.0	PDE3A	370	51	18082	0.9582405935347112	1.0	1.0	100.0
GOTERM_BP_DIRECT	GO:0051647~nucleus localization	1	0.0015968828846092428	1.0	DMD	370	6	18082	8.145045045045046	1.0	1.0	100.0
GOTERM_BP_DIRECT	GO:0030157~pancreatic juice secretion	1	0.0015968828846092428	1.0	NPR3	370	6	18082	8.145045045045046	1.0	1.0	100.0
GOTERM_BP_DIRECT	GO:0031333~negative regulation of protein complex assembly	1	0.0015968828846092428	1.0	GSK3B	370	20	18082	2.4435135135135133	1.0	1.0	100.0
GOTERM_BP_DIRECT	GO:0000302~response to reactive oxygen species	1	0.0015968828846092428	1.0	CAT	370	21	18082	2.3271557271557275	1.0	1.0	100.0
GOTERM_BP_DIRECT	GO:0045839~negative regulation of mitotic nuclear division	1	0.0015968828846092428	1.0	FGFR2	370	10	18082	4.887027027027027	1.0	1.0	100.0
GOTERM_BP_DIRECT	GO:0046620~regulation of organ growth	1	0.0015968828846092428	1.0	BCL2L11	370	10	18082	4.887027027027027	1.0	1.0	100.0
GOTERM_BP_DIRECT	GO:0016485~protein processing	1	0.0015968828846092428	1.0	ECE1	370	86	18082	0.5682589566310497	1.0	1.0	100.0
GOTERM_BP_DIRECT	GO:0060591~chondroblast differentiation	1	0.0015968828846092428	1.0	RARA	370	5	18082	9.774054054054053	1.0	1.0	100.0
GOTERM_BP_DIRECT	GO:0060534~trachea cartilage development	1	0.0015968828846092428	1.0	RARA	370	4	18082	12.217567567567569	1.0	1.0	100.0
GOTERM_BP_DIRECT	GO:0006334~nucleosome assembly	1	0.0015968828846092428	1.0	SMARCA2	370	104	18082	0.4699064449064449	1.0	1.0	100.0
GOTERM_BP_DIRECT	GO:0002360~T cell lineage commitment	1	0.0015968828846092428	1.0	BCL2	370	6	18082	8.145045045045046	1.0	1.0	100.0
GOTERM_BP_DIRECT	GO:0060154~cellular process regulating host cell cycle in response to virus	1	0.0015968828846092428	1.0	BCL2L11	370	3	18082	16.290090090090093	1.0	1.0	100.0
GOTERM_BP_DIRECT	GO:0034959~endothelin maturation	1	0.0015968828846092428	1.0	ECE1	370	1	18082	48.870270270270275	1.0	1.0	100.0
GOTERM_BP_DIRECT	GO:0097320~membrane tubulation	1	0.0015968828846092428	1.0	MICALL1	370	12	18082	4.072522522522523	1.0	1.0	100.0
GOTERM_BP_DIRECT	GO:0097237~cellular response to toxic substance	1	0.0015968828846092428	1.0	PPP1R9A	370	6	18082	8.145045045045046	1.0	1.0	100.0
GOTERM_BP_DIRECT	GO:0090136~epithelial cell-cell adhesion	1	0.0015968828846092428	1.0	VCL	370	10	18082	4.887027027027027	1.0	1.0	100.0
GOTERM_BP_DIRECT	GO:0019860~uracil metabolic process	1	0.0015968828846092428	1.0	TYMS	370	4	18082	12.217567567567569	1.0	1.0	100.0
GOTERM_BP_DIRECT	GO:0060371~regulation of atrial cardiac muscle cell membrane depolarization	1	0.0015968828846092428	1.0	SCN3B	370	8	18082	6.108783783783784	1.0	1.0	100.0
GOTERM_BP_DIRECT	GO:0032288~myelin assembly	1	0.0015968828846092428	1.0	PMP22	370	7	18082	6.981467181467181	1.0	1.0	100.0
GOTERM_BP_DIRECT	GO:0043206~extracellular fibril organization	1	0.0015968828846092428	1.0	COL5A1	370	11	18082	4.442751842751843	1.0	1.0	100.0
GOTERM_BP_DIRECT	GO:0046827~positive regulation of protein export from nucleus	1	0.0015968828846092428	1.0	GSK3B	370	18	18082	2.715015015015015	1.0	1.0	100.0
GOTERM_BP_DIRECT	GO:0007431~salivary gland development	1	0.0015968828846092428	1.0	TFCP2L1	370	4	18082	12.217567567567569	1.0	1.0	100.0
GOTERM_BP_DIRECT	GO:0006977~DNA damage response, signal transduction by p53 class mediator resulting in cell cycle arrest	1	0.0015968828846092428	1.0	SOX4	370	9	18082	5.43003003003003	1.0	1.0	100.0
GOTERM_BP_DIRECT	GO:0001523~retinoid metabolic process	1	0.0015968828846092428	1.0	LDLR	370	19	18082	2.5721194879089615	1.0	1.0	100.0
GOTERM_BP_DIRECT	GO:0048566~embryonic digestive tract development	1	0.0015968828846092428	1.0	FOXF2	370	18	18082	2.715015015015015	1.0	1.0	100.0
GOTERM_BP_DIRECT	GO:0001945~lymph vessel development	1	0.0015968828846092428	1.0	EFNB2	370	13	18082	3.759251559251559	1.0	1.0	100.0
GOTERM_BP_DIRECT	GO:0010572~positive regulation of platelet activation	1	0.0015968828846092428	1.0	PTPRJ	370	5	18082	9.774054054054053	1.0	1.0	100.0
GOTERM_BP_DIRECT	GO:0060463~lung lobe morphogenesis	1	0.0015968828846092428	1.0	FGFR2	370	8	18082	6.108783783783784	1.0	1.0	100.0
GOTERM_BP_DIRECT	GO:0097105~presynaptic membrane assembly	1	0.0015968828846092428	1.0	LRP4	370	9	18082	5.43003003003003	1.0	1.0	100.0
GOTERM_BP_DIRECT	GO:0035865~cellular response to potassium ion	1	0.0015968828846092428	1.0	MYLK	370	8	18082	6.108783783783784	1.0	1.0	100.0
GOTERM_BP_DIRECT	GO:0006998~nuclear envelope organization	1	0.0015968828846092428	1.0	SUN2	370	21	18082	2.3271557271557275	1.0	1.0	100.0
GOTERM_BP_DIRECT	GO:0032776~DNA methylation on cytosine	1	0.0015968828846092428	1.0	DNMT3A	370	32	18082	1.527195945945946	1.0	1.0	100.0
GOTERM_BP_DIRECT	GO:0060603~mammary gland duct morphogenesis	1	0.0015968828846092428	1.0	SLIT2	370	8	18082	6.108783783783784	1.0	1.0	100.0
GOTERM_BP_DIRECT	GO:0001101~response to acid chemical	1	0.0015968828846092428	1.0	BCL2	370	2	18082	24.435135135135138	1.0	1.0	100.0
GOTERM_BP_DIRECT	GO:0060689~cell differentiation involved in salivary gland development	1	0.0015968828846092428	1.0	NFIB	370	3	18082	16.290090090090093	1.0	1.0	100.0
GOTERM_BP_DIRECT	GO:0033631~cell-cell adhesion mediated by integrin	1	0.0015968828846092428	1.0	L1CAM	370	5	18082	9.774054054054053	1.0	1.0	100.0
GOTERM_BP_DIRECT	GO:2000316~regulation of T-helper 17 type immune response	1	0.0015968828846092428	1.0	OTUD5	370	2	18082	24.435135135135138	1.0	1.0	100.0
GOTERM_BP_DIRECT	GO:0018149~peptide cross-linking	1	0.0015968828846092428	1.0	FN1	370	56	18082	0.8726833976833976	1.0	1.0	100.0
GOTERM_BP_DIRECT	GO:0097326~melanocyte adhesion	1	0.0015968828846092428	1.0	KIT	370	1	18082	48.870270270270275	1.0	1.0	100.0
GOTERM_BP_DIRECT	GO:0010815~bradykinin catabolic process	1	0.0015968828846092428	1.0	ECE1	370	6	18082	8.145045045045046	1.0	1.0	100.0
GOTERM_BP_DIRECT	GO:0002011~morphogenesis of an epithelial sheet	1	0.0015968828846092428	1.0	DAG1	370	12	18082	4.072522522522523	1.0	1.0	100.0
GOTERM_BP_DIRECT	GO:0006825~copper ion transport	1	0.0015968828846092428	1.0	SLC31A2	370	15	18082	3.2580180180180185	1.0	1.0	100.0
GOTERM_BP_DIRECT	GO:0048570~notochord morphogenesis	1	0.0015968828846092428	1.0	WNT5A	370	6	18082	8.145045045045046	1.0	1.0	100.0
GOTERM_BP_DIRECT	GO:0010524~positive regulation of calcium ion transport into cytosol	1	0.0015968828846092428	1.0	MGEA5	370	13	18082	3.759251559251559	1.0	1.0	100.0
GOTERM_BP_DIRECT	GO:0045619~regulation of lymphocyte differentiation	1	0.0015968828846092428	1.0	IKZF3	370	4	18082	12.217567567567569	1.0	1.0	100.0
GOTERM_BP_DIRECT	GO:1902306~negative regulation of sodium ion transmembrane transport	1	0.0015968828846092428	1.0	NEDD4L	370	3	18082	16.290090090090093	1.0	1.0	100.0
GOTERM_BP_DIRECT	GO:0007167~enzyme linked receptor protein signaling pathway	1	0.0015968828846092428	1.0	JAK2	370	8	18082	6.108783783783784	1.0	1.0	100.0
GOTERM_BP_DIRECT	GO:0030221~basophil differentiation	1	0.0015968828846092428	1.0	TAL1	370	2	18082	24.435135135135138	1.0	1.0	100.0
GOTERM_BP_DIRECT	GO:0034644~cellular response to UV	1	0.0015968828846092428	1.0	AGAP3	370	46	18082	1.0623971797884841	1.0	1.0	100.0
GOTERM_BP_DIRECT	GO:0010705~meiotic DNA double-strand break processing involved in reciprocal meiotic recombination	1	0.0015968828846092428	1.0	BRIP1	370	1	18082	48.870270270270275	1.0	1.0	100.0
GOTERM_BP_DIRECT	GO:0033197~response to vitamin E	1	0.0015968828846092428	1.0	CAT	370	13	18082	3.759251559251559	1.0	1.0	100.0
GOTERM_BP_DIRECT	GO:0051149~positive regulation of muscle cell differentiation	1	0.0015968828846092428	1.0	MAPK14	370	18	18082	2.715015015015015	1.0	1.0	100.0
GOTERM_BP_DIRECT	GO:0060067~cervix development	1	0.0015968828846092428	1.0	WNT5A	370	2	18082	24.435135135135138	1.0	1.0	100.0
GOTERM_BP_DIRECT	GO:0002677~negative regulation of chronic inflammatory response	1	0.0015968828846092428	1.0	TNFAIP3	370	4	18082	12.217567567567569	1.0	1.0	100.0
GOTERM_BP_DIRECT	GO:1903204~negative regulation of oxidative stress-induced neuron death	1	0.0015968828846092428	1.0	NCOA7	370	15	18082	3.2580180180180185	1.0	1.0	100.0
GOTERM_BP_DIRECT	GO:0030576~Cajal body organization	1	0.0015968828846092428	1.0	USPL1	370	3	18082	16.290090090090093	1.0	1.0	100.0
GOTERM_BP_DIRECT	GO:0045725~positive regulation of glycogen biosynthetic process	1	0.0015968828846092428	1.0	INSR	370	15	18082	3.2580180180180185	1.0	1.0	100.0
GOTERM_BP_DIRECT	GO:0002726~positive regulation of T cell cytokine production	1	0.0015968828846092428	1.0	MALT1	370	9	18082	5.43003003003003	1.0	1.0	100.0
GOTERM_BP_DIRECT	GO:0042771~intrinsic apoptotic signaling pathway in response to DNA damage by p53 class mediator	1	0.0015968828846092428	1.0	HIPK2	370	31	18082	1.576460331299041	1.0	1.0	100.0
GOTERM_BP_DIRECT	GO:0071107~response to parathyroid hormone	1	0.0015968828846092428	1.0	GNAS	370	4	18082	12.217567567567569	1.0	1.0	100.0
GOTERM_BP_DIRECT	GO:0090168~Golgi reassembly	1	0.0015968828846092428	1.0	YWHAZ	370	4	18082	12.217567567567569	1.0	1.0	100.0
GOTERM_BP_DIRECT	GO:0032008~positive regulation of TOR signaling	1	0.0015968828846092428	1.0	AKT3	370	29	18082	1.6851817334575958	1.0	1.0	100.0
GOTERM_BP_DIRECT	GO:0048247~lymphocyte chemotaxis	1	0.0015968828846092428	1.0	CCL20	370	33	18082	1.480917280917281	1.0	1.0	100.0
GOTERM_BP_DIRECT	GO:0043585~nose morphogenesis	1	0.0015968828846092428	1.0	SKI	370	2	18082	24.435135135135138	1.0	1.0	100.0
GOTERM_BP_DIRECT	GO:0021563~glossopharyngeal nerve development	1	0.0015968828846092428	1.0	NAV2	370	1	18082	48.870270270270275	1.0	1.0	100.0
GOTERM_BP_DIRECT	GO:0061304~retinal blood vessel morphogenesis	1	0.0015968828846092428	1.0	VEGFA	370	6	18082	8.145045045045046	1.0	1.0	100.0
GOTERM_BP_DIRECT	GO:0021960~anterior commissure morphogenesis	1	0.0015968828846092428	1.0	NFIB	370	6	18082	8.145045045045046	1.0	1.0	100.0
GOTERM_BP_DIRECT	GO:1903690~negative regulation of wound healing, spreading of epidermal cells	1	0.0015968828846092428	1.0	PHLDB2	370	3	18082	16.290090090090093	1.0	1.0	100.0
GOTERM_BP_DIRECT	GO:0015734~taurine transport	1	0.0015968828846092428	1.0	SLC6A6	370	1	18082	48.870270270270275	1.0	1.0	100.0
GOTERM_BP_DIRECT	GO:0021537~telencephalon development	1	0.0015968828846092428	1.0	CDH2	370	30	18082	1.6290090090090092	1.0	1.0	100.0
GOTERM_BP_DIRECT	GO:0016578~histone deubiquitination	1	0.0015968828846092428	1.0	USP3	370	14	18082	3.4907335907335906	1.0	1.0	100.0
GOTERM_BP_DIRECT	GO:0032275~luteinizing hormone secretion	1	0.0015968828846092428	1.0	TBX3	370	4	18082	12.217567567567569	1.0	1.0	100.0
GOTERM_BP_DIRECT	GO:0010812~negative regulation of cell-substrate adhesion	1	0.0015968828846092428	1.0	ANGPT2	370	15	18082	3.2580180180180185	1.0	1.0	100.0
GOTERM_BP_DIRECT	GO:0035774~positive regulation of insulin secretion involved in cellular response to glucose stimulus	1	0.0015968828846092428	1.0	VSNL1	370	32	18082	1.527195945945946	1.0	1.0	100.0
GOTERM_BP_DIRECT	GO:2000761~positive regulation of N-terminal peptidyl-lysine acetylation	1	0.0015968828846092428	1.0	SOX4	370	1	18082	48.870270270270275	1.0	1.0	100.0
GOTERM_BP_DIRECT	GO:0006366~transcription from RNA polymerase II promoter	1	0.0015968828846092428	1.0	MED13L	370	138	18082	0.3541323932628281	1.0	1.0	100.0
GOTERM_BP_DIRECT	GO:0043085~positive regulation of catalytic activity	1	0.0015968828846092428	1.0	BCL2	370	39	18082	1.253083853083853	1.0	1.0	100.0
GOTERM_BP_DIRECT	GO:2000352~negative regulation of endothelial cell apoptotic process	1	0.0015968828846092428	1.0	TNFAIP3	370	28	18082	1.7453667953667953	1.0	1.0	100.0
GOTERM_BP_DIRECT	GO:1902728~positive regulation of growth factor dependent skeletal muscle satellite cell proliferation	1	0.0015968828846092428	1.0	JAK2	370	2	18082	24.435135135135138	1.0	1.0	100.0
GOTERM_BP_DIRECT	GO:0035409~histone H3-Y41 phosphorylation	1	0.0015968828846092428	1.0	JAK2	370	1	18082	48.870270270270275	1.0	1.0	100.0
GOTERM_BP_DIRECT	GO:0072540~T-helper 17 cell lineage commitment	1	0.0015968828846092428	1.0	OTUD5	370	7	18082	6.981467181467181	1.0	1.0	100.0
GOTERM_BP_DIRECT	GO:0061419~positive regulation of transcription from RNA polymerase II promoter in response to hypoxia	1	0.0015968828846092428	1.0	VEGFA	370	5	18082	9.774054054054053	1.0	1.0	100.0
GOTERM_BP_DIRECT	GO:0045445~myoblast differentiation	1	0.0015968828846092428	1.0	MBNL1	370	17	18082	2.874721780604134	1.0	1.0	100.0
GOTERM_BP_DIRECT	GO:0042462~eye photoreceptor cell development	1	0.0015968828846092428	1.0	VEGFA	370	22	18082	2.2213759213759214	1.0	1.0	100.0
GOTERM_BP_DIRECT	GO:0014003~oligodendrocyte development	1	0.0015968828846092428	1.0	PRDM8	370	27	18082	1.81001001001001	1.0	1.0	100.0
GOTERM_BP_DIRECT	GO:0019216~regulation of lipid metabolic process	1	0.0015968828846092428	1.0	ADGRF5	370	33	18082	1.480917280917281	1.0	1.0	100.0
GOTERM_BP_DIRECT	GO:0001667~ameboidal-type cell migration	1	0.0015968828846092428	1.0	WNT5A	370	7	18082	6.981467181467181	1.0	1.0	100.0
GOTERM_BP_DIRECT	GO:0048280~vesicle fusion with Golgi apparatus	1	0.0015968828846092428	1.0	STX5A	370	10	18082	4.887027027027027	1.0	1.0	100.0
GOTERM_BP_DIRECT	GO:0060397~JAK-STAT cascade involved in growth hormone signaling pathway	1	0.0015968828846092428	1.0	JAK2	370	13	18082	3.759251559251559	1.0	1.0	100.0
GOTERM_BP_DIRECT	GO:0015758~glucose transport	1	0.0015968828846092428	1.0	KLF15	370	27	18082	1.81001001001001	1.0	1.0	100.0
GOTERM_BP_DIRECT	GO:1905065~positive regulation of vascular smooth muscle cell differentiation	1	0.0015968828846092428	1.0	KIT	370	2	18082	24.435135135135138	1.0	1.0	100.0
GOTERM_BP_DIRECT	GO:0030048~actin filament-based movement	1	0.0015968828846092428	1.0	MYH10	370	17	18082	2.874721780604134	1.0	1.0	100.0
GOTERM_BP_DIRECT	GO:0035607~fibroblast growth factor receptor signaling pathway involved in orbitofrontal cortex development	1	0.0015968828846092428	1.0	FGFR2	370	2	18082	24.435135135135138	1.0	1.0	100.0
GOTERM_BP_DIRECT	GO:0050748~negative regulation of lipoprotein metabolic process	1	0.0015968828846092428	1.0	ITGAV	370	2	18082	24.435135135135138	1.0	1.0	100.0
GOTERM_BP_DIRECT	GO:0071336~regulation of hair follicle cell proliferation	1	0.0015968828846092428	1.0	RUNX1	370	1	18082	48.870270270270275	1.0	1.0	100.0
GOTERM_BP_DIRECT	GO:0006509~membrane protein ectodomain proteolysis	1	0.0015968828846092428	1.0	DAG1	370	20	18082	2.4435135135135133	1.0	1.0	100.0
GOTERM_BP_DIRECT	GO:0006418~tRNA aminoacylation for protein translation	1	0.0015968828846092428	1.0	WARS	370	36	18082	1.3575075075075076	1.0	1.0	100.0
GOTERM_BP_DIRECT	GO:0090179~planar cell polarity pathway involved in neural tube closure	1	0.0015968828846092428	1.0	WNT5A	370	13	18082	3.759251559251559	1.0	1.0	100.0
GOTERM_BP_DIRECT	GO:0006890~retrograde vesicle-mediated transport, Golgi to ER	1	0.0015968828846092428	1.0	ARF3	370	29	18082	1.6851817334575958	1.0	1.0	100.0
GOTERM_BP_DIRECT	GO:0002070~epithelial cell maturation	1	0.0015968828846092428	1.0	TFCP2L1	370	8	18082	6.108783783783784	1.0	1.0	100.0
GOTERM_BP_DIRECT	GO:0030888~regulation of B cell proliferation	1	0.0015968828846092428	1.0	IKZF3	370	3	18082	16.290090090090093	1.0	1.0	100.0
GOTERM_BP_DIRECT	GO:0030166~proteoglycan biosynthetic process	1	0.0015968828846092428	1.0	MAN1C1	370	11	18082	4.442751842751843	1.0	1.0	100.0
GOTERM_BP_DIRECT	GO:0032687~negative regulation of interferon-alpha production	1	0.0015968828846092428	1.0	GBP4	370	2	18082	24.435135135135138	1.0	1.0	100.0
GOTERM_BP_DIRECT	GO:0010613~positive regulation of cardiac muscle hypertrophy	1	0.0015968828846092428	1.0	ECE1	370	18	18082	2.715015015015015	1.0	1.0	100.0
GOTERM_BP_DIRECT	GO:0060596~mammary placode formation	1	0.0015968828846092428	1.0	TBX3	370	4	18082	12.217567567567569	1.0	1.0	100.0
GOTERM_BP_DIRECT	GO:0051881~regulation of mitochondrial membrane potential	1	0.0015968828846092428	1.0	BCL2	370	28	18082	1.7453667953667953	1.0	1.0	100.0
GOTERM_BP_DIRECT	GO:0071391~cellular response to estrogen stimulus	1	0.0015968828846092428	1.0	RARA	370	37	18082	1.32081811541271	1.0	1.0	100.0
GOTERM_BP_DIRECT	GO:0097118~neuroligin clustering involved in postsynaptic membrane assembly	1	0.0015968828846092428	1.0	CDH2	370	4	18082	12.217567567567569	1.0	1.0	100.0
GOTERM_BP_DIRECT	GO:0002724~regulation of T cell cytokine production	1	0.0015968828846092428	1.0	CCL20	370	4	18082	12.217567567567569	1.0	1.0	100.0
GOTERM_BP_DIRECT	GO:2000779~regulation of double-strand break repair	1	0.0015968828846092428	1.0	DEK	370	2	18082	24.435135135135138	1.0	1.0	100.0
GOTERM_BP_DIRECT	GO:2000757~negative regulation of peptidyl-lysine acetylation	1	0.0015968828846092428	1.0	KLF15	370	5	18082	9.774054054054053	1.0	1.0	100.0
GOTERM_BP_DIRECT	GO:0042149~cellular response to glucose starvation	1	0.0015968828846092428	1.0	BCL2	370	30	18082	1.6290090090090092	1.0	1.0	100.0
GOTERM_BP_DIRECT	GO:0000184~nuclear-transcribed mRNA catabolic process, nonsense-mediated decay	1	0.0015968828846092428	1.0	MAGOH	370	31	18082	1.576460331299041	1.0	1.0	100.0
GOTERM_BP_DIRECT	GO:1903427~negative regulation of reactive oxygen species biosynthetic process	1	0.0015968828846092428	1.0	RHOA	370	7	18082	6.981467181467181	1.0	1.0	100.0
GOTERM_BP_DIRECT	GO:0060282~positive regulation of oocyte development	1	0.0015968828846092428	1.0	PDE3A	370	2	18082	24.435135135135138	1.0	1.0	100.0
GOTERM_BP_DIRECT	GO:0032369~negative regulation of lipid transport	1	0.0015968828846092428	1.0	ITGAV	370	5	18082	9.774054054054053	1.0	1.0	100.0
GOTERM_BP_DIRECT	GO:0000132~establishment of mitotic spindle orientation	1	0.0015968828846092428	1.0	SPRY1	370	25	18082	1.9548108108108109	1.0	1.0	100.0
GOTERM_BP_DIRECT	GO:0048678~response to axon injury	1	0.0015968828846092428	1.0	CDK1	370	32	18082	1.527195945945946	1.0	1.0	100.0
GOTERM_BP_DIRECT	GO:0014904~myotube cell development	1	0.0015968828846092428	1.0	DMD	370	6	18082	8.145045045045046	1.0	1.0	100.0
GOTERM_BP_DIRECT	GO:0022898~regulation of transmembrane transporter activity	1	0.0015968828846092428	1.0	BCL2	370	2	18082	24.435135135135138	1.0	1.0	100.0
GOTERM_BP_DIRECT	GO:0048268~clathrin coat assembly	1	0.0015968828846092428	1.0	AP2B1	370	14	18082	3.4907335907335906	1.0	1.0	100.0
GOTERM_BP_DIRECT	GO:0001825~blastocyst formation	1	0.0015968828846092428	1.0	TJP1	370	14	18082	3.4907335907335906	1.0	1.0	100.0
GOTERM_BP_DIRECT	GO:0010888~negative regulation of lipid storage	1	0.0015968828846092428	1.0	ITGAV	370	19	18082	2.5721194879089615	1.0	1.0	100.0
GOTERM_BP_DIRECT	GO:0008589~regulation of smoothened signaling pathway	1	0.0015968828846092428	1.0	FGFR2	370	22	18082	2.2213759213759214	1.0	1.0	100.0
GOTERM_BP_DIRECT	GO:0038109~Kit signaling pathway	1	0.0015968828846092428	1.0	KIT	370	2	18082	24.435135135135138	1.0	1.0	100.0
GOTERM_BP_DIRECT	GO:0060068~vagina development	1	0.0015968828846092428	1.0	WNT5A	370	11	18082	4.442751842751843	1.0	1.0	100.0
GOTERM_BP_DIRECT	GO:0010165~response to X-ray	1	0.0015968828846092428	1.0	BRCC3	370	21	18082	2.3271557271557275	1.0	1.0	100.0
GOTERM_BP_DIRECT	GO:0051150~regulation of smooth muscle cell differentiation	1	0.0015968828846092428	1.0	FGFR2	370	5	18082	9.774054054054053	1.0	1.0	100.0
GOTERM_BP_DIRECT	GO:0050805~negative regulation of synaptic transmission	1	0.0015968828846092428	1.0	PCDH17	370	10	18082	4.887027027027027	1.0	1.0	100.0
GOTERM_BP_DIRECT	GO:0015910~peroxisomal long-chain fatty acid import	1	0.0015968828846092428	1.0	ABCD3	370	2	18082	24.435135135135138	1.0	1.0	100.0
GOTERM_BP_DIRECT	GO:0060060~post-embryonic retina morphogenesis in camera-type eye	1	0.0015968828846092428	1.0	GRK1	370	3	18082	16.290090090090093	1.0	1.0	100.0
GOTERM_BP_DIRECT	GO:0030501~positive regulation of bone mineralization	1	0.0015968828846092428	1.0	GPM6B	370	37	18082	1.32081811541271	1.0	1.0	100.0
GOTERM_BP_DIRECT	GO:0035166~post-embryonic hemopoiesis	1	0.0015968828846092428	1.0	JAK2	370	6	18082	8.145045045045046	1.0	1.0	100.0
GOTERM_BP_DIRECT	GO:0018230~peptidyl-L-cysteine S-palmitoylation	1	0.0015968828846092428	1.0	ZDHHC7	370	6	18082	8.145045045045046	1.0	1.0	100.0
GOTERM_BP_DIRECT	GO:0035335~peptidyl-tyrosine dephosphorylation	1	0.0015968828846092428	1.0	PTPRJ	370	24	18082	2.0362612612612616	1.0	1.0	100.0
GOTERM_BP_DIRECT	GO:0051262~protein tetramerization	1	0.0015968828846092428	1.0	CAT	370	41	18082	1.1919578114700067	1.0	1.0	100.0
GOTERM_BP_DIRECT	GO:0051491~positive regulation of filopodium assembly	1	0.0015968828846092428	1.0	ZMYND8	370	31	18082	1.576460331299041	1.0	1.0	100.0
GOTERM_BP_DIRECT	GO:0060333~interferon-gamma-mediated signaling pathway	1	0.0015968828846092428	1.0	JAK2	370	4	18082	12.217567567567569	1.0	1.0	100.0
GOTERM_BP_DIRECT	GO:0042447~hormone catabolic process	1	0.0015968828846092428	1.0	ECE1	370	3	18082	16.290090090090093	1.0	1.0	100.0
GOTERM_BP_DIRECT	GO:0006287~base-excision repair, gap-filling	1	0.0015968828846092428	1.0	POLG	370	6	18082	8.145045045045046	1.0	1.0	100.0
GOTERM_BP_DIRECT	GO:0032731~positive regulation of interleukin-1 beta production	1	0.0015968828846092428	1.0	JAK2	370	8	18082	6.108783783783784	1.0	1.0	100.0
GOTERM_BP_DIRECT	GO:0072178~nephric duct morphogenesis	1	0.0015968828846092428	1.0	EFNB2	370	5	18082	9.774054054054053	1.0	1.0	100.0
GOTERM_BP_DIRECT	GO:0035050~embryonic heart tube development	1	0.0015968828846092428	1.0	TBX3	370	23	18082	2.1247943595769683	1.0	1.0	100.0
GOTERM_BP_DIRECT	GO:0043409~negative regulation of MAPK cascade	1	0.0015968828846092428	1.0	DAG1	370	19	18082	2.5721194879089615	1.0	1.0	100.0
GOTERM_BP_DIRECT	GO:0070433~negative regulation of nucleotide-binding oligomerization domain containing 2 signaling pathway	1	0.0015968828846092428	1.0	TNFAIP3	370	3	18082	16.290090090090093	1.0	1.0	100.0
GOTERM_BP_DIRECT	GO:0014044~Schwann cell development	1	0.0015968828846092428	1.0	DAG1	370	10	18082	4.887027027027027	1.0	1.0	100.0
GOTERM_BP_DIRECT	GO:0046580~negative regulation of Ras protein signal transduction	1	0.0015968828846092428	1.0	SPRY1	370	25	18082	1.9548108108108109	1.0	1.0	100.0
GOTERM_BP_DIRECT	GO:1902263~apoptotic process involved in embryonic digit morphogenesis	1	0.0015968828846092428	1.0	BCL2L11	370	3	18082	16.290090090090093	1.0	1.0	100.0
GOTERM_BP_DIRECT	GO:0030278~regulation of ossification	1	0.0015968828846092428	1.0	MAPK14	370	19	18082	2.5721194879089615	1.0	1.0	100.0
GOTERM_BP_DIRECT	GO:0009755~hormone-mediated signaling pathway	1	0.0015968828846092428	1.0	JAK2	370	25	18082	1.9548108108108109	1.0	1.0	100.0
GOTERM_BP_DIRECT	GO:0050829~defense response to Gram-negative bacterium	1	0.0015968828846092428	1.0	APP	370	56	18082	0.8726833976833976	1.0	1.0	100.0
GOTERM_BP_DIRECT	GO:0070265~necrotic cell death	1	0.0015968828846092428	1.0	MGEA5	370	1	18082	48.870270270270275	1.0	1.0	100.0
GOTERM_BP_DIRECT	GO:0045662~negative regulation of myoblast differentiation	1	0.0015968828846092428	1.0	TBX3	370	26	18082	1.8796257796257796	1.0	1.0	100.0
GOTERM_BP_DIRECT	GO:0010906~regulation of glucose metabolic process	1	0.0015968828846092428	1.0	IGFBP3	370	25	18082	1.9548108108108109	1.0	1.0	100.0
GOTERM_BP_DIRECT	GO:0051000~positive regulation of nitric-oxide synthase activity	1	0.0015968828846092428	1.0	NPR3	370	18	18082	2.715015015015015	1.0	1.0	100.0
GOTERM_BP_DIRECT	GO:0061072~iris morphogenesis	1	0.0015968828846092428	1.0	HIPK2	370	7	18082	6.981467181467181	1.0	1.0	100.0
GOTERM_BP_DIRECT	GO:0070245~positive regulation of thymocyte apoptotic process	1	0.0015968828846092428	1.0	WNT5A	370	6	18082	8.145045045045046	1.0	1.0	100.0
GOTERM_BP_DIRECT	GO:0072384~organelle transport along microtubule	1	0.0015968828846092428	1.0	ARHGAP21	370	6	18082	8.145045045045046	1.0	1.0	100.0
GOTERM_BP_DIRECT	GO:0021564~vagus nerve development	1	0.0015968828846092428	1.0	NAV2	370	1	18082	48.870270270270275	1.0	1.0	100.0
GOTERM_BP_DIRECT	GO:0006656~phosphatidylcholine biosynthetic process	1	0.0015968828846092428	1.0	CEPT1	370	14	18082	3.4907335907335906	1.0	1.0	100.0
GOTERM_BP_DIRECT	GO:0006378~mRNA polyadenylation	1	0.0015968828846092428	1.0	APP	370	28	18082	1.7453667953667953	1.0	1.0	100.0
GOTERM_BP_DIRECT	GO:0030857~negative regulation of epithelial cell differentiation	1	0.0015968828846092428	1.0	TBX3	370	12	18082	4.072522522522523	1.0	1.0	100.0
GOTERM_BP_DIRECT	GO:0035567~non-canonical Wnt signaling pathway	1	0.0015968828846092428	1.0	WNT5A	370	17	18082	2.874721780604134	1.0	1.0	100.0
GOTERM_BP_DIRECT	GO:0032736~positive regulation of interleukin-13 production	1	0.0015968828846092428	1.0	RARA	370	8	18082	6.108783783783784	1.0	1.0	100.0
GOTERM_BP_DIRECT	GO:0008090~retrograde axonal transport	1	0.0015968828846092428	1.0	DST	370	9	18082	5.43003003003003	1.0	1.0	100.0
GOTERM_BP_DIRECT	GO:0000183~chromatin silencing at rDNA	1	0.0015968828846092428	1.0	UBTF	370	55	18082	0.8885503685503685	1.0	1.0	100.0
GOTERM_BP_DIRECT	GO:0030220~platelet formation	1	0.0015968828846092428	1.0	TAL1	370	19	18082	2.5721194879089615	1.0	1.0	100.0
GOTERM_BP_DIRECT	GO:0048246~macrophage chemotaxis	1	0.0015968828846092428	1.0	EDNRB	370	14	18082	3.4907335907335906	1.0	1.0	100.0
GOTERM_BP_DIRECT	GO:0090292~nuclear matrix anchoring at nuclear membrane	1	0.0015968828846092428	1.0	SUN2	370	3	18082	16.290090090090093	1.0	1.0	100.0
GOTERM_BP_DIRECT	GO:0002262~myeloid cell homeostasis	1	0.0015968828846092428	1.0	BCL2L11	370	11	18082	4.442751842751843	1.0	1.0	100.0
GOTERM_BP_DIRECT	GO:0002741~positive regulation of cytokine secretion involved in immune response	1	0.0015968828846092428	1.0	WNT5A	370	5	18082	9.774054054054053	1.0	1.0	100.0
GOTERM_BP_DIRECT	GO:0001942~hair follicle development	1	0.0015968828846092428	1.0	LRP4	370	52	18082	0.9398128898128898	1.0	1.0	100.0
GOTERM_BP_DIRECT	GO:0050910~detection of mechanical stimulus involved in sensory perception of sound	1	0.0015968828846092428	1.0	KIT	370	18	18082	2.715015015015015	1.0	1.0	100.0
GOTERM_BP_DIRECT	GO:0002158~osteoclast proliferation	1	0.0015968828846092428	1.0	NPR3	370	3	18082	16.290090090090093	1.0	1.0	100.0
GOTERM_BP_DIRECT	GO:0044838~cell quiescence	1	0.0015968828846092428	1.0	DEK	370	5	18082	9.774054054054053	1.0	1.0	100.0
GOTERM_BP_DIRECT	GO:0035722~interleukin-12-mediated signaling pathway	1	0.0015968828846092428	1.0	JAK2	370	2	18082	24.435135135135138	1.0	1.0	100.0
GOTERM_BP_DIRECT	GO:0010626~negative regulation of Schwann cell proliferation	1	0.0015968828846092428	1.0	SKI	370	4	18082	12.217567567567569	1.0	1.0	100.0
GOTERM_BP_DIRECT	GO:0003184~pulmonary valve morphogenesis	1	0.0015968828846092428	1.0	SMAD6	370	11	18082	4.442751842751843	1.0	1.0	100.0
GOTERM_BP_DIRECT	GO:0031667~response to nutrient levels	1	0.0015968828846092428	1.0	CHSY1	370	35	18082	1.3962934362934363	1.0	1.0	100.0
GOTERM_BP_DIRECT	GO:0050658~RNA transport	1	0.0015968828846092428	1.0	CKAP5	370	2	18082	24.435135135135138	1.0	1.0	100.0
GOTERM_BP_DIRECT	GO:0006953~acute-phase response	1	0.0015968828846092428	1.0	FN1	370	35	18082	1.3962934362934363	1.0	1.0	100.0
GOTERM_BP_DIRECT	GO:2000278~regulation of DNA biosynthetic process	1	0.0015968828846092428	1.0	SH2B1	370	3	18082	16.290090090090093	1.0	1.0	100.0
GOTERM_BP_DIRECT	GO:0055003~cardiac myofibril assembly	1	0.0015968828846092428	1.0	MYH10	370	12	18082	4.072522522522523	1.0	1.0	100.0
GOTERM_BP_DIRECT	GO:0031167~rRNA methylation	1	0.0015968828846092428	1.0	TFB2M	370	8	18082	6.108783783783784	1.0	1.0	100.0
GOTERM_BP_DIRECT	GO:0050847~progesterone receptor signaling pathway	1	0.0015968828846092428	1.0	UBR5	370	6	18082	8.145045045045046	1.0	1.0	100.0
GOTERM_BP_DIRECT	GO:0086002~cardiac muscle cell action potential involved in contraction	1	0.0015968828846092428	1.0	SCN3B	370	10	18082	4.887027027027027	1.0	1.0	100.0
GOTERM_BP_DIRECT	GO:0002667~regulation of T cell anergy	1	0.0015968828846092428	1.0	RUNX1	370	4	18082	12.217567567567569	1.0	1.0	100.0
GOTERM_BP_DIRECT	GO:0042308~negative regulation of protein import into nucleus	1	0.0015968828846092428	1.0	GBP4	370	9	18082	5.43003003003003	1.0	1.0	100.0
GOTERM_BP_DIRECT	GO:0016239~positive regulation of macroautophagy	1	0.0015968828846092428	1.0	WAC	370	23	18082	2.1247943595769683	1.0	1.0	100.0
GOTERM_BP_DIRECT	GO:0021972~corticospinal neuron axon guidance through spinal cord	1	0.0015968828846092428	1.0	SLIT2	370	1	18082	48.870270270270275	1.0	1.0	100.0
GOTERM_BP_DIRECT	GO:0007602~phototransduction	1	0.0015968828846092428	1.0	CDS2	370	20	18082	2.4435135135135133	1.0	1.0	100.0
GOTERM_BP_DIRECT	GO:0010033~response to organic substance	1	0.0015968828846092428	1.0	MAPT	370	65	18082	0.7518503118503119	1.0	1.0	100.0
GOTERM_BP_DIRECT	GO:0031581~hemidesmosome assembly	1	0.0015968828846092428	1.0	PLEC	370	5	18082	9.774054054054053	1.0	1.0	100.0
GOTERM_BP_DIRECT	GO:0060010~Sertoli cell fate commitment	1	0.0015968828846092428	1.0	RARA	370	1	18082	48.870270270270275	1.0	1.0	100.0
GOTERM_BP_DIRECT	GO:0065004~protein-DNA complex assembly	1	0.0015968828846092428	1.0	TCF4	370	6	18082	8.145045045045046	1.0	1.0	100.0
GOTERM_BP_DIRECT	GO:0021510~spinal cord development	1	0.0015968828846092428	1.0	SOX4	370	33	18082	1.480917280917281	1.0	1.0	100.0
GOTERM_BP_DIRECT	GO:0001775~cell activation	1	0.0015968828846092428	1.0	FN1	370	14	18082	3.4907335907335906	1.0	1.0	100.0
GOTERM_BP_DIRECT	GO:0035329~hippo signaling	1	0.0015968828846092428	1.0	STK3	370	22	18082	2.2213759213759214	1.0	1.0	100.0
GOTERM_BP_DIRECT	GO:0043981~histone H4-K5 acetylation	1	0.0015968828846092428	1.0	JADE2	370	16	18082	3.054391891891892	1.0	1.0	100.0
GOTERM_BP_DIRECT	GO:0055012~ventricular cardiac muscle cell differentiation	1	0.0015968828846092428	1.0	RARA	370	6	18082	8.145045045045046	1.0	1.0	100.0
GOTERM_BP_DIRECT	GO:0007093~mitotic cell cycle checkpoint	1	0.0015968828846092428	1.0	PURA	370	29	18082	1.6851817334575958	1.0	1.0	100.0
GOTERM_BP_DIRECT	GO:0001569~patterning of blood vessels	1	0.0015968828846092428	1.0	VEGFA	370	40	18082	1.2217567567567567	1.0	1.0	100.0
GOTERM_BP_DIRECT	GO:0030949~positive regulation of vascular endothelial growth factor receptor signaling pathway	1	0.0015968828846092428	1.0	VEGFA	370	14	18082	3.4907335907335906	1.0	1.0	100.0
GOTERM_BP_DIRECT	GO:0019731~antibacterial humoral response	1	0.0015968828846092428	1.0	APP	370	33	18082	1.480917280917281	1.0	1.0	100.0
GOTERM_BP_DIRECT	GO:0072679~thymocyte migration	1	0.0015968828846092428	1.0	CCL20	370	2	18082	24.435135135135138	1.0	1.0	100.0
GOTERM_BP_DIRECT	GO:0016340~calcium-dependent cell-matrix adhesion	1	0.0015968828846092428	1.0	DAG1	370	2	18082	24.435135135135138	1.0	1.0	100.0
GOTERM_BP_DIRECT	GO:0007193~adenylate cyclase-inhibiting G-protein coupled receptor signaling pathway	1	0.0015968828846092428	1.0	NPR3	370	45	18082	1.0860060060060062	1.0	1.0	100.0
GOTERM_BP_DIRECT	GO:0048704~embryonic skeletal system morphogenesis	1	0.0015968828846092428	1.0	BMI1	370	55	18082	0.8885503685503685	1.0	1.0	100.0
GOTERM_BP_DIRECT	GO:0010867~positive regulation of triglyceride biosynthetic process	1	0.0015968828846092428	1.0	LDLR	370	17	18082	2.874721780604134	1.0	1.0	100.0
GOTERM_BP_DIRECT	GO:0032366~intracellular sterol transport	1	0.0015968828846092428	1.0	NPC2	370	2	18082	24.435135135135138	1.0	1.0	100.0
GOTERM_BP_DIRECT	GO:0002155~regulation of thyroid hormone mediated signaling pathway	1	0.0015968828846092428	1.0	NCOR1	370	5	18082	9.774054054054053	1.0	1.0	100.0
GOTERM_BP_DIRECT	GO:0045745~positive regulation of G-protein coupled receptor protein signaling pathway	1	0.0015968828846092428	1.0	ECE1	370	13	18082	3.759251559251559	1.0	1.0	100.0
GOTERM_BP_DIRECT	GO:0044550~secondary metabolite biosynthetic process	1	0.0015968828846092428	1.0	KMO	370	5	18082	9.774054054054053	1.0	1.0	100.0
GOTERM_BP_DIRECT	GO:0019732~antifungal humoral response	1	0.0015968828846092428	1.0	APP	370	4	18082	12.217567567567569	1.0	1.0	100.0
GOTERM_BP_DIRECT	GO:0006007~glucose catabolic process	1	0.0015968828846092428	1.0	PFKFB2	370	3	18082	16.290090090090093	1.0	1.0	100.0
GOTERM_BP_DIRECT	GO:0060396~growth hormone receptor signaling pathway	1	0.0015968828846092428	1.0	JAK2	370	7	18082	6.981467181467181	1.0	1.0	100.0
GOTERM_BP_DIRECT	GO:0051493~regulation of cytoskeleton organization	1	0.0015968828846092428	1.0	PLXNB1	370	15	18082	3.2580180180180185	1.0	1.0	100.0
GOTERM_BP_DIRECT	GO:0014898~cardiac muscle hypertrophy in response to stress	1	0.0015968828846092428	1.0	KLF15	370	18	18082	2.715015015015015	1.0	1.0	100.0
GOTERM_BP_DIRECT	GO:0006284~base-excision repair	1	0.0015968828846092428	1.0	WRN	370	37	18082	1.32081811541271	1.0	1.0	100.0
GOTERM_BP_DIRECT	GO:0070208~protein heterotrimerization	1	0.0015968828846092428	1.0	SKI	370	19	18082	2.5721194879089615	1.0	1.0	100.0
GOTERM_BP_DIRECT	GO:0032465~regulation of cytokinesis	1	0.0015968828846092428	1.0	KLHL21	370	24	18082	2.0362612612612616	1.0	1.0	100.0
GOTERM_BP_DIRECT	GO:0021846~cell proliferation in forebrain	1	0.0015968828846092428	1.0	ZEB2	370	16	18082	3.054391891891892	1.0	1.0	100.0
GOTERM_BP_DIRECT	GO:0060789~hair follicle placode formation	1	0.0015968828846092428	1.0	GNAS	370	6	18082	8.145045045045046	1.0	1.0	100.0
GOTERM_BP_DIRECT	GO:0060746~parental behavior	1	0.0015968828846092428	1.0	ZFX	370	1	18082	48.870270270270275	1.0	1.0	100.0
GOTERM_BP_DIRECT	GO:0046651~lymphocyte proliferation	1	0.0015968828846092428	1.0	HELLS	370	5	18082	9.774054054054053	1.0	1.0	100.0
GOTERM_BP_DIRECT	GO:2000114~regulation of establishment of cell polarity	1	0.0015968828846092428	1.0	RUFY3	370	16	18082	3.054391891891892	1.0	1.0	100.0
GOTERM_BP_DIRECT	GO:0016322~neuron remodeling	1	0.0015968828846092428	1.0	APP	370	13	18082	3.759251559251559	1.0	1.0	100.0
GOTERM_BP_DIRECT	GO:0060442~branching involved in prostate gland morphogenesis	1	0.0015968828846092428	1.0	FGFR2	370	7	18082	6.981467181467181	1.0	1.0	100.0
GOTERM_BP_DIRECT	GO:1902512~positive regulation of apoptotic DNA fragmentation	1	0.0015968828846092428	1.0	IGFBP3	370	4	18082	12.217567567567569	1.0	1.0	100.0
GOTERM_BP_DIRECT	GO:0007613~memory	1	0.0015968828846092428	1.0	SHANK2	370	83	18082	0.5887984369912082	1.0	1.0	100.0
GOTERM_BP_DIRECT	GO:0038063~collagen-activated tyrosine kinase receptor signaling pathway	1	0.0015968828846092428	1.0	COL4A5	370	8	18082	6.108783783783784	1.0	1.0	100.0
GOTERM_BP_DIRECT	GO:0048741~skeletal muscle fiber development	1	0.0015968828846092428	1.0	SKI	370	27	18082	1.81001001001001	1.0	1.0	100.0
GOTERM_BP_DIRECT	GO:1900181~negative regulation of protein localization to nucleus	1	0.0015968828846092428	1.0	GSK3B	370	13	18082	3.759251559251559	1.0	1.0	100.0
GOTERM_BP_DIRECT	GO:0003167~atrioventricular bundle cell differentiation	1	0.0015968828846092428	1.0	TBX3	370	1	18082	48.870270270270275	1.0	1.0	100.0
GOTERM_BP_DIRECT	GO:0033003~regulation of mast cell activation	1	0.0015968828846092428	1.0	PTPRE	370	3	18082	16.290090090090093	1.0	1.0	100.0
GOTERM_BP_DIRECT	GO:0043420~anthranilate metabolic process	1	0.0015968828846092428	1.0	KMO	370	3	18082	16.290090090090093	1.0	1.0	100.0
GOTERM_BP_DIRECT	GO:0008065~establishment of blood-nerve barrier	1	0.0015968828846092428	1.0	DMD	370	5	18082	9.774054054054053	1.0	1.0	100.0
GOTERM_BP_DIRECT	GO:0002553~histamine secretion by mast cell	1	0.0015968828846092428	1.0	YWHAZ	370	6	18082	8.145045045045046	1.0	1.0	100.0
GOTERM_BP_DIRECT	GO:0014826~vein smooth muscle contraction	1	0.0015968828846092428	1.0	EDNRB	370	4	18082	12.217567567567569	1.0	1.0	100.0
GOTERM_BP_DIRECT	GO:0051607~defense response to virus	1	0.0015968828846092428	1.0	BCL2	370	167	18082	0.29263634892377405	1.0	1.0	100.0
GOTERM_BP_DIRECT	GO:0071872~cellular response to epinephrine stimulus	1	0.0015968828846092428	1.0	PDE4D	370	11	18082	4.442751842751843	1.0	1.0	100.0
GOTERM_BP_DIRECT	GO:0035584~calcium-mediated signaling using intracellular calcium source	1	0.0015968828846092428	1.0	CCL20	370	17	18082	2.874721780604134	1.0	1.0	100.0
GOTERM_BP_DIRECT	GO:0006910~phagocytosis, recognition	1	0.0015968828846092428	1.0	SIRPA	370	38	18082	1.2860597439544807	1.0	1.0	100.0
GOTERM_BP_DIRECT	GO:0003289~atrial septum primum morphogenesis	1	0.0015968828846092428	1.0	SOX4	370	5	18082	9.774054054054053	1.0	1.0	100.0
GOTERM_BP_DIRECT	GO:0060013~righting reflex	1	0.0015968828846092428	1.0	FOXP2	370	11	18082	4.442751842751843	1.0	1.0	100.0
GOTERM_BP_DIRECT	GO:0015871~choline transport	1	0.0015968828846092428	1.0	SEC14L1	370	6	18082	8.145045045045046	1.0	1.0	100.0
GOTERM_BP_DIRECT	GO:0048489~synaptic vesicle transport	1	0.0015968828846092428	1.0	FGFR2	370	14	18082	3.4907335907335906	1.0	1.0	100.0
GOTERM_BP_DIRECT	GO:0043982~histone H4-K8 acetylation	1	0.0015968828846092428	1.0	JADE2	370	16	18082	3.054391891891892	1.0	1.0	100.0
GOTERM_BP_DIRECT	GO:0060931~sinoatrial node cell development	1	0.0015968828846092428	1.0	TBX3	370	3	18082	16.290090090090093	1.0	1.0	100.0
GOTERM_BP_DIRECT	GO:0043330~response to exogenous dsRNA	1	0.0015968828846092428	1.0	SLC3A2	370	50	18082	0.9774054054054054	1.0	1.0	100.0
GOTERM_BP_DIRECT	GO:0010614~negative regulation of cardiac muscle hypertrophy	1	0.0015968828846092428	1.0	GSK3B	370	12	18082	4.072522522522523	1.0	1.0	100.0
GOTERM_BP_DIRECT	GO:0035212~cell competition in a multicellular organism	1	0.0015968828846092428	1.0	VPRBP	370	1	18082	48.870270270270275	1.0	1.0	100.0
GOTERM_BP_DIRECT	GO:2001032~regulation of double-strand break repair via nonhomologous end joining	1	0.0015968828846092428	1.0	DEK	370	2	18082	24.435135135135138	1.0	1.0	100.0
GOTERM_BP_DIRECT	GO:0032755~positive regulation of interleukin-6 production	1	0.0015968828846092428	1.0	WNT5A	370	52	18082	0.9398128898128898	1.0	1.0	100.0
GOTERM_BP_DIRECT	GO:0042506~tyrosine phosphorylation of Stat5 protein	1	0.0015968828846092428	1.0	JAK2	370	5	18082	9.774054054054053	1.0	1.0	100.0
GOTERM_BP_DIRECT	GO:0090051~negative regulation of cell migration involved in sprouting angiogenesis	1	0.0015968828846092428	1.0	RHOA	370	12	18082	4.072522522522523	1.0	1.0	100.0
GOTERM_BP_DIRECT	GO:0043243~positive regulation of protein complex disassembly	1	0.0015968828846092428	1.0	MGEA5	370	4	18082	12.217567567567569	1.0	1.0	100.0
GOTERM_BP_DIRECT	GO:0060374~mast cell differentiation	1	0.0015968828846092428	1.0	KIT	370	2	18082	24.435135135135138	1.0	1.0	100.0
GOTERM_BP_DIRECT	GO:1901216~positive regulation of neuron death	1	0.0015968828846092428	1.0	GSK3B	370	27	18082	1.81001001001001	1.0	1.0	100.0
GOTERM_BP_DIRECT	GO:0050726~positive regulation of interleukin-1 alpha biosynthetic process	1	0.0015968828846092428	1.0	CCL20	370	1	18082	48.870270270270275	1.0	1.0	100.0
GOTERM_BP_DIRECT	GO:0060599~lateral sprouting involved in mammary gland duct morphogenesis	1	0.0015968828846092428	1.0	WNT5A	370	2	18082	24.435135135135138	1.0	1.0	100.0
GOTERM_BP_DIRECT	GO:1901741~positive regulation of myoblast fusion	1	0.0015968828846092428	1.0	MAPK14	370	19	18082	2.5721194879089615	1.0	1.0	100.0
GOTERM_BP_DIRECT	GO:0007517~muscle organ development	1	0.0015968828846092428	1.0	DMD	370	63	18082	0.7757185757185757	1.0	1.0	100.0
GOTERM_BP_DIRECT	GO:0080009~mRNA methylation	1	0.0015968828846092428	1.0	WTAP	370	5	18082	9.774054054054053	1.0	1.0	100.0
GOTERM_BP_DIRECT	GO:0016331~morphogenesis of embryonic epithelium	1	0.0015968828846092428	1.0	FGFR2	370	13	18082	3.759251559251559	1.0	1.0	100.0
GOTERM_BP_DIRECT	GO:0030098~lymphocyte differentiation	1	0.0015968828846092428	1.0	HELLS	370	9	18082	5.43003003003003	1.0	1.0	100.0
GOTERM_BP_DIRECT	GO:0060529~squamous basal epithelial stem cell differentiation involved in prostate gland acinus development	1	0.0015968828846092428	1.0	FGFR2	370	2	18082	24.435135135135138	1.0	1.0	100.0
GOTERM_BP_DIRECT	GO:0048168~regulation of neuronal synaptic plasticity	1	0.0015968828846092428	1.0	GSK3B	370	25	18082	1.9548108108108109	1.0	1.0	100.0
GOTERM_BP_DIRECT	GO:0048856~anatomical structure development	1	0.0015968828846092428	1.0	LRP4	370	18	18082	2.715015015015015	1.0	1.0	100.0
GOTERM_BP_DIRECT	GO:0032467~positive regulation of cytokinesis	1	0.0015968828846092428	1.0	RHOA	370	33	18082	1.480917280917281	1.0	1.0	100.0
GOTERM_BP_DIRECT	GO:0022038~corpus callosum development	1	0.0015968828846092428	1.0	EPHB3	370	8	18082	6.108783783783784	1.0	1.0	100.0
GOTERM_BP_DIRECT	GO:1990000~amyloid fibril formation	1	0.0015968828846092428	1.0	APP	370	6	18082	8.145045045045046	1.0	1.0	100.0
GOTERM_BP_DIRECT	GO:0080184~response to phenylpropanoid	1	0.0015968828846092428	1.0	CAT	370	1	18082	48.870270270270275	1.0	1.0	100.0
GOTERM_BP_DIRECT	GO:0060775~planar cell polarity pathway involved in gastrula mediolateral intercalation	1	0.0015968828846092428	1.0	WNT5A	370	2	18082	24.435135135135138	1.0	1.0	100.0
GOTERM_BP_DIRECT	GO:1901223~negative regulation of NIK/NF-kappaB signaling	1	0.0015968828846092428	1.0	HDAC7	370	8	18082	6.108783783783784	1.0	1.0	100.0
GOTERM_BP_DIRECT	GO:0003229~ventricular cardiac muscle tissue development	1	0.0015968828846092428	1.0	TBX5	370	4	18082	12.217567567567569	1.0	1.0	100.0
GOTERM_BP_DIRECT	GO:0007595~lactation	1	0.0015968828846092428	1.0	VEGFA	370	46	18082	1.0623971797884841	1.0	1.0	100.0
GOTERM_BP_DIRECT	GO:0033033~negative regulation of myeloid cell apoptotic process	1	0.0015968828846092428	1.0	BCL2	370	6	18082	8.145045045045046	1.0	1.0	100.0
GOTERM_BP_DIRECT	GO:0051612~negative regulation of serotonin uptake	1	0.0015968828846092428	1.0	GPM6B	370	4	18082	12.217567567567569	1.0	1.0	100.0
GOTERM_BP_DIRECT	GO:0019236~response to pheromone	1	0.0015968828846092428	1.0	VMN1R45	370	104	18082	0.4699064449064449	1.0	1.0	100.0
GOTERM_BP_DIRECT	GO:0002632~negative regulation of granuloma formation	1	0.0015968828846092428	1.0	TNFAIP3	370	1	18082	48.870270270270275	1.0	1.0	100.0
GOTERM_BP_DIRECT	GO:0014009~glial cell proliferation	1	0.0015968828846092428	1.0	SOX4	370	8	18082	6.108783783783784	1.0	1.0	100.0
GOTERM_BP_DIRECT	GO:0016570~histone modification	1	0.0015968828846092428	1.0	HLCS	370	8	18082	6.108783783783784	1.0	1.0	100.0
GOTERM_BP_DIRECT	GO:0010801~negative regulation of peptidyl-threonine phosphorylation	1	0.0015968828846092428	1.0	PARD3	370	12	18082	4.072522522522523	1.0	1.0	100.0
GOTERM_BP_DIRECT	GO:1904938~planar cell polarity pathway involved in axon guidance	1	0.0015968828846092428	1.0	WNT5A	370	6	18082	8.145045045045046	1.0	1.0	100.0
GOTERM_BP_DIRECT	GO:1901998~toxin transport	1	0.0015968828846092428	1.0	ANTXR2	370	35	18082	1.3962934362934363	1.0	1.0	100.0
GOTERM_BP_DIRECT	GO:1904071~presynaptic active zone assembly	1	0.0015968828846092428	1.0	PCDH17	370	1	18082	48.870270270270275	1.0	1.0	100.0
GOTERM_BP_DIRECT	GO:0043032~positive regulation of macrophage activation	1	0.0015968828846092428	1.0	WNT5A	370	18	18082	2.715015015015015	1.0	1.0	100.0
GOTERM_BP_DIRECT	GO:2000323~negative regulation of glucocorticoid receptor signaling pathway	1	0.0015968828846092428	1.0	CRY2	370	6	18082	8.145045045045046	1.0	1.0	100.0
GOTERM_BP_DIRECT	GO:0050850~positive regulation of calcium-mediated signaling	1	0.0015968828846092428	1.0	L1CAM	370	24	18082	2.0362612612612616	1.0	1.0	100.0
GOTERM_BP_DIRECT	GO:0071670~smooth muscle cell chemotaxis	1	0.0015968828846092428	1.0	PARVA	370	2	18082	24.435135135135138	1.0	1.0	100.0
GOTERM_BP_DIRECT	GO:0060356~leucine import	1	0.0015968828846092428	1.0	SLC3A2	370	1	18082	48.870270270270275	1.0	1.0	100.0
GOTERM_BP_DIRECT	GO:0009305~protein biotinylation	1	0.0015968828846092428	1.0	HLCS	370	1	18082	48.870270270270275	1.0	1.0	100.0
GOTERM_BP_DIRECT	GO:0031623~receptor internalization	1	0.0015968828846092428	1.0	GRIA1	370	40	18082	1.2217567567567567	1.0	1.0	100.0
GOTERM_BP_DIRECT	GO:0032469~endoplasmic reticulum calcium ion homeostasis	1	0.0015968828846092428	1.0	BCL2	370	14	18082	3.4907335907335906	1.0	1.0	100.0
GOTERM_BP_DIRECT	GO:0045213~neurotransmitter receptor metabolic process	1	0.0015968828846092428	1.0	DMD	370	4	18082	12.217567567567569	1.0	1.0	100.0
GOTERM_BP_DIRECT	GO:0001998~angiotensin mediated vasoconstriction involved in regulation of systemic arterial blood pressure	1	0.0015968828846092428	1.0	RHOA	370	4	18082	12.217567567567569	1.0	1.0	100.0
GOTERM_BP_DIRECT	GO:0007189~adenylate cyclase-activating G-protein coupled receptor signaling pathway	1	0.0015968828846092428	1.0	GNAS	370	50	18082	0.9774054054054054	1.0	1.0	100.0
GOTERM_BP_DIRECT	GO:0042159~lipoprotein catabolic process	1	0.0015968828846092428	1.0	LDLR	370	4	18082	12.217567567567569	1.0	1.0	100.0
GOTERM_BP_DIRECT	GO:0006978~DNA damage response, signal transduction by p53 class mediator resulting in transcription of p21 class mediator	1	0.0015968828846092428	1.0	HIPK2	370	12	18082	4.072522522522523	1.0	1.0	100.0
GOTERM_BP_DIRECT	GO:0045824~negative regulation of innate immune response	1	0.0015968828846092428	1.0	TNFAIP3	370	15	18082	3.2580180180180185	1.0	1.0	100.0
GOTERM_BP_DIRECT	GO:0015804~neutral amino acid transport	1	0.0015968828846092428	1.0	SLC3A2	370	14	18082	3.4907335907335906	1.0	1.0	100.0
GOTERM_BP_DIRECT	GO:0002689~negative regulation of leukocyte chemotaxis	1	0.0015968828846092428	1.0	SLIT2	370	3	18082	16.290090090090093	1.0	1.0	100.0
GOTERM_BP_DIRECT	GO:0033194~response to hydroperoxide	1	0.0015968828846092428	1.0	JAK2	370	8	18082	6.108783783783784	1.0	1.0	100.0
GOTERM_BP_DIRECT	GO:0072201~negative regulation of mesenchymal cell proliferation	1	0.0015968828846092428	1.0	WNT5A	370	6	18082	8.145045045045046	1.0	1.0	100.0
GOTERM_BP_DIRECT	GO:0035025~positive regulation of Rho protein signal transduction	1	0.0015968828846092428	1.0	ROBO1	370	27	18082	1.81001001001001	1.0	1.0	100.0
GOTERM_BP_DIRECT	GO:0046886~positive regulation of hormone biosynthetic process	1	0.0015968828846092428	1.0	ARNT	370	5	18082	9.774054054054053	1.0	1.0	100.0
GOTERM_BP_DIRECT	GO:0097581~lamellipodium organization	1	0.0015968828846092428	1.0	CTTN	370	3	18082	16.290090090090093	1.0	1.0	100.0
GOTERM_BP_DIRECT	GO:0061337~cardiac conduction	1	0.0015968828846092428	1.0	SCN3B	370	11	18082	4.442751842751843	1.0	1.0	100.0
GOTERM_BP_DIRECT	GO:0043252~sodium-independent organic anion transport	1	0.0015968828846092428	1.0	SLCO2A1	370	28	18082	1.7453667953667953	1.0	1.0	100.0
GOTERM_BP_DIRECT	GO:0071711~basement membrane organization	1	0.0015968828846092428	1.0	DAG1	370	8	18082	6.108783783783784	1.0	1.0	100.0
GOTERM_BP_DIRECT	GO:0030010~establishment of cell polarity	1	0.0015968828846092428	1.0	GSK3B	370	40	18082	1.2217567567567567	1.0	1.0	100.0
GOTERM_BP_DIRECT	GO:0045080~positive regulation of chemokine biosynthetic process	1	0.0015968828846092428	1.0	WNT5A	370	9	18082	5.43003003003003	1.0	1.0	100.0
GOTERM_BP_DIRECT	GO:0002573~myeloid leukocyte differentiation	1	0.0015968828846092428	1.0	KIT	370	5	18082	9.774054054054053	1.0	1.0	100.0
GOTERM_BP_DIRECT	GO:0071236~cellular response to antibiotic	1	0.0015968828846092428	1.0	SCN3A	370	9	18082	5.43003003003003	1.0	1.0	100.0
GOTERM_BP_DIRECT	GO:0021794~thalamus development	1	0.0015968828846092428	1.0	NCOR1	370	16	18082	3.054391891891892	1.0	1.0	100.0
GOTERM_BP_DIRECT	GO:0007498~mesoderm development	1	0.0015968828846092428	1.0	VEGFA	370	26	18082	1.8796257796257796	1.0	1.0	100.0
GOTERM_BP_DIRECT	GO:0042508~tyrosine phosphorylation of Stat1 protein	1	0.0015968828846092428	1.0	JAK2	370	2	18082	24.435135135135138	1.0	1.0	100.0
GOTERM_BP_DIRECT	GO:0007422~peripheral nervous system development	1	0.0015968828846092428	1.0	EDNRB	370	20	18082	2.4435135135135133	1.0	1.0	100.0
GOTERM_BP_DIRECT	GO:0007016~cytoskeletal anchoring at plasma membrane	1	0.0015968828846092428	1.0	DAG1	370	7	18082	6.981467181467181	1.0	1.0	100.0
GOTERM_BP_DIRECT	GO:0051923~sulfation	1	0.0015968828846092428	1.0	CHSY1	370	10	18082	4.887027027027027	1.0	1.0	100.0
GOTERM_BP_DIRECT	GO:0042088~T-helper 1 type immune response	1	0.0015968828846092428	1.0	VEGFA	370	9	18082	5.43003003003003	1.0	1.0	100.0
GOTERM_BP_DIRECT	GO:0044337~canonical Wnt signaling pathway involved in positive regulation of apoptotic process	1	0.0015968828846092428	1.0	GSK3B	370	3	18082	16.290090090090093	1.0	1.0	100.0
GOTERM_BP_DIRECT	GO:0045088~regulation of innate immune response	1	0.0015968828846092428	1.0	TNFAIP3	370	12	18082	4.072522522522523	1.0	1.0	100.0
GOTERM_BP_DIRECT	GO:0086100~endothelin receptor signaling pathway	1	0.0015968828846092428	1.0	EDNRB	370	1	18082	48.870270270270275	1.0	1.0	100.0
GOTERM_BP_DIRECT	GO:2000096~positive regulation of Wnt signaling pathway, planar cell polarity pathway	1	0.0015968828846092428	1.0	MLLT3	370	7	18082	6.981467181467181	1.0	1.0	100.0
GOTERM_BP_DIRECT	GO:0030833~regulation of actin filament polymerization	1	0.0015968828846092428	1.0	PPP1R9A	370	24	18082	2.0362612612612616	1.0	1.0	100.0
GOTERM_BP_DIRECT	GO:0014819~regulation of skeletal muscle contraction	1	0.0015968828846092428	1.0	DMD	370	3	18082	16.290090090090093	1.0	1.0	100.0
GOTERM_BP_DIRECT	GO:2000691~negative regulation of cardiac muscle cell myoblast differentiation	1	0.0015968828846092428	1.0	PRICKLE1	370	1	18082	48.870270270270275	1.0	1.0	100.0
GOTERM_BP_DIRECT	GO:0034243~regulation of transcription elongation from RNA polymerase II promoter	1	0.0015968828846092428	1.0	ZMYND11	370	2	18082	24.435135135135138	1.0	1.0	100.0
GOTERM_BP_DIRECT	GO:1902254~negative regulation of intrinsic apoptotic signaling pathway by p53 class mediator	1	0.0015968828846092428	1.0	RRM2B	370	6	18082	8.145045045045046	1.0	1.0	100.0
GOTERM_BP_DIRECT	GO:0006362~transcription elongation from RNA polymerase I promoter	1	0.0015968828846092428	1.0	UBTF	370	3	18082	16.290090090090093	1.0	1.0	100.0
GOTERM_BP_DIRECT	GO:0046078~dUMP metabolic process	1	0.0015968828846092428	1.0	TYMS	370	1	18082	48.870270270270275	1.0	1.0	100.0
GOTERM_BP_DIRECT	GO:0061299~retina vasculature morphogenesis in camera-type eye	1	0.0015968828846092428	1.0	ARHGEF15	370	8	18082	6.108783783783784	1.0	1.0	100.0
GOTERM_BP_DIRECT	GO:0030521~androgen receptor signaling pathway	1	0.0015968828846092428	1.0	RHOA	370	20	18082	2.4435135135135133	1.0	1.0	100.0
GOTERM_BP_DIRECT	GO:0061036~positive regulation of cartilage development	1	0.0015968828846092428	1.0	WNT5A	370	16	18082	3.054391891891892	1.0	1.0	100.0
GOTERM_BP_DIRECT	GO:0043536~positive regulation of blood vessel endothelial cell migration	1	0.0015968828846092428	1.0	VEGFA	370	18	18082	2.715015015015015	1.0	1.0	100.0
GOTERM_BP_DIRECT	GO:0006633~fatty acid biosynthetic process	1	0.0015968828846092428	1.0	ABCD3	370	74	18082	0.660409057706355	1.0	1.0	100.0
GOTERM_BP_DIRECT	GO:0034178~toll-like receptor 13 signaling pathway	1	0.0015968828846092428	1.0	TLR13	370	1	18082	48.870270270270275	1.0	1.0	100.0
GOTERM_BP_DIRECT	GO:0042769~DNA damage response, detection of DNA damage	1	0.0015968828846092428	1.0	SOX4	370	6	18082	8.145045045045046	1.0	1.0	100.0
GOTERM_BP_DIRECT	GO:0048668~collateral sprouting	1	0.0015968828846092428	1.0	ZEB2	370	8	18082	6.108783783783784	1.0	1.0	100.0
GOTERM_BP_DIRECT	GO:1902018~negative regulation of cilium assembly	1	0.0015968828846092428	1.0	EVI5L	370	6	18082	8.145045045045046	1.0	1.0	100.0
GOTERM_BP_DIRECT	GO:0060059~embryonic retina morphogenesis in camera-type eye	1	0.0015968828846092428	1.0	HIPK2	370	7	18082	6.981467181467181	1.0	1.0	100.0
GOTERM_BP_DIRECT	GO:0040018~positive regulation of multicellular organism growth	1	0.0015968828846092428	1.0	BCL2	370	41	18082	1.1919578114700067	1.0	1.0	100.0
GOTERM_BP_DIRECT	GO:0048730~epidermis morphogenesis	1	0.0015968828846092428	1.0	FGFR2	370	10	18082	4.887027027027027	1.0	1.0	100.0
GOTERM_BP_DIRECT	GO:0050930~induction of positive chemotaxis	1	0.0015968828846092428	1.0	VEGFA	370	18	18082	2.715015015015015	1.0	1.0	100.0
GOTERM_BP_DIRECT	GO:0071672~negative regulation of smooth muscle cell chemotaxis	1	0.0015968828846092428	1.0	SLIT2	370	3	18082	16.290090090090093	1.0	1.0	100.0
GOTERM_BP_DIRECT	GO:0043268~positive regulation of potassium ion transport	1	0.0015968828846092428	1.0	FHL1	370	13	18082	3.759251559251559	1.0	1.0	100.0
GOTERM_BP_DIRECT	GO:1902017~regulation of cilium assembly	1	0.0015968828846092428	1.0	EVI5L	370	15	18082	3.2580180180180185	1.0	1.0	100.0
GOTERM_BP_DIRECT	GO:0007161~calcium-independent cell-matrix adhesion	1	0.0015968828846092428	1.0	FN1	370	3	18082	16.290090090090093	1.0	1.0	100.0
GOTERM_BP_DIRECT	GO:0034453~microtubule anchoring	1	0.0015968828846092428	1.0	DAG1	370	13	18082	3.759251559251559	1.0	1.0	100.0
GOTERM_BP_DIRECT	GO:0044783~G1 DNA damage checkpoint	1	0.0015968828846092428	1.0	WAC	370	1	18082	48.870270270270275	1.0	1.0	100.0
GOTERM_BP_DIRECT	GO:0046785~microtubule polymerization	1	0.0015968828846092428	1.0	CKAP5	370	12	18082	4.072522522522523	1.0	1.0	100.0
GOTERM_BP_DIRECT	GO:0031953~negative regulation of protein autophosphorylation	1	0.0015968828846092428	1.0	GFRA2	370	11	18082	4.442751842751843	1.0	1.0	100.0
GOTERM_BP_DIRECT	GO:0051964~negative regulation of synapse assembly	1	0.0015968828846092428	1.0	WNT5A	370	5	18082	9.774054054054053	1.0	1.0	100.0
GOTERM_BP_DIRECT	GO:0033622~integrin activation	1	0.0015968828846092428	1.0	FN1	370	7	18082	6.981467181467181	1.0	1.0	100.0
GOTERM_BP_DIRECT	GO:0031295~T cell costimulation	1	0.0015968828846092428	1.0	EFNB2	370	25	18082	1.9548108108108109	1.0	1.0	100.0
GOTERM_BP_DIRECT	GO:0048332~mesoderm morphogenesis	1	0.0015968828846092428	1.0	TBX3	370	2	18082	24.435135135135138	1.0	1.0	100.0
GOTERM_BP_DIRECT	GO:0071340~skeletal muscle acetylcholine-gated channel clustering	1	0.0015968828846092428	1.0	LRP4	370	10	18082	4.887027027027027	1.0	1.0	100.0
GOTERM_BP_DIRECT	GO:0035603~fibroblast growth factor receptor signaling pathway involved in hemopoiesis	1	0.0015968828846092428	1.0	FGFR2	370	1	18082	48.870270270270275	1.0	1.0	100.0
GOTERM_BP_DIRECT	GO:0038091~positive regulation of cell proliferation by VEGF-activated platelet derived growth factor receptor signaling pathway	1	0.0015968828846092428	1.0	VEGFA	370	3	18082	16.290090090090093	1.0	1.0	100.0
GOTERM_BP_DIRECT	GO:0006892~post-Golgi vesicle-mediated transport	1	0.0015968828846092428	1.0	NBEA	370	9	18082	5.43003003003003	1.0	1.0	100.0
GOTERM_BP_DIRECT	GO:0061347~planar cell polarity pathway involved in outflow tract morphogenesis	1	0.0015968828846092428	1.0	WNT5A	370	1	18082	48.870270270270275	1.0	1.0	100.0
GOTERM_BP_DIRECT	GO:0050870~positive regulation of T cell activation	1	0.0015968828846092428	1.0	MALT1	370	17	18082	2.874721780604134	1.0	1.0	100.0
GOTERM_BP_DIRECT	GO:0051387~negative regulation of neurotrophin TRK receptor signaling pathway	1	0.0015968828846092428	1.0	SPRY1	370	5	18082	9.774054054054053	1.0	1.0	100.0
GOTERM_BP_DIRECT	GO:0060375~regulation of mast cell differentiation	1	0.0015968828846092428	1.0	TAL1	370	1	18082	48.870270270270275	1.0	1.0	100.0
GOTERM_BP_DIRECT	GO:0006464~cellular protein modification process	1	0.0015968828846092428	1.0	HLCS	370	46	18082	1.0623971797884841	1.0	1.0	100.0
GOTERM_BP_DIRECT	GO:0006911~phagocytosis, engulfment	1	0.0015968828846092428	1.0	SIRPA	370	45	18082	1.0860060060060062	1.0	1.0	100.0
GOTERM_BP_DIRECT	GO:0035815~positive regulation of renal sodium excretion	1	0.0015968828846092428	1.0	EDNRB	370	13	18082	3.759251559251559	1.0	1.0	100.0
GOTERM_BP_DIRECT	GO:0035853~chromosome passenger complex localization to spindle midzone	1	0.0015968828846092428	1.0	KLHL21	370	1	18082	48.870270270270275	1.0	1.0	100.0
GOTERM_BP_DIRECT	GO:0060574~intestinal epithelial cell maturation	1	0.0015968828846092428	1.0	TYMS	370	4	18082	12.217567567567569	1.0	1.0	100.0
GOTERM_BP_DIRECT	GO:0007379~segment specification	1	0.0015968828846092428	1.0	MLLT3	370	6	18082	8.145045045045046	1.0	1.0	100.0
GOTERM_BP_DIRECT	GO:0042045~epithelial fluid transport	1	0.0015968828846092428	1.0	EDNRB	370	6	18082	8.145045045045046	1.0	1.0	100.0
GOTERM_BP_DIRECT	GO:0050773~regulation of dendrite development	1	0.0015968828846092428	1.0	RHOA	370	15	18082	3.2580180180180185	1.0	1.0	100.0
GOTERM_BP_DIRECT	GO:0021942~radial glia guided migration of Purkinje cell	1	0.0015968828846092428	1.0	RBFOX2	370	7	18082	6.981467181467181	1.0	1.0	100.0
GOTERM_BP_DIRECT	GO:0010918~positive regulation of mitochondrial membrane potential	1	0.0015968828846092428	1.0	GSK3B	370	8	18082	6.108783783783784	1.0	1.0	100.0
GOTERM_BP_DIRECT	GO:0060037~pharyngeal system development	1	0.0015968828846092428	1.0	ECE1	370	18	18082	2.715015015015015	1.0	1.0	100.0
GOTERM_BP_DIRECT	GO:0006950~response to stress	1	0.0015968828846092428	1.0	MAP4K4	370	35	18082	1.3962934362934363	1.0	1.0	100.0
GOTERM_BP_DIRECT	GO:0060706~cell differentiation involved in embryonic placenta development	1	0.0015968828846092428	1.0	STK3	370	6	18082	8.145045045045046	1.0	1.0	100.0
GOTERM_BP_DIRECT	GO:0072659~protein localization to plasma membrane	1	0.0015968828846092428	1.0	SCN3B	370	62	18082	0.7882301656495205	1.0	1.0	100.0
GOTERM_BP_DIRECT	GO:0007028~cytoplasm organization	1	0.0015968828846092428	1.0	TFCP2L1	370	6	18082	8.145045045045046	1.0	1.0	100.0
GOTERM_BP_DIRECT	GO:0034260~negative regulation of GTPase activity	1	0.0015968828846092428	1.0	SPRY1	370	31	18082	1.576460331299041	1.0	1.0	100.0
GOTERM_BP_DIRECT	GO:0016926~protein desumoylation	1	0.0015968828846092428	1.0	USPL1	370	13	18082	3.759251559251559	1.0	1.0	100.0
GOTERM_BP_DIRECT	GO:0006352~DNA-templated transcription, initiation	1	0.0015968828846092428	1.0	TCF4	370	37	18082	1.32081811541271	1.0	1.0	100.0
GOTERM_BP_DIRECT	GO:0085020~protein K6-linked ubiquitination	1	0.0015968828846092428	1.0	RNF4	370	9	18082	5.43003003003003	1.0	1.0	100.0
GOTERM_BP_DIRECT	GO:0070588~calcium ion transmembrane transport	1	0.0015968828846092428	1.0	ITGAV	370	88	18082	0.5553439803439804	1.0	1.0	100.0
GOTERM_BP_DIRECT	GO:0060744~mammary gland branching involved in thelarche	1	0.0015968828846092428	1.0	WNT5A	370	6	18082	8.145045045045046	1.0	1.0	100.0
GOTERM_BP_DIRECT	GO:0050867~positive regulation of cell activation	1	0.0015968828846092428	1.0	JAK2	370	2	18082	24.435135135135138	1.0	1.0	100.0
GOTERM_BP_DIRECT	GO:0015732~prostaglandin transport	1	0.0015968828846092428	1.0	SLCO2A1	370	3	18082	16.290090090090093	1.0	1.0	100.0
GOTERM_BP_DIRECT	GO:0048844~artery morphogenesis	1	0.0015968828846092428	1.0	VEGFA	370	25	18082	1.9548108108108109	1.0	1.0	100.0
GOTERM_BP_DIRECT	GO:0010899~regulation of phosphatidylcholine catabolic process	1	0.0015968828846092428	1.0	LDLR	370	2	18082	24.435135135135138	1.0	1.0	100.0
GOTERM_BP_DIRECT	GO:0060365~coronal suture morphogenesis	1	0.0015968828846092428	1.0	FGFR2	370	1	18082	48.870270270270275	1.0	1.0	100.0
GOTERM_BP_DIRECT	GO:0021575~hindbrain morphogenesis	1	0.0015968828846092428	1.0	DLC1	370	4	18082	12.217567567567569	1.0	1.0	100.0
GOTERM_BP_DIRECT	GO:0050882~voluntary musculoskeletal movement	1	0.0015968828846092428	1.0	HIPK2	370	5	18082	9.774054054054053	1.0	1.0	100.0
GOTERM_BP_DIRECT	GO:0035640~exploration behavior	1	0.0015968828846092428	1.0	SHANK2	370	18	18082	2.715015015015015	1.0	1.0	100.0
GOTERM_BP_DIRECT	GO:0006808~regulation of nitrogen utilization	1	0.0015968828846092428	1.0	BCL2	370	2	18082	24.435135135135138	1.0	1.0	100.0
GOTERM_BP_DIRECT	GO:0045862~positive regulation of proteolysis	1	0.0015968828846092428	1.0	MGEA5	370	22	18082	2.2213759213759214	1.0	1.0	100.0
GOTERM_BP_DIRECT	GO:0002718~regulation of cytokine production involved in immune response	1	0.0015968828846092428	1.0	TRIL	370	1	18082	48.870270270270275	1.0	1.0	100.0
GOTERM_BP_DIRECT	GO:0043249~erythrocyte maturation	1	0.0015968828846092428	1.0	TAL1	370	13	18082	3.759251559251559	1.0	1.0	100.0
GOTERM_BP_DIRECT	GO:0046546~development of primary male sexual characteristics	1	0.0015968828846092428	1.0	WNT5A	370	3	18082	16.290090090090093	1.0	1.0	100.0
GOTERM_BP_DIRECT	GO:0033043~regulation of organelle organization	1	0.0015968828846092428	1.0	CAMSAP2	370	3	18082	16.290090090090093	1.0	1.0	100.0
GOTERM_BP_DIRECT	GO:0060509~Type I pneumocyte differentiation	1	0.0015968828846092428	1.0	NFIB	370	7	18082	6.981467181467181	1.0	1.0	100.0
GOTERM_BP_DIRECT	GO:0003283~atrial septum development	1	0.0015968828846092428	1.0	TBX5	370	6	18082	8.145045045045046	1.0	1.0	100.0
GOTERM_BP_DIRECT	GO:0001556~oocyte maturation	1	0.0015968828846092428	1.0	PDE3A	370	19	18082	2.5721194879089615	1.0	1.0	100.0
GOTERM_BP_DIRECT	GO:0048842~positive regulation of axon extension involved in axon guidance	1	0.0015968828846092428	1.0	VEGFA	370	7	18082	6.981467181467181	1.0	1.0	100.0
GOTERM_BP_DIRECT	GO:0042307~positive regulation of protein import into nucleus	1	0.0015968828846092428	1.0	MAPK14	370	19	18082	2.5721194879089615	1.0	1.0	100.0
GOTERM_BP_DIRECT	GO:0043569~negative regulation of insulin-like growth factor receptor signaling pathway	1	0.0015968828846092428	1.0	ATXN1	370	9	18082	5.43003003003003	1.0	1.0	100.0
GOTERM_BP_DIRECT	GO:0097374~sensory neuron axon guidance	1	0.0015968828846092428	1.0	NRP2	370	3	18082	16.290090090090093	1.0	1.0	100.0
GOTERM_BP_DIRECT	GO:0097067~cellular response to thyroid hormone stimulus	1	0.0015968828846092428	1.0	KIT	370	12	18082	4.072522522522523	1.0	1.0	100.0
GOTERM_BP_DIRECT	GO:0051446~positive regulation of meiotic cell cycle	1	0.0015968828846092428	1.0	INSR	370	2	18082	24.435135135135138	1.0	1.0	100.0
GOTERM_BP_DIRECT	GO:0051414~response to cortisol	1	0.0015968828846092428	1.0	SLIT2	370	4	18082	12.217567567567569	1.0	1.0	100.0
GOTERM_BP_DIRECT	GO:0045927~positive regulation of growth	1	0.0015968828846092428	1.0	TFCP2L1	370	7	18082	6.981467181467181	1.0	1.0	100.0
GOTERM_BP_DIRECT	GO:2000194~regulation of female gonad development	1	0.0015968828846092428	1.0	INSR	370	2	18082	24.435135135135138	1.0	1.0	100.0
GOTERM_BP_DIRECT	GO:0060319~primitive erythrocyte differentiation	1	0.0015968828846092428	1.0	VEGFA	370	3	18082	16.290090090090093	1.0	1.0	100.0
GOTERM_BP_DIRECT	GO:0006096~glycolytic process	1	0.0015968828846092428	1.0	PFKFB2	370	36	18082	1.3575075075075076	1.0	1.0	100.0
GOTERM_BP_DIRECT	GO:0009620~response to fungus	1	0.0015968828846092428	1.0	MALT1	370	6	18082	8.145045045045046	1.0	1.0	100.0
GOTERM_BP_DIRECT	GO:0043950~positive regulation of cAMP-mediated signaling	1	0.0015968828846092428	1.0	GNAS	370	12	18082	4.072522522522523	1.0	1.0	100.0
GOTERM_BP_DIRECT	GO:0061025~membrane fusion	1	0.0015968828846092428	1.0	STX5A	370	35	18082	1.3962934362934363	1.0	1.0	100.0
GOTERM_BP_DIRECT	GO:0046498~S-adenosylhomocysteine metabolic process	1	0.0015968828846092428	1.0	DNMT3A	370	7	18082	6.981467181467181	1.0	1.0	100.0
GOTERM_BP_DIRECT	GO:0048864~stem cell development	1	0.0015968828846092428	1.0	MSI2	370	7	18082	6.981467181467181	1.0	1.0	100.0
GOTERM_BP_DIRECT	GO:0048863~stem cell differentiation	1	0.0015968828846092428	1.0	KIT	370	34	18082	1.437360890302067	1.0	1.0	100.0
GOTERM_BP_DIRECT	GO:0010667~negative regulation of cardiac muscle cell apoptotic process	1	0.0015968828846092428	1.0	JAK2	370	26	18082	1.8796257796257796	1.0	1.0	100.0
GOTERM_BP_DIRECT	GO:0000723~telomere maintenance	1	0.0015968828846092428	1.0	WRN	370	38	18082	1.2860597439544807	1.0	1.0	100.0
GOTERM_BP_DIRECT	GO:0002371~dendritic cell cytokine production	1	0.0015968828846092428	1.0	KIT	370	1	18082	48.870270270270275	1.0	1.0	100.0
GOTERM_BP_DIRECT	GO:0090336~positive regulation of brown fat cell differentiation	1	0.0015968828846092428	1.0	MAPK14	370	6	18082	8.145045045045046	1.0	1.0	100.0
GOTERM_BP_DIRECT	GO:0001915~negative regulation of T cell mediated cytotoxicity	1	0.0015968828846092428	1.0	IL7R	370	4	18082	12.217567567567569	1.0	1.0	100.0
GOTERM_BP_DIRECT	GO:0021592~fourth ventricle development	1	0.0015968828846092428	1.0	MYH10	370	2	18082	24.435135135135138	1.0	1.0	100.0
GOTERM_BP_DIRECT	GO:0072619~interleukin-21 secretion	1	0.0015968828846092428	1.0	OTUD5	370	2	18082	24.435135135135138	1.0	1.0	100.0
GOTERM_BP_DIRECT	GO:0032464~positive regulation of protein homooligomerization	1	0.0015968828846092428	1.0	BCL2L11	370	9	18082	5.43003003003003	1.0	1.0	100.0
GOTERM_BP_DIRECT	GO:0035542~regulation of SNARE complex assembly	1	0.0015968828846092428	1.0	STXBP6	370	5	18082	9.774054054054053	1.0	1.0	100.0
GOTERM_BP_DIRECT	GO:2000177~regulation of neural precursor cell proliferation	1	0.0015968828846092428	1.0	RHOA	370	13	18082	3.759251559251559	1.0	1.0	100.0
GOTERM_BP_DIRECT	GO:0009100~glycoprotein metabolic process	1	0.0015968828846092428	1.0	MGEA5	370	11	18082	4.442751842751843	1.0	1.0	100.0
GOTERM_BP_DIRECT	GO:0060026~convergent extension	1	0.0015968828846092428	1.0	WNT5A	370	3	18082	16.290090090090093	1.0	1.0	100.0
GOTERM_BP_DIRECT	GO:0010816~calcitonin catabolic process	1	0.0015968828846092428	1.0	ECE1	370	1	18082	48.870270270270275	1.0	1.0	100.0
GOTERM_BP_DIRECT	GO:0050929~induction of negative chemotaxis	1	0.0015968828846092428	1.0	SLIT2	370	1	18082	48.870270270270275	1.0	1.0	100.0
GOTERM_BP_DIRECT	GO:0090162~establishment of epithelial cell polarity	1	0.0015968828846092428	1.0	PARD3	370	15	18082	3.2580180180180185	1.0	1.0	100.0
GOTERM_BP_DIRECT	GO:0070537~histone H2A K63-linked deubiquitination	1	0.0015968828846092428	1.0	BRCC3	370	4	18082	12.217567567567569	1.0	1.0	100.0
GOTERM_BP_DIRECT	GO:0021849~neuroblast division in subventricular zone	1	0.0015968828846092428	1.0	NUMBL	370	2	18082	24.435135135135138	1.0	1.0	100.0
GOTERM_BP_DIRECT	GO:0045069~regulation of viral genome replication	1	0.0015968828846092428	1.0	BCL2	370	8	18082	6.108783783783784	1.0	1.0	100.0
GOTERM_BP_DIRECT	GO:0010390~histone monoubiquitination	1	0.0015968828846092428	1.0	WAC	370	11	18082	4.442751842751843	1.0	1.0	100.0
GOTERM_BP_DIRECT	GO:0040015~negative regulation of multicellular organism growth	1	0.0015968828846092428	1.0	GNAS	370	16	18082	3.054391891891892	1.0	1.0	100.0
GOTERM_BP_DIRECT	GO:0060836~lymphatic endothelial cell differentiation	1	0.0015968828846092428	1.0	ACVRL1	370	5	18082	9.774054054054053	1.0	1.0	100.0
GOTERM_BP_DIRECT	GO:0001662~behavioral fear response	1	0.0015968828846092428	1.0	BCL2	370	42	18082	1.1635778635778637	1.0	1.0	100.0
GOTERM_BP_DIRECT	GO:0045198~establishment of epithelial cell apical/basal polarity	1	0.0015968828846092428	1.0	WNT5A	370	9	18082	5.43003003003003	1.0	1.0	100.0
GOTERM_BP_DIRECT	GO:0030836~positive regulation of actin filament depolymerization	1	0.0015968828846092428	1.0	CFL2	370	9	18082	5.43003003003003	1.0	1.0	100.0
GOTERM_BP_DIRECT	GO:0036303~lymph vessel morphogenesis	1	0.0015968828846092428	1.0	VEGFA	370	2	18082	24.435135135135138	1.0	1.0	100.0
GOTERM_BP_DIRECT	GO:0043153~entrainment of circadian clock by photoperiod	1	0.0015968828846092428	1.0	CRY2	370	21	18082	2.3271557271557275	1.0	1.0	100.0
GOTERM_BP_DIRECT	GO:0042977~activation of JAK2 kinase activity	1	0.0015968828846092428	1.0	JAK2	370	2	18082	24.435135135135138	1.0	1.0	100.0
GOTERM_BP_DIRECT	GO:0097012~response to granulocyte macrophage colony-stimulating factor	1	0.0015968828846092428	1.0	JAK2	370	1	18082	48.870270270270275	1.0	1.0	100.0
GOTERM_BP_DIRECT	GO:0035413~positive regulation of catenin import into nucleus	1	0.0015968828846092428	1.0	UBR5	370	11	18082	4.442751842751843	1.0	1.0	100.0
GOTERM_BP_DIRECT	GO:0045577~regulation of B cell differentiation	1	0.0015968828846092428	1.0	IKZF3	370	11	18082	4.442751842751843	1.0	1.0	100.0
GOTERM_BP_DIRECT	GO:0006367~transcription initiation from RNA polymerase II promoter	1	0.0015968828846092428	1.0	TCF4	370	37	18082	1.32081811541271	1.0	1.0	100.0
GOTERM_BP_DIRECT	GO:0000186~activation of MAPKK activity	1	0.0015968828846092428	1.0	JAK2	370	31	18082	1.576460331299041	1.0	1.0	100.0
GOTERM_BP_DIRECT	GO:2000051~negative regulation of non-canonical Wnt signaling pathway	1	0.0015968828846092428	1.0	ZNRF3	370	4	18082	12.217567567567569	1.0	1.0	100.0
GOTERM_BP_DIRECT	GO:0048333~mesodermal cell differentiation	1	0.0015968828846092428	1.0	FGFR2	370	11	18082	4.442751842751843	1.0	1.0	100.0
GOTERM_BP_DIRECT	GO:0033089~positive regulation of T cell differentiation in thymus	1	0.0015968828846092428	1.0	IL7R	370	12	18082	4.072522522522523	1.0	1.0	100.0
GOTERM_BP_DIRECT	GO:0045602~negative regulation of endothelial cell differentiation	1	0.0015968828846092428	1.0	ACVRL1	370	6	18082	8.145045045045046	1.0	1.0	100.0
GOTERM_BP_DIRECT	GO:0097325~melanocyte proliferation	1	0.0015968828846092428	1.0	WNT5A	370	2	18082	24.435135135135138	1.0	1.0	100.0
GOTERM_BP_DIRECT	GO:2000011~regulation of adaxial/abaxial pattern formation	1	0.0015968828846092428	1.0	BMI1	370	2	18082	24.435135135135138	1.0	1.0	100.0
GOTERM_BP_DIRECT	GO:0060707~trophoblast giant cell differentiation	1	0.0015968828846092428	1.0	ITGAV	370	18	18082	2.715015015015015	1.0	1.0	100.0
GOTERM_BP_DIRECT	GO:2000809~positive regulation of synaptic vesicle clustering	1	0.0015968828846092428	1.0	CDH2	370	5	18082	9.774054054054053	1.0	1.0	100.0
GOTERM_BP_DIRECT	GO:0097191~extrinsic apoptotic signaling pathway	1	0.0015968828846092428	1.0	JAK2	370	41	18082	1.1919578114700067	1.0	1.0	100.0
GOTERM_BP_DIRECT	GO:0061001~regulation of dendritic spine morphogenesis	1	0.0015968828846092428	1.0	PPP1R9A	370	12	18082	4.072522522522523	1.0	1.0	100.0
GOTERM_BP_DIRECT	GO:0071803~positive regulation of podosome assembly	1	0.0015968828846092428	1.0	RHOA	370	13	18082	3.759251559251559	1.0	1.0	100.0
GOTERM_BP_DIRECT	GO:0009967~positive regulation of signal transduction	1	0.0015968828846092428	1.0	VEGFA	370	15	18082	3.2580180180180185	1.0	1.0	100.0
GOTERM_BP_DIRECT	GO:0060840~artery development	1	0.0015968828846092428	1.0	ACVRL1	370	9	18082	5.43003003003003	1.0	1.0	100.0
GOTERM_BP_DIRECT	GO:0046060~dATP metabolic process	1	0.0015968828846092428	1.0	MGEA5	370	4	18082	12.217567567567569	1.0	1.0	100.0
GOTERM_BP_DIRECT	GO:0021740~principal sensory nucleus of trigeminal nerve development	1	0.0015968828846092428	1.0	NFIB	370	2	18082	24.435135135135138	1.0	1.0	100.0
GOTERM_BP_DIRECT	GO:0045843~negative regulation of striated muscle tissue development	1	0.0015968828846092428	1.0	HDAC7	370	10	18082	4.887027027027027	1.0	1.0	100.0
GOTERM_BP_DIRECT	GO:0003383~apical constriction	1	0.0015968828846092428	1.0	PARD3	370	4	18082	12.217567567567569	1.0	1.0	100.0
GOTERM_BP_DIRECT	GO:0060601~lateral sprouting from an epithelium	1	0.0015968828846092428	1.0	FGFR2	370	1	18082	48.870270270270275	1.0	1.0	100.0
GOTERM_BP_DIRECT	GO:0010820~positive regulation of T cell chemotaxis	1	0.0015968828846092428	1.0	WNT5A	370	15	18082	3.2580180180180185	1.0	1.0	100.0
GOTERM_BP_DIRECT	GO:0006906~vesicle fusion	1	0.0015968828846092428	1.0	STX5A	370	49	18082	0.9973524544953117	1.0	1.0	100.0
GOTERM_BP_DIRECT	GO:0022400~regulation of rhodopsin mediated signaling pathway	1	0.0015968828846092428	1.0	GRK1	370	1	18082	48.870270270270275	1.0	1.0	100.0
GOTERM_BP_DIRECT	GO:2000807~regulation of synaptic vesicle clustering	1	0.0015968828846092428	1.0	PCDH17	370	1	18082	48.870270270270275	1.0	1.0	100.0
GOTERM_BP_DIRECT	GO:0061349~planar cell polarity pathway involved in cardiac right atrium morphogenesis	1	0.0015968828846092428	1.0	WNT5A	370	1	18082	48.870270270270275	1.0	1.0	100.0
GOTERM_BP_DIRECT	GO:0051891~positive regulation of cardioblast differentiation	1	0.0015968828846092428	1.0	TBX5	370	5	18082	9.774054054054053	1.0	1.0	100.0
GOTERM_BP_DIRECT	GO:1901532~regulation of hematopoietic progenitor cell differentiation	1	0.0015968828846092428	1.0	VEGFA	370	4	18082	12.217567567567569	1.0	1.0	100.0
GOTERM_BP_DIRECT	GO:0050920~regulation of chemotaxis	1	0.0015968828846092428	1.0	EFNB2	370	5	18082	9.774054054054053	1.0	1.0	100.0
GOTERM_BP_DIRECT	GO:0072358~cardiovascular system development	1	0.0015968828846092428	1.0	DDX17	370	18	18082	2.715015015015015	1.0	1.0	100.0
GOTERM_BP_DIRECT	GO:0044342~type B pancreatic cell proliferation	1	0.0015968828846092428	1.0	IGFBP3	370	13	18082	3.759251559251559	1.0	1.0	100.0
GOTERM_BP_DIRECT	GO:0046579~positive regulation of Ras protein signal transduction	1	0.0015968828846092428	1.0	SHOC2	370	22	18082	2.2213759213759214	1.0	1.0	100.0
GOTERM_BP_DIRECT	GO:0030210~heparin biosynthetic process	1	0.0015968828846092428	1.0	NDST1	370	7	18082	6.981467181467181	1.0	1.0	100.0
GOTERM_BP_DIRECT	GO:0061354~planar cell polarity pathway involved in pericardium morphogenesis	1	0.0015968828846092428	1.0	WNT5A	370	1	18082	48.870270270270275	1.0	1.0	100.0
GOTERM_BP_DIRECT	GO:0002068~glandular epithelial cell development	1	0.0015968828846092428	1.0	RARA	370	3	18082	16.290090090090093	1.0	1.0	100.0
GOTERM_BP_DIRECT	GO:0002931~response to ischemia	1	0.0015968828846092428	1.0	BCL2	370	36	18082	1.3575075075075076	1.0	1.0	100.0
GOTERM_BP_DIRECT	GO:0046884~follicle-stimulating hormone secretion	1	0.0015968828846092428	1.0	TBX3	370	2	18082	24.435135135135138	1.0	1.0	100.0
GOTERM_BP_DIRECT	GO:0072607~interleukin-9 secretion	1	0.0015968828846092428	1.0	OTUD5	370	1	18082	48.870270270270275	1.0	1.0	100.0
GOTERM_BP_DIRECT	GO:0019852~L-ascorbic acid metabolic process	1	0.0015968828846092428	1.0	SLC23A2	370	4	18082	12.217567567567569	1.0	1.0	100.0
GOTERM_BP_DIRECT	GO:0010642~negative regulation of platelet-derived growth factor receptor signaling pathway	1	0.0015968828846092428	1.0	PTPRJ	370	8	18082	6.108783783783784	1.0	1.0	100.0
GOTERM_BP_DIRECT	GO:0031297~replication fork processing	1	0.0015968828846092428	1.0	WRN	370	24	18082	2.0362612612612616	1.0	1.0	100.0
GOTERM_BP_DIRECT	GO:0061469~regulation of type B pancreatic cell proliferation	1	0.0015968828846092428	1.0	BIRC5	370	7	18082	6.981467181467181	1.0	1.0	100.0
GOTERM_BP_DIRECT	GO:2000425~regulation of apoptotic cell clearance	1	0.0015968828846092428	1.0	ITGAV	370	1	18082	48.870270270270275	1.0	1.0	100.0
GOTERM_BP_DIRECT	GO:1901380~negative regulation of potassium ion transmembrane transport	1	0.0015968828846092428	1.0	NEDD4L	370	9	18082	5.43003003003003	1.0	1.0	100.0
GOTERM_BP_DIRECT	GO:0060414~aorta smooth muscle tissue morphogenesis	1	0.0015968828846092428	1.0	MYLK	370	5	18082	9.774054054054053	1.0	1.0	100.0
GOTERM_BP_DIRECT	GO:0046627~negative regulation of insulin receptor signaling pathway	1	0.0015968828846092428	1.0	PTPRE	370	37	18082	1.32081811541271	1.0	1.0	100.0
GOTERM_BP_DIRECT	GO:0060750~epithelial cell proliferation involved in mammary gland duct elongation	1	0.0015968828846092428	1.0	WNT5A	370	5	18082	9.774054054054053	1.0	1.0	100.0
GOTERM_BP_DIRECT	GO:2001184~positive regulation of interleukin-12 secretion	1	0.0015968828846092428	1.0	MAPK14	370	4	18082	12.217567567567569	1.0	1.0	100.0
GOTERM_BP_DIRECT	GO:0006865~amino acid transport	1	0.0015968828846092428	1.0	SLC3A2	370	42	18082	1.1635778635778637	1.0	1.0	100.0
GOTERM_BP_DIRECT	GO:0061154~endothelial tube morphogenesis	1	0.0015968828846092428	1.0	ACVRL1	370	6	18082	8.145045045045046	1.0	1.0	100.0
GOTERM_BP_DIRECT	GO:0051303~establishment of chromosome localization	1	0.0015968828846092428	1.0	BIRC5	370	3	18082	16.290090090090093	1.0	1.0	100.0
GOTERM_BP_DIRECT	GO:0060667~branch elongation involved in salivary gland morphogenesis	1	0.0015968828846092428	1.0	FGFR2	370	2	18082	24.435135135135138	1.0	1.0	100.0
GOTERM_BP_DIRECT	GO:0060252~positive regulation of glial cell proliferation	1	0.0015968828846092428	1.0	ATXN1	370	14	18082	3.4907335907335906	1.0	1.0	100.0
GOTERM_BP_DIRECT	GO:0046683~response to organophosphorus	1	0.0015968828846092428	1.0	TYMS	370	2	18082	24.435135135135138	1.0	1.0	100.0
GOTERM_BP_DIRECT	GO:0060444~branching involved in mammary gland duct morphogenesis	1	0.0015968828846092428	1.0	TBX3	370	14	18082	3.4907335907335906	1.0	1.0	100.0
GOTERM_BP_DIRECT	GO:0030705~cytoskeleton-dependent intracellular transport	1	0.0015968828846092428	1.0	KIF26A	370	14	18082	3.4907335907335906	1.0	1.0	100.0
GOTERM_BP_DIRECT	GO:0048850~hypophysis morphogenesis	1	0.0015968828846092428	1.0	WNT5A	370	2	18082	24.435135135135138	1.0	1.0	100.0
GOTERM_BP_DIRECT	GO:0048705~skeletal system morphogenesis	1	0.0015968828846092428	1.0	TBX4	370	54	18082	0.905005005005005	1.0	1.0	100.0
GOTERM_BP_DIRECT	GO:0010881~regulation of cardiac muscle contraction by regulation of the release of sequestered calcium ion	1	0.0015968828846092428	1.0	DMD	370	8	18082	6.108783783783784	1.0	1.0	100.0
GOTERM_BP_DIRECT	GO:0019048~modulation by virus of host morphology or physiology	1	0.0015968828846092428	1.0	DAG1	370	4	18082	12.217567567567569	1.0	1.0	100.0
GOTERM_BP_DIRECT	GO:2000147~positive regulation of cell motility	1	0.0015968828846092428	1.0	CSF1R	370	17	18082	2.874721780604134	1.0	1.0	100.0
GOTERM_BP_DIRECT	GO:0061031~endodermal digestive tract morphogenesis	1	0.0015968828846092428	1.0	FGFR2	370	4	18082	12.217567567567569	1.0	1.0	100.0
GOTERM_BP_DIRECT	GO:0050869~negative regulation of B cell activation	1	0.0015968828846092428	1.0	TNFAIP3	370	7	18082	6.981467181467181	1.0	1.0	100.0
GOTERM_BP_DIRECT	GO:0090398~cellular senescence	1	0.0015968828846092428	1.0	TBX3	370	20	18082	2.4435135135135133	1.0	1.0	100.0
GOTERM_BP_DIRECT	GO:0043523~regulation of neuron apoptotic process	1	0.0015968828846092428	1.0	TRIM2	370	33	18082	1.480917280917281	1.0	1.0	100.0
GOTERM_BP_DIRECT	GO:0006275~regulation of DNA replication	1	0.0015968828846092428	1.0	CCDC88A	370	15	18082	3.2580180180180185	1.0	1.0	100.0
GOTERM_BP_DIRECT	GO:0043401~steroid hormone mediated signaling pathway	1	0.0015968828846092428	1.0	RARA	370	53	18082	0.9220805711371749	1.0	1.0	100.0
GOTERM_BP_DIRECT	GO:0051246~regulation of protein metabolic process	1	0.0015968828846092428	1.0	PDCD4	370	11	18082	4.442751842751843	1.0	1.0	100.0
GOTERM_BP_DIRECT	GO:0043516~regulation of DNA damage response, signal transduction by p53 class mediator	1	0.0015968828846092428	1.0	KMT5A	370	3	18082	16.290090090090093	1.0	1.0	100.0
GOTERM_BP_DIRECT	GO:0034614~cellular response to reactive oxygen species	1	0.0015968828846092428	1.0	AGAP3	370	24	18082	2.0362612612612616	1.0	1.0	100.0
GOTERM_BP_DIRECT	GO:0060997~dendritic spine morphogenesis	1	0.0015968828846092428	1.0	EPHB3	370	15	18082	3.2580180180180185	1.0	1.0	100.0
GOTERM_BP_DIRECT	GO:0006266~DNA ligation	1	0.0015968828846092428	1.0	APTX	370	4	18082	12.217567567567569	1.0	1.0	100.0
GOTERM_BP_DIRECT	GO:0032458~slow endocytic recycling	1	0.0015968828846092428	1.0	MICALL1	370	1	18082	48.870270270270275	1.0	1.0	100.0
GOTERM_BP_DIRECT	GO:0003085~negative regulation of systemic arterial blood pressure	1	0.0015968828846092428	1.0	NEDD4L	370	13	18082	3.759251559251559	1.0	1.0	100.0
GOTERM_BP_DIRECT	GO:0021847~ventricular zone neuroblast division	1	0.0015968828846092428	1.0	FGFR2	370	3	18082	16.290090090090093	1.0	1.0	100.0
GOTERM_BP_DIRECT	GO:0003170~heart valve development	1	0.0015968828846092428	1.0	SMAD6	370	10	18082	4.887027027027027	1.0	1.0	100.0
GOTERM_BP_DIRECT	GO:0006613~cotranslational protein targeting to membrane	1	0.0015968828846092428	1.0	SSR1	370	6	18082	8.145045045045046	1.0	1.0	100.0
GOTERM_BP_DIRECT	GO:2000297~negative regulation of synapse maturation	1	0.0015968828846092428	1.0	ARHGEF15	370	3	18082	16.290090090090093	1.0	1.0	100.0
GOTERM_BP_DIRECT	GO:0070371~ERK1 and ERK2 cascade	1	0.0015968828846092428	1.0	ITGAV	370	26	18082	1.8796257796257796	1.0	1.0	100.0
GOTERM_BP_DIRECT	GO:0032848~negative regulation of cellular pH reduction	1	0.0015968828846092428	1.0	BCL2	370	1	18082	48.870270270270275	1.0	1.0	100.0
GOTERM_BP_DIRECT	GO:0033092~positive regulation of immature T cell proliferation in thymus	1	0.0015968828846092428	1.0	BMI1	370	4	18082	12.217567567567569	1.0	1.0	100.0
GOTERM_BP_DIRECT	GO:0051645~Golgi localization	1	0.0015968828846092428	1.0	ARHGAP21	370	6	18082	8.145045045045046	1.0	1.0	100.0
GOTERM_BP_DIRECT	GO:0032968~positive regulation of transcription elongation from RNA polymerase II promoter	1	0.0015968828846092428	1.0	CBX7	370	19	18082	2.5721194879089615	1.0	1.0	100.0
GOTERM_BP_DIRECT	GO:0034148~negative regulation of toll-like receptor 5 signaling pathway	1	0.0015968828846092428	1.0	TNFAIP3	370	1	18082	48.870270270270275	1.0	1.0	100.0
GOTERM_BP_DIRECT	GO:0045670~regulation of osteoclast differentiation	1	0.0015968828846092428	1.0	ZBTB7A	370	17	18082	2.874721780604134	1.0	1.0	100.0
GOTERM_BP_DIRECT	GO:0030150~protein import into mitochondrial matrix	1	0.0015968828846092428	1.0	DNLZ	370	16	18082	3.054391891891892	1.0	1.0	100.0
GOTERM_BP_DIRECT	GO:0034393~positive regulation of smooth muscle cell apoptotic process	1	0.0015968828846092428	1.0	PDCD4	370	9	18082	5.43003003003003	1.0	1.0	100.0
[truncated: 285 more rows]
