# Supplementary material for: Integrated Analysis of microRNA-mRNA Expression in Mouse Lungs Infected With H7N9 Influenza Virus: A Direct Comparison of Host-Adapting PB2 Mutants
Source: Front Microbiol. 2020 Jul 28;11:1762. doi: 10.3389/fmicb.2020.01762 (PMC7399063; doi:10.3389/fmicb.2020.01762)
Supplement: Supplementary file 1 [file Data_Sheet_1.zip › S7 GO_Cellular Component.txt]

Category	Term	Count	%	PValue	Genes	List Total	Pop Hits	Pop Total	Fold Enrichment	Bonferroni	Benjamini	FDR
GOTERM_CC_DIRECT	GO:0005913~cell-cell adherens junction	25	0.03992207211523107	1.0463666019281768E-8	ARGLU1, LIMA1, PARD3, YWHAZ, CKAP5, DOCK9, DAG1, SLC3A2, ANLN, CDH2, CD2AP, MPRIP, TMEM2, MICALL1, VCL, CTTN, TJP1, STXBP6, PAK4, STX5A, PHLDB2, AHNAK, PLEC, PARVA, EPN2	376	316	19662	4.137069081605171	3.8506217109324226E-6	3.8506217109324226E-6	1.4417595362026248E-5
GOTERM_CC_DIRECT	GO:0005737~cytoplasm	179	0.28584203634505445	1.9409425082769358E-8	DLC1, SCN3A, PITPNB, CASK, VPRBP, CBX7, CD2AP, VCL, CTTNBP2, APP, CRY2, ROBO1, GAB1, BTBD3, TRAK1, RAB24, RARA, PITPNC1, RBFOX2, VMAC, CEP83, ROCK2, MAGOH, PDE4D, BCL2L11, STK3, NUMBL, TNS3, MAP4K4, UBR5, VEGFA, TNFAIP3, KIF26A, DST, VPS26A, WNT5A, FGFR2, CDV3, PFKFB2, TFCP2L1, DAG1, SOX4, TADA1, UBE2V2, COPS7B, ANLN, SOX7, IGF2BP3, RRM2B, ZMYND8, BANF1, ARNT, ARIH1, TRP53BP1, ELK4, DMD, RUNX1, I…	376	6631	19662	1.4116071514517563	7.142642985291658E-6	3.5713278697668827E-6	2.6743707182141918E-5
GOTERM_CC_DIRECT	GO:0005634~nucleus	166	0.2650825588451343	2.4186242689061253E-8	DLC1, PRPF4B, CASK, VPRBP, RBM7, WTAP, CBX7, DDX17, CRY2, 4932411N23RIK, MIER1, BTBD3, TRAK1, FOXF2, LUC7L2, RARA, PITPNC1, CTDSP2, INSR, STAG2, RBFOX2, ROCK2, MAGOH, FOXN2, STK3, FOXN3, PRDM8, KDM2A, UBR5, VEGFA, TNFAIP3, DST, SMARCA2, FGFR2, CDV3, TFCP2L1, STK17B, DAG1, SOX4, TADA1, UBE2V2, COPS7B, ANLN, SOX7, IGF2BP3, RRM2B, ZMYND8, BANF1, ARNT, TAL1, CEPT1, TRP53BP1, ELK4, DMD, ITGAV, TCF4, R…	376	6019	19662	1.442193691607781	8.900497802444285E-6	2.9668414029959678E-6	3.33255503526253E-5
GOTERM_CC_DIRECT	GO:0005925~focal adhesion	26	0.04151895499984031	1.509067473092974E-7	DLC1, TRIOBP, YWHAZ, LIMA1, FHL1, DAG1, CASK, L1CAM, TADA1, CDH2, VCL, CTTN, ITGAV, PAK4, RHOA, CAT, AHNAK, PLEC, LPP, EFNB2, MPRIP, TNS3, IRF2, DST, PHLDB2, PARVA	376	391	19662	3.4772541764161726	5.5532145237457975E-5	1.3883325426733428E-5	2.079300369772774E-4
GOTERM_CC_DIRECT	GO:0015629~actin cytoskeleton	18	0.028743891922966367	3.356299267944212E-7	ABLIM1, SPECC1L, TRIOBP, LIMA1, STK17B, ANLN, MPRIP, VCL, CTTNBP2, PPP1R9A, ARHGAP6, CFL2, RARA, DST, STAG2, AHNAK, MYH10, PARVA	376	201	19662	4.682915211178152	1.2350420649487326E-4	2.4702061652503993E-5	4.624542106257401E-4
GOTERM_CC_DIRECT	GO:0005654~nucleoplasm	69	0.11018491903803775	5.039022722940877E-7	ELF1, PRPF4B, ZFP46, GPBP1, VPS37A, SHOC2, RBM7, WTAP, PDCD4, CBX7, JADE2, DDX17, SPRY1, CRY2, DGCR8, MIER1, RARA, PITPNC1, AKT3, STAG2, PHC2, CDK13, ARGLU1, RBFOX2, CDK1, BRCC3, GMEB1, ZDHHC7, TPX2, APTX, MBNL1, KDM2A, NAV2, UBR5, SMARCA2, STX5A, KPNA1, PMEPA1, EPN2, FGFR2, ZMYND11, BCLAF1, ZFP715, PFKFB3, DAG1, SOX4, TADA1, ANLN, COPS7B, RRM2B, BANF1, ELK4, GATAD2A, WAC, RUNX1, DNMT3A, SMAD9, A…	376	1935	19662	1.8646956952003957	1.8541889069811912E-4	3.0905536231751185E-5	6.943107823009775E-4
GOTERM_CC_DIRECT	GO:0005911~cell-cell junction	15	0.02395324326913864	3.353578126874153E-5	PTPRJ, PARD3, COL13A1, DAG1, CASK, CDH2, KIT, CD2AP, MYADM, VCL, TMEM47, TJP1, APP, AHNAK, MYLK	376	201	19662	3.90242934264846	0.012265532005852342	0.0017615002265660706	0.046198126597229994
GOTERM_CC_DIRECT	GO:0001725~stress fiber	9	0.014371945961483184	3.971545980519619E-5	DLC1, ABLIM1, LIMA1, DST, FHOD1, MYLK, MPRIP, MYH10, VCL	376	67	19662	7.024372816767228	0.014509290317037626	0.0018252795776985131	0.05470895059037639
GOTERM_CC_DIRECT	GO:0005604~basement membrane	10	0.01596882884609243	9.896547758783649E-5	COL4A4, EGFLAM, TGFBI, VEGFA, DAG1, CASK, RUNX1, COL5A1, FN1, COL4A5	376	97	19662	5.390984865101996	0.035765829098278745	0.0040386114513639715	0.13627560542838202
GOTERM_CC_DIRECT	GO:0005856~cytoskeleton	39	0.06227843249976047	3.8069799491552913E-4	ABLIM1, TRIOBP, LIMA1, PARD3, SHROOM3, DAG1, ANLN, CD2AP, VCL, ARHGAP21, CTTN, CAMSAP2, MAPT, DMD, RHOA, KLHL21, PLEC, SPECC1L, CDK1, CEP83, BRCC3, CKAP5, ROCK2, TPX2, PDE4D, BIRC5, SMEK1, MID1IP1, MPRIP, EML3, PPP1R9A, CFL2, JAK2, KIF26A, DST, MYLK, FHOD1, PARVA, MAP3K11	376	1113	19662	1.8323536158742904	0.13074915517732055	0.013914637535867636	0.5232792210493553
GOTERM_CC_DIRECT	GO:0009986~cell surface	26	0.04151895499984031	4.710958080092959E-4	FGFR2, WNT5A, ACVRL1, LDLR, ADGRF5, L1CAM, KIT, APP, ECE1, ROBO1, ITGAV, DMD, TNN, CSF1R, PTPRJ, SLC3A2, TJP1, ADAMTS9, EGFLAM, GRIA1, IGSF3, VEGFA, ANTXR2, TREML2, PTGFRN, LRP4	376	629	19662	2.1615363799343776	0.15920222484581403	0.015640407932525635	0.6471596845787797
GOTERM_CC_DIRECT	GO:0030054~cell junction	28	0.0447127207690588	6.61085069385461E-4	DLC1, PARD3, SHROOM3, DAG1, NBEA, VCL, ARHGAP21, CTTN, ITGAV, DMD, TFB2M, PARD3B, PLEC, PTPRJ, SPECC1L, COL13A1, LPP, PSD3, UBN1, SHANK2, RUFY3, TNS3, TJP1, TMEM47, EGFLAM, GRIA1, DST, PARVA	376	718	19662	2.0392639127600307	0.2160105811990095	0.020075723907039933	0.907053297066096
GOTERM_CC_DIRECT	GO:0030027~lamellipodium	11	0.01756571173070167	0.0012332359985456841	ABLIM1, CTTN, PPP1R9A, CCDC88A, RHOA, DAG1, CDH2, RUFY3, MYLK, MYH10, PARVA	376	164	19662	3.5074273482096525	0.36498770496668675	0.03432854283987785	1.685917092606437
GOTERM_CC_DIRECT	GO:0016020~membrane	163	0.26029191019130654	0.001274710613972982	DLC1, SCN3A, SCN3B, CASK, L1CAM, CNGB3, ZNRF3, VCL, SSR1, DDX17, APP, ROBO1, RAB24, GNG2, PARD3B, INSR, STAG2, PTPRJ, ROCK2, PLXNB1, EFNB2, SLC22A23, PSD3, PDE4D, UBE2J2, SIRPA, BCL2L11, UBR5, VSNL1, IGSF3, VEGFA, PTGFRN, PMP22, FAM171A2, GBP4, DST, VPS26A, STX5A, EMP1, FGFR2, TFCP2L1, STK17B, LRBA, DAG1, KMO, EPHB3, EPHB4, VMN1R45, CSMD1, SLCO2A1, CEPT1, UBE2D3, ECE1, ITGAV, DMD, SLC31A2, SDF4, …	376	6998	19662	1.2180174578755023	0.37461807726155516	0.03297221700649999	1.7421548228738648
GOTERM_CC_DIRECT	GO:0043234~protein complex	24	0.03832518923062182	0.002279064035089925	SASH1, YWHAZ, PARD3, XIAP, POLG, CKAP5, SMAD6, CASK, MALT1, SKI, CDH2, CD2AP, STK3, VCL, ATXN1, TAL1, GRIA1, GSK3B, UBR5, DMD, SPATS2L, RUNX1, AKAP2, PARVA	376	628	19662	1.9984415232416315	0.5681395347190422	0.05443897399156239	3.0949383204422642
GOTERM_CC_DIRECT	GO:0005912~adherens junction	6	0.009581297307655456	0.003912313352836983	TJP1, PARD3, TMEM47, SHROOM3, CDH2, VCL	376	55	19662	5.704642166344294	0.7636768240484934	0.08621474766737758	5.257965148679633
GOTERM_CC_DIRECT	GO:0043296~apical junction complex	4	0.006387531538436971	0.005314926438221051	TJP1, PARD3, SHROOM3, RHOA	376	19	19662	11.008958566629339	0.8592977232624643	0.10895412058923126	7.079714812267834
GOTERM_CC_DIRECT	GO:0043034~costamere	4	0.006387531538436971	0.005314926438221051	DMD, DAG1, AHNAK, VCL	376	19	19662	11.008958566629339	0.8592977232624643	0.10895412058923126	7.079714812267834
GOTERM_CC_DIRECT	GO:0005938~cell cortex	9	0.014371945961483184	0.006474657411762557	FGFR2, CTTNBP2, CTTN, PARD3, RHOA, DST, CD2AP, MELK, MYH10	376	144	19662	3.268284574468085	0.9084088734384779	0.12436081327919601	8.561409256206144
GOTERM_CC_DIRECT	GO:0031594~neuromuscular junction	6	0.009581297307655456	0.007463716897906453	PPP1R9A, APP, GRIA1, LRP4, COL4A5, MYH10	376	64	19662	4.902426861702128	0.9365148468499351	0.13506644493259345	9.807706403755201
GOTERM_CC_DIRECT	GO:0043197~dendritic spine	9	0.014371945961483184	0.007595557849796941	CTTNBP2, CTTN, PPP1R9A, APP, GRIA1, GSK3B, SHANK2, ZMYND8, MYH10	376	148	19662	3.179952558941921	0.9395437169885513	0.1308953528760014	9.972641775859458
GOTERM_CC_DIRECT	GO:0045121~membrane raft	12	0.01916259461531091	0.012165139330028997	DLC1, EDNRB, APP, GSK3B, DMD, DAG1, GNAS, GPM6B, L1CAM, JAK2, MYADM, AHNAK	376	262	19662	2.3950787721292834	0.9889378335593798	0.1930445988295061	15.519377658200629
GOTERM_CC_DIRECT	GO:0030425~dendrite	18	0.028743891922966367	0.013473752046069319	ACVRL1, CASK, L1CAM, ARHGEF15, EPHB3, CAPRIN1, RUFY3, PURA, PPP1R9A, FAT3, GRIA1, MAPT, GSK3B, GNAS, RARA, SEMA3A, LRP4, KPNA1	376	490	19662	1.9209509335649153	0.9932082564887849	0.2030084912590736	17.048423514930423
GOTERM_CC_DIRECT	GO:0014704~intercalated disc	5	0.007984414423046215	0.016089721750149055	TJP1, CDH2, DST, FHOD1, VCL	376	51	19662	5.126720901126408	0.9974436339884587	0.2285852155389918	20.02840741579809
GOTERM_CC_DIRECT	GO:0045111~intermediate filament cytoskeleton	5	0.007984414423046215	0.01717539232060758	ZFP715, SMARCA2, PHLDB2, STAG2, PLEC	376	52	19662	5.0281301145662844	0.9982971516227249	0.23328787300929732	21.235742791323208
GOTERM_CC_DIRECT	GO:0005578~proteinaceous extracellular matrix	13	0.020759477499920156	0.018722415833094357	COL4A4, WNT5A, SPOCK2, SLIT2, COL5A1, ADAMTS9, EGFLAM, NAV2, FBLN5, TGFBI, COL12A1, TNN, FN1	376	316	19662	2.151275922434689	0.9990463013741159	0.2428595544979354	22.92694799216155
GOTERM_CC_DIRECT	GO:0012505~endomembrane system	7	0.0111781801922647	0.02209692032469133	PARD3, DOCK9, NBEA, JAK2, PARD3B, EVI5L, RUFY3	376	114	19662	3.210946248600224	0.9997315524203654	0.2711327409415262	26.49976964029319
GOTERM_CC_DIRECT	GO:0005829~cytosol	47	0.0750534955766344	0.022188136333301498	DLC1, YWHAZ, XIAP, DCK, CASK, NBEA, HLCS, CD2AP, PDCD4, CTTN, SPRY1, CRY2, MAPT, RB1CC1, BCL2, BTBD3, RHOA, RAB24, SH2B1, CAT, INSR, AHNAK, CCDC88A, NCALD, BIRC5, MALT1, PDE3A, MID1IP1, CAPRIN1, ZFP106, PPP1R9A, PRICKLE1, RNF4, GRIA1, MAPK14, GSK3B, GLS, VSNL1, MGEA5, GNAS, JAK2, STX5A, NCOR1, VPS26A, FHOD1, KPNA1, MYH10	376	1784	19662	1.3776625560538116	0.9997406112063503	0.2634819780312726	26.594178799193415
GOTERM_CC_DIRECT	GO:0042383~sarcolemma	7	0.0111781801922647	0.025653362035967443	DMD, DAG1, GNAS, DST, AHNAK, PLEC, VCL	376	118	19662	3.1021006130544535	0.9999297632084087	0.2893381146133873	30.098529792612037
GOTERM_CC_DIRECT	GO:0000792~heterochromatin	4	0.006387531538436971	0.028708510028723107	BMI1, DNMT3A, CBX7, PHC2	376	35	19662	5.97629179331307	0.9999778870448466	0.3090118830470946	33.05881306167369
GOTERM_CC_DIRECT	GO:0005622~intracellular	42	0.0670690811535882	0.03215894348718301	PARD3, ZFP46, PITPNB, PREX2, ARHGAP21, TRIM2, CCL20, ITGAV, BCL2, RHOA, SH2B3, RAB24, PITPNC1, SH2B1, AGAP3, AKT3, CSF1R, ARHGEF3, ZFP960, SMAD9, ZFP980, RALBP1, NCALD, ROCK2, SMAD6, DOCK9, NCOA7, WRN, NPR3, ZFP606, ZFP799, CARD10, TNS3, NPC2, RPS6KA1, ARF3, CFL2, MAPK14, ZFP947, EVI5L, STX5A, NFIB	376	1599	19662	1.373537982515668	0.9999940311979109	0.3303268201397317	36.262091735698256
GOTERM_CC_DIRECT	GO:0005768~endosome	18	0.028743891922966367	0.032521069414280145	LDLR, TLR13, SUN2, VPS37A, ATP11A, L1CAM, MICALL1, UBE2D3, APP, ECE1, TRAK1, PTP4A2, RHOA, GNAS, RAB11FIP1, VPS26A, INSR, PMEPA1	376	544	19662	1.7302683041301627	0.99999479910789	0.3246157973237769	36.5899034146164
GOTERM_CC_DIRECT	GO:0005667~transcription factor complex	11	0.01756571173070167	0.03280289429959583	TAL1, SMAD9, TBX3, TFCP2L1, TBX5, SMAD6, FOXF2, SKI, TCF4, NCOR1, ARNT	376	267	19662	2.1543748505857043	0.9999953278618673	0.3185682499944841	36.84394048060893
GOTERM_CC_DIRECT	GO:0030426~growth cone	8	0.012775063076873943	0.033082545163820934	CTTN, PPP1R9A, APP, MAPT, GSK3B, SHANK2, RUFY3, MYH10	376	159	19662	2.6310718586912887	0.9999957995165714	0.31282132292158893	37.09508462254676
GOTERM_CC_DIRECT	GO:0031982~vesicle	8	0.012775063076873943	0.038131278818001435	ECE1, VEGFA, RHOA, CASK, GNAS, VPS26A, STX5A, AHNAK	376	164	19662	2.5508562532433836	0.9999993881919035	0.3434717944803054	41.47285975310921
GOTERM_CC_DIRECT	GO:0016363~nuclear matrix	6	0.009581297307655456	0.03814803737869535	ATXN1, DNMT3A, CFL2, CASK, HLCS, JAK2	376	97	19662	3.2345909190611972	0.9999993921020786	0.33565271933806307	41.48690854127637
GOTERM_CC_DIRECT	GO:0014069~postsynaptic density	10	0.01596882884609243	0.04011922527901107	ABLIM1, PPP1R9A, YWHAZ, GRIA1, MAPT, GSK3B, PSD3, SHANK2, DST, LRP4	376	239	19662	2.1879729368824	0.9999997142646617	0.3420070794874047	43.11771962717028
GOTERM_CC_DIRECT	GO:0005876~spindle microtubule	4	0.006387531538436971	0.04044394690910469	CDK1, TPX2, BIRC5, NCOR1	376	40	19662	5.229255319148936	0.9999997477166543	0.33675701630069965	43.38229013330702
GOTERM_CC_DIRECT	GO:0030864~cortical actin cytoskeleton	4	0.006387531538436971	0.04847544641066452	DLC1, PPP1R9A, CDH2, MYADM	376	43	19662	4.864423552696684	0.9999999885564751	0.3819626352428158	49.573928423380764
GOTERM_CC_DIRECT	GO:0005605~basal lamina	3	0.004790648653827728	0.050105579044665914	COL4A4, FN1, COL4A5	376	19	19662	8.256718924972004	0.9999999939113082	0.3843317339341128	50.75131531941721
GOTERM_CC_DIRECT	GO:0005874~microtubule	12	0.01916259461531091	0.050397176360047036	CCDC50, EML3, SHROOM3, CAMSAP2, MAPT, GSK3B, TPX2, BIRC5, MID1IP1, KIF26A, DST, MAP3K11	376	327	19662	1.9189927776693343	0.999999994561802	0.3785783563187156	50.959218042991715
GOTERM_CC_DIRECT	GO:0043231~intracellular membrane-bounded organelle	22	0.03513142346140334	0.05164791436001458	FGFR2, USP3, GPBP1, ZDHHC7, VPS37A, ATP11A, FOXN2, ANLN, CYB5B, BCL2L11, ATXN1, CTTN, APP, ABCD3, CAT, RUNX1, RAB11FIP1, INSR, VPS26A, SMARCA2, PMEPA1, EPN2	376	751	19662	1.5318723970875712	0.9999999966517787	0.3787188890030938	51.84176827029895
GOTERM_CC_DIRECT	GO:0042995~cell projection	21	0.0335345405767941	0.05474653393701692	PTPRJ, CCDC88A, L1CAM, ARHGEF15, EPHB3, CD2AP, SHANK2, CAPRIN1, RUFY3, CTTNBP2, CTTN, ROBO1, GRIA1, MAPT, RHOA, GNAS, ANGPT2, DST, FHOD1, MYLK, MYH10	376	712	19662	1.5423365407602199	0.9999999989959242	0.3894006395776253	53.965176136310646
GOTERM_CC_DIRECT	GO:1990761~growth cone lamellipodium	2	0.0031937657692184857	0.056135444251614486	PPP1R9A, APP	376	3	19662	34.861702127659576	0.9999999994155312	0.3900790930832845	54.888488261244916
GOTERM_CC_DIRECT	GO:0032154~cleavage furrow	4	0.006387531538436971	0.06666257692973065	LIMA1, RHOA, MYLK, MYH10	376	49	19662	4.268779852366478	0.999999999990576	0.43841640652116176	61.34806457942121
GOTERM_CC_DIRECT	GO:0045177~apical part of cell	6	0.009581297307655456	0.06933166335617923	TJP1, PARD3, APP, SHROOM3, LDLR, ADGRF5	376	115	19662	2.7283071230342273	0.999999999996715	0.44433640840797917	62.8435614512949
GOTERM_CC_DIRECT	GO:0016604~nuclear body	4	0.006387531538436971	0.06995711093256818	BMI1, ARIH1, HIPK2, SKI	376	50	19662	4.183404255319149	0.9999999999974349	0.44021170589480896	63.18615181312413
GOTERM_CC_DIRECT	GO:0000790~nuclear chromatin	9	0.014371945961483184	0.0713988196929714	TAL1, USP3, KDM2A, APTX, RARA, TCF4, CBX7, NCOR1, SMARCA2	376	228	19662	2.064179731243001	0.9999999999985507	0.4401009555971499	63.964722756714366
GOTERM_CC_DIRECT	GO:0005794~Golgi apparatus	31	0.04950336942288652	0.07248816631426663	FGFR2, LDLR, NDST1, PITPNB, LRBA, SEC14L1, ARHGAP21, CTTN, APP, SPRY1, ECE1, CAT, SDF4, AKT3, CDK13, CEP83, CCDC88A, ZDHHC7, CHST2, CASC4, CHST3, MAN1C1, FAM134B, ARF3, YIPF2, GNAS, CHSY1, PTGFRN, STX5A, PMEPA1, EPN2	376	1190	19662	1.3622429822993025	0.9999999999990591	0.438371435676876	64.5428471690815
GOTERM_CC_DIRECT	GO:0044304~main axon	2	0.0031937657692184857	0.07413988030682907	APP, MAPT	376	4	19662	26.14627659574468	0.9999999999995117	0.43927623931805204	65.40303483148135
GOTERM_CC_DIRECT	GO:0005581~collagen trimer	5	0.007984414423046215	0.0742197948164292	COL4A4, COL13A1, COL12A1, COL5A1, COL4A5	376	83	19662	3.1501538067162267	0.9999999999995269	0.4331109418028023	65.44415811297071
GOTERM_CC_DIRECT	GO:0015630~microtubule cytoskeleton	7	0.0111781801922647	0.08251203685811463	SPECC1L, EML3, DGCR8, MAPT, TPX2, MID1IP1, DST	376	158	19662	2.3167586856988955	0.9999999999999828	0.46279995380897265	69.4732264561732
GOTERM_CC_DIRECT	GO:0010008~endosome membrane	6	0.009581297307655456	0.0843677141954676	UBE2D3, TLR13, SUN2, VPS26A, PMEPA1, MICALL1	376	122	19662	2.571764911056854	0.9999999999999918	0.46407606503322063	70.31304985520912
GOTERM_CC_DIRECT	GO:0031519~PcG protein complex	3	0.004790648653827728	0.08736252017630508	BMI1, CBX7, PHC2	376	26	19662	6.033756137479541	0.9999999999999976	0.4699273853918754	71.62334182104495
GOTERM_CC_DIRECT	GO:0030018~Z disc	6	0.009581297307655456	0.0889554879002254	SCN3B, CFL2, DMD, DST, PARVA, VCL	376	124	19662	2.5302848318462594	0.9999999999999987	0.4700073557899307	72.29824537090803
GOTERM_CC_DIRECT	GO:0043025~neuronal cell body	16	0.025550126153747885	0.08976773939456639	PARD3, ACVRL1, SCN3A, L1CAM, SHANK2, RUFY3, PURA, PPP1R9A, ROBO1, GRIA1, GSK3B, GNAS, RARA, INSR, LRP4, MYH10	376	534	19662	1.5668180731532393	0.9999999999999991	0.4670441387794976	72.63661770496279
GOTERM_CC_DIRECT	GO:0031252~cell leading edge	4	0.006387531538436971	0.09119595364735542	YWHAZ, CCDC88A, PHLDB2, CD2AP	376	56	19662	3.735182370820669	0.9999999999999994	0.4665542891311998	73.22231196879787
GOTERM_CC_DIRECT	GO:0030289~protein phosphatase 4 complex	2	0.0031937657692184857	0.09180177597035939	PPP4R1, SMEK1	376	5	19662	20.917021276595744	0.9999999999999996	0.4629578212414158	73.46722293149459
GOTERM_CC_DIRECT	GO:0044295~axonal growth cone	3	0.004790648653827728	0.09915548404262828	PARD3, MAPT, L1CAM	376	28	19662	5.602773556231003	1.0	0.4844615662770686	76.27901806073024
GOTERM_CC_DIRECT	GO:0030424~axon	12	0.01916259461531091	0.09942587205095108	NRP2, SEMA6A, APP, SCN3A, ROBO1, MAPT, GSK3B, RHOA, L1CAM, SEMA3A, RUFY3, MYH10	376	370	19662	1.6959746981023576	1.0	0.4796149560819848	76.37693245703879
GOTERM_CC_DIRECT	GO:0005905~clathrin-coated pit	4	0.006387531538436971	0.10666016885581205	AP2B1, CTTN, APP, LDLR	376	60	19662	3.4861702127659573	1.0	0.49930981000470465	78.86157530510347
GOTERM_CC_DIRECT	GO:0001726~ruffle	5	0.007984414423046215	0.1082864667230103	CTTN, GNAS, SH2B1, MYADM, CD2AP	376	95	19662	2.7522396416573347	1.0	0.49913556856986185	79.38568258358205
GOTERM_CC_DIRECT	GO:0005587~collagen type IV trimer	2	0.0031937657692184857	0.10912763108385495	COL4A4, COL4A5	376	6	19662	17.430851063829788	1.0	0.49634790429203535	79.65201111890596
GOTERM_CC_DIRECT	GO:0043198~dendritic shaft	4	0.006387531538436971	0.11067670237953435	APP, GRIA1, GSK3B, ZMYND8	376	61	19662	3.4290198814091384	1.0	0.49598462497386386	80.13414488318023
GOTERM_CC_DIRECT	GO:0016605~PML body	5	0.007984414423046215	0.11139751853575948	RNF4, HIPK2, SKI, UBN1, AGAP3	376	96	19662	2.7235704787234045	1.0	0.49292961144921354	80.35486064261626
GOTERM_CC_DIRECT	GO:0045211~postsynaptic membrane	8	0.012775063076873943	0.1333348997633805	COL13A1, GRIA1, SEMA4F, DMD, PSD3, DAG1, NBEA, SHANK2	376	222	19662	1.8844163312248419	1.0	0.5552225182695651	86.07900270129572
GOTERM_CC_DIRECT	GO:0031965~nuclear membrane	8	0.012775063076873943	0.1422595297471026	EDNRB, CEPT1, PRICKLE1, RB1CC1, BCL2, SUN2, BRIP1, WTAP	376	226	19662	1.851063829787234	1.0	0.5749806883763491	87.92938542795623
GOTERM_CC_DIRECT	GO:0000118~histone deacetylase complex	3	0.004790648653827728	0.14999265860154476	TAL1, NCOR1, HDAC7	376	36	19662	4.357712765957446	1.0	0.5904080447279643	89.34546346546217
GOTERM_CC_DIRECT	GO:0005886~plasma membrane	103	0.164478937114752	0.15127906859174386	SCN3A, SCN3B, CASK, L1CAM, CNGB3, CD2AP, ZNRF3, VCL, APP, ROBO1, GNG2, INSR, STAG2, PTPRJ, PLXNB1, ROCK2, EFNB2, PSD3, PDE4D, SIRPA, IGSF3, VEGFA, PTGFRN, PMP22, DST, EMP1, FGFR2, CDV3, DAG1, LRBA, STK17B, EPHB3, EPHB4, VMN1R45, SLCO2A1, UBE2D3, ECE1, DMD, ITGAV, CSF1R, IKZF3, ATP11A, PCDH17, SHANK2, SEMA6A, SEMA6D, TREML2, MYH10, NRP2, LIMA1, ACVRL1, LDLR, ADGRF5, PREX2, NBEA, ARHGAP21, EDNRB, A…	376	4874	19662	1.1050744724504316	1.0	0.5883837891744441	89.56550538793823
GOTERM_CC_DIRECT	GO:0005652~nuclear lamina	2	0.0031937657692184857	0.15915212036967888	CASK, HLCS	376	9	19662	11.620567375886525	1.0	0.6032718858065023	90.82296653572992
GOTERM_CC_DIRECT	GO:0030056~hemidesmosome	2	0.0031937657692184857	0.15915212036967888	DST, PLEC	376	9	19662	11.620567375886525	1.0	0.6032718858065023	90.82296653572992
GOTERM_CC_DIRECT	GO:0070062~extracellular exosome	59	0.09421609019194532	0.16070558159958032	PITPNB, ACOT2, CD2AP, VCL, WARS, JADE2, APP, CTTN, TGFBI, RHOA, COL12A1, GNG2, CAT, INSR, AHNAK, PTPRJ, CDK1, NCALD, POLG, SLC3A2, SIRPA, MYADM, SLIT2, NPC2, CFL2, GNAS, GBP4, TNFAIP3, VPS26A, YWHAZ, ABHD6, DAG1, KMO, UBE2V2, CDH2, RRM2B, BANF1, EPHB4, APLP2, UBE2D3, ECE1, ITGAV, NEDD4L, SDF4, PLEC, FN1, MLLT3, ATRN, NPR3, MAN1C1, COL5A1, TMEM2, ARF3, MAPK14, FBLN5, PTP4A2, IGFBP3, MYLK, MYH10	376	2674	19662	1.1537997899393686	1.0	0.601886605849214	91.05384035722302
GOTERM_CC_DIRECT	GO:0016324~apical plasma membrane	10	0.01596882884609243	0.17855462435481262	TJP1, SHROOM3, SLC23A2, SLC3A2, BIRC5, PDE4D, CDH2, SHANK2, FN1, PLEC	376	328	19662	1.5942851582771147	1.0	0.6392113026409281	93.34721697698448
GOTERM_CC_DIRECT	GO:0005819~spindle	5	0.007984414423046215	0.18110275953622157	SPECC1L, PARD3, RPS6KA1, TPX2, MYH10	376	116	19662	2.2539893617021276	1.0	0.6398313888522995	93.6260011175046
GOTERM_CC_DIRECT	GO:0005903~brush border	4	0.006387531538436971	0.18174903158908273	LIMA1, PLEC, MYH10, VCL	376	77	19662	2.716496269687759	1.0	0.6362084274359918	93.69496445807818
GOTERM_CC_DIRECT	GO:0030175~filopodium	4	0.006387531538436971	0.18174903158908273	PPP1R9A, DMD, DAG1, RUFY3	376	77	19662	2.716496269687759	1.0	0.6362084274359918	93.69496445807818
GOTERM_CC_DIRECT	GO:0008328~ionotropic glutamate receptor complex	2	0.0031937657692184857	0.19093531117366183	GRIA1, SHANK2	376	11	19662	9.507736943907156	1.0	0.6513391580948503	94.60332100689489
GOTERM_CC_DIRECT	GO:0035102~PRC1 complex	2	0.0031937657692184857	0.19093531117366183	CBX7, PHC2	376	11	19662	9.507736943907156	1.0	0.6513391580948503	94.60332100689489
GOTERM_CC_DIRECT	GO:0032587~ruffle membrane	4	0.006387531538436971	0.1913681821948102	DLC1, PTPRJ, ITGAV, RHOA	376	79	19662	2.6477242122273092	1.0	0.6473336264279737	94.64296951025017
GOTERM_CC_DIRECT	GO:0016607~nuclear speck	7	0.0111781801922647	0.19801938140489933	BCLAF1, MAGOH, GATAD2A, LUC7L2, WAC, WTAP, CDK13	376	205	19662	1.7855993772703684	1.0	0.6564805084205376	95.21920100791253
GOTERM_CC_DIRECT	GO:0044853~plasma membrane raft	2	0.0031937657692184857	0.2063746912707094	DAG1, CDH2	376	12	19662	8.715425531914894	1.0	0.6686855674297552	95.86162505653748
GOTERM_CC_DIRECT	GO:0005813~centrosome	12	0.01916259461531091	0.2109077031313089	CDK1, CKAP5, ROCK2, CAMSAP2, GSK3B, VPS37A, KLHL21, PDE4D, SKI, MBNL1, WRN, MAP3K11	376	435	19662	1.4425531914893617	1.0	0.6729198005650359	96.17569577651594
GOTERM_CC_DIRECT	GO:0005694~chromosome	10	0.01596882884609243	0.2143897303731893	ZMYND11, TRP53BP1, PRPF4B, WHSC1L1, ZBTB4, BIRC5, BANF1, NSD1, STAG2, KMT5A	376	344	19662	1.5201323602177141	1.0	0.6750241883604108	96.40177511923449
GOTERM_CC_DIRECT	GO:0005916~fascia adherens	2	0.0031937657692184857	0.22152021242833572	CDH2, VCL	376	13	19662	8.045008183306056	1.0	0.6839631177368574	96.82658287245187
GOTERM_CC_DIRECT	GO:0016010~dystrophin-associated glycoprotein complex	2	0.0031937657692184857	0.22152021242833572	DMD, DAG1	376	13	19662	8.045008183306056	1.0	0.6839631177368574	96.82658287245187
GOTERM_CC_DIRECT	GO:0005901~caveola	4	0.006387531538436971	0.22594896505158113	DLC1, LDLR, JAK2, INSR	376	86	19662	2.432211776348342	1.0	0.6876389109060577	97.06649392259041
GOTERM_CC_DIRECT	GO:0001518~voltage-gated sodium channel complex	2	0.0031937657692184857	0.23637745301301344	SCN3A, SCN3B	376	14	19662	7.470364741641338	1.0	0.701885807870749	97.5665716584387
GOTERM_CC_DIRECT	GO:0030496~midbody	5	0.007984414423046215	0.23656505488182117	CDK1, TRIOBP, RHOA, BIRC5, MYH10	376	130	19662	2.011252045826514	1.0	0.6978363090223856	97.57479606142438
GOTERM_CC_DIRECT	GO:0005923~bicellular tight junction	5	0.007984414423046215	0.24067724001800367	TJP1, PARD3, PARD3B, PMP22, UBN1	376	131	19662	1.995898976774403	1.0	0.7006675297932909	97.74872448612943
GOTERM_CC_DIRECT	GO:0000151~ubiquitin ligase complex	4	0.006387531538436971	0.2462195286415285	BMI1, ARIH1, BRCC3, UBE2J2	376	90	19662	2.324113475177305	1.0	0.7058678166082721	97.96487474574846
GOTERM_CC_DIRECT	GO:0045202~synapse	13	0.020759477499920156	0.26065735409099894	PPP1R9A, EGFLAM, COL13A1, GRIA1, SEMA4F, DMD, PSD3, DAG1, CASK, NBEA, CDH2, SHANK2, INSR	376	505	19662	1.3461449336423004	1.0	0.7253485819981746	98.44094322794388
GOTERM_CC_DIRECT	GO:0005769~early endosome	7	0.0111781801922647	0.2631557889377131	ECE1, LDLR, GRIA1, PTP4A2, TRAK1, ATP11A, VPS26A	376	226	19662	1.6196808510638296	1.0	0.7252015029274195	98.51198920090044
GOTERM_CC_DIRECT	GO:0005614~interstitial matrix	2	0.0031937657692184857	0.27927370274924895	EGFLAM, NAV2	376	17	19662	6.152065081351689	1.0	0.7457730769969773	98.90287223233814
GOTERM_CC_DIRECT	GO:0000775~chromosome, centromeric region	5	0.007984414423046215	0.2825929054160393	DNMT3A, TRP53BP1, BIRC5, STAG2, HELLS	376	141	19662	1.8543458578542327	1.0	0.7467115752867636	98.97047954166216
GOTERM_CC_DIRECT	GO:0031527~filopodium membrane	2	0.0031937657692184857	0.29303152211692496	ITGAV, DMD	376	18	19662	5.810283687943262	1.0	0.7577780266872689	99.15875034096632
GOTERM_CC_DIRECT	GO:0017053~transcriptional repressor complex	3	0.004790648653827728	0.30365138434949956	MIER1, SKI, NCOR1	376	58	19662	2.704787234042553	1.0	0.7685814594110614	99.31710685142431
GOTERM_CC_DIRECT	GO:0043292~contractile fiber	2	0.0031937657692184857	0.30652740784302124	DEK, PLEC	376	19	19662	5.504479283314669	1.0	0.7687311157271218	99.35495996936342
GOTERM_CC_DIRECT	GO:0035371~microtubule plus-end	2	0.0031937657692184857	0.30652740784302124	CKAP5, DST	376	19	19662	5.504479283314669	1.0	0.7687311157271218	99.35495996936342
GOTERM_CC_DIRECT	GO:0000922~spindle pole	4	0.006387531538436971	0.3292374886118562	BRCC3, CKAP5, MAPK14, TPX2	376	106	19662	1.9733038940184664	1.0	0.7940629270954026	99.59230144818471
GOTERM_CC_DIRECT	GO:0005730~nucleolus	19	0.03034077480757561	0.3426946502407008	CDV3, BCLAF1, ENDOV, ZDHHC7, CASK, APTX, VPRBP, MALT1, WRN, CD2AP, TYMS, ZFP106, DDX17, DGCR8, KDM2A, UBTF, SPATS2L, STAG2, NFIB	376	842	19662	1.179998231161874	1.0	0.8065459415264628	99.69163566227795
GOTERM_CC_DIRECT	GO:0016323~basolateral plasma membrane	6	0.009581297307655456	0.34477732675242617	TJP1, LDLR, SLC23A2, DAG1, CASK, CDH2	376	203	19662	1.5455927051671732	1.0	0.805576548792363	99.7048290422656
GOTERM_CC_DIRECT	GO:0001750~photoreceptor outer segment	3	0.004790648653827728	0.3664148154198529	SHANK2, CNGB3, GRK1	376	67	19662	2.341457605589076	1.0	0.8261188309841945	99.81416562890175
GOTERM_CC_DIRECT	GO:0031463~Cul3-RING ubiquitin ligase complex	3	0.004790648653827728	0.3664148154198529	ARIH1, KLHL21, KBTBD7	376	67	19662	2.341457605589076	1.0	0.8261188309841945	99.81416562890175
GOTERM_CC_DIRECT	GO:0031674~I band	2	0.0031937657692184857	0.3702486566027207	TJP1, CFL2	376	24	19662	4.357712765957447	1.0	0.826984567425489	99.82907461922844
GOTERM_CC_DIRECT	GO:0005884~actin filament	3	0.004790648653827728	0.37326627288792386	DLC1, CTTN, VCL	376	68	19662	2.3070244055068834	1.0	0.8270079246361264	99.84002075578242
GOTERM_CC_DIRECT	GO:0055037~recycling endosome	4	0.006387531538436971	0.3813035226610222	GRIA1, ATP11A, SLC31A2, RAB11FIP1	376	116	19662	1.803191489361702	1.0	0.8321634308548961	99.86608535842915
GOTERM_CC_DIRECT	GO:0005802~trans-Golgi network	5	0.007984414423046215	0.38176041363658364	AP2B1, TGFBI, LRBA, CHST2, NBEA	376	164	19662	1.5942851582771147	1.0	0.8296049163032666	99.86744155903848
GOTERM_CC_DIRECT	GO:0035097~histone methyltransferase complex	2	0.0031937657692184857	0.39407062125250225	PRDM8, NSD1	376	26	19662	4.022504091653028	1.0	0.838846185105563	99.89952616164462
GOTERM_CC_DIRECT	GO:0005720~nuclear heterochromatin	2	0.0031937657692184857	0.40564240353244474	DNMT3A, IGFBP3	376	27	19662	3.8735224586288415	1.0	0.8469617573393906	99.92296868468374
GOTERM_CC_DIRECT	GO:0005875~microtubule associated complex	2	0.0031937657692184857	0.40564240353244474	MAPT, PEA15A	376	27	19662	3.8735224586288415	1.0	0.8469617573393906	99.92296868468374
GOTERM_CC_DIRECT	GO:0036464~cytoplasmic ribonucleoprotein granule	2	0.0031937657692184857	0.41699377091446327	ROCK2, MAPT	376	28	19662	3.735182370820669	1.0	0.8545232631456441	99.94094241281392
GOTERM_CC_DIRECT	GO:0000785~chromatin	4	0.006387531538436971	0.4324408967302362	APTX, HLCS, BAHCC1, STAG2	376	126	19662	1.660081053698075	1.0	0.8652348134738328	99.95920688864454
GOTERM_CC_DIRECT	GO:0000784~nuclear chromosome, telomeric region	4	0.006387531538436971	0.4374757434947953	CDK1, TRP53BP1, SUN2, WRN	376	127	19662	1.6470095493382475	1.0	0.8668612158503788	99.9639200953497
GOTERM_CC_DIRECT	GO:0032281~AMPA glutamate receptor complex	2	0.0031937657692184857	0.4390519311301484	GRIA1, ABHD6	376	30	19662	3.4861702127659573	1.0	0.8656198062545641	99.96528839709966
GOTERM_CC_DIRECT	GO:0048471~perinuclear region of cytoplasm	15	0.02395324326913864	0.44939726242175454	YWHAZ, XIAP, MALT1, CD2AP, APP, ECE1, GSK3B, BCL2, UBR5, ARF3, GNAS, RARA, DST, NCOR1, PLEC	376	692	19662	1.1335091009715903	1.0	0.8715666691232429	99.97314139461878
GOTERM_CC_DIRECT	GO:0005770~late endosome	4	0.006387531538436971	0.4574409368118031	LDLR, SLC31A2, SDF4, MICALL1	376	131	19662	1.5967191814195225	1.0	0.8755047396920478	99.978070996436
GOTERM_CC_DIRECT	GO:0002102~podosome	2	0.0031937657692184857	0.4602776576635028	CTTN, VCL	376	32	19662	3.268284574468085	1.0	0.8753282820248599	99.97959907324989
GOTERM_CC_DIRECT	GO:0005921~gap junction	2	0.0031937657692184857	0.4705881965462447	SPECC1L, TJP1	376	33	19662	3.1692456479690523	1.0	0.8808856431786873	99.98436029324374
GOTERM_CC_DIRECT	GO:0097060~synaptic membrane	2	0.0031937657692184857	0.4705881965462447	CASK, LRP4	376	33	19662	3.1692456479690523	1.0	0.8808856431786873	99.98436029324374
GOTERM_CC_DIRECT	GO:0008180~COP9 signalosome	2	0.0031937657692184857	0.4705881965462447	COPS7B, VPRBP	376	33	19662	3.1692456479690523	1.0	0.8808856431786873	99.98436029324374
GOTERM_CC_DIRECT	GO:0090575~RNA polymerase II transcription factor complex	2	0.0031937657692184857	0.48070228418422206	HIPK2, ARNT	376	34	19662	3.0760325406758446	1.0	0.8861021114278052	99.98801049155752
GOTERM_CC_DIRECT	GO:0031012~extracellular matrix	7	0.0111781801922647	0.4897349157638624	FGFR2, FBLN5, TGFBI, COL12A1, COL5A1, FN1, PLEC	376	294	19662	1.2450607902735562	1.0	0.8903772590906818	99.99058544530234
GOTERM_CC_DIRECT	GO:0060076~excitatory synapse	2	0.0031937657692184857	0.5099028196991782	FGFR2, GRIA1	376	37	19662	2.8266244968372627	1.0	0.9019694332410342	99.99459887703796
GOTERM_CC_DIRECT	GO:0010494~cytoplasmic stress granule	2	0.0031937657692184857	0.5099028196991782	MBNL1, CAPRIN1	376	37	19662	2.8266244968372627	1.0	0.9019694332410342	99.99459887703796
GOTERM_CC_DIRECT	GO:0031941~filamentous actin	2	0.0031937657692184857	0.5099028196991782	SPECC1L, CD2AP	376	37	19662	2.8266244968372627	1.0	0.9019694332410342	99.99459887703796
GOTERM_CC_DIRECT	GO:0005834~heterotrimeric G-protein complex	2	0.0031937657692184857	0.5192677339721125	GNAS, GNG2	376	38	19662	2.7522396416573347	1.0	0.9059927300892746	99.99585968788324
GOTERM_CC_DIRECT	GO:0060170~ciliary membrane	2	0.0031937657692184857	0.5374655171935173	CASK, SHANK2	376	40	19662	2.614627659574468	1.0	0.9151872450752385	99.997567161421
GOTERM_CC_DIRECT	GO:0043005~neuron projection	9	0.014371945961483184	0.5513528781315498	PPP1R9A, APP, RALBP1, GRIA1, MAPT, RARA, WRN, SHANK2, MYH10	376	420	19662	1.1205547112462007	1.0	0.921350084718234	99.99840157005862
GOTERM_CC_DIRECT	GO:0016023~cytoplasmic, membrane-bounded vesicle	4	0.006387531538436971	0.5521303755707087	FGFR2, CCDC88A, LRBA, DST	376	151	19662	1.385233197125546	1.0	0.9200593909743581	99.99843931806303
GOTERM_CC_DIRECT	GO:0009925~basal plasma membrane	2	0.0031937657692184857	0.5549762035076433	SLC23A2, PLEC	376	42	19662	2.4901215805471124	1.0	0.9199368893087234	99.99857054745966
GOTERM_CC_DIRECT	GO:0055038~recycling endosome membrane	2	0.0031937657692184857	0.5634820100266025	LDLR, MICALL1	376	43	19662	2.432211776348342	1.0	0.9229576843647669	99.99890430658857
GOTERM_CC_DIRECT	GO:0009897~external side of plasma membrane	7	0.0111781801922647	0.5646195656859146	ECE1, LDLR, ITGAV, L1CAM, ANTXR2, KIT, IL7R	376	317	19662	1.1547251493388817	1.0	0.9219215256470171	99.99894300125861
GOTERM_CC_DIRECT	GO:0042645~mitochondrial nucleoid	2	0.0031937657692184857	0.5880388178688658	POLG, TFB2M	376	46	19662	2.2735892691951896	1.0	0.9326009371435681	99.99950658617202
GOTERM_CC_DIRECT	GO:0009898~cytoplasmic side of plasma membrane	2	0.0031937657692184857	0.5959142992806492	KIT, DST	376	47	19662	2.225215029425079	1.0	0.9349916425535736	99.99962181277981
GOTERM_CC_DIRECT	GO:1903561~extracellular vesicle	2	0.0031937657692184857	0.6112176313560667	COL12A1, VCL	376	49	19662	2.134389926183239	1.0	0.9407817726355315	99.99977783273114
GOTERM_CC_DIRECT	GO:0043195~terminal bouton	3	0.004790648653827728	0.6379702412313144	APP, POLG, L1CAM	376	113	19662	1.3882978723404253	1.0	0.9509694383096681	99.99991681227812
GOTERM_CC_DIRECT	GO:0005778~peroxisomal membrane	2	0.0031937657692184857	0.6401118561292782	ABCD3, CAT	376	53	19662	1.9733038940184664	1.0	0.9506420360607786	99.99992334241003
GOTERM_CC_DIRECT	GO:0000139~Golgi membrane	8	0.012775063076873943	0.6512403001847143	ARHGAP21, NDST1, ZDHHC7, CHST2, CHST3, MAN1C1, STX5A, PMEPA1	376	403	19662	1.0380655720394911	1.0	0.9538803160546472	99.99995027254595
GOTERM_CC_DIRECT	GO:0005881~cytoplasmic microtubule	2	0.0031937657692184857	0.6668639675449406	SPACA9, BIRC5	376	57	19662	1.8348264277715565	1.0	0.9586257311705555	99.99997355551855
GOTERM_CC_DIRECT	GO:0030315~T-tubule	2	0.0031937657692184857	0.6668639675449406	CDH2, AHNAK	376	57	19662	1.8348264277715565	1.0	0.9586257311705555	99.99997355551855
GOTERM_CC_DIRECT	GO:0000776~kinetochore	3	0.004790648653827728	0.6703133227220148	TRP53BP1, CKAP5, BIRC5	376	120	19662	1.307313829787234	1.0	0.95883373001951	99.99997708856405
GOTERM_CC_DIRECT	GO:0019005~SCF ubiquitin ligase complex	2	0.0031937657692184857	0.6856180337276279	ARIH1, BTBD3	376	60	19662	1.7430851063829786	1.0	0.9631539661553641	99.99998809834155
GOTERM_CC_DIRECT	GO:0031410~cytoplasmic vesicle	12	0.01916259461531091	0.6915324827760587	FGFR2, ARHGAP21, GBP7, APP, CCDC88A, ECE1, SPACA9, ADGRF5, LRBA, GNAS, DST, RAB11FIP1	376	646	19662	0.9713786970555299	1.0	0.9641846010139424	99.99999083868151
GOTERM_CC_DIRECT	GO:0005759~mitochondrial matrix	4	0.006387531538436971	0.6987642680118316	TYMS, GLS, ACOT2, TFB2M	376	188	19662	1.1126075147125396	1.0	0.9656311671166291	99.99999339311954
GOTERM_CC_DIRECT	GO:0030133~transport vesicle	2	0.0031937657692184857	0.708995571170567	YIPF2, GNAS	376	64	19662	1.6341422872340425	1.0	0.9679803144356657	99.99999589587388
GOTERM_CC_DIRECT	GO:0005777~peroxisome	3	0.004790648653827728	0.7163707745004722	ABCD3, CAT, DDO	376	131	19662	1.1975393860646417	1.0	0.9693939544529157	99.99999711857745
GOTERM_CC_DIRECT	GO:0043235~receptor complex	3	0.004790648653827728	0.7279573466071368	APP, LDLR, INSR	376	134	19662	1.170728802794538	1.0	0.9719868904749411	99.99999837811721
GOTERM_CC_DIRECT	GO:0031234~extrinsic component of cytoplasmic side of plasma membrane	2	0.0031937657692184857	0.7306390376693936	RHOA, JAK2	376	68	19662	1.5380162703379223	1.0	0.9720015192171331	99.99999858505808
GOTERM_CC_DIRECT	GO:0005793~endoplasmic reticulum-Golgi intermediate compartment	2	0.0031937657692184857	0.7306390376693936	STK17B, FN1	376	68	19662	1.5380162703379223	1.0	0.9720015192171331	99.99999858505808
GOTERM_CC_DIRECT	GO:0005681~spliceosomal complex	3	0.004790648653827728	0.7354574368116307	PRPF4B, MAGOH, WAC	376	136	19662	1.1535122027534417	1.0	0.9726258325592756	99.99999889661811
GOTERM_CC_DIRECT	GO:0071944~cell periphery	2	0.0031937657692184857	0.7458112024923784	RHOA, AGAP3	376	71	19662	1.4730296673658976	1.0	0.9747551988870181	99.99999936347643
GOTERM_CC_DIRECT	GO:0042734~presynaptic membrane	2	0.0031937657692184857	0.7647230658193838	CASK, L1CAM	376	75	19662	1.3944680851063829	1.0	0.9789034418831041	99.9999997806359
GOTERM_CC_DIRECT	GO:0008076~voltage-gated potassium channel complex	2	0.0031937657692184857	0.782231342437176	CTTN, SCN3A	376	79	19662	1.3238621061136546	1.0	0.9823251938632324	99.99999992441751
GOTERM_CC_DIRECT	GO:0005741~mitochondrial outer membrane	3	0.004790648653827728	0.7923513959418474	BCL2, KMO, CYB5B	376	153	19662	1.0253441802252816	1.0	0.9839472088313967	99.99999996076578
GOTERM_CC_DIRECT	GO:0005815~microtubule organizing center	3	0.004790648653827728	0.7982838104520578	SPECC1L, TRIOBP, SMEK1	376	155	19662	1.0121139327385038	1.0	0.9846742166668571	99.9999999736843
GOTERM_CC_DIRECT	GO:0000777~condensed chromosome kinetochore	2	0.0031937657692184857	0.8023004597891286	TRP53BP1, BIRC5	376	84	19662	1.2450607902735562	1.0	0.9850182011409625	99.99999998005397
GOTERM_CC_DIRECT	GO:0019898~extrinsic component of membrane	2	0.0031937657692184857	0.8060872269466341	BCL2L11, MICALL1	376	85	19662	1.230413016270338	1.0	0.9853206298082465	99.99999998471992
GOTERM_CC_DIRECT	GO:0031902~late endosome membrane	2	0.0031937657692184857	0.8170189603632715	VPS37A, MICALL1	376	88	19662	1.1884671179883946	1.0	0.98696719829308	99.99999999313094
GOTERM_CC_DIRECT	GO:0005623~cell	4	0.006387531538436971	0.8199421659590596	ARHGAP21, MAPK14, SUN2, FHOD1	376	231	19662	0.9054987565625864	1.0	0.9871089865439686	99.9999999944979
GOTERM_CC_DIRECT	GO:0071013~catalytic step 2 spliceosome	2	0.0031937657692184857	0.8432577234209054	PRPF4B, MAGOH	376	96	19662	1.0894281914893618	1.0	0.9906367179695968	99.99999999918587
GOTERM_CC_DIRECT	GO:0042470~melanosome	2	0.0031937657692184857	0.857714844222558	YWHAZ, SLC3A2	376	101	19662	1.0354961028017695	1.0	0.9924138998009013	99.9999999997854
GOTERM_CC_DIRECT	GO:0044297~cell body	2	0.0031937657692184857	0.860442564356277	MAPT, GSK3B	376	102	19662	1.0253441802252816	1.0	0.9925279487164206	99.99999999983564
GOTERM_CC_DIRECT	GO:0005743~mitochondrial inner membrane	6	0.009581297307655456	0.864075844849328	CDS2, TYMS, POLG, ABCD3, KMO, CYB5B	376	387	19662	0.8107372587827808	1.0	0.9927653552484793	99.99999999988573
GOTERM_CC_DIRECT	GO:0005764~lysosome	5	0.007984414423046215	0.8791375242358239	NPC2, LDLR, LRBA, CAT, TNFAIP3	376	331	19662	0.7899177219258212	1.0	0.9943952646211827	99.99999999997733
GOTERM_CC_DIRECT	GO:0001669~acrosomal vesicle	2	0.0031937657692184857	0.8804679272666566	SPACA9, KIT	376	110	19662	0.9507736943907157	1.0	0.994353878965495	99.99999999998055
GOTERM_CC_DIRECT	GO:0005739~mitochondrion	28	0.0447127207690588	0.8804696338565186	YWHAZ, ABHD6, ACOT2, SOX4, HLCS, KMO, RRM2B, CDS2, TYMS, CRY2, BCL2, TRAK1, RHOA, ABCD3, TFB2M, RAB24, CAT, ARGLU1, CDK1, POLG, DNLZ, CYB5B, BCL2L11, GSK3B, MAPK14, GLS, MGEA5, MYH10	376	1721	19662	0.8507794824879151	1.0	0.9941584743358478	99.99999999998055
GOTERM_CC_DIRECT	GO:0005814~centriole	2	0.0031937657692184857	0.882760507437611	CEP83, BIRC5	376	111	19662	0.9422081656124209	1.0	0.994233532551046	99.9999999999851
GOTERM_CC_DIRECT	GO:0030141~secretory granule	2	0.0031937657692184857	0.8850092317728797	ECE1, VEGFA	376	112	19662	0.9337955927051672	1.0	0.9943068780508908	99.9999999999886
GOTERM_CC_DIRECT	GO:0005882~intermediate filament	2	0.0031937657692184857	0.8956237511758508	IFFO2, DST	376	117	19662	0.8938897981451173	1.0	0.9953229668145458	99.99999999999699
GOTERM_CC_DIRECT	GO:0030659~cytoplasmic vesicle membrane	2	0.0031937657692184857	0.9015173570930527	ARHGAP21, YWHAZ	376	120	19662	0.8715425531914893	1.0	0.9957795250043925	99.99999999999865
GOTERM_CC_DIRECT	GO:0008021~synaptic vesicle	2	0.0031937657692184857	0.9123273820315246	CTTNBP2, GRIA1	376	126	19662	0.8300405268490375	1.0	0.9966724313468881	99.99999999999973
GOTERM_CC_DIRECT	GO:0005887~integral component of plasma membrane	17	0.02714700903835713	0.91498119073106	FGFR2, ACVRL1, PLXNB1, SLC22A23, EPHB3, SIRPA, CNGB3, EPHB4, ZNRF3, SLCO2A1, SEMA6A, EPHA6, SEMA6D, SLC23A2, SLC6A6, INSR, SLC43A2	376	1126	19662	0.789496806621065	1.0	0.9967884216371291	99.99999999999983
GOTERM_CC_DIRECT	GO:0072562~blood microparticle	2	0.0031937657692184857	0.9234522364940603	YWHAZ, FN1	376	133	19662	0.7863541833306671	1.0	0.9973884376898007	99.99999999999996
GOTERM_CC_DIRECT	GO:0005615~extracellular space	23	0.03672830634601258	0.9251583653121763	WNT5A, USPL1, YWHAZ, ATRN, DAG1, KIT, GREM2, SLIT2, ADAMTS9, APP, CCL20, SEMA4F, CFL2, FBLN5, VEGFA, TGFBI, COL12A1, SEMA3A, CAT, IGFBP3, ANGPT2, FN1, CDK13	376	1504	19662	0.7996866511996378	1.0	0.9974264683779307	99.99999999999997
GOTERM_CC_DIRECT	GO:0031225~anchored component of membrane	2	0.0031937657692184857	0.9344524997730013	TNFRSF23, GFRA2	376	141	19662	0.7417383431416931	1.0	0.9980276433507598	100.0
GOTERM_CC_DIRECT	GO:0005765~lysosomal membrane	3	0.004790648653827728	0.9397641901873413	ECE1, ATP11A, AHNAK	376	234	19662	0.670417348608838	1.0	0.9983083440820214	100.0
GOTERM_CC_DIRECT	GO:0005783~endoplasmic reticulum	19	0.03034077480757561	0.9520310360511804	CCDC88A, LRBA, ATP11A, UBE2J2, MAN1C1, CPED1, SSR1, FAM134B, CDS2, CEPT1, NPC2, SEMA4F, GRIA1, BCL2, PTGFRN, CAT, USP25, STX5A, DST	376	1323	19662	0.75098904810151	1.0	0.9989479280861009	100.0
GOTERM_CC_DIRECT	GO:0005635~nuclear envelope	2	0.0031937657692184857	0.9528709461199665	SUN2, DST	376	158	19662	0.6619310530568273	1.0	0.9989456390179184	100.0
GOTERM_CC_DIRECT	GO:0005576~extracellular region	24	0.03832518923062182	0.9815788036152944	FGFR2, COL4A4, WNT5A, SPOCK2, DAG1, ESM1, GREM2, COL5A1, SLIT2, PRRG3, EGFLAM, NPC2, CCL20, FBLN5, VEGFA, TGFBI, COL12A1, GNAS, TNN, CHSY1, SEMA3A, IGFBP3, ANGPT2, FN1	376	1753	19662	0.7159277105509095	1.0	0.999864751298184	100.0
GOTERM_CC_DIRECT	GO:0005789~endoplasmic reticulum membrane	8	0.012775063076873943	0.9834926868508403	CDS2, CEPT1, GRIA1, BCL2, UBE2J2, PTGFRN, DST, SSR1	376	710	19662	0.589211866946359	1.0	0.9998881013702681	100.0
GOTERM_CC_DIRECT	GO:0016021~integral component of membrane	112	0.1788508830762352	0.9888561363310917	DLC1, SCN3A, SCN3B, CASK, L1CAM, CNGB3, ZNRF3, SSR1, APP, ROBO1, PITPNC1, INSR, PTPRJ, ARGLU1, PLXNB1, POLG, EFNB2, SLC22A23, UBE2J2, SIRPA, IGSF3, PTGFRN, FAM171A2, PMP22, DST, STX5A, EMP1, FGFR2, LRBA, DAG1, KMO, RRM2B, EPHB3, EPHB4, VMN1R45, SLCO2A1, CSMD1, CEPT1, ECE1, ITGAV, TCF4, SLC31A2, CSF1R, TLR13, CASC4, ATP11A, PCDH17, TRIL, HERPUD2, SEMA6A, EPHA6, SEMA6D, ARF3, YIPF2, ANTXR2, TREML2,…	376	6878	19662	0.8515216570873522	1.0	0.9999502879009753	100.0
GOTERM_CC_DIRECT	GO:0090544~BAF-type complex	1	0.0015968828846092428	1.0	SMARCA2	376	17	19662	3.0760325406758446	1.0	1.0	100.0
GOTERM_CC_DIRECT	GO:0044306~neuron projection terminus	1	0.0015968828846092428	1.0	DMD	376	20	19662	2.614627659574468	1.0	1.0	100.0
GOTERM_CC_DIRECT	GO:1990812~growth cone filopodium	1	0.0015968828846092428	1.0	APP	376	3	19662	17.430851063829788	1.0	1.0	100.0
GOTERM_CC_DIRECT	GO:0036449~microtubule minus-end	1	0.0015968828846092428	1.0	CAMSAP2	376	6	19662	8.715425531914894	1.0	1.0	100.0
GOTERM_CC_DIRECT	GO:0000152~nuclear ubiquitin ligase complex	1	0.0015968828846092428	1.0	BRCC3	376	2	19662	26.14627659574468	1.0	1.0	100.0
GOTERM_CC_DIRECT	GO:0005899~insulin receptor complex	1	0.0015968828846092428	1.0	INSR	376	3	19662	17.430851063829788	1.0	1.0	100.0
GOTERM_CC_DIRECT	GO:0016580~Sin3 complex	1	0.0015968828846092428	1.0	NCOR1	376	13	19662	4.022504091653028	1.0	1.0	100.0
GOTERM_CC_DIRECT	GO:0060053~neurofilament cytoskeleton	1	0.0015968828846092428	1.0	DST	376	3	19662	17.430851063829788	1.0	1.0	100.0
GOTERM_CC_DIRECT	GO:0030877~beta-catenin destruction complex	1	0.0015968828846092428	1.0	GSK3B	376	13	19662	4.022504091653028	1.0	1.0	100.0
GOTERM_CC_DIRECT	GO:0005826~actomyosin contractile ring	1	0.0015968828846092428	1.0	ANLN	376	6	19662	8.715425531914894	1.0	1.0	100.0
GOTERM_CC_DIRECT	GO:0033093~Weibel-Palade body	1	0.0015968828846092428	1.0	ECE1	376	5	19662	10.458510638297872	1.0	1.0	100.0
GOTERM_CC_DIRECT	GO:0043204~perikaryon	1	0.0015968828846092428	1.0	RUFY3	376	150	19662	0.3486170212765957	1.0	1.0	100.0
GOTERM_CC_DIRECT	GO:0001917~photoreceptor inner segment	1	0.0015968828846092428	1.0	SHANK2	376	47	19662	1.1126075147125396	1.0	1.0	100.0
GOTERM_CC_DIRECT	GO:0098794~postsynapse	1	0.0015968828846092428	1.0	ATXN1	376	26	19662	2.011252045826514	1.0	1.0	100.0
GOTERM_CC_DIRECT	GO:0030117~membrane coat	1	0.0015968828846092428	1.0	AP2B1	376	30	19662	1.7430851063829786	1.0	1.0	100.0
GOTERM_CC_DIRECT	GO:0034993~LINC complex	1	0.0015968828846092428	1.0	SUN2	376	8	19662	6.53656914893617	1.0	1.0	100.0
GOTERM_CC_DIRECT	GO:0036396~MIS complex	1	0.0015968828846092428	1.0	WTAP	376	4	19662	13.07313829787234	1.0	1.0	100.0
GOTERM_CC_DIRECT	GO:0031021~interphase microtubule organizing center	1	0.0015968828846092428	1.0	BIRC5	376	2	19662	26.14627659574468	1.0	1.0	100.0
GOTERM_CC_DIRECT	GO:0097539~ciliary transition fiber	1	0.0015968828846092428	1.0	CEP83	376	10	19662	5.229255319148936	1.0	1.0	100.0
GOTERM_CC_DIRECT	GO:0043218~compact myelin	1	0.0015968828846092428	1.0	PMP22	376	4	19662	13.07313829787234	1.0	1.0	100.0
GOTERM_CC_DIRECT	GO:0016342~catenin complex	1	0.0015968828846092428	1.0	CDH2	376	9	19662	5.810283687943262	1.0	1.0	100.0
GOTERM_CC_DIRECT	GO:0045298~tubulin complex	1	0.0015968828846092428	1.0	MAPT	376	4	19662	13.07313829787234	1.0	1.0	100.0
GOTERM_CC_DIRECT	GO:0030914~STAGA complex	1	0.0015968828846092428	1.0	TADA1	376	14	19662	3.735182370820669	1.0	1.0	100.0
GOTERM_CC_DIRECT	GO:0031372~UBC13-MMS2 complex	1	0.0015968828846092428	1.0	UBE2V2	376	2	19662	26.14627659574468	1.0	1.0	100.0
GOTERM_CC_DIRECT	GO:0030139~endocytic vesicle	1	0.0015968828846092428	1.0	CD2AP	376	55	19662	0.9507736943907157	1.0	1.0	100.0
GOTERM_CC_DIRECT	GO:0030176~integral component of endoplasmic reticulum membrane	1	0.0015968828846092428	1.0	FAM134B	376	94	19662	0.5563037573562698	1.0	1.0	100.0
GOTERM_CC_DIRECT	GO:0016327~apicolateral plasma membrane	1	0.0015968828846092428	1.0	TJP1	376	21	19662	2.4901215805471124	1.0	1.0	100.0
GOTERM_CC_DIRECT	GO:0005685~U1 snRNP	1	0.0015968828846092428	1.0	LUC7L2	376	19	19662	2.7522396416573347	1.0	1.0	100.0
GOTERM_CC_DIRECT	GO:0001772~immunological synapse	1	0.0015968828846092428	1.0	PTPRJ	376	34	19662	1.5380162703379223	1.0	1.0	100.0
GOTERM_CC_DIRECT	GO:0008023~transcription elongation factor complex	1	0.0015968828846092428	1.0	MLLT3	376	23	19662	2.2735892691951896	1.0	1.0	100.0
GOTERM_CC_DIRECT	GO:0030131~clathrin adaptor complex	1	0.0015968828846092428	1.0	AP2B1	376	19	19662	2.7522396416573347	1.0	1.0	100.0
GOTERM_CC_DIRECT	GO:0034399~nuclear periphery	1	0.0015968828846092428	1.0	MAPT	376	20	19662	2.614627659574468	1.0	1.0	100.0
GOTERM_CC_DIRECT	GO:0000164~protein phosphatase type 1 complex	1	0.0015968828846092428	1.0	SHOC2	376	10	19662	5.229255319148936	1.0	1.0	100.0
GOTERM_CC_DIRECT	GO:0030055~cell-substrate junction	1	0.0015968828846092428	1.0	DMD	376	3	19662	17.430851063829788	1.0	1.0	100.0
GOTERM_CC_DIRECT	GO:0005871~kinesin complex	1	0.0015968828846092428	1.0	KIF26A	376	52	19662	1.005626022913257	1.0	1.0	100.0
GOTERM_CC_DIRECT	GO:0031526~brush border membrane	1	0.0015968828846092428	1.0	SHANK2	376	70	19662	0.7470364741641338	1.0	1.0	100.0
GOTERM_CC_DIRECT	GO:0070461~SAGA-type complex	1	0.0015968828846092428	1.0	TADA1	376	6	19662	8.715425531914894	1.0	1.0	100.0
GOTERM_CC_DIRECT	GO:0005801~cis-Golgi network	1	0.0015968828846092428	1.0	FAM134B	376	41	19662	1.2754281266216918	1.0	1.0	100.0
GOTERM_CC_DIRECT	GO:0030670~phagocytic vesicle membrane	1	0.0015968828846092428	1.0	RAB11FIP1	376	47	19662	1.1126075147125396	1.0	1.0	100.0
GOTERM_CC_DIRECT	GO:0034045~pre-autophagosomal structure membrane	1	0.0015968828846092428	1.0	RB1CC1	376	16	19662	3.268284574468085	1.0	1.0	100.0
GOTERM_CC_DIRECT	GO:0042568~insulin-like growth factor binary complex	1	0.0015968828846092428	1.0	IGFBP3	376	1	19662	52.29255319148936	1.0	1.0	100.0
GOTERM_CC_DIRECT	GO:0033269~internode region of axon	1	0.0015968828846092428	1.0	PARD3	376	4	19662	13.07313829787234	1.0	1.0	100.0
GOTERM_CC_DIRECT	GO:0000793~condensed chromosome	1	0.0015968828846092428	1.0	BANF1	376	30	19662	1.7430851063829786	1.0	1.0	100.0
GOTERM_CC_DIRECT	GO:0005891~voltage-gated calcium channel complex	1	0.0015968828846092428	1.0	PDE4D	376	24	19662	2.1788563829787235	1.0	1.0	100.0
GOTERM_CC_DIRECT	GO:0042567~insulin-like growth factor ternary complex	1	0.0015968828846092428	1.0	IGFBP3	376	4	19662	13.07313829787234	1.0	1.0	100.0
GOTERM_CC_DIRECT	GO:0002945~cyclin K-CDK13 complex	1	0.0015968828846092428	1.0	CDK13	376	2	19662	26.14627659574468	1.0	1.0	100.0
GOTERM_CC_DIRECT	GO:0045180~basal cortex	1	0.0015968828846092428	1.0	PHLDB2	376	7	19662	7.470364741641338	1.0	1.0	100.0
GOTERM_CC_DIRECT	GO:0070877~microprocessor complex	1	0.0015968828846092428	1.0	DGCR8	376	2	19662	26.14627659574468	1.0	1.0	100.0
GOTERM_CC_DIRECT	GO:0043219~lateral loop	1	0.0015968828846092428	1.0	PARD3	376	7	19662	7.470364741641338	1.0	1.0	100.0
GOTERM_CC_DIRECT	GO:0031966~mitochondrial membrane	1	0.0015968828846092428	1.0	BCL2	376	101	19662	0.5177480514008848	1.0	1.0	100.0
GOTERM_CC_DIRECT	GO:0043209~myelin sheath	1	0.0015968828846092428	1.0	BCL2	376	192	19662	0.27235704787234044	1.0	1.0	100.0
GOTERM_CC_DIRECT	GO:0005595~collagen type XII trimer	1	0.0015968828846092428	1.0	COL12A1	376	1	19662	52.29255319148936	1.0	1.0	100.0
GOTERM_CC_DIRECT	GO:0097413~Lewy body	1	0.0015968828846092428	1.0	ARIH1	376	2	19662	26.14627659574468	1.0	1.0	100.0
GOTERM_CC_DIRECT	GO:0005643~nuclear pore	1	0.0015968828846092428	1.0	KPNA1	376	64	19662	0.8170711436170213	1.0	1.0	100.0
GOTERM_CC_DIRECT	GO:0000124~SAGA complex	1	0.0015968828846092428	1.0	TADA1	376	14	19662	3.735182370820669	1.0	1.0	100.0
GOTERM_CC_DIRECT	GO:0001650~fibrillar center	1	0.0015968828846092428	1.0	UBTF	376	9	19662	5.810283687943262	1.0	1.0	100.0
GOTERM_CC_DIRECT	GO:1902495~transmembrane transporter complex	1	0.0015968828846092428	1.0	CNGB3	376	2	19662	26.14627659574468	1.0	1.0	100.0
GOTERM_CC_DIRECT	GO:0005818~aster	1	0.0015968828846092428	1.0	TPX2	376	2	19662	26.14627659574468	1.0	1.0	100.0
GOTERM_CC_DIRECT	GO:0000932~cytoplasmic mRNA processing body	1	0.0015968828846092428	1.0	CAPRIN1	376	74	19662	0.7066561242093157	1.0	1.0	100.0
GOTERM_CC_DIRECT	GO:0042629~mast cell granule	1	0.0015968828846092428	1.0	KIT	376	22	19662	2.376934235976789	1.0	1.0	100.0
GOTERM_CC_DIRECT	GO:0034686~integrin alphav-beta8 complex	1	0.0015968828846092428	1.0	ITGAV	376	2	19662	26.14627659574468	1.0	1.0	100.0
GOTERM_CC_DIRECT	GO:0032591~dendritic spine membrane	1	0.0015968828846092428	1.0	GRIA1	376	10	19662	5.229255319148936	1.0	1.0	100.0
GOTERM_CC_DIRECT	GO:0005915~zonula adherens	1	0.0015968828846092428	1.0	VCL	376	7	19662	7.470364741641338	1.0	1.0	100.0
GOTERM_CC_DIRECT	GO:0000813~ESCRT I complex	1	0.0015968828846092428	1.0	VPS37A	376	10	19662	5.229255319148936	1.0	1.0	100.0
GOTERM_CC_DIRECT	GO:1990909~Wnt signalosome	1	0.0015968828846092428	1.0	GSK3B	376	9	19662	5.810283687943262	1.0	1.0	100.0
GOTERM_CC_DIRECT	GO:0046581~intercellular canaliculus	1	0.0015968828846092428	1.0	TJP1	376	10	19662	5.229255319148936	1.0	1.0	100.0
GOTERM_CC_DIRECT	GO:0005657~replication fork	1	0.0015968828846092428	1.0	TRP53BP1	376	20	19662	2.614627659574468	1.0	1.0	100.0
GOTERM_CC_DIRECT	GO:0034684~integrin alphav-beta5 complex	1	0.0015968828846092428	1.0	ITGAV	376	2	19662	26.14627659574468	1.0	1.0	100.0
GOTERM_CC_DIRECT	GO:0030673~axolemma	1	0.0015968828846092428	1.0	ROBO1	376	19	19662	2.7522396416573347	1.0	1.0	100.0
GOTERM_CC_DIRECT	GO:0005971~ribonucleoside-diphosphate reductase complex	1	0.0015968828846092428	1.0	RRM2B	376	3	19662	17.430851063829788	1.0	1.0	100.0
GOTERM_CC_DIRECT	GO:0090636~outer dense plaque of desmosome	1	0.0015968828846092428	1.0	VCL	376	1	19662	52.29255319148936	1.0	1.0	100.0
GOTERM_CC_DIRECT	GO:0051233~spindle midzone	1	0.0015968828846092428	1.0	APP	376	19	19662	2.7522396416573347	1.0	1.0	100.0
GOTERM_CC_DIRECT	GO:0005782~peroxisomal matrix	1	0.0015968828846092428	1.0	ABCD3	376	17	19662	3.0760325406758446	1.0	1.0	100.0
GOTERM_CC_DIRECT	GO:1990316~ATG1/ULK1 kinase complex	1	0.0015968828846092428	1.0	RB1CC1	376	5	19662	10.458510638297872	1.0	1.0	100.0
GOTERM_CC_DIRECT	GO:0031201~SNARE complex	1	0.0015968828846092428	1.0	STX5A	376	49	19662	1.0671949630916195	1.0	1.0	100.0
GOTERM_CC_DIRECT	GO:0000794~condensed nuclear chromosome	1	0.0015968828846092428	1.0	SUN2	376	44	19662	1.1884671179883946	1.0	1.0	100.0
GOTERM_CC_DIRECT	GO:0031224~intrinsic component of membrane	1	0.0015968828846092428	1.0	GNAS	376	14	19662	3.735182370820669	1.0	1.0	100.0
GOTERM_CC_DIRECT	GO:0005639~integral component of nuclear inner membrane	1	0.0015968828846092428	1.0	SUN2	376	15	19662	3.4861702127659573	1.0	1.0	100.0
GOTERM_CC_DIRECT	GO:0005677~chromatin silencing complex	1	0.0015968828846092428	1.0	BAHCC1	376	8	19662	6.53656914893617	1.0	1.0	100.0
GOTERM_CC_DIRECT	GO:0000407~pre-autophagosomal structure	1	0.0015968828846092428	1.0	RB1CC1	376	20	19662	2.614627659574468	1.0	1.0	100.0
GOTERM_CC_DIRECT	GO:0008305~integrin complex	1	0.0015968828846092428	1.0	ITGAV	376	25	19662	2.0917021276595746	1.0	1.0	100.0
GOTERM_CC_DIRECT	GO:0044308~axonal spine	1	0.0015968828846092428	1.0	GRIA1	376	4	19662	13.07313829787234	1.0	1.0	100.0
GOTERM_CC_DIRECT	GO:0044309~neuron spine	1	0.0015968828846092428	1.0	GRIA1	376	7	19662	7.470364741641338	1.0	1.0	100.0
GOTERM_CC_DIRECT	GO:0033116~endoplasmic reticulum-Golgi intermediate compartment membrane	1	0.0015968828846092428	1.0	STX5A	376	40	19662	1.307313829787234	1.0	1.0	100.0
GOTERM_CC_DIRECT	GO:0032133~chromosome passenger complex	1	0.0015968828846092428	1.0	BIRC5	376	5	19662	10.458510638297872	1.0	1.0	100.0
GOTERM_CC_DIRECT	GO:0031464~Cul4A-RING E3 ubiquitin ligase complex	1	0.0015968828846092428	1.0	ARIH1	376	10	19662	5.229255319148936	1.0	1.0	100.0
GOTERM_CC_DIRECT	GO:0071565~nBAF complex	1	0.0015968828846092428	1.0	SMARCA2	376	14	19662	3.735182370820669	1.0	1.0	100.0
GOTERM_CC_DIRECT	GO:0042641~actomyosin	1	0.0015968828846092428	1.0	MYH10	376	11	19662	4.753868471953578	1.0	1.0	100.0
GOTERM_CC_DIRECT	GO:0044300~cerebellar mossy fiber	1	0.0015968828846092428	1.0	NFIB	376	7	19662	7.470364741641338	1.0	1.0	100.0
GOTERM_CC_DIRECT	GO:0016460~myosin II complex	1	0.0015968828846092428	1.0	MYH10	376	8	19662	6.53656914893617	1.0	1.0	100.0
GOTERM_CC_DIRECT	GO:0070552~BRISC complex	1	0.0015968828846092428	1.0	BRCC3	376	6	19662	8.715425531914894	1.0	1.0	100.0
GOTERM_CC_DIRECT	GO:0032580~Golgi cisterna membrane	1	0.0015968828846092428	1.0	CHSY1	376	70	19662	0.7470364741641338	1.0	1.0	100.0
GOTERM_CC_DIRECT	GO:0097449~astrocyte projection	1	0.0015968828846092428	1.0	APP	376	9	19662	5.810283687943262	1.0	1.0	100.0
GOTERM_CC_DIRECT	GO:0016528~sarcoplasm	1	0.0015968828846092428	1.0	PLEC	376	9	19662	5.810283687943262	1.0	1.0	100.0
GOTERM_CC_DIRECT	GO:0005637~nuclear inner membrane	1	0.0015968828846092428	1.0	SUN2	376	40	19662	1.307313829787234	1.0	1.0	100.0
GOTERM_CC_DIRECT	GO:0005760~gamma DNA polymerase complex	1	0.0015968828846092428	1.0	POLG	376	2	19662	26.14627659574468	1.0	1.0	100.0
GOTERM_CC_DIRECT	GO:0070938~contractile ring	1	0.0015968828846092428	1.0	DAG1	376	6	19662	8.715425531914894	1.0	1.0	100.0
GOTERM_CC_DIRECT	GO:1990682~CSF1-CSF1R complex	1	0.0015968828846092428	1.0	CSF1R	376	2	19662	26.14627659574468	1.0	1.0	100.0
GOTERM_CC_DIRECT	GO:0043227~membrane-bounded organelle	1	0.0015968828846092428	1.0	GSK3B	376	5	19662	10.458510638297872	1.0	1.0	100.0
GOTERM_CC_DIRECT	GO:0031528~microvillus membrane	1	0.0015968828846092428	1.0	ITGAV	376	22	19662	2.376934235976789	1.0	1.0	100.0
GOTERM_CC_DIRECT	GO:0030134~ER to Golgi transport vesicle	1	0.0015968828846092428	1.0	APP	376	23	19662	2.2735892691951896	1.0	1.0	100.0
GOTERM_CC_DIRECT	GO:0032059~bleb	1	0.0015968828846092428	1.0	FHOD1	376	4	19662	13.07313829787234	1.0	1.0	100.0
GOTERM_CC_DIRECT	GO:0020005~symbiont-containing vacuole membrane	1	0.0015968828846092428	1.0	GBP7	376	8	19662	6.53656914893617	1.0	1.0	100.0
GOTERM_CC_DIRECT	GO:0000123~histone acetyltransferase complex	1	0.0015968828846092428	1.0	JADE2	376	25	19662	2.0917021276595746	1.0	1.0	100.0
GOTERM_CC_DIRECT	GO:0005641~nuclear envelope lumen	1	0.0015968828846092428	1.0	APP	376	13	19662	4.022504091653028	1.0	1.0	100.0
GOTERM_CC_DIRECT	GO:0016581~NuRD complex	1	0.0015968828846092428	1.0	GATAD2A	376	19	19662	2.7522396416573347	1.0	1.0	100.0
GOTERM_CC_DIRECT	GO:0031258~lamellipodium membrane	1	0.0015968828846092428	1.0	ITGAV	376	19	19662	2.7522396416573347	1.0	1.0	100.0
GOTERM_CC_DIRECT	GO:0002116~semaphorin receptor complex	1	0.0015968828846092428	1.0	PLXNB1	376	9	19662	5.810283687943262	1.0	1.0	100.0
GOTERM_CC_DIRECT	GO:0000228~nuclear chromosome	1	0.0015968828846092428	1.0	BIRC5	376	53	19662	0.9866519470092332	1.0	1.0	100.0
GOTERM_CC_DIRECT	GO:0030529~intracellular ribonucleoprotein complex	1	0.0015968828846092428	1.0	GSK3B	376	320	19662	0.16341422872340425	1.0	1.0	100.0
GOTERM_CC_DIRECT	GO:0030906~retromer, cargo-selective complex	1	0.0015968828846092428	1.0	VPS26A	376	3	19662	17.430851063829788	1.0	1.0	100.0
GOTERM_CC_DIRECT	GO:0005721~pericentric heterochromatin	1	0.0015968828846092428	1.0	HELLS	376	15	19662	3.4861702127659573	1.0	1.0	100.0
GOTERM_CC_DIRECT	GO:0032279~asymmetric synapse	1	0.0015968828846092428	1.0	GRIA1	376	16	19662	3.268284574468085	1.0	1.0	100.0
GOTERM_CC_DIRECT	GO:0034683~integrin alphav-beta3 complex	1	0.0015968828846092428	1.0	ITGAV	376	2	19662	26.14627659574468	1.0	1.0	100.0
GOTERM_CC_DIRECT	GO:0034704~calcium channel complex	1	0.0015968828846092428	1.0	PDE4D	376	22	19662	2.376934235976789	1.0	1.0	100.0
GOTERM_CC_DIRECT	GO:0005577~fibrinogen complex	1	0.0015968828846092428	1.0	FN1	376	7	19662	7.470364741641338	1.0	1.0	100.0
GOTERM_CC_DIRECT	GO:0030863~cortical cytoskeleton	1	0.0015968828846092428	1.0	CTTN	376	31	19662	1.686856554564173	1.0	1.0	100.0
GOTERM_CC_DIRECT	GO:0043203~axon hillock	1	0.0015968828846092428	1.0	TPX2	376	8	19662	6.53656914893617	1.0	1.0	100.0
GOTERM_CC_DIRECT	GO:0033268~node of Ranvier	1	0.0015968828846092428	1.0	DAG1	376	16	19662	3.268284574468085	1.0	1.0	100.0
GOTERM_CC_DIRECT	GO:0097038~perinuclear endoplasmic reticulum	1	0.0015968828846092428	1.0	DST	376	14	19662	3.735182370820669	1.0	1.0	100.0
GOTERM_CC_DIRECT	GO:0030904~retromer complex	1	0.0015968828846092428	1.0	VPS26A	376	23	19662	2.2735892691951896	1.0	1.0	100.0
GOTERM_CC_DIRECT	GO:0090637~inner dense plaque of desmosome	1	0.0015968828846092428	1.0	VCL	376	1	19662	52.29255319148936	1.0	1.0	100.0
GOTERM_CC_DIRECT	GO:0000145~exocyst	1	0.0015968828846092428	1.0	STXBP6	376	19	19662	2.7522396416573347	1.0	1.0	100.0
GOTERM_CC_DIRECT	GO:0042272~nuclear RNA export factor complex	1	0.0015968828846092428	1.0	ATXN1	376	2	19662	26.14627659574468	1.0	1.0	100.0
GOTERM_CC_DIRECT	GO:1990357~terminal web	1	0.0015968828846092428	1.0	VCL	376	5	19662	10.458510638297872	1.0	1.0	100.0
GOTERM_CC_DIRECT	GO:0046930~pore complex	1	0.0015968828846092428	1.0	BCL2	376	15	19662	3.4861702127659573	1.0	1.0	100.0
GOTERM_CC_DIRECT	GO:1904115~axon cytoplasm	1	0.0015968828846092428	1.0	DST	376	32	19662	1.6341422872340425	1.0	1.0	100.0
GOTERM_CC_DIRECT	GO:0005790~smooth endoplasmic reticulum	1	0.0015968828846092428	1.0	APP	376	29	19662	1.803191489361702	1.0	1.0	100.0
GOTERM_CC_DIRECT	GO:1990023~mitotic spindle midzone	1	0.0015968828846092428	1.0	CTTN	376	11	19662	4.753868471953578	1.0	1.0	100.0
GOTERM_CC_DIRECT	GO:0072686~mitotic spindle	1	0.0015968828846092428	1.0	CDK1	376	47	19662	1.1126075147125396	1.0	1.0	100.0
GOTERM_CC_DIRECT	GO:0031362~anchored component of external side of plasma membrane	1	0.0015968828846092428	1.0	TNFRSF23	376	17	19662	3.0760325406758446	1.0	1.0	100.0
GOTERM_CC_DIRECT	GO:0005776~autophagosome	1	0.0015968828846092428	1.0	RAB24	376	64	19662	0.8170711436170213	1.0	1.0	100.0
GOTERM_CC_DIRECT	GO:0016600~flotillin complex	1	0.0015968828846092428	1.0	LRP4	376	11	19662	4.753868471953578	1.0	1.0	100.0
GOTERM_CC_DIRECT	GO:0016514~SWI/SNF complex	1	0.0015968828846092428	1.0	SMARCA2	376	13	19662	4.022504091653028	1.0	1.0	100.0
GOTERM_CC_DIRECT	GO:0035253~ciliary rootlet	1	0.0015968828846092428	1.0	APP	376	10	19662	5.229255319148936	1.0	1.0	100.0
GOTERM_CC_DIRECT	GO:0000930~gamma-tubulin complex	1	0.0015968828846092428	1.0	CKAP5	376	11	19662	4.753868471953578	1.0	1.0	100.0
GOTERM_CC_DIRECT	GO:0044326~dendritic spine neck	1	0.0015968828846092428	1.0	PPP1R9A	376	5	19662	10.458510638297872	1.0	1.0	100.0
GOTERM_CC_DIRECT	GO:0031901~early endosome membrane	1	0.0015968828846092428	1.0	PMEPA1	376	87	19662	0.601063829787234	1.0	1.0	100.0
GOTERM_CC_DIRECT	GO:0045098~type III intermediate filament	1	0.0015968828846092428	1.0	VMAC	376	5	19662	10.458510638297872	1.0	1.0	100.0
GOTERM_CC_DIRECT	GO:0016459~myosin complex	1	0.0015968828846092428	1.0	MYH10	376	52	19662	1.005626022913257	1.0	1.0	100.0
GOTERM_CC_DIRECT	GO:0001741~XY body	1	0.0015968828846092428	1.0	DNMT3A	376	21	19662	2.4901215805471124	1.0	1.0	100.0
GOTERM_CC_DIRECT	GO:0005758~mitochondrial intermembrane space	1	0.0015968828846092428	1.0	CAT	376	75	19662	0.6972340425531914	1.0	1.0	100.0
GOTERM_CC_DIRECT	GO:0005930~axoneme	1	0.0015968828846092428	1.0	MAPT	376	84	19662	0.6225303951367781	1.0	1.0	100.0
GOTERM_CC_DIRECT	GO:0005791~rough endoplasmic reticulum	1	0.0015968828846092428	1.0	APP	376	69	19662	0.7578630897317299	1.0	1.0	100.0
GOTERM_CC_DIRECT	GO:1990391~DNA repair complex	1	0.0015968828846092428	1.0	TRP53BP1	376	6	19662	8.715425531914894	1.0	1.0	100.0
GOTERM_CC_DIRECT	GO:0044798~nuclear transcription factor complex	1	0.0015968828846092428	1.0	SOX4	376	15	19662	3.4861702127659573	1.0	1.0	100.0
GOTERM_CC_DIRECT	GO:0000502~proteasome complex	1	0.0015968828846092428	1.0	USP25	376	66	19662	0.7923114119922631	1.0	1.0	100.0
GOTERM_CC_DIRECT	GO:0097422~tubular endosome	1	0.0015968828846092428	1.0	VPS26A	376	5	19662	10.458510638297872	1.0	1.0	100.0
GOTERM_CC_DIRECT	GO:0046696~lipopolysaccharide receptor complex	1	0.0015968828846092428	1.0	TRIL	376	6	19662	8.715425531914894	1.0	1.0	100.0
GOTERM_CC_DIRECT	GO:0016592~mediator complex	1	0.0015968828846092428	1.0	MED13L	376	34	19662	1.5380162703379223	1.0	1.0	100.0
GOTERM_CC_DIRECT	GO:0032588~trans-Golgi network membrane	1	0.0015968828846092428	1.0	GNAS	376	21	19662	2.4901215805471124	1.0	1.0	100.0
GOTERM_CC_DIRECT	GO:0070531~BRCA1-A complex	1	0.0015968828846092428	1.0	BRCC3	376	8	19662	6.53656914893617	1.0	1.0	100.0
GOTERM_CC_DIRECT	GO:0035145~exon-exon junction complex	1	0.0015968828846092428	1.0	MAGOH	376	21	19662	2.4901215805471124	1.0	1.0	100.0
GOTERM_CC_DIRECT	GO:0071953~elastic fiber	1	0.0015968828846092428	1.0	FBLN5	376	4	19662	13.07313829787234	1.0	1.0	100.0
GOTERM_CC_DIRECT	GO:0033193~Lsd1/2 complex	1	0.0015968828846092428	1.0	TAL1	376	1	19662	52.29255319148936	1.0	1.0	100.0
GOTERM_CC_DIRECT	GO:0000791~euchromatin	1	0.0015968828846092428	1.0	DNMT3A	376	10	19662	5.229255319148936	1.0	1.0	100.0
GOTERM_CC_DIRECT	GO:0005827~polar microtubule	1	0.0015968828846092428	1.0	KLHL21	376	5	19662	10.458510638297872	1.0	1.0	100.0
GOTERM_CC_DIRECT	GO:0009279~cell outer membrane	1	0.0015968828846092428	1.0	DAG1	376	2	19662	26.14627659574468	1.0	1.0	100.0
GOTERM_CC_DIRECT	GO:0005788~endoplasmic reticulum lumen	1	0.0015968828846092428	1.0	WNT5A	376	104	19662	0.5028130114566285	1.0	1.0	100.0
GOTERM_CC_DIRECT	GO:0034362~low-density lipoprotein particle	1	0.0015968828846092428	1.0	LDLR	376	13	19662	4.022504091653028	1.0	1.0	100.0
GOTERM_CC_DIRECT	GO:0015030~Cajal body	1	0.0015968828846092428	1.0	USPL1	376	47	19662	1.1126075147125396	1.0	1.0	100.0
GOTERM_CC_DIRECT	GO:0030128~clathrin coat of endocytic vesicle	1	0.0015968828846092428	1.0	EPN2	376	1	19662	52.29255319148936	1.0	1.0	100.0
GOTERM_CC_DIRECT	GO:0035867~alphav-beta3 integrin-IGF-1-IGF1R complex	1	0.0015968828846092428	1.0	ITGAV	376	4	19662	13.07313829787234	1.0	1.0	100.0
GOTERM_CC_DIRECT	GO:0071437~invadopodium	1	0.0015968828846092428	1.0	RUFY3	376	7	19662	7.470364741641338	1.0	1.0	100.0
GOTERM_CC_DIRECT	GO:0043220~Schmidt-Lanterman incisure	1	0.0015968828846092428	1.0	PARD3	376	15	19662	3.4861702127659573	1.0	1.0	100.0
GOTERM_CC_DIRECT	GO:0005796~Golgi lumen	1	0.0015968828846092428	1.0	SDF4	376	21	19662	2.4901215805471124	1.0	1.0	100.0
GOTERM_CC_DIRECT	GO:0005840~ribosome	1	0.0015968828846092428	1.0	RPS6KA1	376	188	19662	0.2781518786781349	1.0	1.0	100.0
GOTERM_CC_DIRECT	GO:0044291~cell-cell contact zone	1	0.0015968828846092428	1.0	AHNAK	376	17	19662	3.0760325406758446	1.0	1.0	100.0
GOTERM_CC_DIRECT	GO:0005883~neurofilament	1	0.0015968828846092428	1.0	SHANK2	376	9	19662	5.810283687943262	1.0	1.0	100.0
GOTERM_CC_DIRECT	GO:0042405~nuclear inclusion body	1	0.0015968828846092428	1.0	ATXN1	376	13	19662	4.022504091653028	1.0	1.0	100.0
GOTERM_CC_DIRECT	GO:0005588~collagen type V trimer	1	0.0015968828846092428	1.0	COL5A1	376	3	19662	17.430851063829788	1.0	1.0	100.0
GOTERM_CC_DIRECT	GO:0071564~npBAF complex	1	0.0015968828846092428	1.0	SMARCA2	376	13	19662	4.022504091653028	1.0	1.0	100.0
GOTERM_CC_DIRECT	GO:0033768~SUMO-targeted ubiquitin ligase complex	1	0.0015968828846092428	1.0	RNF4	376	2	19662	26.14627659574468	1.0	1.0	100.0
GOTERM_CC_DIRECT	GO:0031673~H zone	1	0.0015968828846092428	1.0	DST	376	2	19662	26.14627659574468	1.0	1.0	100.0
GOTERM_CC_DIRECT	GO:0000781~chromosome, telomeric region	1	0.0015968828846092428	1.0	TRP53BP1	376	58	19662	0.901595744680851	1.0	1.0	100.0
GOTERM_CC_DIRECT	GO:0019908~nuclear cyclin-dependent protein kinase holoenzyme complex	1	0.0015968828846092428	1.0	CDK13	376	3	19662	17.430851063829788	1.0	1.0	100.0
GOTERM_CC_DIRECT	GO:0031616~spindle pole centrosome	1	0.0015968828846092428	1.0	ROCK2	376	14	19662	3.735182370820669	1.0	1.0	100.0
GOTERM_CC_DIRECT	GO:0032590~dendrite membrane	1	0.0015968828846092428	1.0	GRIA1	376	26	19662	2.011252045826514	1.0	1.0	100.0
GOTERM_CC_DIRECT	GO:0071004~U2-type prespliceosome	1	0.0015968828846092428	1.0	LUC7L2	376	16	19662	3.268284574468085	1.0	1.0	100.0
GOTERM_CC_DIRECT	GO:0005868~cytoplasmic dynein complex	1	0.0015968828846092428	1.0	BCL2L11	376	23	19662	2.2735892691951896	1.0	1.0	100.0
GOTERM_CC_DIRECT	GO:0005844~polysome	1	0.0015968828846092428	1.0	MSI2	376	43	19662	1.216105888174171	1.0	1.0	100.0
GOTERM_CC_DIRECT	GO:1990666~PCSK9-LDLR complex	1	0.0015968828846092428	1.0	LDLR	376	2	19662	26.14627659574468	1.0	1.0	100.0
GOTERM_CC_DIRECT	GO:0048786~presynaptic active zone	1	0.0015968828846092428	1.0	SHANK2	376	30	19662	1.7430851063829786	1.0	1.0	100.0
GOTERM_CC_DIRECT	GO:0016011~dystroglycan complex	1	0.0015968828846092428	1.0	DAG1	376	5	19662	10.458510638297872	1.0	1.0	100.0
GOTERM_CC_DIRECT	GO:0032389~MutLalpha complex	1	0.0015968828846092428	1.0	WRN	376	4	19662	13.07313829787234	1.0	1.0	100.0
GOTERM_CC_DIRECT	GO:0097513~myosin II filament	1	0.0015968828846092428	1.0	MYH10	376	3	19662	17.430851063829788	1.0	1.0	100.0
GOTERM_CC_DIRECT	GO:0005662~DNA replication factor A complex	1	0.0015968828846092428	1.0	PURA	376	15	19662	3.4861702127659573	1.0	1.0	100.0
