# Supplementary material for: Integrated Analysis of microRNA-mRNA Expression in Mouse Lungs Infected With H7N9 Influenza Virus: A Direct Comparison of Host-Adapting PB2 Mutants
Source: Front Microbiol. 2020 Jul 28;11:1762. doi: 10.3389/fmicb.2020.01762 (PMC7399063; doi:10.3389/fmicb.2020.01762)
Supplement: Supplementary file 1 [file Data_Sheet_1.zip › S8 GO_Molecular Function.txt]

Category	Term	Count	%	PValue	Genes	List Total	Pop Hits	Pop Total	Fold Enrichment	Bonferroni	Benjamini	FDR
GOTERM_MF_DIRECT	GO:0005515~protein binding	139	0.22196672096068473	8.33556065037588E-11	CASK, L1CAM, WTAP, CNGB3, CD2AP, VCL, APP, CRY2, ROBO1, GAB1, RAB24, RARA, INSR, RBFOX2, ROCK2, PLXNB1, POLG, PDE4D, SIRPA, BCL2L11, PRDM8, UBR5, VEGFA, TNFAIP3, KIF26A, GBP4, DST, SMARCA2, VPS26A, WNT5A, FGFR2, DAG1, UBE2V2, IGF2BP3, EPHB4, ARNT, TAL1, UBE2D3, TRP53BP1, DMD, TCF4, RUNX1, SLC31A2, CSF1R, IQSEC2, FN1, DNMT3A, IKZF3, SMAD9, LPP, SMAD6, TLR13, MALT1, SKI, KLF15, WRN, SMEK1, FOXP2, S…	359	4092	17446	1.650747296852068	4.8596346058360496E-8	4.8596346058360496E-8	1.2262567627985277E-7
GOTERM_MF_DIRECT	GO:0098641~cadherin binding involved in cell-cell adhesion	22	0.03513142346140334	3.3629910102379817E-7	ARGLU1, LIMA1, YWHAZ, CKAP5, SLC3A2, DOCK9, ANLN, CD2AP, MPRIP, TMEM2, VCL, MICALL1, CTTN, TJP1, STXBP6, PAK4, STX5A, PHLDB2, AHNAK, PLEC, EPN2, PARVA	359	279	17446	3.8319505595990457	1.960431898794246E-4	9.802639952727343E-5	4.947332038152119E-4
GOTERM_MF_DIRECT	GO:0003682~chromatin binding	28	0.0447127207690588	1.3634636576813566E-6	BMI1, ZMYND11, USP3, DEK, ZMYND8, CBX7, TAL1, ELK4, BAHCC1, WAC, TCF4, HELLS, STAG2, CDK1, DNMT3A, POLG, SMAD6, BRIP1, APTX, SKI, WRN, PRDM8, ATXN1, UBTF, NSD1, SMARCA2, NCOR1, HDAC7	359	466	17446	2.919937355792796	7.945840051211128E-4	2.649315175509148E-4	0.002005791842973892
GOTERM_MF_DIRECT	GO:0004672~protein kinase activity	28	0.0447127207690588	1.5030606924947496E-5	FGFR2, CDK17, ACVRL1, PRPF4B, STK17B, CASK, KIT, EPHB3, EPHB4, PAK4, INSR, AKT3, CSF1R, CDK13, CDK1, ROCK2, STK3, MAP4K4, EPHA6, RPS6KA1, MAPK14, GSK3B, HIPK2, JAK2, MYLK, MELK, MAP3K11, GRK1	359	531	17446	2.562506229377482	0.008724627303525412	0.0021883295313792628	0.022109459237695805
GOTERM_MF_DIRECT	GO:0016301~kinase activity	32	0.05110025230749577	2.506194191156978E-5	FGFR2, CDK17, ACVRL1, PRPF4B, PFKFB2, STK17B, DCK, CASK, VPRBP, KIT, EPHB3, ZMYND8, EPHB4, PAK4, INSR, AKT3, CSF1R, CDK13, CDK1, ROCK2, STK3, MAP4K4, EPHA6, RPS6KA1, MAPK14, GSK3B, HIPK2, JAK2, MYLK, MELK, GRK1, MAP3K11	359	674	17446	2.3072332476463635	0.01450506825534148	0.0029179934029327503	0.036862641825707865
GOTERM_MF_DIRECT	GO:0003677~DNA binding	62	0.09900673884577305	1.19989954775672E-4	ELF1, ZFP46, GPBP1, DEK, ZEB2, APP, CRY2, MIER1, 4932411N23RIK, FOXF2, RARA, PHC2, POLG, GMEB1, ZFX, APTX, UBN1, FOXN3, PURA, PRDM8, MYT1L, KDM2A, HIPK2, TNFAIP3, SMARCA2, ZMYND11, BCLAF1, ENDOV, TFCP2L1, SOX4, SOX7, IGF2BP3, BANF1, APLP2, ARNT, TAL1, TRP53BP1, ELK4, RUNX1, TCF4, ZBTB7A, DNMT3A, IKZF3, SMAD9, TBX3, TBX5, SMAD6, TBX4, AFF3, BRIP1, WRN, KLF15, E130308A19RIK, FOXP2, ATXN1, ZFHX4, RN…	359	1847	17446	1.6312713683108797	0.06756733656704172	0.011592012322038436	0.1763737820003941
GOTERM_MF_DIRECT	GO:0003779~actin binding	19	0.03034077480757561	2.297106775451888E-4	ABLIM1, TRIOBP, LIMA1, SHROOM3, CCDC88A, NCALD, DAG1, ANLN, MPRIP, VCL, LIMCH1, DMD, CFL2, DST, FHOD1, MYLK, PLEC, MYH10, PARVA	359	338	17446	2.731733447610885	0.12535457991612353	0.01895192604196494	0.3373989585755188
GOTERM_MF_DIRECT	GO:0016740~transferase activity	51	0.08144102711507138	2.783938411364944E-4	CDK17, PRPF4B, ACVRL1, NDST1, CASK, VPRBP, CDS2, PAK4, TFB2M, INSR, AKT3, KMT5A, CDK13, CDK1, POLG, ROCK2, ZDHHC7, CHST2, CHST3, UBE2J2, STK3, PRDM8, MAP4K4, TRMT11, UBR5, HIPK2, CHSY1, NSD1, MELK, MAP3K11, FGFR2, DCK, STK17B, KIT, EPHB3, EPHB4, TYMS, UBE2D3, CEPT1, NEDD4L, CSF1R, DNMT3A, UBE2Q2, EPHA6, RPS6KA1, MAPK14, GSK3B, WHSC1L1, JAK2, MYLK, GRK1	359	1472	17446	1.683696409107424	0.14983616901855534	0.02008630323151872	0.4087683779050777
GOTERM_MF_DIRECT	GO:0004674~protein serine/threonine kinase activity	21	0.0335345405767941	5.709910629934131E-4	CDK1, CDK17, PRPF4B, ACVRL1, ROCK2, STK17B, CASK, VPRBP, STK3, MAP4K4, RPS6KA1, GSK3B, PAK4, MAPK14, HIPK2, MYLK, AKT3, MELK, MAP3K11, CDK13, GRK1	359	428	17446	2.3843880977793974	0.28321752308927894	0.03632202979852417	0.8367128102807486
GOTERM_MF_DIRECT	GO:0004714~transmembrane receptor protein tyrosine kinase activity	7	0.0111781801922647	8.061084372910536E-4	FGFR2, EPHA6, KIT, EPHB3, EPHB4, INSR, CSF1R	359	54	17446	6.299494480552976	0.3750919378645885	0.04592698427662445	1.179346253560365
GOTERM_MF_DIRECT	GO:0046872~metal ion binding	94	0.1501069911532688	9.699240716073738E-4	NRP2, BMI1, LIMA1, ACVRL1, ZFP46, ZEB2, ZNRF3, ZFP644, JADE2, TRIM2, APP, DGCR8, RARA, CTDSP2, CAT, ANGPT2, AGAP3, PHC2, ZFP960, BRCC3, ROCK2, NCALD, ZFX, GMEB1, APTX, PDE4D, MBNL1, CYB5B, STK3, ZFP799, PRDM8, MYT1L, TNS3, KDM2A, UBR5, LIMCH1, VSNL1, CHSY1, GNAS, TNFAIP3, NSD1, DST, ABLIM1, ZFP62, ZMYND11, REPS2, USP3, ENDOV, ZFP715, XIAP, FHL1, CDH2, RRM2B, KIT, ARIH1, CEPT1, ECE1, DMD, ITGAV, G…	359	3355	17446	1.3615598885793871	0.4320603640308407	0.05013073711512761	1.417420046373019
GOTERM_MF_DIRECT	GO:0042803~protein homodimerization activity	31	0.04950336942288652	0.0010638953818115468	FGFR2, DCK, HLCS, KIT, BANF1, GREM2, TYMS, ECE1, DGCR8, BCL2, ABCD3, CAT, TCF4, CSF1R, IKZF3, CCDC88A, PTPRE, TLR13, BIRC5, NPR3, WRN, SLIT2, FOXP2, PPP1R9A, RNF4, FBLN5, VEGFA, ZBTB4, DST, LRP4, MAP3K11	359	798	17446	1.8878184318735558	0.46236811567383707	0.05040062947770785	1.5537474671004858
GOTERM_MF_DIRECT	GO:0008201~heparin binding	11	0.01756571173070167	0.0011330266936996703	FGFR2, NRP2, APP, COL13A1, NAV2, VEGFA, GREM2, COL5A1, APLP2, SLIT2, FN1	359	151	17446	3.540113265324946	0.48362862754240465	0.04956993496905848	1.653926444934939
GOTERM_MF_DIRECT	GO:0051018~protein kinase A binding	5	0.007984414423046215	0.0011337274687858152	GRIA1, LRBA, NBEA, RARA, AKAP2	359	23	17446	10.564369625772072	0.48383978822163276	0.04614006201269927	1.654941459537107
GOTERM_MF_DIRECT	GO:0008022~protein C-terminus binding	13	0.020759477499920156	0.0013172385995456326	SASH1, CASK, MID1IP1, CD2AP, SHANK2, BANF1, ATXN1, PPP1R9A, TJP1, FBLN5, MAPK14, JAK2, TCF4	359	209	17446	3.022723940771148	0.5362716426307266	0.049940269664179526	1.9204063225598422
GOTERM_MF_DIRECT	GO:0003700~transcription factor activity, sequence-specific DNA binding	33	0.05269713519210501	0.001342251923655177	WNT5A, ELF1, ZFP46, GPBP1, TFCP2L1, SOX4, SOX7, ARNT, TAL1, ELK4, FOXF2, RARA, TCF4, RUNX1, ZBTB7A, SMAD9, TBX3, SMAD6, TBX5, TBX4, GMEB1, ZFX, AFF3, FOXN2, KLF15, ZFP606, FOXN3, PURA, FOXP2, MYT1L, IRF2, NCOR1, NFIB	359	883	17446	1.8161622980659122	0.5429938907604395	0.047762839937177226	1.9565385137009894
GOTERM_MF_DIRECT	GO:0003714~transcription corepressor activity	11	0.01756571173070167	0.0015200730959920468	PRDM8, RBFOX2, ZMYND11, HIPK2, RARA, SKI, TCF4, NCOR1, NSD1, HDAC7, KMT5A	359	157	17446	3.40482231250998	0.5880597006730636	0.05083177084107693	2.213046986105971
GOTERM_MF_DIRECT	GO:0019901~protein kinase binding	20	0.03193765769218486	0.0016639578157167643	PTPRJ, SASH1, YWHAZ, ACVRL1, PFKFB2, TPX2, SKI, NBEA, CDH2, PPP1R9A, CRY2, GRIA1, MAPT, GSK3B, RB1CC1, ZBTB4, JAK2, INSR, HDAC7, CDK13	359	434	17446	2.239451625739702	0.6212562391336389	0.052509750714140546	2.4201438913896034
GOTERM_MF_DIRECT	GO:0045499~chemorepellent activity	5	0.007984414423046215	0.0021064492252586726	SEMA6A, SEMA6D, SEMA4F, SEMA3A, SLIT2	359	27	17446	8.999277829361395	0.7075188738760358	0.06265409451465631	3.05447418507766
GOTERM_MF_DIRECT	GO:0002020~protease binding	9	0.014371945961483184	0.002850952604309231	XIAP, LDLR, POLG, ITGAV, BCL2, MALT1, KIT, TNFAIP3, FN1	359	117	17446	3.738161559888579	0.8107107807386864	0.07985495029788114	4.113085685890061
GOTERM_MF_DIRECT	GO:0000166~nucleotide binding	58	0.09261920730733608	0.003216292661075703	CDK17, PRPF4B, ACVRL1, CASK, VPRBP, RBM7, HLCS, CNGB3, WARS, DDX17, CRY2, PAK4, RHOA, RAB24, RBM47, INSR, AKT3, AGAP3, CDK13, CDK1, RBFOX2, ROCK2, UBE2J2, STK3, MAP4K4, LARP4, HIPK2, GNAS, KIF26A, SMARCA2, MELK, MAP3K11, FGFR2, DCK, STK17B, IGF2BP3, KIT, EPHB3, EPHB4, TYMS, UBE2D3, MSI2, ABCD3, HELLS, CSF1R, ATP11A, BRIP1, WRN, UBE2Q2, EPHA6, RPS6KA1, ARF3, MAPK14, GSK3B, JAK2, MYLK, GRK1, MYH10	359	1936	17446	1.4558749050392503	0.8471228369124824	0.08555166785623247	4.628613834490059
GOTERM_MF_DIRECT	GO:0005524~ATP binding	47	0.0750534955766344	0.004241067664590469	FGFR2, CDK17, ACVRL1, PRPF4B, PFKFB3, PFKFB2, DCK, STK17B, CASK, VPRBP, HLCS, KIT, EPHB3, EPHB4, WARS, DDX17, UBE2D3, PAK4, ABCD3, RUNX1, INSR, HELLS, AKT3, CSF1R, CDK13, CDK1, ROCK2, BRIP1, ATP11A, UBE2J2, WRN, UBE2Q2, STK3, MAP4K4, EPHA6, RPS6KA1, MAPK14, GSK3B, HIPK2, JAK2, KIF26A, SMARCA2, MELK, MYLK, MYH10, GRK1, MAP3K11	359	1507	17446	1.5156049854624565	0.9160723725880033	0.106516393686926	6.060912694908294
GOTERM_MF_DIRECT	GO:0043621~protein self-association	6	0.009581297307655456	0.007678051389265749	ATXN1, ABCD3, L1CAM, MALT1, TNFAIP3, TCF4	359	60	17446	4.859610027855154	0.9888194216138896	0.17747213332500378	10.71964909946319
GOTERM_MF_DIRECT	GO:0004842~ubiquitin-protein transferase activity	15	0.02395324326913864	0.007705567779676928	XIAP, MALT1, BIRC5, UBE2Q2, ZNRF3, ARIH1, TRIM2, UBE2D3, RNF4, UBR5, KLHL21, KBTBD7, NEDD4L, TNFAIP3, LONRF1	359	326	17446	2.2360168839824324	0.9889987181715105	0.17130738147628888	10.756062274604371
GOTERM_MF_DIRECT	GO:0008270~zinc ion binding	35	0.05589090096132349	0.008134242658602006	BMI1, ABLIM1, ZMYND11, LIMA1, XIAP, USP3, FHL1, ZMYND8, ZNRF3, ARIH1, JADE2, TRIM2, DMD, RARA, LONRF1, PHC2, LPP, ZDHHC7, DNLZ, BIRC5, SKI, MICALL1, MYT1L, ADAMTS9, ZFHX4, PRICKLE1, KCMF1, KDM2A, RNF4, LIMCH1, UBR5, WHSC1L1, SH3RF3, TNFAIP3, NSD1	359	1075	17446	1.5821986137202824	0.9914485640706847	0.17342633977035904	11.321554693529112
GOTERM_MF_DIRECT	GO:0005172~vascular endothelial growth factor receptor binding	3	0.004790648653827728	0.00823679111696872	VEGFA, ANGPT2, CD2AP	359	7	17446	20.82690011937923	0.9919488088746014	0.16927714486157308	11.456336993674821
GOTERM_MF_DIRECT	GO:0030215~semaphorin receptor binding	4	0.006387531538436971	0.008662326742257935	SEMA6A, SEMA6D, SEMA4F, SEMA3A	359	21	17446	9.256400053057435	0.9937309885305052	0.1712667186384852	12.013592961493513
GOTERM_MF_DIRECT	GO:0019903~protein phosphatase binding	7	0.0111781801922647	0.009476185033732541	PARD3, MAPK14, BCL2, SHOC2, CDH2, INSR, CSF1R	359	88	17446	3.865598885793872	0.9961162673581705	0.1798340000425801	13.070280147901581
GOTERM_MF_DIRECT	GO:0008134~transcription factor binding	15	0.02395324326913864	0.011410060425157274	RBFOX2, YWHAZ, TBX5, UBN1, PURA, ARNT, TRP53BP1, RPS6KA1, PRICKLE1, RNF4, BCL2, GSK3B, FOXF2, RARA, HDAC7	359	342	17446	2.1314079069540144	0.998757098396886	0.20602255793363755	15.53390469929614
GOTERM_MF_DIRECT	GO:0004713~protein tyrosine kinase activity	8	0.012775063076873943	0.012430051911366402	FGFR2, EPHA6, JAK2, KIT, EPHB3, EPHB4, INSR, CSF1R	359	121	17446	3.212965307672828	0.9993191275410063	0.21578431271994214	16.806938080354207
GOTERM_MF_DIRECT	GO:0000977~RNA polymerase II regulatory region sequence-specific DNA binding	11	0.01756571173070167	0.016212878881582897	ZMYND11, IKZF3, TBX5, FOXF2, ZFX, GATAD2A, ZBTB4, IRF2, RARA, RUNX1, ZMYND8	359	221	17446	2.418810421104375	0.9999273291139583	0.2646476264530251	21.373749525469123
GOTERM_MF_DIRECT	GO:0019904~protein domain specific binding	13	0.020759477499920156	0.016659640222547286	WNT5A, YWHAZ, SKI, PPP1R9A, TJP1, GRIA1, MAPT, RHOA, GNAS, RARA, INSR, AKAP2, NCOR1	359	289	17446	2.185983749554221	0.9999442361164097	0.26366824265423405	21.89739431862634
GOTERM_MF_DIRECT	GO:0005178~integrin binding	7	0.0111781801922647	0.017024256737596593	FBLN5, GSK3B, TGFBI, L1CAM, TNN, ESM1, FN1	359	100	17446	3.4017270194986073	0.9999550786341581	0.2616604201571411	22.322347125100695
GOTERM_MF_DIRECT	GO:0042802~identical protein binding	22	0.03513142346140334	0.018949755606135713	DNMT3A, YWHAZ, LDLR, XIAP, SMAD6, SUN2, BIRC5, L1CAM, SLIT2, APLP2, MICALL1, ATXN1, APP, RNF4, ROBO1, BCL2, VEGFA, TNN, TCF4, MAP3K11, PHC2, FN1	359	625	17446	1.710582729805014	0.9999856781564681	0.27967352013081503	24.530962220241758
GOTERM_MF_DIRECT	GO:0050840~extracellular matrix binding	4	0.006387531538436971	0.019203503119423808	SPOCK2, ITGAV, TGFBI, VEGFA	359	28	17446	6.942300039793076	0.9999876830777444	0.2760165570104286	24.81761475588745
GOTERM_MF_DIRECT	GO:0017166~vinculin binding	3	0.004790648653827728	0.024193116222839615	DLC1, DMD, DAG1	359	12	17446	12.149025069637883	0.999999370290016	0.32740458110146664	30.252201587843743
GOTERM_MF_DIRECT	GO:0031994~insulin-like growth factor I binding	3	0.004790648653827728	0.024193116222839615	ITGAV, IGFBP3, INSR	359	12	17446	12.149025069637883	0.999999370290016	0.32740458110146664	30.252201587843743
GOTERM_MF_DIRECT	GO:0061631~ubiquitin conjugating enzyme activity	4	0.006387531538436971	0.02738650090290882	UBE2D3, UBE2V2, UBE2J2, UBE2Q2	359	32	17446	6.0745125348189415	0.999999906848301	0.35437828488999246	33.5357741406613
GOTERM_MF_DIRECT	GO:0005080~protein kinase C binding	5	0.007984414423046215	0.02776005050526742	PARD3, ITGAV, PEA15A, HDAC7, AKT3	359	56	17446	4.338937524870673	0.9999999255390555	0.35073921556416987	33.910314951401666
GOTERM_MF_DIRECT	GO:0004115~3',5'-cyclic-AMP phosphodiesterase activity	3	0.004790648653827728	0.02820948737190015	PDE7A, PDE4D, PDE3A	359	13	17446	11.21448467966574	0.9999999431333343	0.34803073592253997	34.35833706556721
GOTERM_MF_DIRECT	GO:0005003~ephrin receptor activity	3	0.004790648653827728	0.03247170276833612	EPHA6, EPHB3, EPHB4	359	14	17446	10.413450059689614	0.9999999956154714	0.38191518692922344	38.46866847316398
GOTERM_MF_DIRECT	GO:0031625~ubiquitin protein ligase binding	12	0.01916259461531091	0.03325922554945578	ARIH1, TRIOBP, YWHAZ, GSK3B, BCL2, SMAD6, BTBD3, UBE2V2, SKI, UBE2J2, USP25, VCL	359	284	17446	2.053356349797952	0.9999999972725854	0.3818186732692713	39.20135853755606
GOTERM_MF_DIRECT	GO:0017124~SH3 domain binding	7	0.0111781801922647	0.03481116537677529	CTTNBP2, ARHGAP6, ZFP106, MAPT, SHANK2, SIRPA, CD2AP	359	118	17446	2.8828195080496672	0.9999999989310321	0.3884894969110618	40.621500235420626
GOTERM_MF_DIRECT	GO:0031681~G-protein beta-subunit binding	3	0.004790648653827728	0.036968041337861676	GRIA1, GNAS, GNG2	359	15	17446	9.719220055710307	0.9999999997099133	0.3999349634515875	42.543915309899674
GOTERM_MF_DIRECT	GO:0000975~regulatory region DNA binding	3	0.004790648653827728	0.04168715718210173	IRF2, RARA, RUNX1	359	16	17446	9.111768802228413	0.9999999999834515	0.43118395803985354	46.54954472104333
GOTERM_MF_DIRECT	GO:0001102~RNA polymerase II activating transcription factor binding	4	0.006387531538436971	0.04260299235779784	TRP53BP1, TBX3, HIPK2, NCOR1	359	38	17446	5.115378976689635	0.9999999999905229	0.4310983315595869	47.29610454160027
GOTERM_MF_DIRECT	GO:0042393~histone binding	7	0.0111781801922647	0.04269061932545365	ZMYND11, TRP53BP1, USP3, DEK, JAK2, SMARCA2, ZMYND8	359	124	17446	2.743328241531135	0.9999999999910154	0.42474727756515385	47.36702349256504
GOTERM_MF_DIRECT	GO:0048037~cofactor binding	3	0.004790648653827728	0.04661806918231699	TYMS, BIRC5, DDO	359	17	17446	8.57578240209733	0.9999999999991823	0.4468772262872056	50.45581486710945
GOTERM_MF_DIRECT	GO:0001105~RNA polymerase II transcription coactivator activity	4	0.006387531538436971	0.05149749221728178	MYT1L, HIPK2, SOX4, SMARCA2	359	41	17446	4.741082954005027	0.9999999999999589	0.4738455507724272	54.05800014072415
GOTERM_MF_DIRECT	GO:0061630~ubiquitin protein ligase activity	9	0.014371945961483184	0.053405175816110956	ARIH1, JADE2, TRIM2, KCMF1, XIAP, RNF4, UBE2V2, NEDD4L, UBE2J2	359	199	17446	2.197813580437004	0.9999999999999873	0.47952276594835086	55.398743608574804
GOTERM_MF_DIRECT	GO:0003727~single-stranded RNA binding	4	0.006387531538436971	0.05464633116291255	ENDOV, MSI2, RBM7, CBX7	359	42	17446	4.6282000265287175	0.9999999999999941	0.48068639399435475	56.25136414912304
GOTERM_MF_DIRECT	GO:0008017~microtubule binding	9	0.014371945961483184	0.05480330694359057	EML3, CCDC88A, CKAP5, CAMSAP2, MAPT, BIRC5, KIF26A, DST, BCL2L11	359	200	17446	2.186824512534819	0.9999999999999947	0.4749688451839311	56.358110954642136
GOTERM_MF_DIRECT	GO:0051015~actin filament binding	7	0.0111781801922647	0.05481484252806124	TRIOBP, LIMA1, PPP1R9A, SHROOM3, CFL2, MYH10, VCL	359	132	17446	2.5770659238625813	0.9999999999999947	0.4684957935705464	56.36594580973362
GOTERM_MF_DIRECT	GO:0003725~double-stranded RNA binding	5	0.007984414423046215	0.055643108556047365	DGCR8, TLR13, SLC3A2, APTX, MBNL1	359	70	17446	3.471150019896538	0.9999999999999968	0.46728160522987916	56.92508210869068
GOTERM_MF_DIRECT	GO:0030331~estrogen receptor binding	4	0.006387531538436971	0.05788517182582422	DDX17, RNF4, NCOR1, NSD1	359	43	17446	4.520567467772236	0.9999999999999992	0.4746879340189135	58.40530610702055
GOTERM_MF_DIRECT	GO:0008168~methyltransferase activity	8	0.012775063076873943	0.05844286140784045	PRDM8, TYMS, DNMT3A, TRMT11, WHSC1L1, TFB2M, NSD1, KMT5A	359	168	17446	2.3141000132643588	0.9999999999999994	0.4718286833978632	58.76606028909433
GOTERM_MF_DIRECT	GO:0001228~transcriptional activator activity, RNA polymerase II transcription regulatory region sequence-specific binding	6	0.009581297307655456	0.06301525685228132	IKZF3, TBX5, FOXF2, IRF2, RUNX1, STAG2	359	104	17446	2.803621169916435	1.0	0.49217352865468134	61.61574545070627
GOTERM_MF_DIRECT	GO:0043565~sequence-specific DNA binding	20	0.03193765769218486	0.06335147307756138	BMI1, ELF1, IKZF3, TBX3, TBX5, TFCP2L1, FOXN2, SOX7, FOXN3, FOXP2, ARNT, TRP53BP1, ZFHX4, 4932411N23RIK, ELK4, BCL2, FOXF2, ZBTB4, RARA, NCOR1	359	633	17446	1.5354218097488634	1.0	0.48798341700271664	61.81786930547659
GOTERM_MF_DIRECT	GO:0005089~Rho guanyl-nucleotide exchange factor activity	5	0.007984414423046215	0.06561458980672069	ARHGEF3, PREX2, DOCK9, ARHGEF17, ARHGEF15	359	74	17446	3.2835202890913195	1.0	0.49448275991953095	63.152795096265855
GOTERM_MF_DIRECT	GO:0015631~tubulin binding	4	0.006387531538436971	0.07171366334646048	NCALD, MAPT, DAG1, BIRC5	359	47	17446	4.135838321578854	1.0	0.5206486822311487	66.53701070883315
GOTERM_MF_DIRECT	GO:0051425~PTB domain binding	2	0.0031937657692184857	0.07959633523954468	APP, INSR	359	4	17446	24.298050139275766	1.0	0.5533271769394236	70.48245224648868
GOTERM_MF_DIRECT	GO:0046914~transition metal ion binding	2	0.0031937657692184857	0.07959633523954468	APP, APLP2	359	4	17446	24.298050139275766	1.0	0.5533271769394236	70.48245224648868
GOTERM_MF_DIRECT	GO:0003873~6-phosphofructo-2-kinase activity	2	0.0031937657692184857	0.07959633523954468	PFKFB3, PFKFB2	359	4	17446	24.298050139275766	1.0	0.5533271769394236	70.48245224648868
GOTERM_MF_DIRECT	GO:0031698~beta-2 adrenergic receptor binding	2	0.0031937657692184857	0.07959633523954468	GRIA1, GNAS	359	4	17446	24.298050139275766	1.0	0.5533271769394236	70.48245224648868
GOTERM_MF_DIRECT	GO:0071949~FAD binding	3	0.004790648653827728	0.08007978269375413	CRY2, KMO, DDO	359	23	17446	6.338621775463244	1.0	0.5496536521321034	70.70971819421547
GOTERM_MF_DIRECT	GO:0004843~thiol-dependent ubiquitin-specific protease activity	5	0.007984414423046215	0.08513076953293586	OTUD5, BRCC3, USP3, TNFAIP3, USP25	359	81	17446	2.9997592764537977	1.0	0.5668381974867953	72.98859838843536
GOTERM_MF_DIRECT	GO:0004114~3',5'-cyclic-nucleotide phosphodiesterase activity	3	0.004790648653827728	0.08621437611709909	PDE7A, PDE4D, PDE3A	359	24	17446	6.0745125348189415	1.0	0.5658352182085742	73.4554544480111
GOTERM_MF_DIRECT	GO:0035257~nuclear hormone receptor binding	3	0.004790648653827728	0.08621437611709909	CRY2, NCOA7, NCOR1	359	24	17446	6.0745125348189415	1.0	0.5658352182085742	73.4554544480111
GOTERM_MF_DIRECT	GO:0070412~R-SMAD binding	3	0.004790648653827728	0.08621437611709909	SMAD6, ZEB2, PMEPA1	359	24	17446	6.0745125348189415	1.0	0.5658352182085742	73.4554544480111
GOTERM_MF_DIRECT	GO:0008081~phosphoric diester hydrolase activity	4	0.006387531538436971	0.09085238651083467	PLCL1, PDE7A, PDE4D, PDE3A	359	52	17446	3.7381615598885793	1.0	0.5800619132555348	75.3699736395586
GOTERM_MF_DIRECT	GO:0043027~cysteine-type endopeptidase inhibitor activity involved in apoptotic process	3	0.004790648653827728	0.09248488694563825	RPS6KA1, XIAP, BIRC5	359	25	17446	5.831532033426184	1.0	0.5812241780874424	76.01264907244656
GOTERM_MF_DIRECT	GO:0000976~transcription regulatory region sequence-specific DNA binding	4	0.006387531538436971	0.0949112059143117	TAL1, CRY2, SOX4, BAHCC1	359	53	17446	3.6676302097020024	1.0	0.5855817937094188	76.93900905412403
GOTERM_MF_DIRECT	GO:0046332~SMAD binding	4	0.006387531538436971	0.0949112059143117	ACVRL1, HIPK2, SKI, PURA	359	53	17446	3.6676302097020024	1.0	0.5855817937094188	76.93900905412403
GOTERM_MF_DIRECT	GO:0004331~fructose-2,6-bisphosphate 2-phosphatase activity	2	0.0031937657692184857	0.09848777612647838	PFKFB3, PFKFB2	359	5	17446	19.43844011142061	1.0	0.5943178623548931	78.2438944664585
GOTERM_MF_DIRECT	GO:0008526~phosphatidylinositol transporter activity	2	0.0031937657692184857	0.09848777612647838	PITPNB, PITPNC1	359	5	17446	19.43844011142061	1.0	0.5943178623548931	78.2438944664585
GOTERM_MF_DIRECT	GO:0044323~retinoic acid-responsive element binding	2	0.0031937657692184857	0.09848777612647838	MYT1L, RARA	359	5	17446	19.43844011142061	1.0	0.5943178623548931	78.2438944664585
GOTERM_MF_DIRECT	GO:0017022~myosin binding	3	0.004790648653827728	0.09888319139188577	TRIM2, DMD, RHOA	359	26	17446	5.60724233983287	1.0	0.5904430018986129	78.383854451305
GOTERM_MF_DIRECT	GO:0019899~enzyme binding	13	0.020759477499920156	0.1002057828257976	BIRC5, HLCS, CDH2, BANF1, TAL1, APP, NPC2, MAPT, MAPK14, LUC7L2, RARA, CAT, MYLK	359	384	17446	1.64518047818013	1.0	0.5902270841098194	78.84592098400334
GOTERM_MF_DIRECT	GO:0035255~ionotropic glutamate receptor binding	3	0.004790648653827728	0.10540144017153871	GSK3B, GNAS, SHANK2	359	27	17446	5.399566697616837	1.0	0.6045132259386262	80.57345543855237
GOTERM_MF_DIRECT	GO:0044212~transcription regulatory region DNA binding	9	0.014371945961483184	0.10703479322489926	WNT5A, TAL1, 4932411N23RIK, SMAD6, RARA, SOX7, KLF15, NCOR1, SMARCA2	359	233	17446	1.8771025858667973	1.0	0.6052799106463409	81.0887621891492
GOTERM_MF_DIRECT	GO:0004702~receptor signaling protein serine/threonine kinase activity	4	0.006387531538436971	0.1118597509663662	MAP4K4, ACVRL1, PAK4, STK3	359	57	17446	3.4102526511264233	1.0	0.6173130275677222	82.53756289288248
GOTERM_MF_DIRECT	GO:0001517~N-acetylglucosamine 6-O-sulfotransferase activity	2	0.0031937657692184857	0.1169925279284376	CHST2, CHST3	359	6	17446	16.198700092850512	1.0	0.6297839498639939	83.96480067618161
GOTERM_MF_DIRECT	GO:0043237~laminin-1 binding	2	0.0031937657692184857	0.1169925279284376	DAG1, SLIT2	359	6	17446	16.198700092850512	1.0	0.6297839498639939	83.96480067618161
GOTERM_MF_DIRECT	GO:0001968~fibronectin binding	3	0.004790648653827728	0.11876769957121887	ITGAV, VEGFA, IGFBP3	359	29	17446	5.027182787436366	1.0	0.6306811692854595	84.4325583311912
GOTERM_MF_DIRECT	GO:0004716~receptor signaling protein tyrosine kinase activity	2	0.0031937657692184857	0.13511848405948437	KIT, INSR	359	7	17446	13.884600079586152	1.0	0.6764489911714674	88.18156716188089
GOTERM_MF_DIRECT	GO:0070491~repressing transcription factor binding	3	0.004790648653827728	0.13953537447612724	SKI, RUNX1, HDAC7	359	32	17446	4.555884401114207	1.0	0.684257118982453	89.03904800476762
GOTERM_MF_DIRECT	GO:0042169~SH2 domain binding	3	0.004790648653827728	0.14662286984253056	DLC1, DAG1, JAK2	359	33	17446	4.417827298050139	1.0	0.698949744979997	90.29477628467801
GOTERM_MF_DIRECT	GO:0018024~histone-lysine N-methyltransferase activity	3	0.004790648653827728	0.14662286984253056	WHSC1L1, NSD1, KMT5A	359	33	17446	4.417827298050139	1.0	0.698949744979997	90.29477628467801
GOTERM_MF_DIRECT	GO:0000981~RNA polymerase II transcription factor activity, sequence-specific DNA binding	7	0.0111781801922647	0.14883029755868032	TAL1, 4932411N23RIK, ELK4, SOX4, RUNX1, E130308A19RIK, NFIB	359	174	17446	1.9550155284474753	1.0	0.7001420064065039	90.65761373086978
GOTERM_MF_DIRECT	GO:0008046~axon guidance receptor activity	2	0.0031937657692184857	0.1528733772728891	ROBO1, EPHB3	359	8	17446	12.149025069637883	1.0	0.7060476608141595	91.28960716063838
GOTERM_MF_DIRECT	GO:0045322~unmethylated CpG binding	2	0.0031937657692184857	0.1528733772728891	DNMT3A, KDM2A	359	8	17446	12.149025069637883	1.0	0.7060476608141595	91.28960716063838
GOTERM_MF_DIRECT	GO:0031995~insulin-like growth factor II binding	2	0.0031937657692184857	0.1528733772728891	IGFBP3, INSR	359	8	17446	12.149025069637883	1.0	0.7060476608141595	91.28960716063838
GOTERM_MF_DIRECT	GO:0043394~proteoglycan binding	2	0.0031937657692184857	0.1528733772728891	COL5A1, SLIT2	359	8	17446	12.149025069637883	1.0	0.7060476608141595	91.28960716063838
GOTERM_MF_DIRECT	GO:0004693~cyclin-dependent protein serine/threonine kinase activity	3	0.004790648653827728	0.15378242102900047	CDK1, CDK17, CDK13	359	34	17446	4.287891201048665	1.0	0.7038406911207756	91.42610581795194
GOTERM_MF_DIRECT	GO:0017048~Rho GTPase binding	3	0.004790648653827728	0.16829423270767577	ROCK2, DOCK9, VCL	359	36	17446	4.049675023212628	1.0	0.7345519499659038	93.35242607617874
GOTERM_MF_DIRECT	GO:0002162~dystroglycan binding	2	0.0031937657692184857	0.1702647828884497	DMD, VCL	359	9	17446	10.799133395233675	1.0	0.7347351025242237	93.58040080762837
GOTERM_MF_DIRECT	GO:0035591~signaling adaptor activity	2	0.0031937657692184857	0.1702647828884497	SH2B3, SH2B1	359	9	17446	10.799133395233675	1.0	0.7347351025242237	93.58040080762837
GOTERM_MF_DIRECT	GO:0032183~SUMO binding	2	0.0031937657692184857	0.1702647828884497	USPL1, USP25	359	9	17446	10.799133395233675	1.0	0.7347351025242237	93.58040080762837
GOTERM_MF_DIRECT	GO:0000900~translation repressor activity, nucleic acid binding	2	0.0031937657692184857	0.1702647828884497	RARA, PURA	359	9	17446	10.799133395233675	1.0	0.7347351025242237	93.58040080762837
GOTERM_MF_DIRECT	GO:0045294~alpha-catenin binding	2	0.0031937657692184857	0.18730012196963097	CDH2, VCL	359	10	17446	9.719220055710306	1.0	0.7670080022049186	95.26880982178537
GOTERM_MF_DIRECT	GO:0048027~mRNA 5'-UTR binding	2	0.0031937657692184857	0.18730012196963097	RARA, IGF2BP3	359	10	17446	9.719220055710306	1.0	0.7670080022049186	95.26880982178537
GOTERM_MF_DIRECT	GO:0031702~type 1 angiotensin receptor binding	2	0.0031937657692184857	0.18730012196963097	EDNRB, JAK2	359	10	17446	9.719220055710306	1.0	0.7670080022049186	95.26880982178537
GOTERM_MF_DIRECT	GO:0005509~calcium ion binding	19	0.03034077480757561	0.19423403118059424	REPS2, LDLR, NCALD, SPOCK2, DAG1, PCDHGC4, CDH2, PCDH17, MAN1C1, SLIT2, PRRG3, EGFLAM, FAT3, FBLN5, VSNL1, SDF4, DST, LRP4, MELK	359	699	17446	1.320924041906265	1.0	0.7766195041156196	95.82913408077735
GOTERM_MF_DIRECT	GO:0043560~insulin receptor substrate binding	2	0.0031937657692184857	0.203986664544885	JAK2, INSR	359	11	17446	8.835654596100278	1.0	0.7908633628801265	96.51321461771833
GOTERM_MF_DIRECT	GO:0001012~RNA polymerase II regulatory region DNA binding	2	0.0031937657692184857	0.203986664544885	RARA, NCOR1	359	11	17446	8.835654596100278	1.0	0.7908633628801265	96.51321461771833
GOTERM_MF_DIRECT	GO:0005201~extracellular matrix structural constituent	3	0.004790648653827728	0.20544564342233684	COL4A4, COL5A1, COL4A5	359	41	17446	3.555812215503771	1.0	0.7896555748884359	96.60605807633691
GOTERM_MF_DIRECT	GO:0005096~GTPase activator activity	8	0.012775063076873943	0.20994533654288827	DLC1, ARHGAP21, ARHGAP6, RALBP1, PREX2, EVI5L, ARHGEF15, AGAP3	359	235	17446	1.6543353286315414	1.0	0.7938491125241633	96.87809427065561
GOTERM_MF_DIRECT	GO:0036459~thiol-dependent ubiquitinyl hydrolase activity	4	0.006387531538436971	0.21011612641644623	OTUD5, USP3, TNFAIP3, USP25	359	77	17446	2.5244727417429367	1.0	0.7904167777188191	96.88800778415305
GOTERM_MF_DIRECT	GO:0016874~ligase activity	11	0.01756571173070167	0.21223980899980893	ARIH1, WARS, TRIM2, KCMF1, XIAP, RNF4, UBR5, HLCS, NEDD4L, TNFAIP3, ZNRF3	359	362	17446	1.4766770802874776	1.0	0.7904330985043112	97.0088514293855
GOTERM_MF_DIRECT	GO:0005085~guanyl-nucleotide exchange factor activity	6	0.009581297307655456	0.217447894958057	ARHGEF3, PREX2, PSD3, DOCK9, ARHGEF17, ARHGEF15	359	156	17446	1.86908077994429	1.0	0.7957309411025535	97.28694481397093
GOTERM_MF_DIRECT	GO:0047485~protein N-terminus binding	5	0.007984414423046215	0.2197097266711529	APTX, BANF1, ZMYND8, STX5A, PLEC	359	117	17446	2.076756422160322	1.0	0.795953458431087	97.40004588776353
GOTERM_MF_DIRECT	GO:0016504~peptidase activator activity	2	0.0031937657692184857	0.2203315325747785	APP, FN1	359	12	17446	8.099350046425256	1.0	0.7934438260905707	97.43035963359958
GOTERM_MF_DIRECT	GO:0051010~microtubule plus-end binding	2	0.0031937657692184857	0.2203315325747785	CKAP5, DST	359	12	17446	8.099350046425256	1.0	0.7934438260905707	97.43035963359958
GOTERM_MF_DIRECT	GO:0044325~ion channel binding	5	0.007984414423046215	0.23281923633950288	PPP1R9A, SCN3B, FHL1, PDE4D, NEDD4L	359	120	17446	2.024837511606314	1.0	0.8101350709102763	97.97365251288696
GOTERM_MF_DIRECT	GO:0005159~insulin-like growth factor receptor binding	2	0.0031937657692184857	0.23634170300146753	GNAS, INSR	359	13	17446	7.476323119777159	1.0	0.8121872326556789	98.10629732417729
GOTERM_MF_DIRECT	GO:0017154~semaphorin receptor activity	2	0.0031937657692184857	0.23634170300146753	NRP2, PLXNB1	359	13	17446	7.476323119777159	1.0	0.8121872326556789	98.10629732417729
GOTERM_MF_DIRECT	GO:0045295~gamma-catenin binding	2	0.0031937657692184857	0.23634170300146753	PTPRJ, CDH2	359	13	17446	7.476323119777159	1.0	0.8121872326556789	98.10629732417729
GOTERM_MF_DIRECT	GO:0042054~histone methyltransferase activity	2	0.0031937657692184857	0.23634170300146753	PRDM8, NSD1	359	13	17446	7.476323119777159	1.0	0.8121872326556789	98.10629732417729
GOTERM_MF_DIRECT	GO:0008013~beta-catenin binding	4	0.006387531538436971	0.24808444740659952	PTPRJ, GSK3B, CDH2, CD2AP	359	84	17446	2.3141000132643588	1.0	0.8261922563520026	98.49233200752364
GOTERM_MF_DIRECT	GO:0035064~methylated histone binding	3	0.004790648653827728	0.2509919946022017	ZMYND11, TRP53BP1, CBX7	359	47	17446	3.1018787411841404	1.0	0.8271112526041873	98.57586019256469
GOTERM_MF_DIRECT	GO:0015175~neutral amino acid transmembrane transporter activity	2	0.0031937657692184857	0.252024010721013	SLC3A2, SLC43A2	359	14	17446	6.942300039793076	1.0	0.8254074075184689	98.60445592848328
GOTERM_MF_DIRECT	GO:0050811~GABA receptor binding	2	0.0031937657692184857	0.252024010721013	PLCL1, TRAK1	359	14	17446	6.942300039793076	1.0	0.8254074075184689	98.60445592848328
GOTERM_MF_DIRECT	GO:0034185~apolipoprotein binding	2	0.0031937657692184857	0.252024010721013	MAPT, LRP4	359	14	17446	6.942300039793076	1.0	0.8254074075184689	98.60445592848328
GOTERM_MF_DIRECT	GO:0003723~RNA binding	20	0.03193765769218486	0.2533787599409485	RBFOX2, ENDOV, MAGOH, TLR13, RBM7, MBNL1, IGF2BP3, CBX7, PDCD4, CAPRIN1, PURA, ATXN1, DDX17, LARP4, DGCR8, TRMT11, UBR5, TFB2M, MSI2, RBM47	359	780	17446	1.2460538532961931	1.0	0.8241766637708459	98.64118216885
GOTERM_MF_DIRECT	GO:0005161~platelet-derived growth factor receptor binding	2	0.0031937657692184857	0.2673851513962682	PTPRJ, VEGFA	359	15	17446	6.479480037140204	1.0	0.8399454188101635	98.97158681700436
GOTERM_MF_DIRECT	GO:0004386~helicase activity	5	0.007984414423046215	0.2731681440833704	DDX17, BRIP1, WRN, SMARCA2, HELLS	359	129	17446	1.8835697782384313	1.0	0.8443461206806291	99.08475919934742
GOTERM_MF_DIRECT	GO:0008307~structural constituent of muscle	2	0.0031937657692184857	0.2824316843287096	DMD, DAG1	359	16	17446	6.0745125348189415	1.0	0.8527678194647242	99.242148649131
GOTERM_MF_DIRECT	GO:0008146~sulfotransferase activity	3	0.004790648653827728	0.2967822538344811	NDST1, CHST2, CHST3	359	53	17446	2.750722657276502	1.0	0.8663363261496116	99.43698906234243
GOTERM_MF_DIRECT	GO:0000989~transcription factor activity, transcription factor binding	2	0.0031937657692184857	0.2971700352808059	CRY2, ARNT	359	17	17446	5.717188268064886	1.0	0.8641239900209153	99.4415391451943
GOTERM_MF_DIRECT	GO:0008353~RNA polymerase II carboxy-terminal domain kinase activity	2	0.0031937657692184857	0.2971700352808059	CDK1, CDK13	359	17	17446	5.717188268064886	1.0	0.8641239900209153	99.4415391451943
GOTERM_MF_DIRECT	GO:0043422~protein kinase B binding	2	0.0031937657692184857	0.2971700352808059	CCDC88A, RARA	359	17	17446	5.717188268064886	1.0	0.8641239900209153	99.4415391451943
GOTERM_MF_DIRECT	GO:0003690~double-stranded DNA binding	5	0.007984414423046215	0.30531595518969623	AFF3, APTX, TCF4, PURA, NFIB	359	136	17446	1.7866213337702768	1.0	0.8702533209262009	99.52955263228513
GOTERM_MF_DIRECT	GO:0008266~poly(U) RNA binding	2	0.0031937657692184857	0.3116064990645229	ATXN1, MSI2	359	18	17446	5.399566697616837	1.0	0.8742210619732316	99.58847733680035
GOTERM_MF_DIRECT	GO:0050431~transforming growth factor beta binding	2	0.0031937657692184857	0.3116064990645229	ACVRL1, ITGAV	359	18	17446	5.399566697616837	1.0	0.8742210619732316	99.58847733680035
GOTERM_MF_DIRECT	GO:0051393~alpha-actinin binding	2	0.0031937657692184857	0.3116064990645229	DAG1, RARA	359	18	17446	5.399566697616837	1.0	0.8742210619732316	99.58847733680035
GOTERM_MF_DIRECT	GO:0003684~damaged DNA binding	3	0.004790648653827728	0.3119778423308611	TRP53BP1, CRY2, APTX	359	55	17446	2.6506963788300837	1.0	0.8721168466066557	99.59173100697416
GOTERM_MF_DIRECT	GO:0001085~RNA polymerase II transcription factor binding	3	0.004790648653827728	0.3119778423308611	TAL1, TBX3, GSK3B	359	55	17446	2.6506963788300837	1.0	0.8721168466066557	99.59173100697416
GOTERM_MF_DIRECT	GO:0005516~calmodulin binding	6	0.009581297307655456	0.31936478881540575	TJP1, SCN3A, CAMSAP2, CASK, MYLK, MYH10	359	182	17446	1.6020692399522483	1.0	0.8770813502498097	99.65167841391498
GOTERM_MF_DIRECT	GO:0000978~RNA polymerase II core promoter proximal region sequence-specific DNA binding	10	0.01596882884609243	0.3202706653902854	BMI1, ZBTB7A, ELF1, TBX3, SMAD6, GMEB1, SKI, TCF4, NFIB, FOXP2	359	359	17446	1.3536518183440538	1.0	0.8755700408965574	99.65843648901632
GOTERM_MF_DIRECT	GO:0008157~protein phosphatase 1 binding	2	0.0031937657692184857	0.3257472423191346	PPP1R9A, SHOC2	359	19	17446	5.115378976689635	1.0	0.8785389089471356	99.69675957947416
GOTERM_MF_DIRECT	GO:1990841~promoter-specific chromatin binding	2	0.0031937657692184857	0.3257472423191346	BMI1, RUNX1	359	19	17446	5.115378976689635	1.0	0.8785389089471356	99.69675957947416
GOTERM_MF_DIRECT	GO:0003676~nucleic acid binding	29	0.04630960365366804	0.3263520943528697	ZFP62, ZFP46, ZFP715, RBM7, ZEB2, IGF2BP3, ZFP644, DDX17, MSI2, RBM47, RBFOX2, ZBTB7A, IKZF3, ZFP960, ZFP980, POLG, ZFX, BRIP1, WRN, KLF15, ZFP606, ZFP799, PRDM8, ZFHX4, TRMT11, R3HDM4, ZFP180, ZBTB4, ZFP947	359	1237	17446	1.139278017848015	1.0	0.8767761684476578	99.70073690300154
GOTERM_MF_DIRECT	GO:0003712~transcription cofactor activity	3	0.004790648653827728	0.3271027733895315	TFB2M, NSD1, ZMYND8	359	57	17446	2.557689488344818	1.0	0.8751629856369818	99.70560552489017
GOTERM_MF_DIRECT	GO:0008234~cysteine-type peptidase activity	5	0.007984414423046215	0.3285225924070624	OTUD5, USPL1, USP3, TNFAIP3, USP25	359	141	17446	1.7232659673245225	1.0	0.8742127308033611	99.71461270419606
GOTERM_MF_DIRECT	GO:0005102~receptor binding	11	0.01756571173070167	0.3376458371225094	WNT5A, APP, ITGAV, VEGFA, EFNB2, ACOT2, RARA, JAK2, CAT, DDO, SLIT2	359	412	17446	1.2974686967574436	1.0	0.8806142599385297	99.76663605150488
GOTERM_MF_DIRECT	GO:0008408~3'-5' exonuclease activity	2	0.0031937657692184857	0.3395983060361539	POLG, WRN	359	20	17446	4.859610027855153	1.0	0.8801901008123306	99.77655392303211
GOTERM_MF_DIRECT	GO:0042974~retinoic acid receptor binding	2	0.0031937657692184857	0.3395983060361539	NCOR1, NSD1	359	20	17446	4.859610027855153	1.0	0.8801901008123306	99.77655392303211
GOTERM_MF_DIRECT	GO:0044822~poly(A) RNA binding	26	0.04151895499984031	0.35013611517770926	RBFOX2, BCLAF1, YWHAZ, PRPF4B, ROCK2, MAGOH, SLC3A2, DEK, RBM7, IGF2BP3, PRRC2B, MBNL1, CAPRIN1, PURA, DDX17, ZFP106, LARP4, UBTF, MSI2, TFB2M, LUC7L2, RBM47, SPATS2L, AHNAK, PLEC, CDK13	359	1113	17446	1.135218874431572	1.0	0.8875159456143673	99.82363841358813
GOTERM_MF_DIRECT	GO:0019955~cytokine binding	2	0.0031937657692184857	0.3531656081312049	KIT, CSF1R	359	21	17446	4.6282000265287175	1.0	0.8880375911773426	99.8353541878858
GOTERM_MF_DIRECT	GO:0005539~glycosaminoglycan binding	2	0.0031937657692184857	0.3531656081312049	EGFLAM, SPOCK2	359	21	17446	4.6282000265287175	1.0	0.8880375911773426	99.8353541878858
GOTERM_MF_DIRECT	GO:0046965~retinoid X receptor binding	2	0.0031937657692184857	0.3531656081312049	NCOR1, NSD1	359	21	17446	4.6282000265287175	1.0	0.8880375911773426	99.8353541878858
GOTERM_MF_DIRECT	GO:0050998~nitric-oxide synthase binding	2	0.0031937657692184857	0.36645494599438705	DMD, CDH2	359	22	17446	4.417827298050139	1.0	0.8971330311775589	99.87868319830416
GOTERM_MF_DIRECT	GO:0004003~ATP-dependent DNA helicase activity	2	0.0031937657692184857	0.36645494599438705	BRIP1, WRN	359	22	17446	4.417827298050139	1.0	0.8971330311775589	99.87868319830416
GOTERM_MF_DIRECT	GO:0030332~cyclin binding	2	0.0031937657692184857	0.36645494599438705	CDK1, CDK13	359	22	17446	4.417827298050139	1.0	0.8971330311775589	99.87868319830416
GOTERM_MF_DIRECT	GO:0031435~mitogen-activated protein kinase kinase kinase binding	2	0.0031937657692184857	0.37947199886648025	SASH1, MAP3K11	359	23	17446	4.225747850308829	1.0	0.9053543333423568	99.91061111404456
GOTERM_MF_DIRECT	GO:0005520~insulin-like growth factor binding	2	0.0031937657692184857	0.37947199886648025	ESM1, IGFBP3	359	23	17446	4.225747850308829	1.0	0.9053543333423568	99.91061111404456
GOTERM_MF_DIRECT	GO:0003705~transcription factor activity, RNA polymerase II distal enhancer sequence-specific binding	3	0.004790648653827728	0.38653449713213245	FOXF2, SOX7, ARNT	359	65	17446	2.242896935933148	1.0	0.9087253780331522	99.92446452811399
GOTERM_MF_DIRECT	GO:0000287~magnesium ion binding	6	0.009581297307655456	0.3952220045035577	RPS6KA1, ENDOV, DCK, ATP11A, WRN, STK3	359	202	17446	1.443448523125293	1.0	0.9131198673284966	99.93876105270947
GOTERM_MF_DIRECT	GO:0008144~drug binding	4	0.006387531538436971	0.40456358207231125	TYMS, DCK, RARA, PDE4D	359	112	17446	1.735575009948269	1.0	0.9177537726248155	99.95129520096317
GOTERM_MF_DIRECT	GO:0043014~alpha-tubulin binding	2	0.0031937657692184857	0.40471139043615106	NCALD, GNAS	359	25	17446	3.8876880222841224	1.0	0.916151897904087	99.95147276000557
GOTERM_MF_DIRECT	GO:0046966~thyroid hormone receptor binding	2	0.0031937657692184857	0.40471139043615106	NCOR1, NSD1	359	25	17446	3.8876880222841224	1.0	0.916151897904087	99.95147276000557
GOTERM_MF_DIRECT	GO:0005086~ARF guanyl-nucleotide exchange factor activity	2	0.0031937657692184857	0.40471139043615106	PSD3, IQSEC2	359	25	17446	3.8876880222841224	1.0	0.916151897904087	99.95147276000557
GOTERM_MF_DIRECT	GO:0017134~fibroblast growth factor binding	2	0.0031937657692184857	0.41694451841485747	FGFR2, ITGAV	359	26	17446	3.7381615598885793	1.0	0.9224640807723631	99.96424596312349
GOTERM_MF_DIRECT	GO:0050681~androgen receptor binding	2	0.0031937657692184857	0.41694451841485747	RNF4, NSD1	359	26	17446	3.7381615598885793	1.0	0.9224640807723631	99.96424596312349
GOTERM_MF_DIRECT	GO:0030552~cAMP binding	2	0.0031937657692184857	0.41694451841485747	PDE4D, PDE3A	359	26	17446	3.7381615598885793	1.0	0.9224640807723631	99.96424596312349
GOTERM_MF_DIRECT	GO:0002039~p53 binding	3	0.004790648653827728	0.42251037170237465	TRP53BP1, GSK3B, KMT5A	359	70	17446	2.082690011937923	1.0	0.9243388251203621	99.96895133207279
GOTERM_MF_DIRECT	GO:0031593~polyubiquitin binding	2	0.0031937657692184857	0.4289269444871041	BRCC3, AGAP3	359	27	17446	3.599711131744558	1.0	0.9266821117949493	99.97365750650832
GOTERM_MF_DIRECT	GO:0043548~phosphatidylinositol 3-kinase binding	2	0.0031937657692184857	0.4289269444871041	JAK2, INSR	359	27	17446	3.599711131744558	1.0	0.9266821117949493	99.97365750650832
GOTERM_MF_DIRECT	GO:0003924~GTPase activity	6	0.009581297307655456	0.4293036334599517	GBP7, RHOA, GNAS, GNG2, GBP4, AGAP3	359	209	17446	1.3951033572789915	1.0	0.9253739767451191	99.97391197359785
GOTERM_MF_DIRECT	GO:0008565~protein transporter activity	3	0.004790648653827728	0.4295764468657725	AP2B1, VPS26A, KPNA1	359	71	17446	2.053356349797952	1.0	0.9240002937223961	99.97409483643594
GOTERM_MF_DIRECT	GO:0016791~phosphatase activity	4	0.006387531538436971	0.43736872015284606	PTPRJ, PTPRE, PTP4A2, CTDSP2	359	118	17446	1.6473254331712384	1.0	0.9271637130371038	99.97884036270126
GOTERM_MF_DIRECT	GO:0008026~ATP-dependent helicase activity	2	0.0031937657692184857	0.4406637924145634	BRIP1, WRN	359	28	17446	3.471150019896538	1.0	0.9276167396247398	99.98059199108901
GOTERM_MF_DIRECT	GO:0017080~sodium channel regulator activity	2	0.0031937657692184857	0.463420728539897	SCN3B, NEDD4L	359	30	17446	3.239740018570102	1.0	0.9386927282059697	99.98946568998572
GOTERM_MF_DIRECT	GO:0043130~ubiquitin binding	3	0.004790648653827728	0.47097285337838307	CRY2, UBR5, TNFAIP3	359	77	17446	1.8933545563072025	1.0	0.941200806297023	99.99144844108613
GOTERM_MF_DIRECT	GO:0004872~receptor activity	5	0.007984414423046215	0.4714494065998216	GRIA1, ATRN, ANTXR2, TREML2, GFRA2	359	172	17446	1.4126773336788236	1.0	0.9401635718632193	99.99156106874031
GOTERM_MF_DIRECT	GO:0001078~transcriptional repressor activity, RNA polymerase II core promoter proximal region sequence-specific binding	4	0.006387531538436971	0.49558830715666957	ZBTB7A, TBX3, SKI, FOXP2	359	129	17446	1.5068558225907451	1.0	0.9502066923953578	99.99575741638147
GOTERM_MF_DIRECT	GO:0001104~RNA polymerase II transcription cofactor activity	2	0.0031937657692184857	0.49583649699245513	TRP53BP1, MED13L	359	33	17446	2.945218198700093	1.0	0.9491883096160336	99.99578802270968
GOTERM_MF_DIRECT	GO:0001965~G-protein alpha-subunit binding	2	0.0031937657692184857	0.49583649699245513	GRIA1, GNAS	359	33	17446	2.945218198700093	1.0	0.9491883096160336	99.99578802270968
GOTERM_MF_DIRECT	GO:0017137~Rab GTPase binding	4	0.006387531538436971	0.505854187294658	YIPF2, EVI5L, RAB11FIP1, MICALL1	359	131	17446	1.4838503901847795	1.0	0.9523670296473292	99.99686484120757
GOTERM_MF_DIRECT	GO:0031624~ubiquitin conjugating enzyme binding	2	0.0031937657692184857	0.5062017720175451	ARIH1, RNF4	359	34	17446	2.858594134032443	1.0	0.9514354992229491	99.99689712751484
GOTERM_MF_DIRECT	GO:0070888~E-box binding	2	0.0031937657692184857	0.5062017720175451	TAL1, TCF4	359	34	17446	2.858594134032443	1.0	0.9514354992229491	99.99689712751484
GOTERM_MF_DIRECT	GO:0003713~transcription coactivator activity	5	0.007984414423046215	0.508079766867085	DDX17, GMEB1, TADA1, RARA, ARNT	359	180	17446	1.349891674404209	1.0	0.9511498718922935	99.9970662755149
GOTERM_MF_DIRECT	GO:0051721~protein phosphatase 2A binding	2	0.0031937657692184857	0.5262991065834337	MAPT, BCL2	359	36	17446	2.6997833488084186	1.0	0.9574281197268377	99.9983161762316
GOTERM_MF_DIRECT	GO:0017046~peptide hormone binding	2	0.0031937657692184857	0.5262991065834337	EDNRB, NPR3	359	36	17446	2.6997833488084186	1.0	0.9574281197268377	99.9983161762316
GOTERM_MF_DIRECT	GO:0005109~frizzled binding	2	0.0031937657692184857	0.5455806817707882	WNT5A, ZNRF3	359	38	17446	2.5576894883448174	1.0	0.9634161024634746	99.99908631072593
GOTERM_MF_DIRECT	GO:0004721~phosphoprotein phosphatase activity	4	0.006387531538436971	0.5457947914875514	PTPRJ, PTPRE, PTP4A2, CTDSP2	359	139	17446	1.3984489288791806	1.0	0.9626147870739703	99.99909262352794
GOTERM_MF_DIRECT	GO:0019900~kinase binding	3	0.004790648653827728	0.5660913630122748	CRY2, PFKFB2, TNFAIP3	359	92	17446	1.584655443865811	1.0	0.9683238816553242	99.99953685685354
GOTERM_MF_DIRECT	GO:0048365~Rac GTPase binding	2	0.0031937657692184857	0.5730453674916305	RALBP1, MAP3K11	359	41	17446	2.3705414770025137	1.0	0.9696273464160572	99.99963483128066
GOTERM_MF_DIRECT	GO:0019838~growth factor binding	2	0.0031937657692184857	0.5818273128218856	VEGFA, IGFBP3	359	42	17446	2.3141000132643588	1.0	0.9714046005914599	99.99973102629005
GOTERM_MF_DIRECT	GO:0004402~histone acetyltransferase activity	2	0.0031937657692184857	0.5818273128218856	MGEA5, TADA1	359	42	17446	2.3141000132643588	1.0	0.9714046005914599	99.99973102629005
GOTERM_MF_DIRECT	GO:0016887~ATPase activity	5	0.007984414423046215	0.589976203397635	RALBP1, ABCD3, WRN, KIF26A, SMARCA2	359	200	17446	1.2149025069637882	1.0	0.9729345988146085	99.99979863704172
GOTERM_MF_DIRECT	GO:0004725~protein tyrosine phosphatase activity	3	0.004790648653827728	0.5949482559260528	PTPRJ, PTPRE, PTP4A2	359	97	17446	1.5029721735634494	1.0	0.9735806849585438	99.99983172028143
GOTERM_MF_DIRECT	GO:0032403~protein complex binding	8	0.012775063076873943	0.6044435715753276	PPP1R9A, YWHAZ, MAPT, CASK, CDH2, WRN, CD2AP, INSR	359	358	17446	1.085946374939699	1.0	0.9753627271165545	99.99988129289136
GOTERM_MF_DIRECT	GO:0004896~cytokine receptor activity	2	0.0031937657692184857	0.6071069743034887	IL7R, IL13RA1	359	45	17446	2.1598266790467346	1.0	0.975402131705205	99.99989252378388
GOTERM_MF_DIRECT	GO:0004715~non-membrane spanning protein tyrosine kinase activity	2	0.0031937657692184857	0.6071069743034887	JAK2, MELK	359	45	17446	2.1598266790467346	1.0	0.975402131705205	99.99989252378388
GOTERM_MF_DIRECT	GO:0001046~core promoter sequence-specific DNA binding	2	0.0031937657692184857	0.6071069743034887	USP3, SOX4	359	45	17446	2.1598266790467346	1.0	0.975402131705205	99.99989252378388
GOTERM_MF_DIRECT	GO:0030276~clathrin binding	2	0.0031937657692184857	0.615190170851798	AP2B1, NCALD	359	46	17446	2.1128739251544144	1.0	0.9767616042192264	99.99992084145732
GOTERM_MF_DIRECT	GO:0022857~transmembrane transporter activity	2	0.0031937657692184857	0.615190170851798	RALBP1, SLC22A23	359	46	17446	2.1128739251544144	1.0	0.9767616042192264	99.99992084145732
GOTERM_MF_DIRECT	GO:0032947~protein complex scaffold	2	0.0031937657692184857	0.615190170851798	SASH1, RB1CC1	359	46	17446	2.1128739251544144	1.0	0.9767616042192264	99.99992084145732
GOTERM_MF_DIRECT	GO:0004527~exonuclease activity	2	0.0031937657692184857	0.645898096754469	POLG, WRN	359	50	17446	1.9438440111420612	1.0	0.982787226782227	99.99997671038332
GOTERM_MF_DIRECT	GO:0008289~lipid binding	6	0.009581297307655456	0.6530685424391504	DLC1, PARD3, PITPNB, PITPNC1, MELK, EPN2	359	270	17446	1.0799133395233673	1.0	0.9836664555385296	99.99998276306563
GOTERM_MF_DIRECT	GO:0030971~receptor tyrosine kinase binding	2	0.0031937657692184857	0.653185316881381	ANGPT2, LRP4	359	51	17446	1.9057294226882955	1.0	0.9832370728553598	99.99998284822033
GOTERM_MF_DIRECT	GO:0097110~scaffold protein binding	2	0.0031937657692184857	0.6673141481910405	XIAP, LRP4	359	53	17446	1.8338151048510012	1.0	0.9853191871575865	99.99999069792722
GOTERM_MF_DIRECT	GO:0042826~histone deacetylase binding	3	0.004790648653827728	0.6728137701753376	TAL1, RARA, NCOR1	359	112	17446	1.3016812574612018	1.0	0.9858372683295693	99.99999272084182
GOTERM_MF_DIRECT	GO:0005525~GTP binding	8	0.012775063076873943	0.6741881143033075	GBP7, ARF3, RHOA, RAB24, GNAS, GBP4, INSR, AGAP3	359	383	17446	1.015062146810476	1.0	0.9856704707133501	99.99999315792533
GOTERM_MF_DIRECT	GO:0030165~PDZ domain binding	3	0.004790648653827728	0.6914162376018982	GRIA1, CASK, L1CAM	359	116	17446	1.2567956968590914	1.0	0.9879944000087981	99.99999692322807
GOTERM_MF_DIRECT	GO:0020037~heme binding	4	0.006387531538436971	0.7000193885225924	DGCR8, JAK2, CYB5B, CAT	359	175	17446	1.110768006366892	1.0	0.98888771474782	99.99999797024226
GOTERM_MF_DIRECT	GO:0001227~transcriptional repressor activity, RNA polymerase II transcription regulatory region sequence-specific binding	2	0.0031937657692184857	0.7001753825271653	ZBTB4, ZEB2	359	58	17446	1.6757275958121218	1.0	0.9885866890372091	99.99999798571466
GOTERM_MF_DIRECT	GO:0005546~phosphatidylinositol-4,5-bisphosphate binding	2	0.0031937657692184857	0.718316919019304	PARD3, STXBP6	359	61	17446	1.5933147632311977	1.0	0.9906741835510114	99.99999919582037
GOTERM_MF_DIRECT	GO:0046982~protein heterodimerization activity	10	0.01596882884609243	0.7317873290590576	TAL1, IKZF3, ITGAV, BCL2, VEGFA, SOX4, RARA, TCF4, ARNT, FOXP2	359	514	17446	0.945449421761703	1.0	0.9919753875546741	99.99999960890852
GOTERM_MF_DIRECT	GO:0046983~protein dimerization activity	4	0.006387531538436971	0.7513235547787455	TAL1, TCF4, STK3, ARNT	359	190	17446	1.0230757953379268	1.0	0.993721675510105	99.99999987144285
GOTERM_MF_DIRECT	GO:0000979~RNA polymerase II core promoter sequence-specific DNA binding	2	0.0031937657692184857	0.7513814506062029	TAL1, NSD1	359	67	17446	1.4506298590612399	1.0	0.9935262552634614	99.99999987188247
GOTERM_MF_DIRECT	GO:0008092~cytoskeletal protein binding	2	0.0031937657692184857	0.7565028868754781	DST, PLEC	359	68	17446	1.4292970670162215	1.0	0.9938036612132967	99.99999990567558
GOTERM_MF_DIRECT	GO:0005249~voltage-gated potassium channel activity	2	0.0031937657692184857	0.766432282517387	SCN3A, CNGB3	359	70	17446	1.3884600079586151	1.0	0.9944917929295335	99.99999994887516
GOTERM_MF_DIRECT	GO:0016787~hydrolase activity	29	0.04630960365366804	0.7690018843384865	OTUD5, USPL1, ENDOV, NDST1, USP3, ABHD6, ACOT2, DDX17, ECE1, CTDSP2, HELLS, PTPRJ, BRCC3, PTPRE, BRIP1, ATP11A, APTX, PDE4D, MALT1, PDE3A, WRN, PDE7A, GLS, PTP4A2, MGEA5, TNFAIP3, USP25, SMARCA2, HDAC7	359	1533	17446	0.9193000052694027	1.0	0.9945335471945067	99.99999995655358
GOTERM_MF_DIRECT	GO:0051087~chaperone binding	2	0.0031937657692184857	0.7895247107827882	DNLZ, BIRC5	359	75	17446	1.2958960074280408	1.0	0.9959388976070623	99.99999998894609
GOTERM_MF_DIRECT	GO:0003729~mRNA binding	3	0.004790648653827728	0.7919726919927238	TYMS, RBFOX2, LUC7L2	359	142	17446	1.026678174898976	1.0	0.9959709208009985	99.9999999906938
GOTERM_MF_DIRECT	GO:0005200~structural constituent of cytoskeleton	2	0.0031937657692184857	0.8022721784101493	DMD, PLEC	359	78	17446	1.2460538532961931	1.0	0.9965121324832493	99.99999999559085
GOTERM_MF_DIRECT	GO:0001077~transcriptional activator activity, RNA polymerase II core promoter proximal region sequence-specific binding	5	0.007984414423046215	0.807962746528558	ELF1, GMEB1, SOX4, TCF4, NFIB	359	270	17446	0.8999277829361394	1.0	0.9967403046418443	99.99999999713066
GOTERM_MF_DIRECT	GO:0005125~cytokine activity	4	0.006387531538436971	0.8185294588581262	WNT5A, CCL20, VEGFA, GREM2	359	214	17446	0.90833832296358	1.0	0.9972260383579441	99.99999999875206
GOTERM_MF_DIRECT	GO:0003697~single-stranded DNA binding	2	0.0031937657692184857	0.8218298138177479	CRY2, PURA	359	83	17446	1.1709903681578682	1.0	0.9973034725151029	99.99999999904736
GOTERM_MF_DIRECT	GO:0016779~nucleotidyltransferase activity	2	0.0031937657692184857	0.8291015006309442	CDS2, POLG	359	85	17446	1.1434376536129771	1.0	0.997578240621813	99.99999999948393
GOTERM_MF_DIRECT	GO:0005543~phospholipid binding	2	0.0031937657692184857	0.8394578324793406	PITPNB, PSD3	359	88	17446	1.1044568245125348	1.0	0.9979708384813514	99.99999999979427
GOTERM_MF_DIRECT	GO:0051117~ATPase binding	2	0.0031937657692184857	0.8394578324793406	PDE4D, USP25	359	88	17446	1.1044568245125348	1.0	0.9979708384813514	99.99999999979427
GOTERM_MF_DIRECT	GO:0008237~metallopeptidase activity	3	0.004790648653827728	0.8435379523813137	ADAMTS9, ECE1, BRCC3	359	160	17446	0.9111768802228413	1.0	0.9980715653415305	99.99999999985913
GOTERM_MF_DIRECT	GO:0004871~signal transducer activity	11	0.01756571173070167	0.8604439490696372	PLCL1, EDNRB, MIER1, CMKLR1, GAB1, SH2B3, GNAS, GNG2, MALT1, SH2B1, VMN1R45	359	648	17446	0.8249338010247944	1.0	0.9986372489479918	99.9999999999738
GOTERM_MF_DIRECT	GO:0003824~catalytic activity	8	0.012775063076873943	0.8649435002603518	NDST1, DIP2C, ABHD6, SLC3A2, APTX, HLCS, WRN, TNFAIP3	359	479	17446	0.8116258919173533	1.0	0.998731254658358	99.99999999998383
GOTERM_MF_DIRECT	GO:0015293~symporter activity	2	0.0031937657692184857	0.9026748090404172	SLC23A2, SLC6A6	359	112	17446	0.8677875049741345	1.0	0.9995548604435808	99.99999999999987
GOTERM_MF_DIRECT	GO:0004175~endopeptidase activity	2	0.0031937657692184857	0.9026748090404172	ADAMTS9, ECE1	359	112	17446	0.8677875049741345	1.0	0.9995548604435808	99.99999999999987
GOTERM_MF_DIRECT	GO:0008233~peptidase activity	8	0.012775063076873943	0.908484591731467	OTUD5, USPL1, ECE1, BRCC3, USP3, MALT1, TNFAIP3, USP25	359	516	17446	0.7534279112953726	1.0	0.9996203486734013	99.99999999999994
GOTERM_MF_DIRECT	GO:0004518~nuclease activity	2	0.0031937657692184857	0.9085816449997228	ENDOV, WRN	359	115	17446	0.8451495700617657	1.0	0.9996045491186507	99.99999999999994
GOTERM_MF_DIRECT	GO:0030414~peptidase inhibitor activity	2	0.0031937657692184857	0.9226431974726005	APP, BIRC5	359	123	17446	0.7901804923341712	1.0	0.9997601949765403	100.0
GOTERM_MF_DIRECT	GO:0004222~metalloendopeptidase activity	2	0.0031937657692184857	0.9226431974726005	ADAMTS9, ECE1	359	123	17446	0.7901804923341712	1.0	0.9997601949765403	100.0
GOTERM_MF_DIRECT	GO:0004867~serine-type endopeptidase inhibitor activity	2	0.0031937657692184857	0.9226431974726005	APP, APLP2	359	123	17446	0.7901804923341712	1.0	0.9997601949765403	100.0
GOTERM_MF_DIRECT	GO:0005215~transporter activity	3	0.004790648653827728	0.9394379395294727	SLC23A2, SLC22A23, SLCO2A1	359	217	17446	0.6718354877219106	1.0	0.9998863202284578	100.0
GOTERM_MF_DIRECT	GO:0005216~ion channel activity	2	0.0031937657692184857	0.9710484891025131	SCN3A, GRIA1	359	170	17446	0.5717188268064886	1.0	0.9999889069354184	100.0
GOTERM_MF_DIRECT	GO:0004888~transmembrane signaling receptor activity	3	0.004790648653827728	0.9895945572207941	SEMA6A, ADGRD1, ADGRF5	359	316	17446	0.461355382391312	1.0	0.9999995546542569	100.0
GOTERM_MF_DIRECT	GO:0005198~structural molecule activity	2	0.0031937657692184857	0.9927504385984345	IFFO2, VCL	359	236	17446	0.4118313582928096	1.0	0.9999998474551722	100.0
GOTERM_MF_DIRECT	GO:0016491~oxidoreductase activity	5	0.007984414423046215	0.9986297038216859	KDM2A, KMO, RRM2B, CAT, DDO	359	604	17446	0.4022855983323802	1.0	0.9999999991526578	100.0
GOTERM_MF_DIRECT	GO:0004930~G-protein coupled receptor activity	5	0.007984414423046215	0.9999999999996995	EDNRB, ADGRD1, CMKLR1, ADGRF5, VMN1R45	359	1749	17446	0.13892538673113647	1.0	1.0	100.0
GOTERM_MF_DIRECT	GO:0043140~ATP-dependent 3'-5' DNA helicase activity	1	0.0015968828846092428	1.0	WRN	359	7	17446	6.942300039793076	1.0	1.0	100.0
GOTERM_MF_DIRECT	GO:0004971~AMPA glutamate receptor activity	1	0.0015968828846092428	1.0	GRIA1	359	4	17446	12.149025069637883	1.0	1.0	100.0
GOTERM_MF_DIRECT	GO:0019843~rRNA binding	1	0.0015968828846092428	1.0	TLR13	359	48	17446	1.012418755803157	1.0	1.0	100.0
GOTERM_MF_DIRECT	GO:0097493~structural molecule activity conferring elasticity	1	0.0015968828846092428	1.0	AHNAK	359	2	17446	24.298050139275766	1.0	1.0	100.0
GOTERM_MF_DIRECT	GO:0046811~histone deacetylase inhibitor activity	1	0.0015968828846092428	1.0	SKI	359	2	17446	24.298050139275766	1.0	1.0	100.0
GOTERM_MF_DIRECT	GO:0070679~inositol 1,4,5 trisphosphate binding	1	0.0015968828846092428	1.0	PLCL1	359	12	17446	4.049675023212628	1.0	1.0	100.0
GOTERM_MF_DIRECT	GO:0004687~myosin light chain kinase activity	1	0.0015968828846092428	1.0	MYLK	359	3	17446	16.198700092850512	1.0	1.0	100.0
GOTERM_MF_DIRECT	GO:0000405~bubble DNA binding	1	0.0015968828846092428	1.0	WRN	359	7	17446	6.942300039793076	1.0	1.0	100.0
GOTERM_MF_DIRECT	GO:0030169~low-density lipoprotein particle binding	1	0.0015968828846092428	1.0	LDLR	359	16	17446	3.0372562674094707	1.0	1.0	100.0
GOTERM_MF_DIRECT	GO:0042800~histone methyltransferase activity (H3-K4 specific)	1	0.0015968828846092428	1.0	WHSC1L1	359	19	17446	2.5576894883448174	1.0	1.0	100.0
GOTERM_MF_DIRECT	GO:0030275~LRR domain binding	1	0.0015968828846092428	1.0	ROBO1	359	6	17446	8.099350046425256	1.0	1.0	100.0
GOTERM_MF_DIRECT	GO:0004812~aminoacyl-tRNA ligase activity	1	0.0015968828846092428	1.0	WARS	359	39	17446	1.2460538532961931	1.0	1.0	100.0
GOTERM_MF_DIRECT	GO:0016772~transferase activity, transferring phosphorus-containing groups	1	0.0015968828846092428	1.0	CDS2	359	11	17446	4.417827298050139	1.0	1.0	100.0
GOTERM_MF_DIRECT	GO:0051213~dioxygenase activity	1	0.0015968828846092428	1.0	KDM2A	359	80	17446	0.6074512534818941	1.0	1.0	100.0
GOTERM_MF_DIRECT	GO:0033613~activating transcription factor binding	1	0.0015968828846092428	1.0	HDAC7	359	25	17446	1.9438440111420612	1.0	1.0	100.0
GOTERM_MF_DIRECT	GO:0050698~proteoglycan sulfotransferase activity	1	0.0015968828846092428	1.0	CHST3	359	1	17446	48.59610027855153	1.0	1.0	100.0
GOTERM_MF_DIRECT	GO:0005009~insulin-activated receptor activity	1	0.0015968828846092428	1.0	INSR	359	13	17446	3.7381615598885793	1.0	1.0	100.0
GOTERM_MF_DIRECT	GO:0016231~beta-N-acetylglucosaminidase activity	1	0.0015968828846092428	1.0	MGEA5	359	2	17446	24.298050139275766	1.0	1.0	100.0
GOTERM_MF_DIRECT	GO:0030553~cGMP binding	1	0.0015968828846092428	1.0	CNGB3	359	16	17446	3.0372562674094707	1.0	1.0	100.0
GOTERM_MF_DIRECT	GO:0004046~aminoacylase activity	1	0.0015968828846092428	1.0	CAT	359	4	17446	12.149025069637883	1.0	1.0	100.0
GOTERM_MF_DIRECT	GO:0008649~rRNA methyltransferase activity	1	0.0015968828846092428	1.0	TFB2M	359	6	17446	8.099350046425256	1.0	1.0	100.0
GOTERM_MF_DIRECT	GO:0001165~RNA polymerase I upstream control element sequence-specific DNA binding	1	0.0015968828846092428	1.0	UBTF	359	1	17446	48.59610027855153	1.0	1.0	100.0
GOTERM_MF_DIRECT	GO:0008179~adenylate cyclase binding	1	0.0015968828846092428	1.0	GRIA1	359	15	17446	3.239740018570102	1.0	1.0	100.0
GOTERM_MF_DIRECT	GO:0050839~cell adhesion molecule binding	1	0.0015968828846092428	1.0	TGFBI	359	71	17446	0.6844521165993173	1.0	1.0	100.0
GOTERM_MF_DIRECT	GO:0008047~enzyme activator activity	1	0.0015968828846092428	1.0	CYB5B	359	34	17446	1.4292970670162215	1.0	1.0	100.0
GOTERM_MF_DIRECT	GO:0008376~acetylgalactosaminyltransferase activity	1	0.0015968828846092428	1.0	CHSY1	359	11	17446	4.417827298050139	1.0	1.0	100.0
GOTERM_MF_DIRECT	GO:0031434~mitogen-activated protein kinase kinase binding	1	0.0015968828846092428	1.0	MAP3K11	359	19	17446	2.5576894883448174	1.0	1.0	100.0
GOTERM_MF_DIRECT	GO:1990380~Lys48-specific deubiquitinase activity	1	0.0015968828846092428	1.0	OTUD5	359	10	17446	4.859610027855153	1.0	1.0	100.0
GOTERM_MF_DIRECT	GO:0051719~DNA (cytosine-5-)-methyltransferase activity, acting on CpN substrates	1	0.0015968828846092428	1.0	DNMT3A	359	2	17446	24.298050139275766	1.0	1.0	100.0
GOTERM_MF_DIRECT	GO:0032266~phosphatidylinositol-3-phosphate binding	1	0.0015968828846092428	1.0	PARD3	359	32	17446	1.5186281337047354	1.0	1.0	100.0
GOTERM_MF_DIRECT	GO:0032422~purine-rich negative regulatory element binding	1	0.0015968828846092428	1.0	PURA	359	3	17446	16.198700092850512	1.0	1.0	100.0
GOTERM_MF_DIRECT	GO:0019001~guanyl nucleotide binding	1	0.0015968828846092428	1.0	GNAS	359	18	17446	2.6997833488084186	1.0	1.0	100.0
GOTERM_MF_DIRECT	GO:0016503~pheromone receptor activity	1	0.0015968828846092428	1.0	VMN1R45	359	201	17446	0.2417716431768733	1.0	1.0	100.0
GOTERM_MF_DIRECT	GO:0008327~methyl-CpG binding	1	0.0015968828846092428	1.0	ZBTB4	359	18	17446	2.6997833488084186	1.0	1.0	100.0
GOTERM_MF_DIRECT	GO:0045309~protein phosphorylated amino acid binding	1	0.0015968828846092428	1.0	SIRPA	359	4	17446	12.149025069637883	1.0	1.0	100.0
GOTERM_MF_DIRECT	GO:0005131~growth hormone receptor binding	1	0.0015968828846092428	1.0	JAK2	359	5	17446	9.719220055710306	1.0	1.0	100.0
GOTERM_MF_DIRECT	GO:0003691~double-stranded telomeric DNA binding	1	0.0015968828846092428	1.0	PURA	359	9	17446	5.399566697616837	1.0	1.0	100.0
GOTERM_MF_DIRECT	GO:0008160~protein tyrosine phosphatase activator activity	1	0.0015968828846092428	1.0	IGFBP3	359	2	17446	24.298050139275766	1.0	1.0	100.0
GOTERM_MF_DIRECT	GO:0051879~Hsp90 protein binding	1	0.0015968828846092428	1.0	MAPT	359	33	17446	1.4726090993500465	1.0	1.0	100.0
GOTERM_MF_DIRECT	GO:0005522~profilin binding	1	0.0015968828846092428	1.0	CTTN	359	11	17446	4.417827298050139	1.0	1.0	100.0
GOTERM_MF_DIRECT	GO:0051536~iron-sulfur cluster binding	1	0.0015968828846092428	1.0	BRIP1	359	64	17446	0.7593140668523677	1.0	1.0	100.0
GOTERM_MF_DIRECT	GO:0001047~core promoter binding	1	0.0015968828846092428	1.0	RUNX1	359	75	17446	0.6479480037140204	1.0	1.0	100.0
GOTERM_MF_DIRECT	GO:0004142~diacylglycerol cholinephosphotransferase activity	1	0.0015968828846092428	1.0	CEPT1	359	2	17446	24.298050139275766	1.0	1.0	100.0
GOTERM_MF_DIRECT	GO:0052689~carboxylic ester hydrolase activity	1	0.0015968828846092428	1.0	ACOT2	359	81	17446	0.5999518552907596	1.0	1.0	100.0
GOTERM_MF_DIRECT	GO:0038191~neuropilin binding	1	0.0015968828846092428	1.0	SEMA3A	359	8	17446	6.0745125348189415	1.0	1.0	100.0
GOTERM_MF_DIRECT	GO:0009881~photoreceptor activity	1	0.0015968828846092428	1.0	CRY2	359	10	17446	4.859610027855153	1.0	1.0	100.0
GOTERM_MF_DIRECT	GO:0000049~tRNA binding	1	0.0015968828846092428	1.0	TRMT11	359	51	17446	0.9528647113441477	1.0	1.0	100.0
GOTERM_MF_DIRECT	GO:0005324~long-chain fatty acid transporter activity	1	0.0015968828846092428	1.0	ABCD3	359	6	17446	8.099350046425256	1.0	1.0	100.0
GOTERM_MF_DIRECT	GO:0005221~intracellular cyclic nucleotide activated cation channel activity	1	0.0015968828846092428	1.0	CNGB3	359	6	17446	8.099350046425256	1.0	1.0	100.0
GOTERM_MF_DIRECT	GO:0001530~lipopolysaccharide binding	1	0.0015968828846092428	1.0	TRIL	359	21	17446	2.3141000132643588	1.0	1.0	100.0
GOTERM_MF_DIRECT	GO:0043183~vascular endothelial growth factor receptor 1 binding	1	0.0015968828846092428	1.0	VEGFA	359	2	17446	24.298050139275766	1.0	1.0	100.0
GOTERM_MF_DIRECT	GO:0043425~bHLH transcription factor binding	1	0.0015968828846092428	1.0	TCF4	359	26	17446	1.8690807799442897	1.0	1.0	100.0
GOTERM_MF_DIRECT	GO:0047238~glucuronosyl-N-acetylgalactosaminyl-proteoglycan 4-beta-N-acetylgalactosaminyltransferase activity	1	0.0015968828846092428	1.0	CHSY1	359	4	17446	12.149025069637883	1.0	1.0	100.0
GOTERM_MF_DIRECT	GO:0070698~type I activin receptor binding	1	0.0015968828846092428	1.0	SMAD6	359	3	17446	16.198700092850512	1.0	1.0	100.0
GOTERM_MF_DIRECT	GO:0004830~tryptophan-tRNA ligase activity	1	0.0015968828846092428	1.0	WARS	359	2	17446	24.298050139275766	1.0	1.0	100.0
GOTERM_MF_DIRECT	GO:0000993~RNA polymerase II core binding	1	0.0015968828846092428	1.0	WAC	359	21	17446	2.3141000132643588	1.0	1.0	100.0
GOTERM_MF_DIRECT	GO:0047391~alkylglycerophosphoethanolamine phosphodiesterase activity	1	0.0015968828846092428	1.0	GNAS	359	5	17446	9.719220055710306	1.0	1.0	100.0
GOTERM_MF_DIRECT	GO:0042799~histone methyltransferase activity (H4-K20 specific)	1	0.0015968828846092428	1.0	NSD1	359	3	17446	16.198700092850512	1.0	1.0	100.0
GOTERM_MF_DIRECT	GO:0004197~cysteine-type endopeptidase activity	1	0.0015968828846092428	1.0	MALT1	359	59	17446	0.8236627165856192	1.0	1.0	100.0
GOTERM_MF_DIRECT	GO:0004799~thymidylate synthase activity	1	0.0015968828846092428	1.0	TYMS	359	1	17446	48.59610027855153	1.0	1.0	100.0
GOTERM_MF_DIRECT	GO:0015179~L-amino acid transmembrane transporter activity	1	0.0015968828846092428	1.0	SLC43A2	359	13	17446	3.7381615598885793	1.0	1.0	100.0
GOTERM_MF_DIRECT	GO:0003886~DNA (cytosine-5-)-methyltransferase activity	1	0.0015968828846092428	1.0	DNMT3A	359	3	17446	16.198700092850512	1.0	1.0	100.0
GOTERM_MF_DIRECT	GO:0005328~neurotransmitter:sodium symporter activity	1	0.0015968828846092428	1.0	SLC6A6	359	20	17446	2.4298050139275764	1.0	1.0	100.0
GOTERM_MF_DIRECT	GO:0001972~retinoic acid binding	1	0.0015968828846092428	1.0	RARA	359	13	17446	3.7381615598885793	1.0	1.0	100.0
GOTERM_MF_DIRECT	GO:0051059~NF-kappaB binding	1	0.0015968828846092428	1.0	GSK3B	359	31	17446	1.5676161380177913	1.0	1.0	100.0
GOTERM_MF_DIRECT	GO:0019960~C-X3-C chemokine binding	1	0.0015968828846092428	1.0	ITGAV	359	5	17446	9.719220055710306	1.0	1.0	100.0
GOTERM_MF_DIRECT	GO:0097027~ubiquitin-protein transferase activator activity	1	0.0015968828846092428	1.0	BMI1	359	10	17446	4.859610027855153	1.0	1.0	100.0
GOTERM_MF_DIRECT	GO:0035401~histone kinase activity (H3-Y41 specific)	1	0.0015968828846092428	1.0	JAK2	359	1	17446	48.59610027855153	1.0	1.0	100.0
GOTERM_MF_DIRECT	GO:0019870~potassium channel inhibitor activity	1	0.0015968828846092428	1.0	NEDD4L	359	6	17446	8.099350046425256	1.0	1.0	100.0
GOTERM_MF_DIRECT	GO:0070064~proline-rich region binding	1	0.0015968828846092428	1.0	CTTN	359	18	17446	2.6997833488084186	1.0	1.0	100.0
GOTERM_MF_DIRECT	GO:0004563~beta-N-acetylhexosaminidase activity	1	0.0015968828846092428	1.0	MGEA5	359	6	17446	8.099350046425256	1.0	1.0	100.0
GOTERM_MF_DIRECT	GO:0001761~beta-alanine transmembrane transporter activity	1	0.0015968828846092428	1.0	SLC6A6	359	1	17446	48.59610027855153	1.0	1.0	100.0
GOTERM_MF_DIRECT	GO:0004703~G-protein coupled receptor kinase activity	1	0.0015968828846092428	1.0	GRK1	359	6	17446	8.099350046425256	1.0	1.0	100.0
GOTERM_MF_DIRECT	GO:0003887~DNA-directed DNA polymerase activity	1	0.0015968828846092428	1.0	POLG	359	28	17446	1.735575009948269	1.0	1.0	100.0
GOTERM_MF_DIRECT	GO:0009378~four-way junction helicase activity	1	0.0015968828846092428	1.0	WRN	359	5	17446	9.719220055710306	1.0	1.0	100.0
GOTERM_MF_DIRECT	GO:0070410~co-SMAD binding	1	0.0015968828846092428	1.0	SMAD6	359	11	17446	4.417827298050139	1.0	1.0	100.0
GOTERM_MF_DIRECT	GO:0045296~cadherin binding	1	0.0015968828846092428	1.0	CD2AP	359	29	17446	1.6757275958121218	1.0	1.0	100.0
GOTERM_MF_DIRECT	GO:0015347~sodium-independent organic anion transmembrane transporter activity	1	0.0015968828846092428	1.0	SLCO2A1	359	27	17446	1.799855565872279	1.0	1.0	100.0
GOTERM_MF_DIRECT	GO:0050510~N-acetylgalactosaminyl-proteoglycan 3-beta-glucuronosyltransferase activity	1	0.0015968828846092428	1.0	CHSY1	359	3	17446	16.198700092850512	1.0	1.0	100.0
GOTERM_MF_DIRECT	GO:0051011~microtubule minus-end binding	1	0.0015968828846092428	1.0	CAMSAP2	359	8	17446	6.0745125348189415	1.0	1.0	100.0
GOTERM_MF_DIRECT	GO:0017162~aryl hydrocarbon receptor binding	1	0.0015968828846092428	1.0	ARNT	359	4	17446	12.149025069637883	1.0	1.0	100.0
GOTERM_MF_DIRECT	GO:0016684~oxidoreductase activity, acting on peroxide as acceptor	1	0.0015968828846092428	1.0	CAT	359	3	17446	16.198700092850512	1.0	1.0	100.0
GOTERM_MF_DIRECT	GO:0001011~transcription factor activity, sequence-specific DNA binding, RNA polymerase recruiting	1	0.0015968828846092428	1.0	TCF4	359	1	17446	48.59610027855153	1.0	1.0	100.0
GOTERM_MF_DIRECT	GO:0009374~biotin binding	1	0.0015968828846092428	1.0	HLCS	359	4	17446	12.149025069637883	1.0	1.0	100.0
GOTERM_MF_DIRECT	GO:0004869~cysteine-type endopeptidase inhibitor activity	1	0.0015968828846092428	1.0	BIRC5	359	45	17446	1.0799133395233673	1.0	1.0	100.0
GOTERM_MF_DIRECT	GO:0050699~WW domain binding	1	0.0015968828846092428	1.0	PMEPA1	359	30	17446	1.619870009285051	1.0	1.0	100.0
GOTERM_MF_DIRECT	GO:0005368~taurine transmembrane transporter activity	1	0.0015968828846092428	1.0	SLC6A6	359	1	17446	48.59610027855153	1.0	1.0	100.0
GOTERM_MF_DIRECT	GO:0032548~pyrimidine deoxyribonucleoside binding	1	0.0015968828846092428	1.0	DCK	359	1	17446	48.59610027855153	1.0	1.0	100.0
GOTERM_MF_DIRECT	GO:0030362~protein phosphatase type 4 regulator activity	1	0.0015968828846092428	1.0	PPP4R1	359	2	17446	24.298050139275766	1.0	1.0	100.0
GOTERM_MF_DIRECT	GO:0005115~receptor tyrosine kinase-like orphan receptor binding	1	0.0015968828846092428	1.0	WNT5A	359	1	17446	48.59610027855153	1.0	1.0	100.0
GOTERM_MF_DIRECT	GO:0003678~DNA helicase activity	1	0.0015968828846092428	1.0	WRN	359	18	17446	2.6997833488084186	1.0	1.0	100.0
GOTERM_MF_DIRECT	GO:0008139~nuclear localization sequence binding	1	0.0015968828846092428	1.0	KPNA1	359	24	17446	2.024837511606314	1.0	1.0	100.0
GOTERM_MF_DIRECT	GO:0030229~very-low-density lipoprotein particle receptor activity	1	0.0015968828846092428	1.0	LDLR	359	4	17446	12.149025069637883	1.0	1.0	100.0
GOTERM_MF_DIRECT	GO:0005024~transforming growth factor beta-activated receptor activity	1	0.0015968828846092428	1.0	ACVRL1	359	6	17446	8.099350046425256	1.0	1.0	100.0
GOTERM_MF_DIRECT	GO:0051539~4 iron, 4 sulfur cluster binding	1	0.0015968828846092428	1.0	BRIP1	359	40	17446	1.2149025069637882	1.0	1.0	100.0
GOTERM_MF_DIRECT	GO:0004675~transmembrane receptor protein serine/threonine kinase activity	1	0.0015968828846092428	1.0	ACVRL1	359	13	17446	3.7381615598885793	1.0	1.0	100.0
GOTERM_MF_DIRECT	GO:0033130~acetylcholine receptor binding	1	0.0015968828846092428	1.0	JAK2	359	12	17446	4.049675023212628	1.0	1.0	100.0
GOTERM_MF_DIRECT	GO:0005041~low-density lipoprotein receptor activity	1	0.0015968828846092428	1.0	LDLR	359	10	17446	4.859610027855153	1.0	1.0	100.0
GOTERM_MF_DIRECT	GO:0051718~DNA (cytosine-5-)-methyltransferase activity, acting on CpG substrates	1	0.0015968828846092428	1.0	DNMT3A	359	3	17446	16.198700092850512	1.0	1.0	100.0
GOTERM_MF_DIRECT	GO:0004970~ionotropic glutamate receptor activity	1	0.0015968828846092428	1.0	GRIA1	359	18	17446	2.6997833488084186	1.0	1.0	100.0
GOTERM_MF_DIRECT	GO:0008420~CTD phosphatase activity	1	0.0015968828846092428	1.0	CTDSP2	359	6	17446	8.099350046425256	1.0	1.0	100.0
GOTERM_MF_DIRECT	GO:1990837~sequence-specific double-stranded DNA binding	1	0.0015968828846092428	1.0	RUNX1	359	2	17446	24.298050139275766	1.0	1.0	100.0
GOTERM_MF_DIRECT	GO:0005248~voltage-gated sodium channel activity	1	0.0015968828846092428	1.0	SCN3A	359	20	17446	2.4298050139275764	1.0	1.0	100.0
GOTERM_MF_DIRECT	GO:0003884~D-amino-acid oxidase activity	1	0.0015968828846092428	1.0	DDO	359	2	17446	24.298050139275766	1.0	1.0	100.0
GOTERM_MF_DIRECT	GO:0005272~sodium channel activity	1	0.0015968828846092428	1.0	SCN3B	359	30	17446	1.619870009285051	1.0	1.0	100.0
GOTERM_MF_DIRECT	GO:0005223~intracellular cGMP activated cation channel activity	1	0.0015968828846092428	1.0	CNGB3	359	7	17446	6.942300039793076	1.0	1.0	100.0
GOTERM_MF_DIRECT	GO:0030246~carbohydrate binding	1	0.0015968828846092428	1.0	ATRN	359	229	17446	0.2122100448845045	1.0	1.0	100.0
GOTERM_MF_DIRECT	GO:0003707~steroid hormone receptor activity	1	0.0015968828846092428	1.0	RARA	359	56	17446	0.8677875049741345	1.0	1.0	100.0
GOTERM_MF_DIRECT	GO:0008967~phosphoglycolate phosphatase activity	1	0.0015968828846092428	1.0	APTX	359	2	17446	24.298050139275766	1.0	1.0	100.0
GOTERM_MF_DIRECT	GO:0016167~glial cell-derived neurotrophic factor receptor activity	1	0.0015968828846092428	1.0	GFRA2	359	2	17446	24.298050139275766	1.0	1.0	100.0
GOTERM_MF_DIRECT	GO:0005110~frizzled-2 binding	1	0.0015968828846092428	1.0	WNT5A	359	2	17446	24.298050139275766	1.0	1.0	100.0
GOTERM_MF_DIRECT	GO:0004571~mannosyl-oligosaccharide 1,2-alpha-mannosidase activity	1	0.0015968828846092428	1.0	MAN1C1	359	8	17446	6.0745125348189415	1.0	1.0	100.0
GOTERM_MF_DIRECT	GO:0043236~laminin binding	1	0.0015968828846092428	1.0	DAG1	359	26	17446	1.8690807799442897	1.0	1.0	100.0
GOTERM_MF_DIRECT	GO:0034450~ubiquitin-ubiquitin ligase activity	1	0.0015968828846092428	1.0	UBR5	359	11	17446	4.417827298050139	1.0	1.0	100.0
GOTERM_MF_DIRECT	GO:0005171~hepatocyte growth factor receptor binding	1	0.0015968828846092428	1.0	ESM1	359	2	17446	24.298050139275766	1.0	1.0	100.0
GOTERM_MF_DIRECT	GO:0004706~JUN kinase kinase kinase activity	1	0.0015968828846092428	1.0	MAP3K11	359	2	17446	24.298050139275766	1.0	1.0	100.0
GOTERM_MF_DIRECT	GO:0000980~RNA polymerase II distal enhancer sequence-specific DNA binding	1	0.0015968828846092428	1.0	TAL1	359	73	17446	0.6657000038157743	1.0	1.0	100.0
GOTERM_MF_DIRECT	GO:0071933~Arp2/3 complex binding	1	0.0015968828846092428	1.0	CTTN	359	9	17446	5.399566697616837	1.0	1.0	100.0
GOTERM_MF_DIRECT	GO:0004435~phosphatidylinositol phospholipase C activity	1	0.0015968828846092428	1.0	PLCL1	359	17	17446	2.858594134032443	1.0	1.0	100.0
GOTERM_MF_DIRECT	GO:0004176~ATP-dependent peptidase activity	1	0.0015968828846092428	1.0	LONRF1	359	11	17446	4.417827298050139	1.0	1.0	100.0
GOTERM_MF_DIRECT	GO:0070140~SUMO-specific isopeptidase activity	1	0.0015968828846092428	1.0	USPL1	359	1	17446	48.59610027855153	1.0	1.0	100.0
GOTERM_MF_DIRECT	GO:0042975~peroxisome proliferator activated receptor binding	1	0.0015968828846092428	1.0	NCOR1	359	19	17446	2.5576894883448174	1.0	1.0	100.0
GOTERM_MF_DIRECT	GO:0043559~insulin binding	1	0.0015968828846092428	1.0	INSR	359	6	17446	8.099350046425256	1.0	1.0	100.0
GOTERM_MF_DIRECT	GO:0005234~extracellular-glutamate-gated ion channel activity	1	0.0015968828846092428	1.0	GRIA1	359	18	17446	2.6997833488084186	1.0	1.0	100.0
GOTERM_MF_DIRECT	GO:0016515~interleukin-13 receptor activity	1	0.0015968828846092428	1.0	IL13RA1	359	1	17446	48.59610027855153	1.0	1.0	100.0
GOTERM_MF_DIRECT	GO:0048020~CCR chemokine receptor binding	1	0.0015968828846092428	1.0	CCL20	359	28	17446	1.735575009948269	1.0	1.0	100.0
GOTERM_MF_DIRECT	GO:0043531~ADP binding	1	0.0015968828846092428	1.0	MYH10	359	36	17446	1.3498916744042093	1.0	1.0	100.0
GOTERM_MF_DIRECT	GO:0019215~intermediate filament binding	1	0.0015968828846092428	1.0	VMAC	359	9	17446	5.399566697616837	1.0	1.0	100.0
GOTERM_MF_DIRECT	GO:0042277~peptide binding	1	0.0015968828846092428	1.0	ITGAV	359	93	17446	0.5225387126725971	1.0	1.0	100.0
GOTERM_MF_DIRECT	GO:0035035~histone acetyltransferase binding	1	0.0015968828846092428	1.0	ZBTB7A	359	33	17446	1.4726090993500465	1.0	1.0	100.0
GOTERM_MF_DIRECT	GO:0019888~protein phosphatase regulator activity	1	0.0015968828846092428	1.0	PPP4R1	359	29	17446	1.6757275958121218	1.0	1.0	100.0
GOTERM_MF_DIRECT	GO:0031402~sodium ion binding	1	0.0015968828846092428	1.0	SCN3A	359	16	17446	3.0372562674094707	1.0	1.0	100.0
GOTERM_MF_DIRECT	GO:0035326~enhancer binding	1	0.0015968828846092428	1.0	ARNT	359	11	17446	4.417827298050139	1.0	1.0	100.0
GOTERM_MF_DIRECT	GO:0005519~cytoskeletal regulatory protein binding	1	0.0015968828846092428	1.0	CTTNBP2	359	3	17446	16.198700092850512	1.0	1.0	100.0
GOTERM_MF_DIRECT	GO:0008009~chemokine activity	1	0.0015968828846092428	1.0	CCL20	359	48	17446	1.012418755803157	1.0	1.0	100.0
GOTERM_MF_DIRECT	GO:0005005~transmembrane-ephrin receptor activity	1	0.0015968828846092428	1.0	EPHB3	359	5	17446	9.719220055710306	1.0	1.0	100.0
GOTERM_MF_DIRECT	GO:0015016~[heparan sulfate]-glucosamine N-sulfotransferase activity	1	0.0015968828846092428	1.0	NDST1	359	4	17446	12.149025069637883	1.0	1.0	100.0
GOTERM_MF_DIRECT	GO:0043566~structure-specific DNA binding	1	0.0015968828846092428	1.0	ENDOV	359	8	17446	6.0745125348189415	1.0	1.0	100.0
GOTERM_MF_DIRECT	GO:0016757~transferase activity, transferring glycosyl groups	1	0.0015968828846092428	1.0	CHSY1	359	208	17446	0.2336350974930362	1.0	1.0	100.0
GOTERM_MF_DIRECT	GO:0005025~transforming growth factor beta receptor activity, type I	1	0.0015968828846092428	1.0	ACVRL1	359	4	17446	12.149025069637883	1.0	1.0	100.0
GOTERM_MF_DIRECT	GO:0004709~MAP kinase kinase kinase activity	1	0.0015968828846092428	1.0	MAP3K11	359	21	17446	2.3141000132643588	1.0	1.0	100.0
GOTERM_MF_DIRECT	GO:0035033~histone deacetylase regulator activity	1	0.0015968828846092428	1.0	NCOR1	359	3	17446	16.198700092850512	1.0	1.0	100.0
GOTERM_MF_DIRECT	GO:0019706~protein-cysteine S-palmitoyltransferase activity	1	0.0015968828846092428	1.0	ZDHHC7	359	27	17446	1.799855565872279	1.0	1.0	100.0
GOTERM_MF_DIRECT	GO:0098821~BMP receptor activity	1	0.0015968828846092428	1.0	ACVRL1	359	5	17446	9.719220055710306	1.0	1.0	100.0
GOTERM_MF_DIRECT	GO:0000179~rRNA (adenine-N6,N6-)-dimethyltransferase activity	1	0.0015968828846092428	1.0	TFB2M	359	4	17446	12.149025069637883	1.0	1.0	100.0
GOTERM_MF_DIRECT	GO:0045502~dynein binding	1	0.0015968828846092428	1.0	BCL2L11	359	17	17446	2.858594134032443	1.0	1.0	100.0
GOTERM_MF_DIRECT	GO:0015267~channel activity	1	0.0015968828846092428	1.0	BCL2	359	13	17446	3.7381615598885793	1.0	1.0	100.0
GOTERM_MF_DIRECT	GO:0046790~virion binding	1	0.0015968828846092428	1.0	HIPK2	359	7	17446	6.942300039793076	1.0	1.0	100.0
GOTERM_MF_DIRECT	GO:0000403~Y-form DNA binding	1	0.0015968828846092428	1.0	WRN	359	4	17446	12.149025069637883	1.0	1.0	100.0
GOTERM_MF_DIRECT	GO:0004879~RNA polymerase II transcription factor activity, ligand-activated sequence-specific DNA binding	1	0.0015968828846092428	1.0	RARA	359	36	17446	1.3498916744042093	1.0	1.0	100.0
GOTERM_MF_DIRECT	GO:0004519~endonuclease activity	1	0.0015968828846092428	1.0	ENDOV	359	83	17446	0.5854951840789341	1.0	1.0	100.0
GOTERM_MF_DIRECT	GO:0030977~taurine binding	1	0.0015968828846092428	1.0	SLC6A6	359	2	17446	24.298050139275766	1.0	1.0	100.0
GOTERM_MF_DIRECT	GO:0003774~motor activity	1	0.0015968828846092428	1.0	MYH10	359	79	17446	0.6151405098550826	1.0	1.0	100.0
GOTERM_MF_DIRECT	GO:0034046~poly(G) binding	1	0.0015968828846092428	1.0	ATXN1	359	7	17446	6.942300039793076	1.0	1.0	100.0
GOTERM_MF_DIRECT	GO:0050321~tau-protein kinase activity	1	0.0015968828846092428	1.0	GSK3B	359	11	17446	4.417827298050139	1.0	1.0	100.0
GOTERM_MF_DIRECT	GO:0004407~histone deacetylase activity	1	0.0015968828846092428	1.0	HDAC7	359	25	17446	1.9438440111420612	1.0	1.0	100.0
GOTERM_MF_DIRECT	GO:0046974~histone methyltransferase activity (H3-K9 specific)	1	0.0015968828846092428	1.0	PRDM8	359	6	17446	8.099350046425256	1.0	1.0	100.0
GOTERM_MF_DIRECT	GO:0046975~histone methyltransferase activity (H3-K36 specific)	1	0.0015968828846092428	1.0	NSD1	359	6	17446	8.099350046425256	1.0	1.0	100.0
GOTERM_MF_DIRECT	GO:0043184~vascular endothelial growth factor receptor 2 binding	1	0.0015968828846092428	1.0	VEGFA	359	6	17446	8.099350046425256	1.0	1.0	100.0
GOTERM_MF_DIRECT	GO:0032794~GTPase activating protein binding	1	0.0015968828846092428	1.0	PLXNB1	359	18	17446	2.6997833488084186	1.0	1.0	100.0
GOTERM_MF_DIRECT	GO:0042162~telomeric DNA binding	1	0.0015968828846092428	1.0	TRP53BP1	359	26	17446	1.8690807799442897	1.0	1.0	100.0
GOTERM_MF_DIRECT	GO:0004004~ATP-dependent RNA helicase activity	1	0.0015968828846092428	1.0	DDX17	359	63	17446	0.7713666710881195	1.0	1.0	100.0
GOTERM_MF_DIRECT	GO:0004809~tRNA (guanine-N2-)-methyltransferase activity	1	0.0015968828846092428	1.0	TRMT11	359	3	17446	16.198700092850512	1.0	1.0	100.0
GOTERM_MF_DIRECT	GO:0070530~K63-linked polyubiquitin binding	1	0.0015968828846092428	1.0	TNFAIP3	359	19	17446	2.5576894883448174	1.0	1.0	100.0
GOTERM_MF_DIRECT	GO:0001846~opsonin binding	1	0.0015968828846092428	1.0	ITGAV	359	2	17446	24.298050139275766	1.0	1.0	100.0
GOTERM_MF_DIRECT	GO:0008445~D-aspartate oxidase activity	1	0.0015968828846092428	1.0	DDO	359	1	17446	48.59610027855153	1.0	1.0	100.0
GOTERM_MF_DIRECT	GO:0019902~phosphatase binding	1	0.0015968828846092428	1.0	CRY2	359	48	17446	1.012418755803157	1.0	1.0	100.0
GOTERM_MF_DIRECT	GO:0031683~G-protein beta/gamma-subunit complex binding	1	0.0015968828846092428	1.0	GNAS	359	25	17446	1.9438440111420612	1.0	1.0	100.0
GOTERM_MF_DIRECT	GO:0048018~receptor agonist activity	1	0.0015968828846092428	1.0	VEGFA	359	12	17446	4.049675023212628	1.0	1.0	100.0
GOTERM_MF_DIRECT	GO:0043395~heparan sulfate proteoglycan binding	1	0.0015968828846092428	1.0	SLIT2	359	25	17446	1.9438440111420612	1.0	1.0	100.0
GOTERM_MF_DIRECT	GO:0034713~type I transforming growth factor beta receptor binding	1	0.0015968828846092428	1.0	SMAD6	359	10	17446	4.859610027855153	1.0	1.0	100.0
GOTERM_MF_DIRECT	GO:0016290~palmitoyl-CoA hydrolase activity	1	0.0015968828846092428	1.0	ACOT2	359	15	17446	3.239740018570102	1.0	1.0	100.0
GOTERM_MF_DIRECT	GO:0009008~DNA-methyltransferase activity	1	0.0015968828846092428	1.0	DNMT3A	359	3	17446	16.198700092850512	1.0	1.0	100.0
GOTERM_MF_DIRECT	GO:0016888~endodeoxyribonuclease activity, producing 5'-phosphomonoesters	1	0.0015968828846092428	1.0	ENDOV	359	5	17446	9.719220055710306	1.0	1.0	100.0
GOTERM_MF_DIRECT	GO:0030507~spectrin binding	1	0.0015968828846092428	1.0	CAMSAP2	359	31	17446	1.5676161380177913	1.0	1.0	100.0
GOTERM_MF_DIRECT	GO:0086006~voltage-gated sodium channel activity involved in cardiac muscle cell action potential	1	0.0015968828846092428	1.0	SCN3B	359	5	17446	9.719220055710306	1.0	1.0	100.0
GOTERM_MF_DIRECT	GO:0008536~Ran GTPase binding	1	0.0015968828846092428	1.0	BIRC5	359	33	17446	1.4726090993500465	1.0	1.0	100.0
GOTERM_MF_DIRECT	GO:0030544~Hsp70 protein binding	1	0.0015968828846092428	1.0	CDK1	359	35	17446	1.3884600079586151	1.0	1.0	100.0
GOTERM_MF_DIRECT	GO:0008520~L-ascorbate:sodium symporter activity	1	0.0015968828846092428	1.0	SLC23A2	359	2	17446	24.298050139275766	1.0	1.0	100.0
GOTERM_MF_DIRECT	GO:0018271~biotin-protein ligase activity	1	0.0015968828846092428	1.0	HLCS	359	1	17446	48.59610027855153	1.0	1.0	100.0
GOTERM_MF_DIRECT	GO:0008514~organic anion transmembrane transporter activity	1	0.0015968828846092428	1.0	SLC22A23	359	22	17446	2.2089136490250696	1.0	1.0	100.0
GOTERM_MF_DIRECT	GO:0072518~Rho-dependent protein serine/threonine kinase activity	1	0.0015968828846092428	1.0	ROCK2	359	1	17446	48.59610027855153	1.0	1.0	100.0
GOTERM_MF_DIRECT	GO:0004307~ethanolaminephosphotransferase activity	1	0.0015968828846092428	1.0	CEPT1	359	2	17446	24.298050139275766	1.0	1.0	100.0
GOTERM_MF_DIRECT	GO:0051864~histone demethylase activity (H3-K36 specific)	1	0.0015968828846092428	1.0	KDM2A	359	9	17446	5.399566697616837	1.0	1.0	100.0
GOTERM_MF_DIRECT	GO:0005542~folic acid binding	1	0.0015968828846092428	1.0	TYMS	359	14	17446	3.471150019896538	1.0	1.0	100.0
GOTERM_MF_DIRECT	GO:0004707~MAP kinase activity	1	0.0015968828846092428	1.0	MAPK14	359	14	17446	3.471150019896538	1.0	1.0	100.0
GOTERM_MF_DIRECT	GO:0033142~progesterone receptor binding	1	0.0015968828846092428	1.0	RNF4	359	4	17446	12.149025069637883	1.0	1.0	100.0
GOTERM_MF_DIRECT	GO:0004525~ribonuclease III activity	1	0.0015968828846092428	1.0	DGCR8	359	4	17446	12.149025069637883	1.0	1.0	100.0
GOTERM_MF_DIRECT	GO:0043021~ribonucleoprotein complex binding	1	0.0015968828846092428	1.0	CKAP5	359	39	17446	1.2460538532961931	1.0	1.0	100.0
GOTERM_MF_DIRECT	GO:0004077~biotin-[acetyl-CoA-carboxylase] ligase activity	1	0.0015968828846092428	1.0	HLCS	359	1	17446	48.59610027855153	1.0	1.0	100.0
GOTERM_MF_DIRECT	GO:0047617~acyl-CoA hydrolase activity	1	0.0015968828846092428	1.0	ACOT2	359	13	17446	3.7381615598885793	1.0	1.0	100.0
GOTERM_MF_DIRECT	GO:0042562~hormone binding	1	0.0015968828846092428	1.0	NPR3	359	24	17446	2.024837511606314	1.0	1.0	100.0
GOTERM_MF_DIRECT	GO:0030506~ankyrin binding	1	0.0015968828846092428	1.0	PLEC	359	21	17446	2.3141000132643588	1.0	1.0	100.0
GOTERM_MF_DIRECT	GO:0005020~stem cell factor receptor activity	1	0.0015968828846092428	1.0	KIT	359	1	17446	48.59610027855153	1.0	1.0	100.0
GOTERM_MF_DIRECT	GO:0004012~phospholipid-translocating ATPase activity	1	0.0015968828846092428	1.0	ATP11A	359	16	17446	3.0372562674094707	1.0	1.0	100.0
GOTERM_MF_DIRECT	GO:0035091~phosphatidylinositol binding	1	0.0015968828846092428	1.0	CCDC88A	359	89	17446	0.5460235986354104	1.0	1.0	100.0
GOTERM_MF_DIRECT	GO:0032184~SUMO polymer binding	1	0.0015968828846092428	1.0	RNF4	359	6	17446	8.099350046425256	1.0	1.0	100.0
GOTERM_MF_DIRECT	GO:0001069~regulatory region RNA binding	1	0.0015968828846092428	1.0	MBNL1	359	3	17446	16.198700092850512	1.0	1.0	100.0
GOTERM_MF_DIRECT	GO:0000146~microfilament motor activity	1	0.0015968828846092428	1.0	MYH10	359	16	17446	3.0372562674094707	1.0	1.0	100.0
GOTERM_MF_DIRECT	GO:0030617~transforming growth factor beta receptor, inhibitory cytoplasmic mediator activity	1	0.0015968828846092428	1.0	SMAD6	359	2	17446	24.298050139275766	1.0	1.0	100.0
GOTERM_MF_DIRECT	GO:1990430~extracellular matrix protein binding	1	0.0015968828846092428	1.0	ITGAV	359	4	17446	12.149025069637883	1.0	1.0	100.0
GOTERM_MF_DIRECT	GO:0051019~mitogen-activated protein kinase binding	1	0.0015968828846092428	1.0	PTPRJ	359	24	17446	2.024837511606314	1.0	1.0	100.0
GOTERM_MF_DIRECT	GO:0038132~neuregulin binding	1	0.0015968828846092428	1.0	ITGAV	359	6	17446	8.099350046425256	1.0	1.0	100.0
GOTERM_MF_DIRECT	GO:0030374~ligand-dependent nuclear receptor transcription coactivator activity	1	0.0015968828846092428	1.0	NCOA7	359	43	17446	1.130141866943059	1.0	1.0	100.0
GOTERM_MF_DIRECT	GO:0048185~activin binding	1	0.0015968828846092428	1.0	ACVRL1	359	11	17446	4.417827298050139	1.0	1.0	100.0
GOTERM_MF_DIRECT	GO:0004111~creatine kinase activity	1	0.0015968828846092428	1.0	MAP4K4	359	5	17446	9.719220055710306	1.0	1.0	100.0
GOTERM_MF_DIRECT	GO:0008083~growth factor activity	1	0.0015968828846092428	1.0	VEGFA	359	145	17446	0.33514551916242435	1.0	1.0	100.0
GOTERM_MF_DIRECT	GO:1990244~histone kinase activity (H2A-T120 specific)	1	0.0015968828846092428	1.0	VPRBP	359	1	17446	48.59610027855153	1.0	1.0	100.0
GOTERM_MF_DIRECT	GO:0004497~monooxygenase activity	1	0.0015968828846092428	1.0	KMO	359	108	17446	0.44996389146806975	1.0	1.0	100.0
GOTERM_MF_DIRECT	GO:0003708~retinoic acid receptor activity	1	0.0015968828846092428	1.0	RARA	359	4	17446	12.149025069637883	1.0	1.0	100.0
GOTERM_MF_DIRECT	GO:0005222~intracellular cAMP activated cation channel activity	1	0.0015968828846092428	1.0	CNGB3	359	10	17446	4.859610027855153	1.0	1.0	100.0
GOTERM_MF_DIRECT	GO:0015485~cholesterol binding	1	0.0015968828846092428	1.0	NPC2	359	34	17446	1.4292970670162215	1.0	1.0	100.0
GOTERM_MF_DIRECT	GO:0051880~G-quadruplex DNA binding	1	0.0015968828846092428	1.0	WRN	359	7	17446	6.942300039793076	1.0	1.0	100.0
GOTERM_MF_DIRECT	GO:0031852~mu-type opioid receptor binding	1	0.0015968828846092428	1.0	GNAS	359	4	17446	12.149025069637883	1.0	1.0	100.0
GOTERM_MF_DIRECT	GO:0003777~microtubule motor activity	1	0.0015968828846092428	1.0	KIF26A	359	76	17446	0.6394223720862043	1.0	1.0	100.0
GOTERM_MF_DIRECT	GO:0070878~primary miRNA binding	1	0.0015968828846092428	1.0	DGCR8	359	4	17446	12.149025069637883	1.0	1.0	100.0
GOTERM_MF_DIRECT	GO:0001948~glycoprotein binding	1	0.0015968828846092428	1.0	LDLR	359	79	17446	0.6151405098550826	1.0	1.0	100.0
GOTERM_MF_DIRECT	GO:0015132~prostaglandin transmembrane transporter activity	1	0.0015968828846092428	1.0	SLCO2A1	359	2	17446	24.298050139275766	1.0	1.0	100.0
GOTERM_MF_DIRECT	GO:0016941~natriuretic peptide receptor activity	1	0.0015968828846092428	1.0	NPR3	359	3	17446	16.198700092850512	1.0	1.0	100.0
GOTERM_MF_DIRECT	GO:0017049~GTP-Rho binding	1	0.0015968828846092428	1.0	STXBP6	359	16	17446	3.0372562674094707	1.0	1.0	100.0
GOTERM_MF_DIRECT	GO:0031405~lipoic acid binding	1	0.0015968828846092428	1.0	INSR	359	1	17446	48.59610027855153	1.0	1.0	100.0
GOTERM_MF_DIRECT	GO:0016790~thiolester hydrolase activity	1	0.0015968828846092428	1.0	ACOT2	359	14	17446	3.471150019896538	1.0	1.0	100.0
GOTERM_MF_DIRECT	GO:0004119~cGMP-inhibited cyclic-nucleotide phosphodiesterase activity	1	0.0015968828846092428	1.0	PDE3A	359	2	17446	24.298050139275766	1.0	1.0	100.0
GOTERM_MF_DIRECT	GO:0051430~corticotropin-releasing hormone receptor 1 binding	1	0.0015968828846092428	1.0	GNAS	359	4	17446	12.149025069637883	1.0	1.0	100.0
GOTERM_MF_DIRECT	GO:0003785~actin monomer binding	1	0.0015968828846092428	1.0	LIMA1	359	24	17446	2.024837511606314	1.0	1.0	100.0
GOTERM_MF_DIRECT	GO:0051525~NFAT protein binding	1	0.0015968828846092428	1.0	MAPK14	359	5	17446	9.719220055710306	1.0	1.0	100.0
GOTERM_MF_DIRECT	GO:0004359~glutaminase activity	1	0.0015968828846092428	1.0	GLS	359	3	17446	16.198700092850512	1.0	1.0	100.0
GOTERM_MF_DIRECT	GO:0016817~hydrolase activity, acting on acid anhydrides	1	0.0015968828846092428	1.0	SMARCA2	359	11	17446	4.417827298050139	1.0	1.0	100.0
GOTERM_MF_DIRECT	GO:0019003~GDP binding	1	0.0015968828846092428	1.0	RHOA	359	60	17446	0.8099350046425255	1.0	1.0	100.0
GOTERM_MF_DIRECT	GO:0030676~Rac guanyl-nucleotide exchange factor activity	1	0.0015968828846092428	1.0	PREX2	359	14	17446	3.471150019896538	1.0	1.0	100.0
GOTERM_MF_DIRECT	GO:0019206~nucleoside kinase activity	1	0.0015968828846092428	1.0	DCK	359	10	17446	4.859610027855153	1.0	1.0	100.0
GOTERM_MF_DIRECT	GO:0004605~phosphatidate cytidylyltransferase activity	1	0.0015968828846092428	1.0	CDS2	359	3	17446	16.198700092850512	1.0	1.0	100.0
GOTERM_MF_DIRECT	GO:0001093~TFIIB-class transcription factor binding	1	0.0015968828846092428	1.0	TCF4	359	2	17446	24.298050139275766	1.0	1.0	100.0
GOTERM_MF_DIRECT	GO:0016798~hydrolase activity, acting on glycosyl bonds	1	0.0015968828846092428	1.0	MGEA5	359	78	17446	0.6230269266480966	1.0	1.0	100.0
GOTERM_MF_DIRECT	GO:0004620~phospholipase activity	1	0.0015968828846092428	1.0	ABHD6	359	15	17446	3.239740018570102	1.0	1.0	100.0
GOTERM_MF_DIRECT	GO:0050660~flavin adenine dinucleotide binding	1	0.0015968828846092428	1.0	KMO	359	72	17446	0.6749458372021047	1.0	1.0	100.0
GOTERM_MF_DIRECT	GO:0042626~ATPase activity, coupled to transmembrane movement of substances	1	0.0015968828846092428	1.0	ABCD3	359	49	17446	0.991757148541868	1.0	1.0	100.0
GOTERM_MF_DIRECT	GO:0048407~platelet-derived growth factor binding	1	0.0015968828846092428	1.0	COL5A1	359	12	17446	4.049675023212628	1.0	1.0	100.0
GOTERM_MF_DIRECT	GO:0033691~sialic acid binding	1	0.0015968828846092428	1.0	L1CAM	359	8	17446	6.0745125348189415	1.0	1.0	100.0
GOTERM_MF_DIRECT	GO:0016891~endoribonuclease activity, producing 5'-phosphomonoesters	1	0.0015968828846092428	1.0	ENDOV	359	3	17446	16.198700092850512	1.0	1.0	100.0
GOTERM_MF_DIRECT	GO:0070851~growth factor receptor binding	1	0.0015968828846092428	1.0	APP	359	4	17446	12.149025069637883	1.0	1.0	100.0
GOTERM_MF_DIRECT	GO:0005547~phosphatidylinositol-3,4,5-trisphosphate binding	1	0.0015968828846092428	1.0	PARD3	359	39	17446	1.2460538532961931	1.0	1.0	100.0
GOTERM_MF_DIRECT	GO:0050661~NADP binding	1	0.0015968828846092428	1.0	CAT	359	39	17446	1.2460538532961931	1.0	1.0	100.0
GOTERM_MF_DIRECT	GO:0015459~potassium channel regulator activity	1	0.0015968828846092428	1.0	NEDD4L	359	34	17446	1.4292970670162215	1.0	1.0	100.0
GOTERM_MF_DIRECT	GO:0005375~copper ion transmembrane transporter activity	1	0.0015968828846092428	1.0	SLC31A2	359	7	17446	6.942300039793076	1.0	1.0	100.0
GOTERM_MF_DIRECT	GO:0051400~BH domain binding	1	0.0015968828846092428	1.0	BCL2	359	11	17446	4.417827298050139	1.0	1.0	100.0
GOTERM_MF_DIRECT	GO:0004096~catalase activity	1	0.0015968828846092428	1.0	CAT	359	3	17446	16.198700092850512	1.0	1.0	100.0
GOTERM_MF_DIRECT	GO:0034236~protein kinase A catalytic subunit binding	1	0.0015968828846092428	1.0	GSK3B	359	15	17446	3.239740018570102	1.0	1.0	100.0
GOTERM_MF_DIRECT	GO:0016248~channel inhibitor activity	1	0.0015968828846092428	1.0	BCL2	359	2	17446	24.298050139275766	1.0	1.0	100.0
GOTERM_MF_DIRECT	GO:0001071~nucleic acid binding transcription factor activity	1	0.0015968828846092428	1.0	SOX4	359	2	17446	24.298050139275766	1.0	1.0	100.0
GOTERM_MF_DIRECT	GO:0017025~TBP-class protein binding	1	0.0015968828846092428	1.0	RNF4	359	21	17446	2.3141000132643588	1.0	1.0	100.0
GOTERM_MF_DIRECT	GO:0051022~Rho GDP-dissociation inhibitor binding	1	0.0015968828846092428	1.0	RHOA	359	5	17446	9.719220055710306	1.0	1.0	100.0
GOTERM_MF_DIRECT	GO:0005021~vascular endothelial growth factor-activated receptor activity	1	0.0015968828846092428	1.0	NRP2	359	7	17446	6.942300039793076	1.0	1.0	100.0
GOTERM_MF_DIRECT	GO:0015229~L-ascorbic acid transporter activity	1	0.0015968828846092428	1.0	SLC23A2	359	2	17446	24.298050139275766	1.0	1.0	100.0
GOTERM_MF_DIRECT	GO:0043274~phospholipase binding	1	0.0015968828846092428	1.0	DLC1	359	18	17446	2.6997833488084186	1.0	1.0	100.0
GOTERM_MF_DIRECT	GO:0005007~fibroblast growth factor-activated receptor activity	1	0.0015968828846092428	1.0	FGFR2	359	5	17446	9.719220055710306	1.0	1.0	100.0
GOTERM_MF_DIRECT	GO:0016361~activin receptor activity, type I	1	0.0015968828846092428	1.0	ACVRL1	359	4	17446	12.149025069637883	1.0	1.0	100.0
GOTERM_MF_DIRECT	GO:0031267~small GTPase binding	1	0.0015968828846092428	1.0	GRIA1	359	14	17446	3.471150019896538	1.0	1.0	100.0
GOTERM_MF_DIRECT	GO:0005244~voltage-gated ion channel activity	1	0.0015968828846092428	1.0	SCN3B	359	134	17446	0.36265746476530997	1.0	1.0	100.0
GOTERM_MF_DIRECT	GO:0071813~lipoprotein particle binding	1	0.0015968828846092428	1.0	MAPT	359	6	17446	8.099350046425256	1.0	1.0	100.0
GOTERM_MF_DIRECT	GO:0005518~collagen binding	1	0.0015968828846092428	1.0	TGFBI	359	59	17446	0.8236627165856192	1.0	1.0	100.0
GOTERM_MF_DIRECT	GO:0048156~tau protein binding	1	0.0015968828846092428	1.0	GSK3B	359	14	17446	3.471150019896538	1.0	1.0	100.0
GOTERM_MF_DIRECT	GO:0031490~chromatin DNA binding	1	0.0015968828846092428	1.0	RARA	359	65	17446	0.7476323119777158	1.0	1.0	100.0
GOTERM_MF_DIRECT	GO:0004078~biotin-[methylcrotonoyl-CoA-carboxylase] ligase activity	1	0.0015968828846092428	1.0	HLCS	359	1	17446	48.59610027855153	1.0	1.0	100.0
GOTERM_MF_DIRECT	GO:0070300~phosphatidic acid binding	1	0.0015968828846092428	1.0	MICALL1	359	15	17446	3.239740018570102	1.0	1.0	100.0
GOTERM_MF_DIRECT	GO:0031731~CCR6 chemokine receptor binding	1	0.0015968828846092428	1.0	CCL20	359	3	17446	16.198700092850512	1.0	1.0	100.0
GOTERM_MF_DIRECT	GO:0005095~GTPase inhibitor activity	1	0.0015968828846092428	1.0	SLIT2	359	5	17446	9.719220055710306	1.0	1.0	100.0
GOTERM_MF_DIRECT	GO:0019213~deacetylase activity	1	0.0015968828846092428	1.0	NDST1	359	11	17446	4.417827298050139	1.0	1.0	100.0
GOTERM_MF_DIRECT	GO:0045340~mercury ion binding	1	0.0015968828846092428	1.0	FN1	359	4	17446	12.149025069637883	1.0	1.0	100.0
GOTERM_MF_DIRECT	GO:0070097~delta-catenin binding	1	0.0015968828846092428	1.0	PTPRJ	359	7	17446	6.942300039793076	1.0	1.0	100.0
GOTERM_MF_DIRECT	GO:0042043~neurexin family protein binding	1	0.0015968828846092428	1.0	CASK	359	14	17446	3.471150019896538	1.0	1.0	100.0
GOTERM_MF_DIRECT	GO:0016409~palmitoyltransferase activity	1	0.0015968828846092428	1.0	ZDHHC7	359	18	17446	2.6997833488084186	1.0	1.0	100.0
GOTERM_MF_DIRECT	GO:0016174~NAD(P)H oxidase activity	1	0.0015968828846092428	1.0	KMO	359	7	17446	6.942300039793076	1.0	1.0	100.0
GOTERM_MF_DIRECT	GO:0016780~phosphotransferase activity, for other substituted phosphate groups	1	0.0015968828846092428	1.0	CEPT1	359	9	17446	5.399566697616837	1.0	1.0	100.0
GOTERM_MF_DIRECT	GO:0005143~interleukin-12 receptor binding	1	0.0015968828846092428	1.0	JAK2	359	5	17446	9.719220055710306	1.0	1.0	100.0
GOTERM_MF_DIRECT	GO:0004137~deoxycytidine kinase activity	1	0.0015968828846092428	1.0	DCK	359	2	17446	24.298050139275766	1.0	1.0	100.0
GOTERM_MF_DIRECT	GO:0047372~acylglycerol lipase activity	1	0.0015968828846092428	1.0	ABHD6	359	9	17446	5.399566697616837	1.0	1.0	100.0
GOTERM_MF_DIRECT	GO:0004962~endothelin receptor activity	1	0.0015968828846092428	1.0	EDNRB	359	3	17446	16.198700092850512	1.0	1.0	100.0
GOTERM_MF_DIRECT	GO:0044548~S100 protein binding	1	0.0015968828846092428	1.0	AHNAK	359	12	17446	4.049675023212628	1.0	1.0	100.0
GOTERM_MF_DIRECT	GO:1902379~chemoattractant activity involved in axon guidance	1	0.0015968828846092428	1.0	WNT5A	359	2	17446	24.298050139275766	1.0	1.0	100.0
GOTERM_MF_DIRECT	GO:0051219~phosphoprotein binding	1	0.0015968828846092428	1.0	APTX	359	52	17446	0.9345403899721448	1.0	1.0	100.0
GOTERM_MF_DIRECT	GO:0004502~kynurenine 3-monooxygenase activity	1	0.0015968828846092428	1.0	KMO	359	1	17446	48.59610027855153	1.0	1.0	100.0
GOTERM_MF_DIRECT	GO:0005484~SNAP receptor activity	1	0.0015968828846092428	1.0	STX5A	359	37	17446	1.3134081156365278	1.0	1.0	100.0
GOTERM_MF_DIRECT	GO:0030898~actin-dependent ATPase activity	1	0.0015968828846092428	1.0	MYH10	359	13	17446	3.7381615598885793	1.0	1.0	100.0
GOTERM_MF_DIRECT	GO:0050254~rhodopsin kinase activity	1	0.0015968828846092428	1.0	GRK1	359	2	17446	24.298050139275766	1.0	1.0	100.0
GOTERM_MF_DIRECT	GO:0001135~transcription factor activity, RNA polymerase II transcription factor recruiting	1	0.0015968828846092428	1.0	4932411N23RIK	359	9	17446	5.399566697616837	1.0	1.0	100.0
GOTERM_MF_DIRECT	GO:0043138~3'-5' DNA helicase activity	1	0.0015968828846092428	1.0	WRN	359	7	17446	6.942300039793076	1.0	1.0	100.0
GOTERM_MF_DIRECT	GO:0042056~chemoattractant activity	1	0.0015968828846092428	1.0	VEGFA	359	25	17446	1.9438440111420612	1.0	1.0	100.0
GOTERM_MF_DIRECT	GO:0004874~aryl hydrocarbon receptor activity	1	0.0015968828846092428	1.0	ARNT	359	2	17446	24.298050139275766	1.0	1.0	100.0
GOTERM_MF_DIRECT	GO:0001515~opioid peptide activity	1	0.0015968828846092428	1.0	ZFP106	359	5	17446	9.719220055710306	1.0	1.0	100.0
GOTERM_MF_DIRECT	GO:0070890~sodium-dependent L-ascorbate transmembrane transporter activity	1	0.0015968828846092428	1.0	SLC23A2	359	2	17446	24.298050139275766	1.0	1.0	100.0
GOTERM_MF_DIRECT	GO:0048306~calcium-dependent protein binding	1	0.0015968828846092428	1.0	SPACA9	359	69	17446	0.7042913083848047	1.0	1.0	100.0
GOTERM_MF_DIRECT	GO:0046976~histone methyltransferase activity (H3-K27 specific)	1	0.0015968828846092428	1.0	WHSC1L1	359	4	17446	12.149025069637883	1.0	1.0	100.0
GOTERM_MF_DIRECT	GO:0016818~hydrolase activity, acting on acid anhydrides, in phosphorus-containing anhydrides	1	0.0015968828846092428	1.0	BRIP1	359	13	17446	3.7381615598885793	1.0	1.0	100.0
GOTERM_MF_DIRECT	GO:0048495~Roundabout binding	1	0.0015968828846092428	1.0	SLIT2	359	6	17446	8.099350046425256	1.0	1.0	100.0
GOTERM_MF_DIRECT	GO:0032041~NAD-dependent histone deacetylase activity (H3-K14 specific)	1	0.0015968828846092428	1.0	HDAC7	359	13	17446	3.7381615598885793	1.0	1.0	100.0
GOTERM_MF_DIRECT	GO:0004112~cyclic-nucleotide phosphodiesterase activity	1	0.0015968828846092428	1.0	PDE7A	359	6	17446	8.099350046425256	1.0	1.0	100.0
GOTERM_MF_DIRECT	GO:0008459~chondroitin 6-sulfotransferase activity	1	0.0015968828846092428	1.0	CHST3	359	2	17446	24.298050139275766	1.0	1.0	100.0
GOTERM_MF_DIRECT	GO:0001205~transcriptional activator activity, RNA polymerase II distal enhancer sequence-specific binding	1	0.0015968828846092428	1.0	ZEB2	359	34	17446	1.4292970670162215	1.0	1.0	100.0
GOTERM_MF_DIRECT	GO:0003730~mRNA 3'-UTR binding	1	0.0015968828846092428	1.0	IGF2BP3	359	53	17446	0.9169075524255006	1.0	1.0	100.0
GOTERM_MF_DIRECT	GO:0036122~BMP binding	1	0.0015968828846092428	1.0	GREM2	359	9	17446	5.399566697616837	1.0	1.0	100.0
GOTERM_MF_DIRECT	GO:0017160~Ral GTPase binding	1	0.0015968828846092428	1.0	RALBP1	359	13	17446	3.7381615598885793	1.0	1.0	100.0
GOTERM_MF_DIRECT	GO:0039552~RIG-I binding	1	0.0015968828846092428	1.0	SEC14L1	359	1	17446	48.59610027855153	1.0	1.0	100.0
GOTERM_MF_DIRECT	GO:0016746~transferase activity, transferring acyl groups	1	0.0015968828846092428	1.0	ZDHHC7	359	167	17446	0.29099461244641633	1.0	1.0	100.0
GOTERM_MF_DIRECT	GO:0046875~ephrin receptor binding	1	0.0015968828846092428	1.0	EFNB2	359	29	17446	1.6757275958121218	1.0	1.0	100.0
GOTERM_MF_DIRECT	GO:0031748~D1 dopamine receptor binding	1	0.0015968828846092428	1.0	GNAS	359	12	17446	4.049675023212628	1.0	1.0	100.0
GOTERM_MF_DIRECT	GO:0001087~transcription factor activity, TFIIB-class binding	1	0.0015968828846092428	1.0	TCF4	359	1	17446	48.59610027855153	1.0	1.0	100.0
GOTERM_MF_DIRECT	GO:0016209~antioxidant activity	1	0.0015968828846092428	1.0	CAT	359	24	17446	2.024837511606314	1.0	1.0	100.0
GOTERM_MF_DIRECT	GO:0004601~peroxidase activity	1	0.0015968828846092428	1.0	CAT	359	31	17446	1.5676161380177913	1.0	1.0	100.0
GOTERM_MF_DIRECT	GO:0016279~protein-lysine N-methyltransferase activity	1	0.0015968828846092428	1.0	KMT5A	359	16	17446	3.0372562674094707	1.0	1.0	100.0
GOTERM_MF_DIRECT	GO:0030145~manganese ion binding	1	0.0015968828846092428	1.0	WRN	359	47	17446	1.0339595803947135	1.0	1.0	100.0
GOTERM_MF_DIRECT	GO:0001164~RNA polymerase I CORE element sequence-specific DNA binding	1	0.0015968828846092428	1.0	UBTF	359	8	17446	6.0745125348189415	1.0	1.0	100.0
GOTERM_MF_DIRECT	GO:0005011~macrophage colony-stimulating factor receptor activity	1	0.0015968828846092428	1.0	CSF1R	359	1	17446	48.59610027855153	1.0	1.0	100.0
GOTERM_MF_DIRECT	GO:0004748~ribonucleoside-diphosphate reductase activity, thioredoxin disulfide as acceptor	1	0.0015968828846092428	1.0	RRM2B	359	3	17446	16.198700092850512	1.0	1.0	100.0
GOTERM_MF_DIRECT	GO:0051434~BH3 domain binding	1	0.0015968828846092428	1.0	BCL2	359	4	17446	12.149025069637883	1.0	1.0	100.0
GOTERM_MF_DIRECT	GO:0051428~peptide hormone receptor binding	1	0.0015968828846092428	1.0	JAK2	359	11	17446	4.417827298050139	1.0	1.0	100.0
GOTERM_MF_DIRECT	GO:0030674~protein binding, bridging	1	0.0015968828846092428	1.0	GATAD2A	359	61	17446	0.7966573816155988	1.0	1.0	100.0
GOTERM_MF_DIRECT	GO:0005369~taurine:sodium symporter activity	1	0.0015968828846092428	1.0	SLC6A6	359	1	17446	48.59610027855153	1.0	1.0	100.0
GOTERM_MF_DIRECT	GO:0008528~G-protein coupled peptide receptor activity	1	0.0015968828846092428	1.0	NPR3	359	18	17446	2.6997833488084186	1.0	1.0	100.0
GOTERM_MF_DIRECT	GO:0030234~enzyme regulator activity	1	0.0015968828846092428	1.0	BRCC3	359	21	17446	2.3141000132643588	1.0	1.0	100.0
GOTERM_MF_DIRECT	GO:0031489~myosin V binding	1	0.0015968828846092428	1.0	GRIA1	359	20	17446	2.4298050139275764	1.0	1.0	100.0
GOTERM_MF_DIRECT	GO:0101005~ubiquitinyl hydrolase activity	1	0.0015968828846092428	1.0	OTUD5	359	3	17446	16.198700092850512	1.0	1.0	100.0
GOTERM_MF_DIRECT	GO:0019871~sodium channel inhibitor activity	1	0.0015968828846092428	1.0	NEDD4L	359	6	17446	8.099350046425256	1.0	1.0	100.0
GOTERM_MF_DIRECT	GO:0031491~nucleosome binding	1	0.0015968828846092428	1.0	RNF4	359	15	17446	3.239740018570102	1.0	1.0	100.0
GOTERM_MF_DIRECT	GO:0051020~GTPase binding	1	0.0015968828846092428	1.0	PPP1R9A	359	29	17446	1.6757275958121218	1.0	1.0	100.0
GOTERM_MF_DIRECT	GO:0005245~voltage-gated calcium channel activity	1	0.0015968828846092428	1.0	ITGAV	359	42	17446	1.1570500066321794	1.0	1.0	100.0
GOTERM_MF_DIRECT	GO:0061676~importin-alpha family protein binding	1	0.0015968828846092428	1.0	TPX2	359	4	17446	12.149025069637883	1.0	1.0	100.0
GOTERM_MF_DIRECT	GO:0061578~Lys63-specific deubiquitinase activity	1	0.0015968828846092428	1.0	OTUD5	359	4	17446	12.149025069637883	1.0	1.0	100.0
GOTERM_MF_DIRECT	GO:0033699~DNA 5'-adenosine monophosphate hydrolase activity	1	0.0015968828846092428	1.0	APTX	359	1	17446	48.59610027855153	1.0	1.0	100.0
GOTERM_MF_DIRECT	GO:0019209~kinase activator activity	1	0.0015968828846092428	1.0	MALT1	359	7	17446	6.942300039793076	1.0	1.0	100.0
GOTERM_MF_DIRECT	GO:0035173~histone kinase activity	1	0.0015968828846092428	1.0	CDK1	359	4	17446	12.149025069637883	1.0	1.0	100.0
GOTERM_MF_DIRECT	GO:0043423~3-phosphoinositide-dependent protein kinase binding	1	0.0015968828846092428	1.0	INSR	359	3	17446	16.198700092850512	1.0	1.0	100.0
GOTERM_MF_DIRECT	GO:0070411~I-SMAD binding	1	0.0015968828846092428	1.0	SMAD6	359	11	17446	4.417827298050139	1.0	1.0	100.0
GOTERM_MF_DIRECT	GO:0005521~lamin binding	1	0.0015968828846092428	1.0	SUN2	359	15	17446	3.239740018570102	1.0	1.0	100.0
GOTERM_MF_DIRECT	GO:0016922~ligand-dependent nuclear receptor binding	1	0.0015968828846092428	1.0	NCOR1	359	21	17446	2.3141000132643588	1.0	1.0	100.0
GOTERM_MF_DIRECT	GO:0000149~SNARE binding	1	0.0015968828846092428	1.0	STX5A	359	64	17446	0.7593140668523677	1.0	1.0	100.0
GOTERM_MF_DIRECT	GO:0004079~biotin-[methylmalonyl-CoA-carboxytransferase] ligase activity	1	0.0015968828846092428	1.0	HLCS	359	1	17446	48.59610027855153	1.0	1.0	100.0
GOTERM_MF_DIRECT	GO:0004080~biotin-[propionyl-CoA-carboxylase (ATP-hydrolyzing)] ligase activity	1	0.0015968828846092428	1.0	HLCS	359	1	17446	48.59610027855153	1.0	1.0	100.0
GOTERM_MF_DIRECT	GO:0004712~protein serine/threonine/tyrosine kinase activity	1	0.0015968828846092428	1.0	RPS6KA1	359	30	17446	1.619870009285051	1.0	1.0	100.0
GOTERM_MF_DIRECT	GO:0035014~phosphatidylinositol 3-kinase regulator activity	1	0.0015968828846092428	1.0	RARA	359	6	17446	8.099350046425256	1.0	1.0	100.0
GOTERM_MF_DIRECT	GO:0098772~molecular function regulator	1	0.0015968828846092428	1.0	SEC14L1	359	1	17446	48.59610027855153	1.0	1.0	100.0
GOTERM_MF_DIRECT	GO:0071889~14-3-3 protein binding	1	0.0015968828846092428	1.0	HDAC7	359	24	17446	2.024837511606314	1.0	1.0	100.0
GOTERM_MF_DIRECT	GO:0010428~methyl-CpNpG binding	1	0.0015968828846092428	1.0	ZBTB4	359	1	17446	48.59610027855153	1.0	1.0	100.0
