# Supplementary material for: Integrated Analysis of microRNA-mRNA Expression in Mouse Lungs Infected With H7N9 Influenza Virus: A Direct Comparison of Host-Adapting PB2 Mutants
Source: Front Microbiol. 2020 Jul 28;11:1762. doi: 10.3389/fmicb.2020.01762 (PMC7399063; doi:10.3389/fmicb.2020.01762)
Supplement: Supplementary file 1 [file Data_Sheet_1.zip › S9 KEGG.txt]

Category	Term	Count	%	PValue	Genes	List Total	Pop Hits	Pop Total	FoldEnrichment	Bonferroni	Benjamini	FDR
KEGG_PATHWAY	mmu04360:Axon guidance	18	0.028743892	4.64E-10	ABLIM1, ROCK2, PLXNB1, EFNB2, L1CAM, EPHB3, EPHB4, SLIT2, SEMA6A, EPHA6, SEMA6D, SEMA4F, ROBO1, GSK3B, CFL2, PAK4, RHOA, SEMA3A	153	129	7691	7.014135887	8.48E-08	8.48E-08	5.73E-07
KEGG_PATHWAY	mmu04510:Focal adhesion	17	0.027147009	2.88E-06	COL4A4, XIAP, ROCK2, COL5A1, VCL, COL4A5, ITGAV, GSK3B, BCL2, PAK4, VEGFA, RHOA, TNN, AKT3, MYLK, FN1, PARVA	153	207	7691	4.128287708	5.27E-04	2.64E-04	0.003557806
KEGG_PATHWAY	mmu05200:Pathways in cancer	23	0.036728306	8.96E-06	FGFR2, COL4A4, WNT5A, XIAP, RALBP1, ROCK2, BIRC5, KIT, COL4A5, ARNT, EDNRB, ITGAV, GSK3B, BCL2, VEGFA, RHOA, GNAS, RARA, GNG2, RUNX1, AKT3, CSF1R, FN1	153	395	7691	2.926995946	0.001638158	5.46E-04	0.011065108
KEGG_PATHWAY	mmu04151:PI3K-Akt signaling pathway	20	0.031937658	5.73E-05	FGFR2, COL4A4, YWHAZ, KIT, IL7R, COL5A1, BCL2L11, COL4A5, ITGAV, GSK3B, BCL2, VEGFA, TNN, JAK2, GNG2, ANGPT2, INSR, AKT3, CSF1R, FN1	153	351	7691	2.864272015	0.010429202	0.00261756	0.070735896
KEGG_PATHWAY	mmu04144:Endocytosis	15	0.023953243	6.25E-04	FGFR2, PARD3, LDLR, VPS37A, PSD3, AP2B1, ARF3, RHOA, NEDD4L, VPS26A, RAB11FIP1, AGAP3, IQSEC2, GRK1, EPN2	153	261	7691	2.888964015	0.108148411	0.022631094	0.769534773
KEGG_PATHWAY	mmu04722:Neurotrophin signaling pathway	9	0.014371946	0.00278441	RPS6KA1, MAPK14, GSK3B, BCL2, GAB1, RHOA, SH2B3, SH2B1, AKT3	153	122	7691	3.708293153	0.399659201	0.081527178	3.385325912
KEGG_PATHWAY	mmu04014:Ras signaling pathway	12	0.019162595	0.005568104	FGFR2, RALBP1, PAK4, VEGFA, GAB1, RHOA, GNG2, KIT, ANGPT2, INSR, AKT3, CSF1R	153	229	7691	2.634129634	0.64005732	0.1358189	6.66420534
KEGG_PATHWAY	mmu04550:Signaling pathways regulating pluripotency of stem cells	9	0.014371946	0.00589119	BMI1, FGFR2, WNT5A, SMAD9, TBX3, MAPK14, GSK3B, JAK2, AKT3	153	138	7691	3.278346121	0.660837495	0.126423426	7.038065711
KEGG_PATHWAY	mmu05222:Small cell lung cancer	7	0.01117818	0.006183334	COL4A4, XIAP, ITGAV, BCL2, AKT3, FN1, COL4A5	153	84	7691	4.188997821	0.678598108	0.11848927	7.374935745
KEGG_PATHWAY	mmu05205:Proteoglycans in cancer	11	0.017565712	0.006822256	WNT5A, CTTN, ROCK2, ITGAV, MAPK14, VEGFA, GAB1, RHOA, PDCD4, AKT3, FN1	153	203	7691	2.723880357	0.714282309	0.117745843	8.107769114
KEGG_PATHWAY	mmu04512:ECM-receptor interaction	7	0.01117818	0.007731348	COL4A4, ITGAV, DAG1, TNN, COL5A1, FN1, COL4A5	153	88	7691	3.998588829	0.758366773	0.121132647	9.141299858
KEGG_PATHWAY	mmu04015:Rap1 signaling pathway	11	0.017565712	0.009737142	FGFR2, PARD3, MAPK14, VEGFA, RHOA, GNAS, KIT, ANGPT2, INSR, AKT3, CSF1R	153	214	7691	2.583867815	0.833144813	0.138619619	11.38397321
KEGG_PATHWAY	mmu04520:Adherens junction	6	0.009581297	0.013660383	PTPRJ, TJP1, PARD3, RHOA, INSR, VCL	153	72	7691	4.188997821	0.919305246	0.176030422	15.62414948
KEGG_PATHWAY	mmu04066:HIF-1 signaling pathway	7	0.01117818	0.015356904	PFKFB3, BCL2, VEGFA, ANGPT2, INSR, AKT3, ARNT	153	102	7691	3.449762912	0.94111187	0.183145247	17.39929696
KEGG_PATHWAY	mmu05100:Bacterial invasion of epithelial cells	6	0.009581297	0.018769865	CTTN, GAB1, RHOA, CD2AP, FN1, VCL	153	78	7691	3.86676722	0.968806035	0.206394433	20.86690068
KEGG_PATHWAY	mmu04974:Protein digestion and absorption	6	0.009581297	0.029819551	COL4A4, COL13A1, SLC3A2, COL12A1, COL5A1, COL4A5	153	88	7691	3.427361854	0.996073452	0.292664133	31.19671516
KEGG_PATHWAY	mmu05210:Colorectal cancer	5	0.007984414	0.037342214	GSK3B, BCL2, RHOA, BIRC5, AKT3	153	64	7691	3.927185458	0.99905515	0.336134401	37.50376101
KEGG_PATHWAY	mmu04062:Chemokine signaling pathway	9	0.014371946	0.040160549	PARD3, CCL20, ROCK2, GSK3B, RHOA, GNG2, JAK2, AKT3, GRK1	153	196	7691	2.308223289	0.999447486	0.340797173	39.72650784
KEGG_PATHWAY	mmu05202:Transcriptional misregulation in cancer	8	0.012775063	0.044810535	BMI1, ELK4, RARA, RUNX1, IGFBP3, NCOR1, CSF1R, MLLT3	153	165	7691	2.437235096	0.999772813	0.356970823	43.23558108
KEGG_PATHWAY	mmu04611:Platelet activation	7	0.01117818	0.045001467	ROCK2, MAPK14, RHOA, GNAS, COL5A1, AKT3, MYLK	153	131	7691	2.686074939	0.999780974	0.343817346	43.37556966
KEGG_PATHWAY	mmu05211:Renal cell carcinoma	5	0.007984414	0.045089507	PAK4, VEGFA, GAB1, AKT3, ARNT	153	68	7691	3.696174548	0.999784639	0.331057262	43.44001216
KEGG_PATHWAY	mmu05206:MicroRNAs in cancer	11	0.017565712	0.046495443	BMI1, DNMT3A, BCL2, PAK4, GLS, VEGFA, RHOA, ZEB2, TNN, PDCD4, BCL2L11	153	276	7691	2.003433741	0.999835537	0.327018594	44.46002425
KEGG_PATHWAY	mmu04660:T cell receptor signaling pathway	6	0.009581297	0.049327745	MAPK14, GSK3B, PAK4, RHOA, MALT1, AKT3	153	101	7691	2.986216269	0.99990458	0.331345552	46.46372465
KEGG_PATHWAY	mmu05145:Toxoplasmosis	6	0.009581297	0.056549123	XIAP, LDLR, MAPK14, BCL2, JAK2, AKT3	153	105	7691	2.872455649	0.999976361	0.35844395	51.27566736
KEGG_PATHWAY	mmu04810:Regulation of actin cytoskeleton	9	0.014371946	0.060007777	FGFR2, ROCK2, ITGAV, CFL2, PAK4, RHOA, MYLK, FN1, VCL	153	213	7691	2.123998895	0.999987929	0.364274567	53.43657729
KEGG_PATHWAY	mmu04919:Thyroid hormone signaling pathway	6	0.009581297	0.074908536	ITGAV, GSK3B, PFKFB2, MED13L, NCOR1, AKT3	153	114	7691	2.645682835	0.999999352	0.421914436	61.77647448
KEGG_PATHWAY	mmu05014:Amyotrophic lateral sclerosis (ALS)	4	0.006387532	0.079295626	GRIA1, MAPK14, BCL2, CAT	153	51	7691	3.942586185	0.999999728	0.428765102	63.95612115
KEGG_PATHWAY	mmu05146:Amoebiasis	6	0.009581297	0.081670939	COL4A4, GNAS, COL5A1, FN1, COL4A5, VCL	153	117	7691	2.577844813	0.999999831	0.426982821	65.08800523
KEGG_PATHWAY	mmu04024:cAMP signaling pathway	8	0.012775063	0.09507763	GRIA1, ROCK2, RHOA, GNAS, PDE4D, PDE3A, CNGB3, AKT3	153	197	7691	2.04133904	0.999999989	0.46764358	70.88708224
KEGG_PATHWAY	mmu05221:Acute myeloid leukemia	4	0.006387532	0.098450164	RARA, KIT, RUNX1, AKT3	153	56	7691	3.590569561	0.999999994	0.468580598	72.19923456
KEGG_PATHWAY	mmu04530:Tight junction	5	0.007984414	0.102213414	CTTN, TJP1, PARD3, RHOA, MYH10	153	90	7691	2.792665214	0.999999997	0.470860347	73.5991
KEGG_PATHWAY	mmu04022:cGMP-PKG signaling pathway	7	0.01117818	0.103591962	EDNRB, ROCK2, RHOA, PDE3A, INSR, AKT3, MYLK	153	163	7691	2.158747344	0.999999998	0.464952657	74.09546968
KEGG_PATHWAY	mmu05032:Morphine addiction	5	0.007984414	0.111782005	PDE7A, GNAS, GNG2, PDE4D, PDE3A	153	93	7691	2.70257924	1	0.481775905	76.87186701
KEGG_PATHWAY	mmu04010:MAPK signaling pathway	9	0.014371946	0.12366739	FGFR2, MAP4K4, RPS6KA1, ELK4, MAPK14, MAPT, AKT3, STK3, MAP3K11	153	251	7691	1.80243731	1	0.508612417	80.41709633
KEGG_PATHWAY	mmu04068:FoxO signaling pathway	6	0.009581297	0.125771898	MAPK14, CAT, IL7R, INSR, AKT3, BCL2L11	153	134	7691	2.2508048	1	0.504799696	80.99011239
KEGG_PATHWAY	mmu04728:Dopaminergic synapse	6	0.009581297	0.125771898	GRIA1, MAPK14, GSK3B, GNAS, GNG2, AKT3	153	134	7691	2.2508048	1	0.504799696	80.99011239
KEGG_PATHWAY	mmu04916:Melanogenesis	5	0.007984414	0.13205455	WNT5A, EDNRB, GSK3B, GNAS, KIT	153	99	7691	2.538786558	1	0.513215743	82.61035883
KEGG_PATHWAY	mmu05230:Central carbon metabolism in cancer	4	0.006387532	0.132482011	FGFR2, GLS, KIT, AKT3	153	64	7691	3.141748366	1	0.504859165	82.71584606
KEGG_PATHWAY	mmu05412:Arrhythmogenic right ventricular cardiomyopathy (ARVC)	4	0.006387532	0.146178099	ITGAV, DMD, DAG1, CDH2	153	67	7691	3.001073066	1	0.532825296	85.80012233
KEGG_PATHWAY	mmu04120:Ubiquitin mediated proteolysis	6	0.009581297	0.149670352	UBE2D3, XIAP, UBR5, NEDD4L, UBE2J2, UBE2Q2	153	142	7691	2.123998895	1	0.532693256	86.50106944
KEGG_PATHWAY	mmu04622:RIG-I-like receptor signaling pathway	4	0.006387532	0.150843727	OTUD5, SIKE1, MAPK14, TBKBP1	153	68	7691	2.956939639	1	0.52671976	86.72935025
KEGG_PATHWAY	mmu04931:Insulin resistance	5	0.007984414	0.17273479	RPS6KA1, GSK3B, MGEA5, INSR, AKT3	153	110	7691	2.284907903	1	0.571042346	90.38850186
KEGG_PATHWAY	mmu04917:Prolactin signaling pathway	4	0.006387532	0.174850899	MAPK14, GSK3B, JAK2, AKT3	153	73	7691	2.754409526	1	0.567167486	90.68780278
KEGG_PATHWAY	mmu04390:Hippo signaling pathway	6	0.009581297	0.178655736	WNT5A, PARD3, YWHAZ, GSK3B, BIRC5, STK3	153	151	7691	1.997402935	1	0.567251796	91.20450578
KEGG_PATHWAY	mmu04724:Glutamatergic synapse	5	0.007984414	0.192517302	GRIA1, GLS, GNAS, GNG2, SHANK2	153	115	7691	2.185564081	1	0.589078711	92.87215765
KEGG_PATHWAY	mmu05414:Dilated cardiomyopathy	4	0.006387532	0.225625094	ITGAV, DMD, DAG1, GNAS	153	83	7691	2.422552957	1	0.646489893	95.75004749
KEGG_PATHWAY	mmu04071:Sphingolipid signaling pathway	5	0.007984414	0.229762079	ROCK2, MAPK14, BCL2, RHOA, AKT3	153	124	7691	2.02693443	1	0.646031789	96.02213618
KEGG_PATHWAY	mmu04914:Progesterone-mediated oocyte maturation	4	0.006387532	0.246693542	CDK1, RPS6KA1, MAPK14, AKT3	153	87	7691	2.311171212	1	0.668124739	96.97713637
KEGG_PATHWAY	mmu04012:ErbB signaling pathway	4	0.006387532	0.246693542	GSK3B, PAK4, GAB1, AKT3	153	87	7691	2.311171212	1	0.668124739	96.97713637
KEGG_PATHWAY	mmu05215:Prostate cancer	4	0.006387532	0.252010171	FGFR2, GSK3B, BCL2, AKT3	153	88	7691	2.284907903	1	0.669457484	97.23034652
KEGG_PATHWAY	mmu05152:Tuberculosis	6	0.009581297	0.268277511	MAPK14, BCL2, RHOA, JAK2, MALT1, AKT3	153	176	7691	1.713680927	1	0.688559318	97.8890517
KEGG_PATHWAY	mmu00310:Lysine degradation	3	0.004790649	0.2745271	WHSC1L1, NSD1, KMT5A	153	52	7691	2.900075415	1	0.691060408	98.10125888
KEGG_PATHWAY	mmu04064:NF-kappa B signaling pathway	4	0.006387532	0.300467255	XIAP, BCL2, MALT1, TNFAIP3	153	97	7691	2.072906138	1	0.72258192	98.78898356
KEGG_PATHWAY	mmu04310:Wnt signaling pathway	5	0.007984414	0.304113994	WNT5A, PRICKLE1, ROCK2, GSK3B, RHOA	153	141	7691	1.782552264	1	0.720838677	98.86469418
KEGG_PATHWAY	mmu04923:Regulation of lipolysis in adipocytes	3	0.004790649	0.31126343	GNAS, INSR, AKT3	153	57	7691	2.645682835	1	0.724053427	99.00065145
KEGG_PATHWAY	mmu04913:Ovarian steroidogenesis	3	0.004790649	0.31126343	LDLR, GNAS, INSR	153	57	7691	2.645682835	1	0.724053427	99.00065145
KEGG_PATHWAY	mmu00532:Glycosaminoglycan biosynthesis - chondroitin sulfate / dermatan sulfate	2	0.003193766	0.329495102	CHST3, CHSY1	153	20	7691	5.026797386	1	0.741954961	99.28252366
KEGG_PATHWAY	mmu04723:Retrograde endocannabinoid signaling	4	0.006387532	0.333078783	GRIA1, MAPK14, ABHD6, GNG2	153	103	7691	1.952154325	1	0.740194707	99.32847762
KEGG_PATHWAY	mmu04210:Apoptosis	3	0.004790649	0.333136864	XIAP, BCL2, AKT3	153	60	7691	2.513398693	1	0.733941519	99.32919959
KEGG_PATHWAY	mmu04370:VEGF signaling pathway	3	0.004790649	0.333136864	MAPK14, VEGFA, AKT3	153	60	7691	2.513398693	1	0.733941519	99.32919959
KEGG_PATHWAY	mmu04668:TNF signaling pathway	4	0.006387532	0.365648851	CCL20, MAPK14, TNFAIP3, AKT3	153	109	7691	1.844696288	1	0.768060669	99.63819043
KEGG_PATHWAY	mmu05212:Pancreatic cancer	3	0.004790649	0.369126233	RALBP1, VEGFA, AKT3	153	65	7691	2.320060332	1	0.766232573	99.66193997
KEGG_PATHWAY	mmu04932:Non-alcoholic fatty liver disease (NAFLD)	5	0.007984414	0.376207625	GSK3B, INSR, AKT3, BCL2L11, MAP3K11	153	157	7691	1.600890887	1	0.768646112	99.705936
KEGG_PATHWAY	mmu04115:p53 signaling pathway	3	0.004790649	0.383316385	CDK1, RRM2B, IGFBP3	153	67	7691	2.2508048	1	0.771076515	99.74475309
KEGG_PATHWAY	mmu04725:Cholinergic synapse	4	0.006387532	0.387231812	BCL2, GNG2, JAK2, AKT3	153	113	7691	1.779397305	1	0.769914828	99.7640642
KEGG_PATHWAY	mmu04662:B cell receptor signaling pathway	3	0.004790649	0.404342283	GSK3B, MALT1, AKT3	153	70	7691	2.154341737	1	0.783290689	99.83370561
KEGG_PATHWAY	mmu04670:Leukocyte transendothelial migration	4	0.006387532	0.413962915	ROCK2, MAPK14, RHOA, VCL	153	118	7691	1.703999114	1	0.788223547	99.86400216
KEGG_PATHWAY	mmu04141:Protein processing in endoplasmic reticulum	5	0.007984414	0.425566713	UBE2D3, BCL2, UBE2J2, MAN1C1, SSR1	153	168	7691	1.49607065	1	0.795084068	99.89376852
KEGG_PATHWAY	mmu05133:Pertussis	3	0.004790649	0.431837463	CFL2, MAPK14, RHOA	153	74	7691	2.037890832	1	0.796414933	99.90723724
KEGG_PATHWAY	mmu05164:Influenza A	5	0.007984414	0.438883486	MAPK14, GSK3B, JAK2, AKT3, KPNA1	153	171	7691	1.469823797	1	0.798538275	99.9204877
KEGG_PATHWAY	mmu04110:Cell cycle	4	0.006387532	0.445546805	CDK1, YWHAZ, GSK3B, STAG2	153	124	7691	1.621547544	1	0.800286654	99.93139546
KEGG_PATHWAY	mmu04380:Osteoclast differentiation	4	0.006387532	0.455930679	MAPK14, SIRPA, AKT3, CSF1R	153	126	7691	1.595808694	1	0.805643574	99.94568258
KEGG_PATHWAY	mmu05132:Salmonella infection	3	0.004790649	0.458651011	TJP1, ROCK2, MAPK14	153	78	7691	1.93338361	1	0.803602694	99.94894349
KEGG_PATHWAY	mmu04270:Vascular smooth muscle contraction	4	0.006387532	0.461092723	ROCK2, RHOA, GNAS, MYLK	153	127	7691	1.583243271	1	0.801344309	99.95171617
KEGG_PATHWAY	mmu05410:Hypertrophic cardiomyopathy (HCM)	3	0.004790649	0.465240845	ITGAV, DMD, DAG1	153	79	7691	1.9089104	1	0.80077795	99.95611134
KEGG_PATHWAY	mmu04152:AMPK signaling pathway	4	0.006387532	0.466234048	PFKFB3, PFKFB2, INSR, AKT3	153	128	7691	1.570874183	1	0.79722389	99.95710761
KEGG_PATHWAY	mmu00230:Purine metabolism	5	0.007984414	0.473939187	PDE7A, DCK, PDE4D, PDE3A, RRM2B	153	179	7691	1.404133348	1	0.800161497	99.96415887
KEGG_PATHWAY	mmu04146:Peroxisome	3	0.004790649	0.491122816	ABCD3, CAT, DDO	153	83	7691	1.816914718	1	0.811868367	99.97621864
KEGG_PATHWAY	mmu00051:Fructose and mannose metabolism	2	0.003193766	0.493463073	PFKFB3, PFKFB2	153	34	7691	2.956939639	1	0.809782219	99.97753478
KEGG_PATHWAY	mmu04350:TGF-beta signaling pathway	3	0.004790649	0.50376838	SMAD9, SMAD6, RHOA	153	85	7691	1.774163783	1	0.814970852	99.98257178
KEGG_PATHWAY	mmu04640:Hematopoietic cell lineage	3	0.004790649	0.50376838	KIT, IL7R, CSF1R	153	85	7691	1.774163783	1	0.814970852	99.98257178
KEGG_PATHWAY	mmu05169:Epstein-Barr virus infection	4	0.006387532	0.506553973	MAPK14, BCL2, TNFAIP3, AKT3	153	136	7691	1.478469819	1	0.813385151	99.9837424
KEGG_PATHWAY	mmu05160:Hepatitis C	4	0.006387532	0.506553973	LDLR, MAPK14, GSK3B, AKT3	153	136	7691	1.478469819	1	0.813385151	99.9837424
KEGG_PATHWAY	mmu05162:Measles	4	0.006387532	0.506553973	GSK3B, JAK2, TNFAIP3, AKT3	153	136	7691	1.478469819	1	0.813385151	99.9837424
KEGG_PATHWAY	mmu04540:Gap junction	3	0.004790649	0.510015358	CDK1, TJP1, GNAS	153	86	7691	1.753533972	1	0.812448559	99.98509625
KEGG_PATHWAY	mmu04727:GABAergic synapse	3	0.004790649	0.516211165	PLCL1, GLS, GNG2	153	87	7691	1.733378409	1	0.813997309	99.98726398
KEGG_PATHWAY	mmu00250:Alanine, aspartate and glutamate metabolism	2	0.003193766	0.523037964	GLS, DDO	153	37	7691	2.717187776	1	0.816121175	99.98931438
KEGG_PATHWAY	mmu04261:Adrenergic signaling in cardiomyocytes	4	0.006387532	0.535748926	MAPK14, BCL2, GNAS, AKT3	153	142	7691	1.415999264	1	0.823352115	99.99234569
KEGG_PATHWAY	mmu04630:Jak-STAT signaling pathway	4	0.006387532	0.549979874	JAK2, IL7R, IL13RA1, AKT3	153	145	7691	1.386702727	1	0.831687963	99.99478923
KEGG_PATHWAY	mmu04960:Aldosterone-regulated sodium reabsorption	2	0.003193766	0.55089678	NEDD4L, INSR	153	40	7691	2.513398693	1	0.82880695	99.99491886
KEGG_PATHWAY	mmu05161:Hepatitis B	4	0.006387532	0.554667006	YWHAZ, BCL2, BIRC5, AKT3	153	146	7691	1.377204763	1	0.82835352	99.99542133
KEGG_PATHWAY	mmu04921:Oxytocin signaling pathway	4	0.006387532	0.573125373	ROCK2, RHOA, GNAS, MYLK	153	150	7691	1.340479303	1	0.840022693	99.99728567
KEGG_PATHWAY	mmu04713:Circadian entrainment	3	0.004790649	0.580889983	GRIA1, GNAS, GNG2	153	98	7691	1.538815526	1	0.8428374	99.99783632
KEGG_PATHWAY	mmu04922:Glucagon signaling pathway	3	0.004790649	0.591951723	GNAS, SMEK1, AKT3	153	100	7691	1.508039216	1	0.848241901	99.99844506
KEGG_PATHWAY	mmu00240:Pyrimidine metabolism	3	0.004790649	0.591951723	TYMS, DCK, RRM2B	153	100	7691	1.508039216	1	0.848241901	99.99844506
KEGG_PATHWAY	mmu05142:Chagas disease (American trypanosomiasis)	3	0.004790649	0.608137388	MAPK14, GNAS, AKT3	153	103	7691	1.464115743	1	0.857470979	99.99905681
KEGG_PATHWAY	mmu00380:Tryptophan metabolism	2	0.003193766	0.609772336	KMO, CAT	153	47	7691	2.139062717	1	0.855563669	99.99910428
KEGG_PATHWAY	mmu05213:Endometrial cancer	2	0.003193766	0.647067238	GSK3B, AKT3	153	52	7691	1.93338361	1	0.879688535	99.99974098
KEGG_PATHWAY	mmu04961:Endocrine and other factor-regulated calcium reabsorption	2	0.003193766	0.647067238	AP2B1, GNAS	153	52	7691	1.93338361	1	0.879688535	99.99974098
KEGG_PATHWAY	mmu04114:Oocyte meiosis	3	0.004790649	0.653773642	CDK1, YWHAZ, RPS6KA1	153	112	7691	1.346463585	1	0.88151639	99.99979563
KEGG_PATHWAY	mmu05217:Basal cell carcinoma	2	0.003193766	0.66097364	WNT5A, GSK3B	153	54	7691	1.861776809	1	0.883701774	99.99984235
KEGG_PATHWAY	mmu04621:NOD-like receptor signaling pathway	2	0.003193766	0.680818991	MAPK14, TNFAIP3	153	57	7691	1.763788556	1	0.89430051	99.99992516
KEGG_PATHWAY	mmu04150:mTOR signaling pathway	2	0.003193766	0.693403647	RPS6KA1, AKT3	153	59	7691	1.703999114	1	0.899897659	99.99995447
KEGG_PATHWAY	mmu04730:Long-term depression	2	0.003193766	0.705495253	GRIA1, GNAS	153	61	7691	1.64813029	1	0.905091717	99.9999723
KEGG_PATHWAY	mmu05140:Leishmaniasis	2	0.003193766	0.722749973	MAPK14, JAK2	153	64	7691	1.570874183	1	0.913309006	99.99998686
KEGG_PATHWAY	mmu04720:Long-term potentiation	2	0.003193766	0.733691309	RPS6KA1, GRIA1	153	66	7691	1.523271935	1	0.91759887	99.99999201
KEGG_PATHWAY	mmu05031:Amphetamine addiction	2	0.003193766	0.73900002	GRIA1, GNAS	153	67	7691	1.500536533	1	0.91859232	99.99999377
KEGG_PATHWAY	mmu04726:Serotonergic synapse	3	0.004790649	0.740035486	APP, GNAS, GNG2	153	132	7691	1.142453951	1	0.917114699	99.99999407
KEGG_PATHWAY	mmu04664:Fc epsilon RI signaling pathway	2	0.003193766	0.744203587	MAPK14, AKT3	153	68	7691	1.478469819	1	0.91750135	99.99999514
KEGG_PATHWAY	mmu04924:Renin secretion	2	0.003193766	0.759203915	GNAS, PDE3A	153	71	7691	1.415999264	1	0.9242082	99.9999977
KEGG_PATHWAY	mmu04976:Bile secretion	2	0.003193766	0.759203915	LDLR, GNAS	153	71	7691	1.415999264	1	0.9242082	99.9999977
KEGG_PATHWAY	mmu04971:Gastric acid secretion	2	0.003193766	0.764007196	GNAS, MYLK	153	72	7691	1.396332607	1	0.925026705	99.9999982
KEGG_PATHWAY	mmu04920:Adipocytokine signaling pathway	2	0.003193766	0.764007196	JAK2, AKT3	153	72	7691	1.396332607	1	0.925026705	99.9999982
KEGG_PATHWAY	mmu05220:Chronic myeloid leukemia	2	0.003193766	0.764007196	RUNX1, AKT3	153	72	7691	1.396332607	1	0.925026705	99.9999982
KEGG_PATHWAY	mmu04910:Insulin signaling pathway	3	0.004790649	0.769079148	GSK3B, INSR, AKT3	153	140	7691	1.077170868	1	0.9260283	99.99999863
KEGG_PATHWAY	mmu05416:Viral myocarditis	2	0.003193766	0.79506713	DMD, DAG1	153	79	7691	1.272606933	1	0.93852462	99.99999969
KEGG_PATHWAY	mmu05166:HTLV-I infection	5	0.007984414	0.801085318	WNT5A, XIAP, ELK4, GSK3B, AKT3	153	276	7691	0.9106517	1	0.940065554	99.99999978
KEGG_PATHWAY	mmu05323:Rheumatoid arthritis	2	0.003193766	0.807101754	CCL20, VEGFA	153	82	7691	1.226048143	1	0.941631309	99.99999985
KEGG_PATHWAY	mmu04666:Fc gamma R-mediated phagocytosis	2	0.003193766	0.814732077	CFL2, AKT3	153	84	7691	1.19685652	1	0.944058629	99.99999991
KEGG_PATHWAY	mmu04925:Aldosterone synthesis and secretion	2	0.003193766	0.822062481	LDLR, GNAS	153	86	7691	1.169022648	1	0.946343791	99.99999995
KEGG_PATHWAY	mmu04912:GnRH signaling pathway	2	0.003193766	0.829104679	MAPK14, GNAS	153	88	7691	1.142453951	1	0.948497135	99.99999997
KEGG_PATHWAY	mmu04514:Cell adhesion molecules (CAMs)	3	0.004790649	0.834884065	ITGAV, L1CAM, CDH2	153	162	7691	0.930888405	1	0.950032765	99.99999998
KEGG_PATHWAY	mmu05203:Viral carcinogenesis	4	0.006387532	0.840594666	CDK1, YWHAZ, RHOA, HDAC7	153	231	7691	0.870441106	1	0.951559636	99.99999999
KEGG_PATHWAY	mmu00564:Glycerophospholipid metabolism	2	0.003193766	0.848612463	CDS2, CEPT1	153	94	7691	1.069531359	1	0.954256876	99.99999999
KEGG_PATHWAY	mmu03015:mRNA surveillance pathway	2	0.003193766	0.854610144	MAGOH, MSI2	153	96	7691	1.047249455	1	0.955969874	100
KEGG_PATHWAY	mmu04915:Estrogen signaling pathway	2	0.003193766	0.86037171	GNAS, AKT3	153	98	7691	1.025877017	1	0.957591068	100
KEGG_PATHWAY	mmu04060:Cytokine-cytokine receptor interaction	4	0.006387532	0.862659541	CCL20, IL7R, IL13RA1, CSF1R	153	242	7691	0.830875601	1	0.957540488	100
KEGG_PATHWAY	mmu04972:Pancreatic secretion	2	0.003193766	0.865906397	RHOA, GNAS	153	100	7691	1.005359477	1	0.957984359	100
KEGG_PATHWAY	mmu04620:Toll-like receptor signaling pathway	2	0.003193766	0.868591448	MAPK14, AKT3	153	101	7691	0.995405423	1	0.958174903	100
KEGG_PATHWAY	mmu05010:Alzheimer's disease	3	0.004790649	0.869568004	APP, MAPT, GSK3B	153	177	7691	0.851999557	1	0.957528682	100
KEGG_PATHWAY	mmu04020:Calcium signaling pathway	3	0.004790649	0.875653077	EDNRB, GNAS, MYLK	153	180	7691	0.837799564	1	0.959475648	100
KEGG_PATHWAY	mmu05034:Alcoholism	3	0.004790649	0.912902586	GNAS, GNG2, HDAC7	153	202	7691	0.746554067	1	0.97581712	100
KEGG_PATHWAY	mmu04750:Inflammatory mediator regulation of TRP channels	2	0.003193766	0.920816987	MAPK14, GNAS	153	126	7691	0.797904347	1	0.978407908	100
KEGG_PATHWAY	mmu04080:Neuroactive ligand-receptor interaction	3	0.004790649	0.978847665	EDNRB, PARD3, GRIA1	153	285	7691	0.529136567	1	0.996923638	100
KEGG_PATHWAY	mmu05168:Herpes simplex infection	2	0.003193766	0.9851451	CDK1, JAK2	153	208	7691	0.483345902	1	0.998094105	100
KEGG_PATHWAY	mmu01100:Metabolic pathways	13	0.020759477	0.999440766	CDS2, TYMS, DNMT3A, CEPT1, NDST1, GLS, DCK, ACOT2, CHSY1, HLCS, KMO, RRM2B, MAN1C1	153	1269	7691	0.514959543	1	0.999984148	100
KEGG_PATHWAY	mmu00780:Biotin metabolism	1	0.001596883	1	HLCS	153	3	7691	16.75599129	1	1	100
KEGG_PATHWAY	mmu04145:Phagosome	1	0.001596883	1	ITGAV	153	171	7691	0.293964759	1	1	100
KEGG_PATHWAY	mmu04330:Notch signaling pathway	1	0.001596883	1	NUMBL	153	49	7691	1.025877017	1	1	100
KEGG_PATHWAY	mmu05340:Primary immunodeficiency	1	0.001596883	1	IL7R	153	34	7691	1.478469819	1	1	100
KEGG_PATHWAY	mmu04070:Phosphatidylinositol signaling system	1	0.001596883	1	CDS2	153	97	7691	0.518226535	1	1	100
KEGG_PATHWAY	mmu00670:One carbon pool by folate	1	0.001596883	1	TYMS	153	19	7691	2.645682835	1	1	100
KEGG_PATHWAY	mmu00534:Glycosaminoglycan biosynthesis - heparan sulfate / heparin	1	0.001596883	1	NDST1	153	24	7691	2.094498911	1	1	100
KEGG_PATHWAY	mmu05231:Choline metabolism in cancer	1	0.001596883	1	AKT3	153	101	7691	0.497702711	1	1	100
KEGG_PATHWAY	mmu04918:Thyroid hormone synthesis	1	0.001596883	1	GNAS	153	70	7691	0.718113912	1	1	100
KEGG_PATHWAY	mmu03013:RNA transport	1	0.001596883	1	MAGOH	153	170	7691	0.295693964	1	1	100
KEGG_PATHWAY	mmu04142:Lysosome	1	0.001596883	1	NPC2	153	122	7691	0.412032573	1	1	100
KEGG_PATHWAY	mmu04911:Insulin secretion	1	0.001596883	1	GNAS	153	86	7691	0.584511324	1	1	100
KEGG_PATHWAY	mmu04340:Hedgehog signaling pathway	1	0.001596883	1	GSK3B	153	24	7691	2.094498911	1	1	100
KEGG_PATHWAY	mmu04973:Carbohydrate digestion and absorption	1	0.001596883	1	AKT3	153	42	7691	1.19685652	1	1	100
KEGG_PATHWAY	mmu02010:ABC transporters	1	0.001596883	1	ABCD3	153	46	7691	1.09278204	1	1	100
KEGG_PATHWAY	mmu00471:D-Glutamine and D-glutamate metabolism	1	0.001596883	1	GLS	153	3	7691	16.75599129	1	1	100
KEGG_PATHWAY	mmu05223:Non-small cell lung cancer	1	0.001596883	1	AKT3	153	56	7691	0.89764239	1	1	100
KEGG_PATHWAY	mmu01200:Carbon metabolism	1	0.001596883	1	CAT	153	116	7691	0.433344602	1	1	100
KEGG_PATHWAY	mmu00220:Arginine biosynthesis	1	0.001596883	1	GLS	153	19	7691	2.645682835	1	1	100
KEGG_PATHWAY	mmu04744:Phototransduction	1	0.001596883	1	GRK1	153	26	7691	1.93338361	1	1	100
KEGG_PATHWAY	mmu00533:Glycosaminoglycan biosynthesis - keratan sulfate	1	0.001596883	1	CHST2	153	15	7691	3.351198257	1	1	100
KEGG_PATHWAY	mmu01130:Biosynthesis of antibiotics	1	0.001596883	1	CAT	153	214	7691	0.234897074	1	1	100
KEGG_PATHWAY	mmu00565:Ether lipid metabolism	1	0.001596883	1	CEPT1	153	44	7691	1.142453951	1	1	100
KEGG_PATHWAY	mmu00480:Glutathione metabolism	1	0.001596883	1	RRM2B	153	55	7691	0.913963161	1	1	100
KEGG_PATHWAY	mmu00970:Aminoacyl-tRNA biosynthesis	1	0.001596883	1	WARS	153	66	7691	0.761635968	1	1	100
KEGG_PATHWAY	mmu05204:Chemical carcinogenesis	1	0.001596883	1	ARNT	153	92	7691	0.54639102	1	1	100
KEGG_PATHWAY	mmu03040:Spliceosome	1	0.001596883	1	MAGOH	153	133	7691	0.377954691	1	1	100
KEGG_PATHWAY	mmu05218:Melanoma	1	0.001596883	1	AKT3	153	71	7691	0.707999632	1	1	100
KEGG_PATHWAY	mmu04930:Type II diabetes mellitus	1	0.001596883	1	INSR	153	50	7691	1.005359477	1	1	100
KEGG_PATHWAY	mmu04710:Circadian rhythm	1	0.001596883	1	CRY2	153	31	7691	1.621547544	1	1	100
KEGG_PATHWAY	mmu00630:Glyoxylate and dicarboxylate metabolism	1	0.001596883	1	CAT	153	29	7691	1.733378409	1	1	100
KEGG_PATHWAY	mmu04962:Vasopressin-regulated water reabsorption	1	0.001596883	1	GNAS	153	43	7691	1.169022648	1	1	100
KEGG_PATHWAY	mmu05214:Glioma	1	0.001596883	1	AKT3	153	65	7691	0.773353444	1	1	100
KEGG_PATHWAY	mmu05033:Nicotine addiction	1	0.001596883	1	GRIA1	153	40	7691	1.256699346	1	1	100
KEGG_PATHWAY	mmu04721:Synaptic vesicle cycle	1	0.001596883	1	AP2B1	153	62	7691	0.810773772	1	1	100
KEGG_PATHWAY	mmu00062:Fatty acid elongation	1	0.001596883	1	ACOT2	153	26	7691	1.93338361	1	1	100
KEGG_PATHWAY	mmu05030:Cocaine addiction	1	0.001596883	1	GNAS	153	49	7691	1.025877017	1	1	100
KEGG_PATHWAY	mmu05016:Huntington's disease	1	0.001596883	1	AP2B1	153	198	7691	0.253878656	1	1	100
KEGG_PATHWAY	mmu00510:N-Glycan biosynthesis	1	0.001596883	1	MAN1C1	153	49	7691	1.025877017	1	1	100
KEGG_PATHWAY	mmu05219:Bladder cancer	1	0.001596883	1	VEGFA	153	41	7691	1.226048143	1	1	100
KEGG_PATHWAY	mmu00270:Cysteine and methionine metabolism	1	0.001596883	1	DNMT3A	153	40	7691	1.256699346	1	1	100
KEGG_PATHWAY	mmu04970:Salivary secretion	1	0.001596883	1	GNAS	153	77	7691	0.652830829	1	1	100
KEGG_PATHWAY	mmu05012:Parkinson's disease	1	0.001596883	1	UBE2J2	153	149	7691	0.337368952	1	1	100
KEGG_PATHWAY	mmu03460:Fanconi anemia pathway	1	0.001596883	1	BRIP1	153	51	7691	0.985646546	1	1	100
KEGG_PATHWAY	mmu04130:SNARE interactions in vesicular transport	1	0.001596883	1	STX5A	153	33	7691	1.523271935	1	1	100
KEGG_PATHWAY	mmu04964:Proximal tubule bicarbonate reclamation	1	0.001596883	1	GLS	153	22	7691	2.284907903	1	1	100
KEGG_PATHWAY	mmu01040:Biosynthesis of unsaturated fatty acids	1	0.001596883	1	ACOT2	153	27	7691	1.861776809	1	1	100
